# Supplementary material for: Kasumi leukemia cell lines: characterization of tumor genomes with ethnic origin and scales of genomic alterations
Source: Hum Cell. 2020 Mar 16;33(3):868–76. doi: 10.1007/s13577-020-00347-5 (PMC7324421; doi:10.1007/s13577-020-00347-5)
Supplement: Supplementary file 2 — Supplementary file2 (XLSX 230 kb) [file 13577_2020_347_MOESM2_ESM.xlsx]

## Sheet: Kasumi-1
Chrom	Position	Ref	Variant	Allele Call	Filter	Frequency	Quality	Filter	Type	Allele Source	Allele Name	Gene ID	Region Name	Subset Of	VCF Position	VCF Ref	VCF Variant	Original Coverage	Coverage	Filter	Coverage+	Filter	Coverage-	Filter	Allele Cov	Allele Cov+	Allele Cov-	Strand Bias	Filter	Common Signal Shift	Filter	Reference Signal Shift	Filter	Variant Signal Shift	Filter	Relative Read Quality	Filter	HP Length	Filter	Context Error+	Filter	Context Error-	Filter	Context Strand Bias	Filter	Sample Name
chr2	25466888	G	T	Heterozygous	-	53.8	3001.67	-	SNP	Novel	tvc.novel.1	DNMT3A	DNMT3A_8.82439	---	25466888	G	T	487	487	-	271	-	216	-	262	151	111	0.5202	-	0.0092	-	-0.0166	-	0.0158	-	308.325	-	1	-	0	-	0	-	0.0372	-	JCRB1003 Kasumi-1
chr2	25468982	G	A	Heterozygous	-	46.5	1745.14	-	SNP	Novel	tvc.novel.2	DNMT3A	DNMT3A_12.32812	---	25468982	G	A	358	361	-	174	-	187	-	168	80	88	0.5058	-	0.0106	-	-0.0104	-	0.0117	-	408.427	-	2	-	0	-	0	-	-0.0027	-	JCRB1003 Kasumi-1
chr2	198263146	T	C	Heterozygous	-	39.8	864.305	-	SNP	Novel	tvc.novel.3	SF3B1	SF3B1_1.180089	---	198263146	T	C	226	226	-	140	-	86	-	90	59	31	0.539	-	0.0162	-	-0.005	-	0.0073	-	396.945	-	2	-	0	-	0	-	0.0693	-	JCRB1003 Kasumi-1
chr2	198264904	AAT	-	Heterozygous	-	34.1	1994.74	-	DEL	Novel	tvc.novel.4	SF3B1	SF3B1_2.54904	---	198264903	AAAT	A	652	660	-	385	-	275	-	225	133	92	0.508	-	0.011	-	-0.009	-	0.0177	-	423.786	-	3	-	0	-	0	-	0.0137	-	JCRB1003 Kasumi-1
chr2	198265173	T	A	Homozygous	-	100	2430.25	-	SNP	Novel	tvc.novel.5	SF3B1	SF3B1_3.232163	---	198265170	ATTT	ATTA	146	155	-	70	-	85	-	155	70	85	0.5	-	0.0994	-	0	-	0.0069	-	45.2413	-	3	-	0	-	0	-	0	-	JCRB1003 Kasumi-1
chr2	198265526	A	G	Homozygous	-	99.9	24317.8	-	SNP	Novel	tvc.novel.7	SF3B1	SF3B1_4.60700	---	198265526	A	G	1436	1437	-	640	-	797	-	1436	640	796	0.5003	-	0.0712	-	-0.076	-	0.0006	-	157.653	-	1	-	0	-	0	-	0.0006	-	JCRB1003 Kasumi-1
chr2	198266943	C	T	Homozygous	-	100	6296.03	-	SNP	Novel	tvc.novel.8	SF3B1	SF3B1_7.111259	---	198266943	C	T	375	376	-	224	-	152	-	376	224	152	0.5	-	0.0272	-	0	-	0	-	417.106	-	1	-	0	-	0	-	0	-	JCRB1003 Kasumi-1
chr3	128200952	C	T	Heterozygous	-	39.8	391.796	-	SNP	Novel	tvc.novel.9	GATA2	GATA2_1.50163	---	128200952	C	T	108	108	-	30	-	78	-	43	11	32	0.528	-	0.042	-	-0.0068	-	0.0083	-	86.6302	-	1	-	0	-	0	-	-0.0494	-	JCRB1003 Kasumi-1
chr4	55524335	GAGA	-	Heterozygous	-	79.2	22249.1	-	DEL	Novel	tvc.novel.10	KIT	KIT_1.36244	---	55524334	GGAGA	G	3305	1981	-	985	-	996	-	1568	784	784	0.5028	-	0.0028	-	-0.0192	-	0.0051	-	526.168	-	2	-	0	-	0	-	0.0012	-	JCRB1003 Kasumi-1
chr4	55599340	T	A	Heterozygous	-	79.2	3842.95	-	SNP	Novel	tvc.novel.11	KIT	KIT_17.49555	---	55599340	T	A	351	351	-	174	-	177	-	278	140	138	0.5079	-	0.0302	-	0.014	-	-0.004	-	85.3473	-	2	-	0	-	0	-	0.0148	-	JCRB1003 Kasumi-1
chr4	106196951	A	G	Heterozygous	-	51.6	3399.09	-	SNP	Novel	tvc.novel.12	TET2	TET2_9.1.839229	---	106196951	A	G	584	587	-	331	-	256	-	303	169	134	0.5062	-	0.0124	-	-0.0142	-	0.0141	-	317.949	-	1	-	0	-	0	-	-0.0067	-	JCRB1003 Kasumi-1
chr7	50435777	T	G	Heterozygous	-	67.8	9144.87	-	SNP	Novel	tvc.novel.13	IKZF1	IKZF1_3.194026	---	50435777	T	G	1029	1039	-	475	-	564	-	704	323	381	0.5016	-	0.0149	-	-0.0237	-	0.0113	-	460.785	-	2	-	0	-	0	-	-0.0021	-	JCRB1003 Kasumi-1
chr7	50436033	A	G	Homozygous	-	100	19555.5	-	SNP	Novel	tvc.novel.14	IKZF1	IKZF1_3.61448	---	50436033	A	G	1159	1160	-	558	-	602	-	1160	558	602	0.5	-	0.0201	-	0	-	0	-	320.601	-	1	-	0	-	0	-	0	-	JCRB1003 Kasumi-1
chr7	50467941	C	T	Heterozygous	-	34.9	940.463	-	SNP	Novel	tvc.novel.15	IKZF1	IKZF1_9.90554	---	50467941	C	T	304	304	-	142	-	162	-	106	48	58	0.5144	-	0.0736	-	-0.0141	-	0.0298	-	146.369	-	1	-	0	-	0	-	-0.0252	-	JCRB1003 Kasumi-1
chr7	50468334	C	T	Heterozygous	-	34.3	754.247	-	SNP	Novel	tvc.novel.16	IKZF1	IKZF1_9.137364	---	50468334	C	T	224	242	-	81	-	161	-	83	29	54	0.5163	-	0.0029	-	0.0045	-	-0.0078	-	305.382	-	3	-	0	-	0	-	0.0294	-	JCRB1003 Kasumi-1
chr7	148504717	G	-	Homozygous	-	100	3747.15	-	DEL	Novel	tvc.novel.17	EZH2	EZH2_1.122438	---	148504716	AG	A	254	257	-	118	-	139	-	257	118	139	0.5	-	0.0916	-	0	-	-0.0005	-	27.5409	-	6	-	0	-	0	-	0.0035	-	JCRB1003 Kasumi-1
chr7	148525904	C	G	Heterozygous	-	50	1644.99	-	SNP	Novel	tvc.novel.18	EZH2	EZH2_15.42505	---	148525904	C	G	296	296	-	166	-	130	-	148	78	70	0.534	-	0.0242	-	-0.0227	-	0.0236	-	135.172	-	1	-	0	-	0	-	-0.0621	-	JCRB1003 Kasumi-1
chr7	148543525	A	G	Homozygous	-	100	2840.3	-	SNP	Novel	tvc.novel.19	EZH2	EZH2_18.24263	---	148543525	A	G	172	173	-	83	-	90	-	173	83	90	0.5	-	0.0296	-	0	-	0	-	187.483	-	1	-	0	-	0	-	0	-	JCRB1003 Kasumi-1
chr11	534099	A	G	Heterozygous	-	3.5	37.3315	-	SNP	Novel	tvc.novel.20	HRAS	HRAS_2.41391	---	534099	A	G	1205	1214	-	576	-	638	-	43	22	21	0.5371	-	0.007	-	-0.001	-	0.0283	-	165.143	-	1	-	0	-	0	-	0.024	-	JCRB1003 Kasumi-1
chr11	534242	A	G	Heterozygous	-	29.7	2951.43	-	SNP	Novel	tvc.novel.21	HRAS	HRAS_2.41391	---	534242	A	G	1187	1190	-	509	-	681	-	354	148	206	0.5099	-	0.0227	-	0.0096	-	-0.0221	-	337.772	-	4	-	0	-	0	-	-0.0146	-	JCRB1003 Kasumi-1
chr12	11803181	-	A	Heterozygous	-	3.5	9.63856	-	INS	Novel	tvc.novel.22	ETV6	ETV6_1.62147	---	11803180	C	CA	113	115	-	48	-	67	-	4	0	4	0.9971	-	0.019	-	0.0006	-	-0.0464	-	192.922	-	0	-	0	-	0	-	-0.3653	-	JCRB1003 Kasumi-1
chr12	12023023	C	G	Homozygous	-	99.7	10089.2	-	SNP	Novel	tvc.novel.23	ETV6	ETV6_5.168689	---	12023023	C	G	598	599	-	301	-	298	-	597	299	298	0.5017	-	0.0276	-	0.0514	-	-0.0003	-	92.3706	-	1	-	0	-	0	-	-0.0032	-	JCRB1003 Kasumi-1
chr12	25362777	A	G	Homozygous	-	100	6681.46	-	SNP	Novel	tvc.novel.24	KRAS	KRAS_1.95377	---	25362777	A	G	400	403	-	199	-	204	-	403	199	204	0.5	-	0.0554	-	0	-	0.0001	-	114.27	-	1	-	0	-	0	-	0	-	JCRB1003 Kasumi-1
chr12	25368462	C	T	Homozygous	-	100	3905.27	-	SNP	Novel	tvc.novel.25	KRAS	KRAS_2.159522	---	25368462	C	T	224	229	-	118	-	111	-	229	118	111	0.5	-	0.0337	-	0	-	0.0001	-	296.119	-	3	-	0	-	0	-	0	-	JCRB1003 Kasumi-1
chr12	25378411	T	C	Heterozygous	-	2.8	7.55061	-	SNP	Novel	tvc.novel.26	KRAS	KRAS_3.84684	---	25378411	T	C	104	106	-	90	-	16	-	3	2	1	0.7366	-	0.0226	-	-0.0002	-	0.0134	-	500.853	-	1	-	0	-	0	-	-0.2259	-	JCRB1003 Kasumi-1
chr12	25380071	T	G	Homozygous	-	99.6	4006.13	-	SNP	Novel	tvc.novel.27	KRAS	KRAS_4.79066	---	25380071	T	G	271	272	-	172	-	100	-	271	171	100	0.5015	-	0.0163	-	-0.1491	-	0	-	423.359	-	5	-	0	-	0	-	0	-	JCRB1003 Kasumi-1
chr12	111856738	T	A	Heterozygous	-	49.2	1334.66	-	SNP	Novel	tvc.novel.28	SH2B3	SH2B3_1.100835	---	111856738	T	A	241	246	-	113	-	133	-	121	62	59	0.5529	-	0.0138	-	-0.0158	-	0.0132	-	111.035	-	1	-	0	-	0	-	0.0869	-	JCRB1003 Kasumi-1
chr12	111884608	T	C	Homozygous	-	100	8719.17	-	SNP	Novel	tvc.novel.29	SH2B3	SH2B3_3.75509	---	111884608	T	C	518	520	-	254	-	266	-	520	254	266	0.5	-	0.005	-	0	-	0	-	495.956	-	1	-	0	-	0	-	0	-	JCRB1003 Kasumi-1
chr13	28592546	T	C	Homozygous	-	100	4393.49	-	SNP	Novel	tvc.novel.30	FLT3	FLT3_1.33757	---	28592546	T	C	265	266	-	142	-	124	-	266	142	124	0.5	-	0.0253	-	0	-	0	-	224.319	-	1	-	0	-	0	-	0	-	JCRB1003 Kasumi-1
chr13	28608459	T	C	Homozygous	-	99.5	3289.66	-	SNP	Novel	tvc.novel.31	FLT3	FLT3_11.129461	---	28608459	T	C	204	205	-	102	-	103	-	204	102	102	0.5024	-	0.111	-	-0.1071	-	0.0012	-	77.3148	-	2	-	0	-	0	-	0	-	JCRB1003 Kasumi-1
chr13	48919171	T	A	Heterozygous	-	3.1	6.41348	-	SNP	Novel	tvc.novel.32	RB1	RB1_4.43596	---	48919171	T	A	95	96	-	52	-	44	-	3	0	3	0.997	-	0.0644	-	-0.0046	-	0.1651	-	54.9115	-	5	-	0	-	0	-	-0.387	-	JCRB1003 Kasumi-1
chr13	48919358	T	G	Homozygous	-	100	1578.29	-	SNP	Novel	tvc.novel.33	RB1	RB1_4.43596	---	48919358	T	G	101	101	-	46	-	55	-	101	46	55	0.5	-	0.1038	-	0	-	-0.001	-	63.7552	-	3	-	0	-	0	-	0	-	JCRB1003 Kasumi-1
chr13	48921884	A	G	Homozygous	-	100	3111.39	-	SNP	Novel	tvc.novel.34	RB1	RB1_5.3061	---	48921884	A	G	184	186	-	97	-	89	-	186	97	89	0.5	-	0.0331	-	0	-	0	-	414.082	-	3	-	0	-	0	-	0	-	JCRB1003 Kasumi-1
chr13	48955660	-	AA	Heterozygous	-	58	2246.56	-	INS	Novel	tvc.novel.35	RB1	RB1_17.165046	---	48955659	C	CAA	383	383	-	120	-	263	-	222	71	151	0.5075	-	0.0559	-	-0.0114	-	0.0086	-	66.0473	-	1	-	0	-	0	-	0.017	-	JCRB1003 Kasumi-1
chr13	48955676	T	A	Homozygous	-	100	6349.28	-	SNP	Novel	tvc.novel.36	RB1	RB1_17.165046	---	48955676	T	A	372	380	-	115	-	265	-	380	115	265	0.5	-	0.0207	-	0	-	0	-	416.079	-	1	-	0	-	0	-	0	-	JCRB1003 Kasumi-1
chr13	49051012	C	T	Homozygous	-	100	2639.2	-	SNP	Novel	tvc.novel.37	RB1	RB1_25.211915	---	49051010	GCC	GCT	161	163	-	76	-	87	-	163	76	87	0.5	-	0.0694	-	0	-	0.0003	-	154.685	-	2	-	0	-	0	-	0	-	JCRB1003 Kasumi-1
chr13	49051481	T	A	Heterozygous	-	51.4	396.345	-	SNP	Novel	tvc.novel.42	RB1	RB1_26.33497	---	49051474	ATTTTTTT	ATTTTTTA	73	74	-	38	-	36	-	38	23	15	0.5922	-	0.1085	-	0.0102	-	-0.0105	-	43.7523	-	7	-	0	-	0	-	0.1149	-	JCRB1003 Kasumi-1
chr17	1585379	ACC	-	Heterozygous	-	6.7	38.4674	-	DEL	Novel	tvc.novel.43	PRPF8	PRPF8_40.232287	---	1585378	AACC	A	175	180	-	134	-	46	-	12	8	4	0.5928	-	0.062	-	-0.0024	-	0.0347	-	396.757	-	2	-	0	-	0	-	-0.1183	-	JCRB1003 Kasumi-1
chr17	1586998	G	A	Homozygous	-	99.7	6006.69	-	SNP	Novel	tvc.novel.44	PRPF8	PRPF8_41.64153	---	1586998	G	A	361	364	-	159	-	205	-	363	159	204	0.5012	-	0.0331	-	-0.025	-	0.0001	-	198.969	-	2	-	0	-	0	-	0.0023	-	JCRB1003 Kasumi-1
chr17	7577407	A	C	Homozygous	-	100	10890	-	SNP	Novel	tvc.novel.45	TP53	TP53_7.202482	---	7577407	A	C	641	642	-	298	-	344	-	642	298	344	0.5	-	0.059	-	0	-	0	-	153.173	-	2	-	0	-	0	-	0	-	JCRB1003 Kasumi-1
chr17	7577427	G	A	Homozygous	-	99.4	10741.7	-	SNP	Novel	tvc.novel.46	TP53	TP53_7.202482	---	7577427	G	A	648	652	-	297	-	355	-	648	296	352	0.5013	-	0.0418	-	-0.0613	-	0.0003	-	138.439	-	3	-	0	-	0	-	0.0014	-	JCRB1003 Kasumi-1
chr17	7577538	C	T	Homozygous	-	99.8	10861.9	-	SNP	Novel	tvc.novel.47	TP53	TP53_7.202482	---	7577538	C	T	652	652	-	281	-	371	-	651	280	371	0.5009	-	0.0262	-	0.0508	-	-0.0001	-	492.022	-	2	-	0	-	0	-	-0.0017	-	JCRB1003 Kasumi-1
chr17	7578115	T	C	Homozygous	-	100	2759.35	-	SNP	Novel	tvc.novel.48	TP53	TP53_8.616	---	7578115	T	C	168	169	-	100	-	69	-	169	100	69	0.5	-	0.018	-	0	-	0	-	234.449	-	1	-	0	-	0	-	0	-	JCRB1003 Kasumi-1
chr17	7578645	C	T	Homozygous	-	100	2432.53	-	SNP	Novel	tvc.novel.49	TP53	TP53_9.99685	---	7578645	C	T	150	152	-	68	-	84	-	152	68	84	0.5	-	0.0278	-	0	-	0.0001	-	114.064	-	1	-	0	-	0	-	0	-	JCRB1003 Kasumi-1
chr17	7579659	TCCCCAGCCCTCCAGG	C	Heterozygous	-	15.3	2172.69	-	COMPLEX	Novel	tvc.novel.53	TP53	TP53_10.202027	---	7579641	GCCCCCCAGCCCTCCAGGTCCCCAGCCCTCCAGGTCCCCAG	GCCCCCCAGCCCTCCAGGCTCCCCAG	126	131	-	38	-	93	-	20	0	20	0.5	-	0.032	-	0	-	-0.0181	-	112.372	-	1	-	0	-	0	-	0	-	JCRB1003 Kasumi-1
chr17	7579644	CCCCAGCCCTCCAGGT	-	Heterozygous	-	83.2	2172.69	-	DEL	Novel	tvc.novel.54	TP53	TP53_10.202027	tvc.novel.53	7579641	GCCCCCCAGCCCTCCAGGTCCCCAGCCCTCCAGGTCCCCAG	GCCCCCCAGCCCTCCAGGTCCCCAG	126	131	-	38	-	93	-	109	37	72	0.5	-	0.0359	-	0	-	0.0061	-	298.454	-	3	-	0	-	0	-	0	-	JCRB1003 Kasumi-1
chr17	29486152	G	A	Homozygous	-	100	1700.02	-	SNP	Novel	tvc.novel.56	NF1	NF1_3.180419	---	29486152	G	A	108	108	-	41	-	67	-	108	41	67	0.5	-	0.0584	-	0	-	0.0001	-	257.456	-	1	-	0	-	0	-	0	-	JCRB1003 Kasumi-1
chr17	29508775	G	A	Homozygous	-	100	2561.14	-	SNP	Novel	tvc.novel.57	NF1	NF1_7.195821	---	29508775	G	A	159	159	-	65	-	94	-	159	65	94	0.5	-	0.0779	-	0	-	0	-	265.863	-	1	-	0	-	0	-	0	-	JCRB1003 Kasumi-1
chr17	29541339	A	T	Heterozygous	-	97.8	3651.95	-	SNP	Novel	tvc.novel.58	NF1	NF1_13.8604	---	29541339	A	T	225	230	-	179	-	51	-	225	175	50	0.5007	-	0.0396	-	-0.0091	-	0.0004	-	81.1269	-	2	-	0	-	0	-	-0.0027	-	JCRB1003 Kasumi-1
chr17	29541437	T	C	Homozygous	-	99.7	5508.23	-	SNP	Novel	tvc.novel.59	NF1	NF1_13.8604	---	29541437	T	C	329	331	-	164	-	167	-	330	163	167	0.5015	-	0.0309	-	-0.0424	-	0.0003	-	317.524	-	1	-	0	-	0	-	-0.003	-	JCRB1003 Kasumi-1
chr17	29546175	T	C	Homozygous	-	100	7369.11	-	SNP	Novel	tvc.novel.60	NF1	NF1_14.128695	---	29546175	T	C	438	438	-	220	-	218	-	438	220	218	0.5	-	0.0317	-	0	-	0	-	203.482	-	2	-	0	-	0	-	-0.0022	-	JCRB1003 Kasumi-1
chr17	29653293	T	C	Homozygous	-	99.5	3150.78	-	SNP	Novel	tvc.novel.61	NF1	NF1_37.209762	---	29653293	T	C	183	190	-	91	-	99	-	189	91	98	0.5025	-	0.017	-	-0.0107	-	0	-	282.669	-	1	-	0	-	0	-	0.0049	-	JCRB1003 Kasumi-1
chr17	29654876	T	A	Homozygous	-	99.8	9262.09	-	SNP	Novel	tvc.novel.63	NF1	NF1_38.255547	---	29654876	TC	AC	557	557	-	269	-	288	-	556	268	288	0.5009	-	0.0241	-	0.0241	-	0	-	90.7328	-	1	-	0	-	0	-	-0.0018	-	JCRB1003 Kasumi-1
chr17	29654974	G	A	Homozygous	-	99.7	9657.6	-	SNP	Novel	tvc.novel.64	NF1	NF1_38.255547	---	29654974	G	A	573	578	-	256	-	322	-	576	255	321	0.5002	-	0.0861	-	-0.0433	-	0.0003	-	116.959	-	1	-	0	-	0	-	-0.0004	-	JCRB1003 Kasumi-1
chr17	29670190	C	G	Homozygous	-	100	5057.9	-	SNP	Novel	tvc.novel.65	NF1	NF1_48.104398	---	29670190	C	G	292	298	-	145	-	153	-	298	145	153	0.5	-	0.0439	-	0	-	0.0001	-	88.4644	-	1	-	0	-	0	-	0	-	JCRB1003 Kasumi-1
chr17	29679246	G	A	Homozygous	-	99.8	7456.83	-	SNP	Novel	tvc.novel.66	NF1	NF1_51.200693	---	29679246	G	A	441	443	-	241	-	202	-	442	241	201	0.5012	-	0.0223	-	-0.028	-	0.0002	-	93.8763	-	1	-	0	-	0	-	0.0024	-	JCRB1003 Kasumi-1
chr17	29687474	A	G	Heterozygous	-	2.6	13.0275	-	SNP	Novel	tvc.novel.68	NF1	NF1_57.229235	---	29687473	GA	GG	154	155	-	70	-	85	-	4	4	0	0.9978	-	0.0271	-	-0.0049	-	0.0008	-	64.328	-	2	-	0	-	0	-	0.3947	-	JCRB1003 Kasumi-1
chr17	74733099	G	A	Homozygous	-	99.6	13068.3	-	SNP	Novel	tvc.novel.69	SRSF2	SRSF2_1.38803	---	74733099	G	A	768	781	-	322	-	459	-	778	319	459	0.5023	-	0.0273	-	-0.0728	-	0.0001	-	217.406	-	2	-	0	-	0	-	0	-	JCRB1003 Kasumi-1
chr20	30954295	A	G	Heterozygous	-	50.7	5429.96	-	SNP	Novel	tvc.novel.70	ASXL1	ASXL1_2.95	---	30954295	A	G	963	968	-	411	-	557	-	491	211	280	0.5053	-	0.0251	-	-0.023	-	0.0222	-	199.528	-	1	-	0	-	0	-	0.0149	-	JCRB1003 Kasumi-1
chr20	31016314	A	G	Heterozygous	-	48.3	4380.9	-	SNP	Novel	tvc.novel.71	ASXL1	ASXL1_6.4574	---	31016314	A	G	833	837	-	381	-	456	-	404	183	221	0.5022	-	0.0092	-	-0.0137	-	0.0195	-	146.13	-	1	-	0	-	0	-	-0.0018	-	JCRB1003 Kasumi-1
chr20	31019024	C	T	Heterozygous	-	51.3	3013.61	-	SNP	Novel	tvc.novel.72	ASXL1	ASXL1_9.272056	---	31019024	C	T	526	528	-	293	-	235	-	271	139	132	0.5421	-	0.0142	-	0.0008	-	-0.0007	-	84.8625	-	2	-	0	-	0	-	-0.0741	-	JCRB1003 Kasumi-1
chr20	31022959	T	C	Homozygous	-	100	21107.4	-	SNP	Novel	tvc.novel.73	ASXL1	ASXL1_13.1.515524	---	31022959	T	C	1243	1244	-	606	-	638	-	1244	606	638	0.5	-	0.0241	-	0	-	0	-	293.19	-	1	-	0	-	0	-	0	-	JCRB1003 Kasumi-1
chr20	31024274	T	C	Heterozygous	-	47.6	7250.35	-	SNP	Novel	tvc.novel.74	ASXL1	ASXL1_13.3.346675	---	31024274	T	C	1411	1420	-	754	-	666	-	676	363	313	0.506	-	0.0174	-	-0.0057	-	0.0063	-	314.783	-	1	-	0	-	0	-	0.013	-	JCRB1003 Kasumi-1
chr20	31025163	A	G	Heterozygous	-	57.1	942.208	-	SNP	Novel	tvc.novel.75	ASXL1	ASXL1_13.3.496068	---	31025163	A	G	137	140	-	61	-	79	-	80	33	47	0.5237	-	0.0492	-	0.0078	-	-0.0059	-	113.518	-	1	-	0	-	0	-	-0.0519	-	JCRB1003 Kasumi-1
chr20	31025231	T	C	Heterozygous	-	57.6	990.655	-	SNP	Novel	tvc.novel.76	ASXL1	ASXL1_13.3.496068	---	31025231	T	C	142	144	-	59	-	85	-	83	32	51	0.5252	-	0.0127	-	-0.0144	-	0.0104	-	319.647	-	1	-	0	-	0	-	-0.0305	-	JCRB1003 Kasumi-1
chr21	36164486	G	-	Heterozygous	-	5.1	7.39212	-	DEL	Novel	tvc.novel.77	RUNX1	RUNX1_1.29840	---	36164485	TG	T	78	78	-	41	-	37	-	4	1	3	0.7674	-	0.1278	-	-0.002	-	0.0592	-	21.9784	-	5	-	0	-	0	-	-0.3429	-	JCRB1003 Kasumi-1
chr21	36165041	T	C	Heterozygous	-	47.4	5055.92	-	SNP	Novel	tvc.novel.78	RUNX1	RUNX1_1.136369	---	36165041	T	C	972	991	-	441	-	550	-	470	211	259	0.504	-	0.0059	-	-0.01	-	0.0108	-	331.656	-	1	-	0	-	0	-	0.0073	-	JCRB1003 Kasumi-1
chr21	36193871	T	C	Homozygous	-	99.7	4910.34	-	SNP	Novel	tvc.novel.79	RUNX1	RUNX1_3.80512	---	36193871	T	C	284	293	-	107	-	186	-	292	106	186	0.5023	-	0.0734	-	-0.0757	-	0.0004	-	77.6125	-	1	-	0	-	0	-	0	-	JCRB1003 Kasumi-1
chrX	15817963	A	G	Homozygous	-	99	3204.95	-	SNP	Novel	tvc.novel.80	ZRSR2	ZRSR2_3.118816	---	15817963	A	G	201	207	-	104	-	103	-	205	104	101	0.5049	-	0.1512	-	-0.2273	-	0.0006	-	326.17	-	1	-	0	-	0	-	0	-	JCRB1003 Kasumi-1
chrX	15822199	AC	TACA	Heterozygous	-	3.8	10.1711	-	COMPLEX	Novel	tvc.novel.81	ZRSR2	ZRSR2_5.33783	---	15822198	GAC	GTACA	52	53	-	23	-	30	-	2	0	2	0.9944	-	0.0254	-	-0.001	-	0.1812	-	295.164	-	0	-	0	-	0	-	-0.5314	-	JCRB1003 Kasumi-1
chrX	39913118	T	C	Heterozygous	-	2.7	7.20002	-	SNP	Novel	tvc.novel.82	BCOR	BCOR_2.220904	---	39913118	T	C	73	73	-	38	-	35	-	2	1	1	0.5203	-	0.0302	-	-0.0002	-	0.0068	-	411.319	-	1	-	0	-	0	-	-0.0134	-	JCRB1003 Kasumi-1
chrX	39931600	-	G	Heterozygous	-	4.9	13.8505	-	INS	Novel	tvc.novel.83	BCOR	BCOR_12.1.19932	---	39931599	C	CG	80	81	-	37	-	44	-	4	4	0	0.9977	-	0.0718	-	-0.0231	-	-0.0863	-	33.1655	-	0	-	0	-	0	-	0.6923	-	JCRB1003 Kasumi-1
chrX	39931759	-	T	Heterozygous	-	3.8	10.2048	-	INS	Novel	tvc.novel.84	BCOR	BCOR_12.1.19932	---	39931758	A	AT	79	79	-	34	-	45	-	3	3	0	0.9971	-	0.0235	-	-0.0056	-	0.1778	-	53.4232	-	0	-	0	-	0	-	0.5691	-	JCRB1003 Kasumi-1
chrX	39932907	T	C	Homozygous	-	100	13129.1	-	SNP	Novel	tvc.novel.85	BCOR	BCOR_12.2.348558	---	39932907	T	C	762	780	-	358	-	422	-	780	358	422	0.5	-	0.0712	-	0	-	0	-	105.034	-	1	-	0	-	0	-	0	-	JCRB1003 Kasumi-1
chrX	39933339	A	G	Homozygous	-	100	2691.54	-	SNP	Novel	tvc.novel.86	BCOR	BCOR_12.2.136972	---	39933339	A	G	157	166	-	81	-	85	-	166	81	85	0.5	-	0.0224	-	0	-	0.0001	-	484.88	-	1	-	0	-	0	-	0	-	JCRB1003 Kasumi-1
chrX	39934488	C	T	Homozygous	-	99.8	9597.92	-	SNP	Novel	tvc.novel.87	BCOR	BCOR_12.3.621710	---	39934488	C	T	632	633	-	336	-	297	-	632	336	296	0.5008	-	0.0418	-	-0.1043	-	0	-	483.83	-	3	-	0	-	0	-	0	-	JCRB1003 Kasumi-1
chrX	123202401	A	G	Heterozygous	-	2.9	7.7398	-	SNP	Novel	tvc.novel.88	STAG2	STAG2_22.6192	---	123202401	A	G	104	104	-	42	-	62	-	3	1	2	0.5748	-	0.0266	-	-0.0006	-	0.02	-	542.293	-	3	-	0	-	0	-	-0.052	-	JCRB1003 Kasumi-1
chrX	123215480	T	C	Heterozygous	-	2.9	7.62914	-	SNP	Novel	tvc.novel.89	STAG2	STAG2_26.25139	---	123215480	T	C	67	69	-	28	-	41	-	2	1	1	0.5933	-	0.0637	-	-0.0002	-	0.0263	-	72.4176	-	3	-	0	-	0	-	0.068	-	JCRB1003 Kasumi-1
chrX	123234406	CT	-	Heterozygous	-	5.7	17.3542	-	DEL	Novel	tvc.novel.90	STAG2	STAG2_33.62661	---	123234402	TCCCCT	TCCC	33	88	-	43	-	45	-	5	3	2	0.6104	-	0.1204	-	-0.0069	-	0.1047	-	187.85	-	1	-	0	-	0	-	-0.0693	-	JCRB1003 Kasumi-1
chrX	133547837	TCT	C	Heterozygous	-	1.4	5.00792	-	COMPLEX	Novel	tvc.novel.92	PHF6	PHF6_6.45032	---	133547831	GTTTTTTCT	GTTTTTC	67	69	-	41	-	28	-	1	1	0	0.9884	-	0.0722	-	-0.0052	-	0.1592	-	35.096	-	6	-	0	-	0	-	0.3128	-	JCRB1003 Kasumi-1
chrX	133547873	A	G	Heterozygous	-	2.7	7.09732	-	SNP	Novel	tvc.novel.93	PHF6	PHF6_6.45032	---	133547873	A	G	74	74	-	41	-	33	-	2	1	1	0.5535	-	0.0222	-	-0.0016	-	0.0385	-	76.317	-	2	-	0	-	0	-	-0.0353	-	JCRB1003 Kasumi-1
chrX	133549008	-	T	Heterozygous	-	1.5	5.76482	-	INS	Novel	tvc.novel.94	PHF6	PHF6_7.57083	---	133549007	G	GT	67	67	-	27	-	40	-	1	1	0	0.9921	-	0.0836	-	-0.0027	-	0.0841	-	77.8157	-	0	-	0	-	0	-	0.7945	-	JCRB1003 Kasumi-1

## Sheet: Kasumi-2
Chrom	Position	Ref	Variant	Allele Call	Filter	Frequency	Quality	Filter	Type	Allele Source	Allele Name	Gene ID	Region Name	Subset Of	VCF Position	VCF Ref	VCF Variant	Original Coverage	Coverage	Filter	Coverage+	Filter	Coverage-	Filter	Allele Cov	Allele Cov+	Allele Cov-	Strand Bias	Filter	Common Signal Shift	Filter	Reference Signal Shift	Filter	Variant Signal Shift	Filter	Relative Read Quality	Filter	HP Length	Filter	Context Error+	Filter	Context Error-	Filter	Context Strand Bias	Filter	Sample Name
chr2	198263146	T	C	Heterozygous	-	46.9	1193.2	-	SNP	Novel	tvc.novel.1	SF3B1	SF3B1_1.180089	---	198263146	T	C	238	239	-	124	-	115	-	112	56	56	0.5188	-	0.0121	-	0.0034	-	-0.0039	-	359.001	-	2	-	0	-	0	-	-0.0305	-	JCRB1395 Kasumi-2
chr2	198264904	AAT	-	Heterozygous	-	50	5616.88	-	DEL	Novel	tvc.novel.2	SF3B1	SF3B1_2.54904	---	198264903	AAAT	A	1016	1025	-	552	-	473	-	512	273	239	0.5054	-	0.0142	-	-0.0062	-	0.0061	-	442.433	-	3	-	0	-	0	-	-0.0092	-	JCRB1395 Kasumi-2
chr2	198265173	T	A	Heterozygous	-	49.7	919.285	-	SNP	Novel	tvc.novel.3	SF3B1	SF3B1_3.232163	---	198265170	ATTTA	ATTAA	168	175	-	80	-	95	-	87	36	51	0.5466	-	0.0735	-	0.0168	-	-0.0156	-	43.3125	-	3	-	0	-	0	-	-0.0918	-	JCRB1395 Kasumi-2
chr2	198265344	ATTCAAT	C	Heterozygous	-	50.5	9815.19	-	COMPLEX	Novel	tvc.novel.6	SF3B1	SF3B1_4.60700	---	198265338	CTTCAAATTCAAT	CTTCAAC	1591	1761	-	918	-	843	-	889	462	427	0.5016	-	0.0248	-	-0.0099	-	0.0097	-	447.371	-	3	-	0	-	0	-	-0.0256	-	JCRB1395 Kasumi-2
chr2	198265526	A	G	Heterozygous	-	48.7	9351.32	-	SNP	Novel	tvc.novel.7	SF3B1	SF3B1_4.60700	---	198265526	A	G	1739	1768	-	836	-	932	-	861	407	454	0.5001	-	0.0232	-	-0.0156	-	0.0408	-	239.882	-	1	-	0	-	0	-	0.0051	-	JCRB1395 Kasumi-2
chr2	198266943	C	T	Homozygous	-	100	10483.9	-	SNP	Novel	tvc.novel.8	SF3B1	SF3B1_7.111259	---	198266943	C	T	621	623	-	332	-	291	-	623	332	291	0.5	-	0.0198	-	0	-	0	-	413.702	-	1	-	0	-	0	-	0	-	JCRB1395 Kasumi-2
chr3	128200806	G	A	Heterozygous	-	40.6	634.153	-	SNP	Novel	tvc.novel.9	GATA2	GATA2_1.50163	---	128200806	G	A	164	165	-	71	-	94	-	67	31	36	0.5327	-	0.0071	-	-0.0059	-	0.0099	-	84.6561	-	1	-	0	-	0	-	0.05	-	JCRB1395 Kasumi-2
chr4	55524304	T	C	Heterozygous	-	51.4	11482.5	-	SNP	Novel	tvc.novel.10	KIT	KIT_1.36244	---	55524304	TGGGAG	CGGGAG	1708	1989	-	989	-	1000	-	1022	531	491	0.5223	-	0.0148	-	-0.0156	-	0.0153	-	117.104	-	1	-	0	-	0	-	0.3472	-	JCRB1395 Kasumi-2
chr4	55599436	T	C	Heterozygous	-	53.8	1477.14	-	SNP	Novel	tvc.novel.12	KIT	KIT_17.49555	---	55599436	T	C	239	240	-	111	-	129	-	129	51	78	0.5682	-	0.023	-	0.0112	-	-0.0072	-	256.1	-	4	-	0	-	0	-	-0.1285	-	JCRB1395 Kasumi-2
chr4	106155185	C	G	Heterozygous	-	47.4	9929.71	-	SNP	Novel	tvc.novel.13	TET2	TET2_1.1.701289	---	106155185	C	G	1947	1956	-	920	-	1036	-	928	429	499	0.5081	-	0.0811	-	-0.0129	-	0.0145	-	100.804	-	2	-	0	-	0	-	-0.0141	-	JCRB1395 Kasumi-2
chr4	106156139	C	T	Heterozygous	-	49.5	4198.72	-	SNP	Novel	tvc.novel.14	TET2	TET2_1.2.397643	---	106156139	C	T	767	776	-	434	-	342	-	384	208	176	0.5178	-	0.0344	-	-0.0104	-	0.0084	-	270.853	-	1	-	0	-	0	-	-0.0344	-	JCRB1395 Kasumi-2
chr4	106196951	A	G	Heterozygous	-	47.8	4025.21	-	SNP	Novel	tvc.novel.15	TET2	TET2_9.1.839229	---	106196951	A	G	774	782	-	448	-	334	-	374	212	162	0.5062	-	0.0165	-	-0.0138	-	0.0149	-	326.541	-	1	-	0	-	0	-	-0.0137	-	JCRB1395 Kasumi-2
chr7	148504717	G	-	Heterozygous	-	33.6	1112.08	-	DEL	Novel	tvc.novel.16	EZH2	EZH2_1.122438	---	148504716	AG	A	537	542	-	229	-	313	-	182	76	106	0.5051	-	0.116	-	-0.0135	-	0.0293	-	22.1023	-	6	-	0	-	0	-	-0.0141	-	JCRB1395 Kasumi-2
chr7	148508833	A	G	Heterozygous	-	30.6	896.599	-	SNP	Novel	tvc.novel.17	EZH2	EZH2_5.133393	---	148508833	ACATC	GCATC	323	343	-	182	-	161	-	105	63	42	0.5702	-	0.145	-	0.0002	-	-0.0006	-	225.731	-	1	-	0	-	0	-	0.1079	-	JCRB1395 Kasumi-2
chr7	148525904	C	G	Heterozygous	-	33	3150.08	-	SNP	Novel	tvc.novel.19	EZH2	EZH2_15.42505	---	148525904	C	G	1066	1083	-	593	-	490	-	357	194	163	0.5042	-	0.0351	-	-0.0167	-	0.0342	-	133.989	-	1	-	0	-	0	-	-0.0097	-	JCRB1395 Kasumi-2
chr7	148543525	A	G	Heterozygous	-	39.4	2104.41	-	SNP	Novel	tvc.novel.20	EZH2	EZH2_18.24263	---	148543525	A	G	541	545	-	323	-	222	-	215	138	77	0.5519	-	0.0199	-	-0.0097	-	0.0181	-	191.911	-	1	-	0	-	0	-	0.0882	-	JCRB1395 Kasumi-2
chr11	534099	A	G	Heterozygous	-	2.9	22.2243	-	SNP	Novel	tvc.novel.21	HRAS	HRAS_2.41391	---	534099	A	G	1654	1664	-	786	-	878	-	48	24	24	0.5276	-	0.0349	-	-0.0009	-	0.0309	-	168.835	-	1	-	0	-	0	-	0.0225	-	JCRB1395 Kasumi-2
chr11	534197	C	T	Heterozygous	-	50.9	9292.88	-	SNP	Novel	tvc.novel.22	HRAS	HRAS_2.41391	---	534197	C	T	1628	1635	-	716	-	919	-	833	355	478	0.512	-	0.0682	-	-0.014	-	0.0143	-	195.908	-	1	-	0	-	0	-	-0.0235	-	JCRB1395 Kasumi-2
chr11	534286	C	T	Heterozygous	-	37.4	5676.97	-	SNP	Novel	tvc.novel.23	HRAS	HRAS_2.41391	---	534286	C	T	1587	1599	-	655	-	944	-	598	224	374	0.5367	-	0.0187	-	-0.0232	-	0.0368	-	142.827	-	2	-	0	-	0	-	-0.0693	-	JCRB1395 Kasumi-2
chr11	32417945	T	C	Homozygous	-	100	14163.3	-	SNP	Novel	tvc.novel.24	WT1	WT1_2.145305	---	32417945	TC	CC	836	836	-	358	-	478	-	836	358	478	0.5	-	0.0475	-	0	-	0	-	84.4	-	1	-	0	-	0	-	0	-	JCRB1395 Kasumi-2
chr12	11992168	G	A	Heterozygous	-	50.8	1978.03	-	SNP	Novel	tvc.novel.26	ETV6	ETV6_3.141833	---	11992168	G	A	350	358	-	171	-	187	-	182	84	98	0.5162	-	0.0201	-	0.0144	-	-0.0134	-	358.803	-	1	-	0	-	0	-	-0.0245	-	JCRB1395 Kasumi-2
chr12	12006544	G	A	Homozygous	-	99.4	25367.3	-	SNP	Novel	tvc.novel.27	ETV6	ETV6_4.285680	---	12006544	G	A	1511	1523	-	519	-	1004	-	1514	514	1000	0.5014	-	0.0318	-	0.0148	-	-0.0009	-	82.9304	-	2	-	0	-	0	-	0.0005	-	JCRB1395 Kasumi-2
chr12	12023023	C	G	Heterozygous	-	46.2	9833.93	-	SNP	Novel	tvc.novel.28	ETV6	ETV6_5.168689	---	12023023	C	G	2534	2000	-	995	-	1005	-	925	463	462	0.503	-	0.0404	-	-0.0035	-	0.0041	-	91.2929	-	1	-	0	-	0	-	-0.0158	-	JCRB1395 Kasumi-2
chr12	25368462	C	T	Homozygous	-	99.7	5923.98	-	SNP	Novel	tvc.novel.29	KRAS	KRAS_2.159522	---	25368462	C	T	348	356	-	167	-	189	-	355	166	189	0.5015	-	0.0227	-	0.0259	-	0	-	284.139	-	3	-	0	-	0	-	-0.0029	-	JCRB1395 Kasumi-2
chr12	25398018	T	A	Heterozygous	-	50.8	6658.81	-	SNP	Novel	tvc.novel.30	KRAS	KRAS_5.6726	---	25398018	T	A	1175	1178	-	655	-	523	-	599	328	271	0.5085	-	0.0313	-	-0.0225	-	0.0218	-	445.386	-	1	-	0	-	0	-	-0.0164	-	JCRB1395 Kasumi-2
chr12	25398279	C	G	Heterozygous	-	50	1862.52	-	SNP	Novel	tvc.novel.31	KRAS	KRAS_5.174189	---	25398279	C	G	338	338	-	175	-	163	-	169	91	78	0.5208	-	0.0525	-	0.002	-	-0.0018	-	106.398	-	1	-	0	-	0	-	0.0379	-	JCRB1395 Kasumi-2
chr12	111856192	-	G	Heterozygous	-	2.2	6.30233	-	INS	Novel	tvc.novel.32	SH2B3	SH2B3_1.85663	---	111856191	A	AG	132	134	-	47	-	87	-	3	3	0	0.9977	-	0.0723	-	-0.0038	-	0.067	-	178.831	-	0	-	0	-	0	-	0.6984	-	JCRB1395 Kasumi-2
chr12	111856738	T	A	Heterozygous	-	50	1250.89	-	SNP	Novel	tvc.novel.33	SH2B3	SH2B3_1.100835	---	111856738	T	A	227	230	-	107	-	123	-	115	52	63	0.5131	-	0.0137	-	-0.0174	-	0.0231	-	111.04	-	1	-	0	-	0	-	-0.0279	-	JCRB1395 Kasumi-2
chr12	111884608	T	C	Homozygous	-	99.9	11409.9	-	SNP	Novel	tvc.novel.34	SH2B3	SH2B3_3.75509	---	111884608	T	C	753	755	-	372	-	383	-	754	371	383	0.5007	-	0.0051	-	-0.1245	-	0	-	495.726	-	1	-	0	-	0	-	0	-	JCRB1395 Kasumi-2
chr13	28592546	T	C	Heterozygous	-	51.5	8083.6	-	SNP	Novel	tvc.novel.35	FLT3	FLT3_1.33757	---	28592546	T	C	1401	1409	-	805	-	604	-	725	432	293	0.5252	-	0.0126	-	-0.0347	-	0.0264	-	178.081	-	1	-	0	-	0	-	0.0421	-	JCRB1395 Kasumi-2
chr13	28602354	C	T	Heterozygous	-	3	7.97118	-	SNP	Novel	tvc.novel.36	FLT3	FLT3_2.98756	---	28602354	C	T	65	66	-	40	-	26	-	2	1	1	0.6051	-	0.0205	-	-0.0018	-	0.0582	-	271.957	-	1	-	0	-	0	-	-0.083	-	JCRB1395 Kasumi-2
chr13	28607989	T	G	Heterozygous	-	56.7	5407.3	-	SNP	Novel	tvc.novel.37	FLT3	FLT3_10.43827	---	28607989	T	G	809	815	-	419	-	396	-	462	227	235	0.5228	-	0.0149	-	-0.0028	-	0.0023	-	497.254	-	1	-	0	-	0	-	-0.0412	-	JCRB1395 Kasumi-2
chr13	28608459	T	C	Heterozygous	-	47.6	5592.76	-	SNP	Novel	tvc.novel.38	FLT3	FLT3_11.129461	---	28608459	T	C	1088	1090	-	530	-	560	-	519	253	266	0.5012	-	0.0828	-	-0.0254	-	0.028	-	78.7491	-	2	-	0	-	0	-	0.004	-	JCRB1395 Kasumi-2
chr13	28609991	T	C	Heterozygous	-	52.9	3875.64	-	SNP	Novel	tvc.novel.39	FLT3	FLT3_14.74296	---	28609991	T	C	639	643	-	325	-	318	-	340	169	171	0.5084	-	0.0461	-	0.0179	-	-0.0153	-	86.9102	-	2	-	0	-	0	-	-0.0182	-	JCRB1395 Kasumi-2
chr13	28609997	T	C	Heterozygous	-	52.7	3829.34	-	SNP	Novel	tvc.novel.40	FLT3	FLT3_14.74296	---	28609997	T	C	640	640	-	322	-	318	-	337	166	171	0.5105	-	0.0305	-	-0.0231	-	0.0203	-	143.052	-	1	-	0	-	0	-	-0.0194	-	JCRB1395 Kasumi-2
chr13	28610183	A	G	Heterozygous	-	53.9	10152.9	-	SNP	Novel	tvc.novel.41	FLT3	FLT3_14.216122	---	28610183	A	G	1638	1639	-	874	-	765	-	883	457	426	0.5157	-	0.0178	-	-0.0005	-	0.0005	-	195.084	-	1	-	0	-	0	-	-0.0285	-	JCRB1395 Kasumi-2
chr13	28610355	T	A	Heterozygous	-	55.2	6333.83	-	SNP	Novel	tvc.novel.42	FLT3	FLT3_14.216122	---	28610355	T	A	986	986	-	551	-	435	-	544	290	254	0.5259	-	0.0346	-	-0.0054	-	0.004	-	130.65	-	2	-	0	-	0	-	-0.0479	-	JCRB1395 Kasumi-2
chr13	48919358	T	G	Homozygous	-	100	2928.16	-	SNP	Novel	tvc.novel.43	RB1	RB1_4.43596	---	48919358	T	G	178	179	-	50	-	129	-	179	50	129	0.5	-	0.104	-	-0.096	-	0.0009	-	67.0961	-	3	-	0	-	0	-	-0.0098	-	JCRB1395 Kasumi-2
chr13	48921884	A	G	Homozygous	-	99.1	5026.94	-	SNP	Novel	tvc.novel.44	RB1	RB1_5.3061	---	48921884	A	G	342	346	-	183	-	163	-	343	180	163	0.5041	-	0.042	-	-0.145	-	0.0001	-	408.889	-	3	-	0	-	0	-	-0.0081	-	JCRB1395 Kasumi-2
chr13	48936785	A	G	Heterozygous	-	2.8	16.8101	-	SNP	Novel	tvc.novel.45	RB1	RB1_8.12409	---	48936785	A	G	1235	1245	-	586	-	659	-	35	15	20	0.5424	-	0.0372	-	-0.0022	-	0.0762	-	81.8396	-	2	-	0	-	0	-	-0.0314	-	JCRB1395 Kasumi-2
chr13	48947469	G	T	Homozygous	-	100	1435.52	-	SNP	Novel	tvc.novel.46	RB1	RB1_12.1216	---	48947469	G	T	87	87	-	34	-	53	-	87	34	53	0.5	-	0.0702	-	0	-	-0.0009	-	85.6378	-	2	-	0	-	0	-	0	-	JCRB1395 Kasumi-2
chr13	48955676	T	A	Homozygous	-	100	12872	-	SNP	Novel	tvc.novel.47	RB1	RB1_17.165046	---	48955676	T	A	758	767	-	377	-	390	-	767	377	390	0.5	-	0.0179	-	0	-	0	-	433.123	-	1	-	0	-	0	-	0	-	JCRB1395 Kasumi-2
chr13	49051012	C	T	Homozygous	-	100	5905.75	-	SNP	Novel	tvc.novel.48	RB1	RB1_25.211915	---	49051010	GCC	GCT	350	357	-	169	-	188	-	357	169	188	0.5	-	0.0854	-	0	-	0.0002	-	148.51	-	2	-	0	-	0	-	0	-	JCRB1395 Kasumi-2
chr17	1585379	ACC	-	Heterozygous	-	9.7	172.35	-	DEL	Novel	tvc.novel.50	PRPF8	PRPF8_40.232287	---	1585378	AACC	A	456	464	-	283	-	181	-	45	25	20	0.5557	-	0.058	-	-0.005	-	0.0438	-	351.327	-	2	-	0	-	0	-	-0.0724	-	JCRB1395 Kasumi-2
chr17	7577407	A	C	Heterozygous	-	50.8	11324.2	-	SNP	Novel	tvc.novel.51	TP53	TP53_7.202482	---	7577407	A	C	2374	1997	-	951	-	1046	-	1014	467	547	0.5157	-	0.0595	-	-0.0153	-	0.0154	-	154.002	-	2	-	0	-	0	-	-0.0305	-	JCRB1395 Kasumi-2
chr17	7577427	G	A	Heterozygous	-	51	11424.5	-	SNP	Novel	tvc.novel.52	TP53	TP53_7.202482	---	7577427	G	A	2441	2000	-	940	-	1060	-	1021	467	554	0.5127	-	0.0162	-	-0.025	-	0.0217	-	119.667	-	3	-	0	-	0	-	-0.0281	-	JCRB1395 Kasumi-2
chr17	7578115	T	C	Homozygous	-	100	10793.3	-	SNP	Novel	tvc.novel.53	TP53	TP53_8.616	---	7578115	T	C	637	638	-	386	-	252	-	638	386	252	0.5	-	0.0199	-	0	-	0	-	224.667	-	1	-	0	-	0	-	0	-	JCRB1395 Kasumi-2
chr17	7578645	C	T	Homozygous	-	100	6648.91	-	SNP	Novel	tvc.novel.54	TP53	TP53_9.99685	---	7578645	C	T	390	394	-	188	-	206	-	394	188	206	0.5	-	0.0552	-	0	-	0.0002	-	93.5491	-	1	-	0	-	0	-	-0.0026	-	JCRB1395 Kasumi-2
chr17	7579472	G	C	Heterozygous	-	55.2	12857.4	-	SNP	Novel	tvc.novel.55	TP53	TP53_10.97990	---	7579472	G	C	2587	1998	-	881	-	1117	-	1103	494	609	0.507	-	0.0055	-	-0.0006	-	0.0005	-	339.862	-	6	-	0	-	0	-	0.022	-	JCRB1395 Kasumi-2
chr17	7579644	CCCCAGCCCTCCAGGT	-	Homozygous	-	100	6523.97	-	DEL	Novel	tvc.novel.56	TP53	TP53_10.202027	---	7579633	GCCCCCCAGCCCCCCAGCCCTCCAGGT	GCCCCCCAGCC	321	397	-	108	-	289	-	397	108	289	0.5	-	0.0414	-	0	-	0.0002	-	360.617	-	3	-	0	-	0	-	0	-	JCRB1395 Kasumi-2
chr17	7579882	C	G	Heterozygous	-	51.2	7336.7	-	SNP	Novel	tvc.novel.57	TP53	TP53_12.416326	---	7579882	C	G	1277	1284	-	622	-	662	-	658	305	353	0.5209	-	0.0319	-	-0.0175	-	0.0171	-	78.3221	-	1	-	0	-	0	-	-0.038	-	JCRB1395 Kasumi-2
chr17	29486152	G	A	Heterozygous	-	48.5	1215.04	-	SNP	Novel	tvc.novel.58	NF1	NF1_3.180419	---	29486152	G	A	233	233	-	105	-	128	-	113	48	65	0.5262	-	0.0333	-	-0.022	-	0.0206	-	217.647	-	1	-	0	-	0	-	-0.0477	-	JCRB1395 Kasumi-2
chr17	29497057	T	C	Heterozygous	-	4.8	44.844	-	SNP	Novel	tvc.novel.59	NF1	NF1_5.51193	---	29497057	T	C	504	520	-	229	-	291	-	25	12	13	0.5398	-	0.0398	-	0.0013	-	-0.0259	-	331.343	-	1	-	0	-	0	-	0.0501	-	JCRB1395 Kasumi-2
chr17	29508775	G	A	Heterozygous	-	47	2511.66	-	SNP	Novel	tvc.novel.60	NF1	NF1_7.195821	---	29508775	G	A	505	508	-	234	-	274	-	239	123	116	0.5539	-	0.0764	-	-0.0163	-	0.021	-	238.948	-	1	-	0	-	0	-	0.0931	-	JCRB1395 Kasumi-2
chr17	29541339	A	T	Heterozygous	-	49.9	3796.22	-	SNP	Novel	tvc.novel.61	NF1	NF1_13.8604	---	29541339	A	T	689	690	-	602	-	88	-	344	301	43	0.5057	-	0.0178	-	-0.0139	-	0.0138	-	72.6281	-	2	-	0	-	0	-	0.016	-	JCRB1395 Kasumi-2
chr17	29541437	T	C	Heterozygous	-	50	5995.16	-	SNP	Novel	tvc.novel.62	NF1	NF1_13.8604	---	29541437	T	C	1083	1087	-	558	-	529	-	543	281	262	0.5042	-	0.0325	-	-0.0169	-	0.0166	-	299.393	-	1	-	0	-	0	-	0.0077	-	JCRB1395 Kasumi-2
chr17	29546175	T	C	Heterozygous	-	49.2	5349.37	-	SNP	Novel	tvc.novel.63	NF1	NF1_14.128695	---	29546175	T	C	1000	1003	-	524	-	479	-	493	263	230	0.5111	-	0.0248	-	-0.0145	-	0.0147	-	210.518	-	2	-	0	-	0	-	0.0194	-	JCRB1395 Kasumi-2
chr17	29553485	G	A	Heterozygous	-	55.2	7327.06	-	SNP	Novel	tvc.novel.64	NF1	NF1_18.21613	---	29553477	ACCCCCCCG	ACCCCCCCA	1121	1152	-	579	-	573	-	636	320	316	0.501	-	0.0931	-	-0.0477	-	0.0369	-	126.784	-	1	-	0	-	0	-	0.0012	-	JCRB1395 Kasumi-2
chr17	29559932	C	A	Heterozygous	-	49.1	8178.95	-	SNP	Novel	tvc.novel.66	NF1	NF1_26.236704	---	29559930	TAC	TAA	1531	1543	-	676	-	867	-	758	321	437	0.5149	-	0.0117	-	-0.0022	-	0.0025	-	379.07	-	1	-	0	-	0	-	-0.0187	-	JCRB1395 Kasumi-2
chr17	29653162	G	T	Heterozygous	-	48.8	1900.32	-	SNP	Novel	tvc.novel.68	NF1	NF1_37.209762	---	29653162	G	T	364	365	-	207	-	158	-	178	101	77	0.5003	-	0.0327	-	-0.007	-	0.0076	-	348.273	-	1	-	0	-	0	-	0.0027	-	JCRB1395 Kasumi-2
chr17	29653293	T	C	Heterozygous	-	48.6	1885.39	-	SNP	Novel	tvc.novel.69	NF1	NF1_37.209762	---	29653293	T	C	358	364	-	190	-	174	-	177	92	85	0.5022	-	0.0008	-	-0.0121	-	0.0133	-	282.215	-	1	-	0	-	0	-	0.0012	-	JCRB1395 Kasumi-2
chr17	29654876	T	A	Heterozygous	-	46.9	7034.58	-	SNP	Novel	tvc.novel.70	NF1	NF1_38.255547	---	29654876	T	A	1358	1413	-	650	-	763	-	662	322	340	0.5264	-	0.0377	-	0.003	-	-0.0034	-	92.1627	-	1	-	0	-	0	-	0.0751	-	JCRB1395 Kasumi-2
chr17	29654974	G	A	Heterozygous	-	47.2	7297.35	-	SNP	Novel	tvc.novel.71	NF1	NF1_38.255547	---	29654974	G	A	1435	1451	-	622	-	829	-	685	308	377	0.5213	-	0.0836	-	-0.0085	-	0.009	-	126.732	-	1	-	0	-	0	-	0.0424	-	JCRB1395 Kasumi-2
chr17	29670190	C	G	Homozygous	-	100	6414.99	-	SNP	Novel	tvc.novel.73	NF1	NF1_48.104398	---	29670190	CTA	GTA	378	382	-	170	-	212	-	382	170	212	0.5	-	0.0421	-	0	-	0.0001	-	90.0824	-	1	-	0	-	0	-	0	-	JCRB1395 Kasumi-2
chr17	29679246	G	A	Heterozygous	-	50.9	5871.87	-	SNP	Novel	tvc.novel.74	NF1	NF1_51.200693	---	29679246	G	A	1032	1036	-	542	-	494	-	527	274	253	0.5032	-	0.0115	-	-0.0084	-	0.008	-	99.877	-	1	-	0	-	0	-	-0.0095	-	JCRB1395 Kasumi-2
chr17	74733099	G	A	Heterozygous	-	52.3	5628.96	-	SNP	Novel	tvc.novel.75	SRSF2	SRSF2_1.38803	---	74733099	G	A	957	960	-	428	-	532	-	502	226	276	0.5044	-	0.0084	-	-0.0236	-	0.0209	-	230.383	-	2	-	0	-	0	-	0.0091	-	JCRB1395 Kasumi-2
chr19	33793024	GCC	-	Heterozygous	-	8.4	57.2668	-	DEL	Novel	tvc.novel.76	CEBPA	CEBPA_1.1.81913	---	33793023	CGCC	C	179	178	-	79	-	99	-	15	4	11	0.6867	-	0.0329	-	-0.0015	-	0.016	-	388.939	-	1	-	0	-	0	-	-0.2151	-	JCRB1395 Kasumi-2
chr20	30954295	A	G	Heterozygous	-	48.1	10446.6	-	SNP	Novel	tvc.novel.77	ASXL1	ASXL1_2.95	---	30954295	A	G	2291	1998	-	876	-	1122	-	962	419	543	0.5029	-	0.0232	-	-0.0167	-	0.0186	-	206.154	-	1	-	0	-	0	-	-0.0038	-	JCRB1395 Kasumi-2
chr20	31016314	A	G	Heterozygous	-	51.5	9745	-	SNP	Novel	tvc.novel.78	ASXL1	ASXL1_6.4574	---	31016314	A	G	1671	1684	-	783	-	901	-	868	379	489	0.5286	-	0.0127	-	-0.0168	-	0.0211	-	150.107	-	1	-	0	-	0	-	-0.0521	-	JCRB1395 Kasumi-2
chr20	31019024	C	T	Heterozygous	-	41.9	2420.64	-	SNP	Novel	tvc.novel.79	ASXL1	ASXL1_9.272056	---	31019024	C	T	577	578	-	298	-	280	-	242	125	117	0.501	-	0.0159	-	0.0001	-	-0.0002	-	84.1051	-	2	-	0	-	0	-	0.0001	-	JCRB1395 Kasumi-2
chr20	31022469	G	A	Heterozygous	-	59.2	4498.28	-	SNP	Novel	tvc.novel.81	ASXL1	ASXL1_13.1.188566	---	31022469	GG	AG	626	627	-	13	-	614	-	371	9	362	0.5389	-	0.0395	-	-0.0231	-	0.0159	-	60.7189	-	2	-	0	-	0	-	0.0204	-	JCRB1395 Kasumi-2
chr20	31022959	T	C	Homozygous	-	100	33981.7	-	SNP	Novel	tvc.novel.82	ASXL1	ASXL1_13.1.515524	---	31022959	T	C	2584	2000	-	925	-	1075	-	2000	925	1075	0.5	-	0.0239	-	0	-	0	-	284.147	-	1	-	0	-	0	-	0	-	JCRB1395 Kasumi-2
chr20	31024274	T	C	Heterozygous	-	51.3	11522.8	-	SNP	Novel	tvc.novel.83	ASXL1	ASXL1_13.3.346675	---	31024274	T	C	2812	1999	-	983	-	1016	-	1026	496	530	0.5083	-	0.0198	-	-0.0054	-	0.005	-	331.429	-	1	-	0	-	0	-	-0.009	-	JCRB1395 Kasumi-2
chr20	31025163	A	G	Heterozygous	-	44.4	1002.27	-	SNP	Novel	tvc.novel.84	ASXL1	ASXL1_13.3.496068	---	31025163	A	G	219	223	-	115	-	108	-	99	54	45	0.5298	-	0.0585	-	0.002	-	-0.0021	-	115.714	-	1	-	0	-	0	-	0.0715	-	JCRB1395 Kasumi-2
chr20	31025231	T	C	Heterozygous	-	44.1	987.836	-	SNP	Novel	tvc.novel.85	ASXL1	ASXL1_13.3.496068	---	31025231	T	C	220	222	-	111	-	111	-	98	52	46	0.5306	-	0.0155	-	-0.0153	-	0.0207	-	311.427	-	1	-	0	-	0	-	0.0633	-	JCRB1395 Kasumi-2
chr21	36164450	G	A	Heterozygous	-	53.5	1846.93	-	SNP	Novel	tvc.novel.86	RUNX1	RUNX1_1.29840	---	36164450	G	A	309	310	-	196	-	114	-	166	108	58	0.5199	-	0.081	-	-0.0114	-	0.0097	-	294.536	-	2	-	0	-	0	-	0.0346	-	JCRB1395 Kasumi-2
chr21	36165041	T	C	Heterozygous	-	48.6	9253.78	-	SNP	Novel	tvc.novel.87	RUNX1	RUNX1_1.136369	---	36165041	T	C	1726	1756	-	747	-	1009	-	854	357	497	0.5075	-	0.0124	-	-0.0125	-	0.0135	-	325.402	-	1	-	0	-	0	-	-0.0198	-	JCRB1395 Kasumi-2
chr21	36193871	T	C	Homozygous	-	100	11212.8	-	SNP	Novel	tvc.novel.88	RUNX1	RUNX1_3.80512	---	36193871	TCA	CCA	646	667	-	262	-	405	-	667	262	405	0.5	-	0.0716	-	0	-	0	-	62.8883	-	1	-	0	-	0	-	0	-	JCRB1395 Kasumi-2
chr21	36421036	T	C	Heterozygous	-	47.9	2657.08	-	SNP	Novel	tvc.novel.90	RUNX1	RUNX1_9.14780	---	36421036	T	C	515	520	-	288	-	232	-	249	137	112	0.5037	-	0.0103	-	-0.0116	-	0.0128	-	381.771	-	1	-	0	-	0	-	-0.0119	-	JCRB1395 Kasumi-2
chrX	15817963	A	G	Homozygous	-	100	6363.8	-	SNP	Novel	tvc.novel.91	ZRSR2	ZRSR2_3.118816	---	15817963	A	G	382	388	-	202	-	186	-	388	202	186	0.5	-	0.1778	-	-0.0919	-	0.0003	-	328.463	-	1	-	0	-	0	-	0	-	JCRB1395 Kasumi-2
chrX	15818115	T	-	Homozygous	-	100	5104.46	-	DEL	Novel	tvc.novel.92	ZRSR2	ZRSR2_3.118816	---	15818114	AT	A	336	350	-	157	-	193	-	350	157	193	0.5	-	0.07	-	0	-	0	-	32.3528	-	4	-	0	-	0	-	-0.0066	-	JCRB1395 Kasumi-2
chrX	15821746	GT	-	Heterozygous	-	3.2	11.2201	-	DEL	Novel	tvc.novel.93	ZRSR2	ZRSR2_4.149007	---	15821745	CGT	C	208	216	-	120	-	96	-	7	5	2	0.6662	-	0.0859	-	-0.0009	-	0.0293	-	375.169	-	1	-	0	-	0	-	0.1378	-	JCRB1395 Kasumi-2
chrX	15822199	-	T	Heterozygous	-	2.4	4.26112	-	INS	Novel	tvc.novel.94	ZRSR2	ZRSR2_5.33783	---	15822198	G	GT	162	169	-	88	-	81	-	4	0	4	0.9976	-	0.0161	-	-0.0004	-	0.1425	-	248.952	-	0	-	0	-	0	-	-0.4737	-	JCRB1395 Kasumi-2
chrX	15827524	T	G	Homozygous	-	100	3004.12	-	SNP	Novel	tvc.novel.95	ZRSR2	ZRSR2_7.7640	---	15827524	T	G	181	181	-	9	-	172	-	181	9	172	0.5	-	0.0314	-	0	-	0	-	490.774	-	1	-	0	-	0	-	0	-	JCRB1395 Kasumi-2
chrX	15836648	T	G	Homozygous	-	100	9958.86	-	SNP	Novel	tvc.novel.96	ZRSR2	ZRSR2_9.188768	---	15836648	T	G	552	598	-	263	-	335	-	598	263	335	0.5	-	0.0274	-	0	-	0.0001	-	458.194	-	3	-	0	-	0	-	0	-	JCRB1395 Kasumi-2
chrX	15838366	C	T	Homozygous	-	100	1933.73	-	SNP	Novel	tvc.novel.97	ZRSR2	ZRSR2_10.196079	---	15838366	C	T	119	120	-	52	-	68	-	120	52	68	0.5	-	0.0212	-	0	-	0	-	499.383	-	1	-	0	-	0	-	0	-	JCRB1395 Kasumi-2
chrX	39932907	T	C	Homozygous	-	100	17653.4	-	SNP	Novel	tvc.novel.98	BCOR	BCOR_12.2.348558	---	39932907	T	C	1024	1043	-	482	-	561	-	1043	482	561	0.5	-	0.0797	-	0	-	0	-	114.657	-	1	-	0	-	0	-	0	-	JCRB1395 Kasumi-2
chrX	39933339	A	G	Homozygous	-	100	3651.16	-	SNP	Novel	tvc.novel.99	BCOR	BCOR_12.2.136972	---	39933339	A	G	206	221	-	103	-	118	-	221	103	118	0.5	-	0.0198	-	0	-	0	-	492.878	-	1	-	0	-	0	-	0	-	JCRB1395 Kasumi-2
chrX	39934488	C	T	Homozygous	-	99.8	20154.8	-	SNP	Novel	tvc.novel.100	BCOR	BCOR_12.3.621710	---	39934488	C	T	1201	1204	-	653	-	551	-	1201	651	550	0.5003	-	0.0407	-	-0.0259	-	0	-	482.008	-	3	-	0	-	0	-	0.0001	-	JCRB1395 Kasumi-2
chrX	123182844	T	-	Heterozygous	-	0	3.65388	-	DEL	Novel	tvc.novel.101	STAG2	STAG2_8.95522	---	123182843	GT	G	47	50	-	42	-	8	-	0	0	0	0.5	-	0.0985	-	-0.0142	-	0.0382	-	12.9857	-	7	-	0	-	0	-	0.3814	-	JCRB1395 Kasumi-2
chrX	123185061	C	T	Heterozygous	-	3.3	9.54795	-	SNP	Novel	tvc.novel.102	STAG2	STAG2_10.14939	---	123185061	C	T	123	123	-	79	-	44	-	4	2	2	0.6416	-	0.0213	-	-0.0015	-	0.0245	-	160.544	-	1	-	0	-	0	-	-0.1151	-	JCRB1395 Kasumi-2
chrX	123234406	CT	-	Heterozygous	-	4.6	21.697	-	DEL	Novel	tvc.novel.103	STAG2	STAG2_33.62661	---	123234402	TCCCCT	TCCC	78	238	-	121	-	117	-	11	6	5	0.537	-	0.1297	-	-0.0061	-	0.0985	-	193.831	-	1	-	0	-	0	-	-0.112	-	JCRB1395 Kasumi-2
chrX	133511965	-	T	Heterozygous	-	12.3	59.4425	-	INS	Novel	tvc.novel.104	PHF6	PHF6_2.86405	---	133511964	A	AT	112	114	-	90	-	24	-	14	1	13	0.9796	-	0.0061	-	-0.0034	-	0.0911	-	68.7223	-	0	-	0	-	0	-	-0.8486	-	JCRB1395 Kasumi-2
chrX	133511988	G	A	Homozygous	-	100	2176.53	-	SNP	Novel	tvc.novel.105	PHF6	PHF6_2.86405	---	133511988	G	A	130	132	-	89	-	43	-	132	89	43	0.5	-	0.0249	-	0	-	0	-	469.553	-	1	-	0	-	0	-	0	-	JCRB1395 Kasumi-2

## Sheet: Kasumi-3
Chrom	Position	Ref	Variant	Allele Call	Filter	Frequency	Quality	Filter	Type	Allele Source	Allele Name	Gene ID	Region Name	VCF Position	VCF Ref	VCF Variant	Original Coverage	Coverage	Filter	Coverage+	Filter	Coverage-	Filter	Allele Cov	Allele Cov+	Allele Cov-	Strand Bias	Filter	Common Signal Shift	Filter	Reference Signal Shift	Filter	Variant Signal Shift	Filter	Relative Read Quality	Filter	HP Length	Filter	Context Error+	Filter	Context Error-	Filter	Context Strand Bias	Filter	Sample Name
chr2	25458546	C	T	Heterozygous	-	50.4	2197	-	SNP	Novel	---	DNMT3A	DNMT3A_2.164328	25458546	C	T	1032	1034	-	531	-	503	-	521	270	251	0.5047	-	0.0171	-	-0.0227	-	0.0226	-	283.814	-	2	-	0	-	0	-	0.0103	-	JCRB1004 Kasumi-3
chr2	25466888	G	T	Heterozygous	-	52.1	8807.07	-	SNP	Novel	---	DNMT3A	DNMT3A_8.82439	25466888	G	T	3891	3896	-	2044	-	1852	-	2028	1087	941	0.5114	-	0.0275	-	-0.0045	-	0.0043	-	267.847	-	1	-	0	-	0	-	0.0212	-	JCRB1004 Kasumi-3
chr2	198263146	T	C	Heterozygous	-	54.5	4166.21	-	SNP	Novel	---	SF3B1	SF3B1_1.180089	198263146	T	C	1659	1660	-	777	-	883	-	904	413	491	0.5113	-	0.0012	-	0	-	0	-	302.813	-	2	-	0	-	0	-	-0.0202	-	JCRB1004 Kasumi-3
chr2	198264904	AAT	-	Heterozygous	-	48	1386.31	-	DEL	Novel	---	SF3B1	SF3B1_2.54904	198264903	AAAT	A	715	725	-	423	-	302	-	348	204	144	0.5028	-	0.0078	-	-0.012	-	0.0128	-	338.977	-	3	-	0	-	0	-	0.0067	-	JCRB1004 Kasumi-3
chr2	198265173	T	A	Heterozygous	-	43.6	783.152	-	SNP	Novel	---	SF3B1	SF3B1_3.232163	198265173	T	A	476	505	-	201	-	304	-	220	81	139	0.5315	-	0.0275	-	0.001	-	-0.0006	-	55.3485	-	3	-	0	-	0	-	-0.0695	-	JCRB1004 Kasumi-3
chr2	198265350	T	C	Heterozygous	-	45	796.813	-	SNP	Novel	---	SF3B1	SF3B1_4.60700	198265350	T	C	478	478	-	259	-	219	-	215	109	106	0.5349	-	0.0715	-	-0.0117	-	0.0145	-	78.0243	-	2	-	0	-	0	-	-0.0632	-	JCRB1004 Kasumi-3
chr2	198265526	A	G	Heterozygous	-	52.2	1000.2	-	SNP	Novel	---	SF3B1	SF3B1_4.60700	198265526	A	G	431	433	-	219	-	214	-	226	122	104	0.5341	-	0.0208	-	-0.0334	-	0.0321	-	142.978	-	1	-	0	-	0	-	0.0582	-	JCRB1004 Kasumi-3
chr2	198266943	C	T	Homozygous	-	100	3843.28	-	SNP	Novel	---	SF3B1	SF3B1_7.111259	198266943	C	T	400	401	-	233	-	168	-	401	233	168	0.5	-	0.0088	-	0	-	0	-	403.581	-	1	-	0	-	0	-	0	-	JCRB1004 Kasumi-3
chr4	55599436	T	C	Homozygous	-	100	5939.63	-	SNP	Novel	---	KIT	KIT_17.49555	55599436	T	C	639	633	-	212	-	421	-	633	212	421	0.5	-	0.0622	-	-0.1295	-	0.0001	-	213.41	-	4	-	0	-	0	-	-0.0112	-	JCRB1004 Kasumi-3
chr4	106155751	G	A	Heterozygous	-	52	5905.76	-	SNP	Novel	---	TET2	TET2_1.1.587341	106155751	G	A	2743	2748	-	1338	-	1410	-	1428	715	713	0.5138	-	0.0367	-	-0.0105	-	0.01	-	100.952	-	1	-	0	-	0	-	0.0245	-	JCRB1004 Kasumi-3
chr4	106158216	G	A	Heterozygous	-	46.8	1062.85	-	SNP	Novel	---	TET2	TET2_1.4.264812	106158216	G	A	559	585	-	281	-	304	-	274	121	153	0.5389	-	0.0496	-	-0.0011	-	0.0012	-	249.392	-	1	-	0	-	0	-	-0.0271	-	JCRB1004 Kasumi-3
chr4	106190862	T	C	Heterozygous	-	49.6	503.3	-	SNP	Novel	---	TET2	TET2_7.53296	106190862	T	C	238	240	-	128	-	112	-	119	61	58	0.5208	-	0.0122	-	-0.0029	-	0.0031	-	208.454	-	1	-	0	-	0	-	-0.0458	-	JCRB1004 Kasumi-3
chr7	50435617	A	T	Heterozygous	-	29.8	366.944	-	SNP	Novel	---	IKZF1	IKZF1_3.194026	50435617	A	T	538	624	-	350	-	274	-	186	161	25	0.8344	-	0.0187	-	-0.0829	-	0.1016	-	26.9878	-	8	-	0	-	0	-	0.6775	-	JCRB1004 Kasumi-3
chr7	50436033	A	G	Heterozygous	-	46.1	3315.7	-	SNP	Novel	---	IKZF1	IKZF1_3.61448	50436033	A	G	1910	1910	-	908	-	1002	-	880	434	446	0.5178	-	0.0075	-	-0.0061	-	0.0073	-	270.252	-	1	-	0	-	0	-	0.0324	-	JCRB1004 Kasumi-3
chr7	50467941	C	T	Heterozygous	-	55.5	8604.05	-	SNP	Novel	---	IKZF1	IKZF1_9.90554	50467941	C	T	3336	3341	-	1553	-	1788	-	1854	856	998	0.5031	-	0.0506	-	-0.0157	-	0.0125	-	107.449	-	1	-	0	-	0	-	-0.0052	-	JCRB1004 Kasumi-3
chr7	50468334	C	T	Heterozygous	-	55.1	4544.79	-	SNP	Novel	---	IKZF1	IKZF1_9.137364	50468334	C	T	1758	1765	-	820	-	945	-	973	468	505	0.5164	-	0.0196	-	-0.0034	-	0.0029	-	251.516	-	3	-	0	-	0	-	0.035	-	JCRB1004 Kasumi-3
chr11	32417945	T	C	Heterozygous	-	53.7	4204.62	-	SNP	Novel	---	WT1	WT1_2.145305	32417945	T	C	1727	1729	-	737	-	992	-	928	408	520	0.5136	-	0.0393	-	-0.0023	-	0.0022	-	84.0232	-	1	-	0	-	0	-	0.0253	-	JCRB1004 Kasumi-3
chr12	12006544	G	A	Homozygous	-	100	3695.94	-	SNP	Novel	---	ETV6	ETV6_4.285680	12006544	G	A	405	398	-	100	-	298	-	398	100	298	0.5	-	0.0306	-	0.0246	-	-0.0006	-	79.2615	-	2	-	0	-	0	-	0.0048	-	JCRB1004 Kasumi-3
chr12	12022583	AG	-	Heterozygous	-	20.8	469.963	-	DEL	Novel	---	ETV6	ETV6_5.226512	12022582	CAG	C	2899	2902	-	1692	-	1210	-	603	335	268	0.528	-	0.0422	-	-0.0007	-	0.0026	-	325	-	1	-	0	-	0	-	-0.0506	-	JCRB1004 Kasumi-3
chr12	25368462	C	T	Homozygous	-	97.4	351.699	-	SNP	Novel	---	KRAS	KRAS_2.159522	25368462	C	T	39	39	-	21	-	18	-	38	20	18	0.5122	-	0.0374	-	-0.0581	-	0.0027	-	236.331	-	3	-	0	-	0	-	-0.0229	-	JCRB1004 Kasumi-3
chr12	25398018	T	A	Homozygous	-	100	5761.53	-	SNP	Novel	---	KRAS	KRAS_5.6726	25398018	T	A	600	600	-	291	-	309	-	600	291	309	0.5	-	0.0441	-	0	-	0	-	378.919	-	1	-	0	-	0	-	0	-	JCRB1004 Kasumi-3
chr12	111884608	T	C	Homozygous	-	100	107.815	-	SNP	Novel	---	SH2B3	SH2B3_3.75509	111884608	T	C	12	12	-	8	-	4	-	12	8	4	0.5	-	0.0066	-	0	-	-0.0001	-	368.015	-	1	-	0	-	0	-	0	-	JCRB1004 Kasumi-3
chr13	28607989	T	G	Homozygous	-	100	15325.7	-	SNP	Novel	---	FLT3	FLT3_10.43827	28607989	T	G	1594	1600	-	768	-	832	-	1600	768	832	0.5	-	0.0221	-	0	-	0	-	400.475	-	1	-	0	-	0	-	0.0012	-	JCRB1004 Kasumi-3
chr13	28609991	T	C	Homozygous	-	100	17355	-	SNP	Novel	---	FLT3	FLT3_14.74296	28609991	T	C	1813	1812	-	1038	-	774	-	1812	1038	774	0.5	-	0.041	-	0	-	0	-	77.4339	-	2	-	0	-	0	-	-0.0018	-	JCRB1004 Kasumi-3
chr13	28609997	T	C	Homozygous	-	100	17333.1	-	SNP	Novel	---	FLT3	FLT3_14.74296	28609997	T	C	1807	1807	-	1032	-	775	-	1807	1032	775	0.5	-	0.0659	-	0	-	0	-	138.254	-	1	-	0	-	0	-	0.0002	-	JCRB1004 Kasumi-3
chr13	28610183	A	G	Homozygous	-	100	25013.9	-	SNP	Novel	---	FLT3	FLT3_14.216122	28610183	A	G	2630	2635	-	1301	-	1334	-	2635	1301	1334	0.5	-	0.0353	-	0	-	0	-	207.162	-	1	-	0	-	0	-	-0.0004	-	JCRB1004 Kasumi-3
chr13	28610355	T	A	Homozygous	-	100	8824.52	-	SNP	Novel	---	FLT3	FLT3_14.216122	28610355	T	A	917	918	-	396	-	522	-	918	396	522	0.5	-	0.0276	-	0	-	0	-	140.829	-	2	-	0	-	0	-	0	-	JCRB1004 Kasumi-3
chr13	48919358	T	G	Homozygous	-	98.3	555.542	-	SNP	Novel	---	RB1	RB1_4.43596	48919358	T	G	60	60	-	27	-	33	-	59	26	33	0.5094	-	0.0566	-	0.0195	-	-0.0012	-	61.9517	-	3	-	0	-	0	-	-0.0178	-	JCRB1004 Kasumi-3
chr13	48921884	A	G	Homozygous	-	100	808.333	-	SNP	Novel	---	RB1	RB1_5.3061	48921884	A	G	84	85	-	44	-	41	-	85	44	41	0.5	-	0.0421	-	0	-	0	-	340.375	-	3	-	0	-	0	-	0	-	JCRB1004 Kasumi-3
chr13	48947469	G	T	Homozygous	-	98.4	559.379	-	SNP	Novel	---	RB1	RB1_12.1216	48947469	G	T	62	62	-	26	-	36	-	61	26	35	0.507	-	0.0902	-	-0.0241	-	-0.0009	-	74.9408	-	2	-	0	-	0	-	0.0133	-	JCRB1004 Kasumi-3
chr13	48955676	T	A	Homozygous	-	100	6181.34	-	SNP	Novel	---	RB1	RB1_17.165046	48955676	T	A	638	644	-	296	-	348	-	644	296	348	0.5	-	0.0292	-	0	-	0	-	326.089	-	1	-	0	-	0	-	0	-	JCRB1004 Kasumi-3
chr13	49030236	A	G	Heterozygous	-	50.8	1648.62	-	SNP	Novel	---	RB1	RB1_19.66651	49030236	A	G	758	760	-	490	-	270	-	386	235	151	0.5383	-	0.0307	-	0.0072	-	-0.0068	-	90.4143	-	2	-	0	-	0	-	-0.0685	-	JCRB1004 Kasumi-3
chr17	7577498	C	T	Heterozygous	-	44.5	6372.88	-	SNP	Novel	---	TP53	TP53_7.202482	7577498	C	T	4208	3999	-	1929	-	2070	-	1779	856	923	0.5012	-	0.0376	-	-0.0037	-	0.0046	-	276.141	-	2	-	0	-	0	-	-0.0006	-	JCRB1004 Kasumi-3
chr17	7578115	T	C	Homozygous	-	100	29707.5	-	SNP	Novel	---	TP53	TP53_8.616	7578115	T	C	3131	3141	-	1715	-	1426	-	3141	1715	1426	0.5	-	0.0428	-	0	-	0	-	191.579	-	1	-	0	-	0	-	0.0001	-	JCRB1004 Kasumi-3
chr17	7578446	T	A	Heterozygous	-	54.7	2770.54	-	SNP	Novel	---	TP53	TP53_9.75872	7578446	T	A	1090	1091	-	401	-	690	-	597	225	372	0.51	-	0.0199	-	0.0087	-	-0.0069	-	148.041	-	1	-	0	-	0	-	0.0178	-	JCRB1004 Kasumi-3
chr17	7578645	C	T	Homozygous	-	100	38125.1	-	SNP	Novel	---	TP53	TP53_9.99685	7578645	C	T	5536	3987	-	1821	-	2166	-	3987	1821	2166	0.5	-	0.0665	-	0	-	0	-	92.9507	-	1	-	0	-	0	-	0.0003	-	JCRB1004 Kasumi-3
chr17	7579472	G	C	Homozygous	-	100	37106.4	-	SNP	Novel	---	TP53	TP53_10.97990	7579472	G	C	5280	3951	-	1585	-	2366	-	3951	1585	2366	0.5	-	0.0202	-	-0.0105	-	0	-	284.389	-	6	-	0	-	0	-	0.0037	-	JCRB1004 Kasumi-3
chr17	7579644	CCCCAGCCCTCCAGGT	-	Heterozygous	-	73.3	19473.6	-	DEL	Novel	---	TP53	TP53_10.202027	7579643	CCCCCAGCCCTCCAGGT	C	2292	2644	-	896	-	1748	-	1939	211	1728	0.523	-	0.0078	-	-0.0093	-	0.0011	-	320.667	-	6	-	0.7059	-	0.5842	-	-0.1985	-	JCRB1004 Kasumi-3
chr17	7579659	-	C	Heterozygous	-	25	19473.6	-	INS	Novel	---	TP53	TP53_10.202027	7579643	CCCCCAGCCCTCCAGGT	CCCCCAGCCCTCCAGGCT	2292	2644	-	896	-	1748	-	662	662	0	1	-	0.023	-	-0.0059	-	0.1877	-	125.812	-	0	-	0	-	0	-	0.8979	-	JCRB1004 Kasumi-3
chr17	29486152	G	A	Heterozygous	-	46.4	474.874	-	SNP	Novel	---	NF1	NF1_3.180419	29486152	G	A	262	263	-	138	-	125	-	122	65	57	0.5081	-	0.0215	-	-0.0163	-	0.0193	-	190.292	-	1	-	0	-	0	-	0.018	-	JCRB1004 Kasumi-3
chr17	29508775	G	A	Heterozygous	-	46	248.13	-	SNP	Novel	---	NF1	NF1_7.195821	29508775	G	A	137	137	-	82	-	55	-	63	36	27	0.5279	-	0.0707	-	-0.0256	-	0.0289	-	173.078	-	1	-	0	-	0	-	-0.0502	-	JCRB1004 Kasumi-3
chr17	29541339	A	T	Heterozygous	-	40.1	272.631	-	SNP	Novel	---	NF1	NF1_13.8604	29541339	A	T	207	207	-	168	-	39	-	83	68	15	0.5128	-	0.0279	-	-0.0118	-	0.0175	-	68.0868	-	2	-	0	-	0	-	0.0227	-	JCRB1004 Kasumi-3
chr17	29541437	T	C	Heterozygous	-	42.5	390.393	-	SNP	Novel	---	NF1	NF1_13.8604	29541437	T	C	261	261	-	150	-	111	-	111	62	49	0.5164	-	0.0133	-	-0.0207	-	0.0293	-	219.821	-	1	-	0	-	0	-	-0.0295	-	JCRB1004 Kasumi-3
chr17	29545988	-	T	Heterozygous	-	53.5	805.738	-	INS	Novel	---	NF1	NF1_14.128695	29545987	A	AT	531	563	-	307	-	256	-	301	181	120	0.5571	-	0.1372	-	-0.0532	-	0.0649	-	9.6499	-	7	-	0	-	0	-	-0.0515	-	JCRB1004 Kasumi-3
chr17	29546175	T	C	Heterozygous	-	43.9	912.077	-	SNP	Novel	---	NF1	NF1_14.128695	29546175	T	C	578	578	-	278	-	300	-	254	124	130	0.5072	-	0.0449	-	-0.0128	-	0.0163	-	184.675	-	2	-	0	-	0	-	0.0131	-	JCRB1004 Kasumi-3
chr17	29553485	G	A	Homozygous	-	100	22253.2	-	SNP	Novel	---	NF1	NF1_18.21613	29553485	G	A	2315	2317	-	1157	-	1160	-	2317	1157	1160	0.5	-	0.0988	-	0	-	0	-	120.528	-	1	-	0	-	0	-	0	-	JCRB1004 Kasumi-3
chr17	29559932	C	A	Heterozygous	-	45.7	1518.22	-	SNP	Novel	---	NF1	NF1_26.236704	29559932	C	A	862	886	-	326	-	560	-	405	134	271	0.5407	-	0.012	-	-0.0086	-	0.0104	-	334.498	-	1	-	0	-	0	-	-0.0828	-	JCRB1004 Kasumi-3
chr17	29653293	T	C	Heterozygous	-	46.5	2510.29	-	SNP	Novel	---	NF1	NF1_37.209762	29653293	T	C	1410	1415	-	706	-	709	-	658	316	342	0.5187	-	0.0146	-	-0.0112	-	0.0135	-	226.409	-	1	-	0	-	0	-	-0.0346	-	JCRB1004 Kasumi-3
chr17	29663625	T	A	Heterozygous	-	42.4	165.98	-	SNP	Novel	---	NF1	NF1_42.344804	29663625	T	A	95	139	-	93	-	46	-	59	26	33	0.7195	-	0.0157	-	-0.0024	-	0.0036	-	64.5613	-	11	-	0	-	0	-	-0.4036	-	JCRB1004 Kasumi-3
chr17	29664645	T	A	Heterozygous	-	42.3	86.6431	-	SNP	Novel	---	NF1	NF1_43.146459	29664645	T	A	47	52	-	19	-	33	-	22	5	17	0.6617	-	0.0577	-	-0.0339	-	0.0689	-	34.4652	-	7	-	0	-	0	-	-0.186	-	JCRB1004 Kasumi-3
chr17	29670190	C	G	Homozygous	-	100	4091.82	-	SNP	Novel	---	NF1	NF1_48.104398	29670190	C	G	428	427	-	179	-	248	-	427	179	248	0.5	-	0.0557	-	0.0245	-	0	-	79.1772	-	1	-	0	-	0	-	0.0019	-	JCRB1004 Kasumi-3
chr17	74733099	G	A	Heterozygous	-	48.3	5763.35	-	SNP	Novel	---	SRSF2	SRSF2_1.38803	74733099	G	A	3148	3151	-	1525	-	1626	-	1521	758	763	0.5144	-	0.0117	-	-0.0092	-	0.0094	-	232.359	-	2	-	0	-	0	-	0.0272	-	JCRB1004 Kasumi-3
chr19	33792755	GGC	-	Heterozygous	-	31.8	27.0695	-	DEL	Novel	---	CEBPA	CEBPA_1.1.16632	33792754	GGGCGGCGGCGGCGGCGGCG	GGGCGGCGGCGGCGGCG	20	22	-	12	-	10	-	7	3	4	0.6151	-	0.0429	-	-0.0364	-	0.0704	-	181.972	-	2	-	0	-	0	-	-0.1167	-	JCRB1004 Kasumi-3
chr20	30954295	A	G	Homozygous	-	100	6233.35	-	SNP	Novel	---	ASXL1	ASXL1_2.95	30954295	A	G	651	651	-	248	-	403	-	651	248	403	0.5	-	0.0193	-	0	-	0	-	171.852	-	1	-	0	-	0	-	0.0012	-	JCRB1004 Kasumi-3
chr20	31016314	A	G	Homozygous	-	100	23461.1	-	SNP	Novel	---	ASXL1	ASXL1_6.4574	31016314	A	G	2440	2439	-	1138	-	1301	-	2439	1138	1301	0.5	-	0.0084	-	0	-	0	-	133.623	-	1	-	0	-	0	-	-0.0004	-	JCRB1004 Kasumi-3
chr20	31019024	C	T	Homozygous	-	100	1947.48	-	SNP	Novel	---	ASXL1	ASXL1_9.272056	31019024	C	T	205	205	-	94	-	111	-	205	94	111	0.5	-	0.0148	-	-0.0292	-	0.0001	-	77.3709	-	2	-	0	-	0	-	-0.005	-	JCRB1004 Kasumi-3
chr20	31022959	T	C	Homozygous	-	100	26296.5	-	SNP	Novel	---	ASXL1	ASXL1_13.1.515524	31022959	T	C	2824	2825	-	1266	-	1559	-	2825	1266	1559	0.5	-	0.0378	-	0	-	0	-	204.252	-	1	-	0	-	0	-	0	-	JCRB1004 Kasumi-3
chr20	31024274	T	C	Homozygous	-	100	27971.7	-	SNP	Novel	---	ASXL1	ASXL1_13.3.346675	31024274	T	C	2978	2976	-	1473	-	1503	-	2976	1473	1503	0.5	-	0.0267	-	0	-	0	-	273.892	-	1	-	0	-	0	-	0	-	JCRB1004 Kasumi-3
chr20	31025163	A	G	Homozygous	-	100	13354.2	-	SNP	Novel	---	ASXL1	ASXL1_13.3.496068	31025163	A	G	1389	1389	-	722	-	667	-	1389	722	667	0.5	-	0.0172	-	0	-	0	-	86.8872	-	1	-	0	-	0	-	-0.0007	-	JCRB1004 Kasumi-3
chr20	31025231	T	C	Homozygous	-	100	13354.2	-	SNP	Novel	---	ASXL1	ASXL1_13.3.496068	31025231	T	C	1385	1389	-	699	-	690	-	1389	699	690	0.5	-	0.0367	-	0	-	0	-	287.214	-	1	-	0	-	0	-	0.0007	-	JCRB1004 Kasumi-3
chr21	36165041	T	C	Homozygous	-	100	31234.7	-	SNP	Novel	---	RUNX1	RUNX1_1.136369	36165041	T	C	3304	3310	-	1507	-	1803	-	3310	1507	1803	0.5	-	0.0087	-	0	-	0	-	268.97	-	1	-	0	-	0	-	-0.0006	-	JCRB1004 Kasumi-3
chr21	36193871	T	C	Homozygous	-	100	10054.5	-	SNP	Novel	---	RUNX1	RUNX1_3.80512	36193871	T	C	1049	1050	-	612	-	438	-	1050	612	438	0.5	-	0.0551	-	0	-	0	-	82.8091	-	1	-	0	-	0	-	0.0011	-	JCRB1004 Kasumi-3
chr21	36206932	G	A	Homozygous	-	100	8556.09	-	SNP	Novel	---	RUNX1	RUNX1_4.36290	36206932	G	A	894	895	-	757	-	138	-	895	757	138	0.5	-	0.0207	-	0	-	0	-	284.893	-	6	-	0	-	0	-	0.0029	-	JCRB1004 Kasumi-3
chr21	36421036	T	C	Homozygous	-	100	6720.14	-	SNP	Novel	---	RUNX1	RUNX1_9.14780	36421036	T	C	696	701	-	365	-	336	-	701	365	336	0.5	-	0.007	-	0	-	0	-	357.731	-	1	-	0	-	0	-	-0.0013	-	JCRB1004 Kasumi-3
chrX	15817963	A	G	Homozygous	-	100	4440.72	-	SNP	Novel	---	ZRSR2	ZRSR2_3.118816	15817963	A	G	478	477	-	219	-	258	-	477	219	258	0.5	-	0.1234	-	-0.1629	-	0.0004	-	218.577	-	1	-	0	-	0	-	0.0018	-	JCRB1004 Kasumi-3
chrX	15818115	T	-	Homozygous	-	100	4156.97	-	DEL	Novel	---	ZRSR2	ZRSR2_3.118816	15818114	AT	A	440	449	-	145	-	304	-	449	145	304	0.5	-	0.0623	-	0	-	0.0003	-	28.3803	-	4	-	0	-	0.3387	-	0.0045	-	JCRB1004 Kasumi-3
chrX	15827524	T	G	Homozygous	-	100	2276	-	SNP	Novel	---	ZRSR2	ZRSR2_7.7640	15827524	T	G	237	237	-	32	-	205	-	237	32	205	0.5	-	0.013	-	0	-	0	-	315.26	-	1	-	0	-	0	-	0	-	JCRB1004 Kasumi-3
chrX	15836648	T	G	Homozygous	-	100	5852.69	-	SNP	Novel	---	ZRSR2	ZRSR2_9.188768	15836648	T	G	619	617	-	328	-	289	-	617	328	289	0.5	-	0.0252	-	-0.0572	-	0	-	340.666	-	3	-	0	-	0	-	0.0066	-	JCRB1004 Kasumi-3
chrX	15838366	C	T	Homozygous	-	100	3817.75	-	SNP	Novel	---	ZRSR2	ZRSR2_10.196079	15838366	C	T	399	400	-	182	-	218	-	400	182	218	0.5	-	0.0124	-	0.0051	-	0	-	369.543	-	1	-	0	-	0	-	0.0022	-	JCRB1004 Kasumi-3
chrX	39933339	A	G	Homozygous	-	100	11579	-	SNP	Novel	---	BCOR	BCOR_12.2.136972	39933339	A	G	1204	1206	-	667	-	539	-	1206	667	539	0.5	-	0.0253	-	0	-	0	-	362.946	-	1	-	0	-	0	-	0	-	JCRB1004 Kasumi-3
chrX	123197557	T	C	Homozygous	-	100	1145.79	-	SNP	Novel	---	STAG2	STAG2_18.267240	123197557	T	C	119	119	-	59	-	60	-	119	59	60	0.5	-	0.0915	-	0	-	0.0001	-	241.125	-	2	-	0	-	0	-	0	-	JCRB1004 Kasumi-3
chrX	133511988	G	A	Homozygous	-	100	316.55	-	SNP	Novel	---	PHF6	PHF6_2.86405	133511988	G	A	34	34	-	30	-	4	-	34	30	4	0.5	-	0.0425	-	0	-	0	-	387.395	-	1	-	0	-	0	-	0	-	JCRB1004 Kasumi-3
chrX	133548996	TCTC	-	Homozygous	-	100	1429.96	-	DEL	Novel	---	PHF6	PHF6_7.57083	133548995	TTCTC	T	148	150	-	74	-	76	-	150	74	76	0.5	-	0.0626	-	0	-	0.0001	-	272.034	-	3	-	0	-	0	-	0	-	JCRB1004 Kasumi-3

## Sheet: Kasumi-4
Chrom	Position	Ref	Variant	Allele Call	Filter	Frequency	Quality	Filter	Type	Allele Source	Allele Name	Gene ID	Region Name	Subset Of	VCF Position	VCF Ref	VCF Variant	Original Coverage	Coverage	Filter	Coverage+	Filter	Coverage-	Filter	Allele Cov	Allele Cov+	Allele Cov-	Strand Bias	Filter	Common Signal Shift	Filter	Reference Signal Shift	Filter	Variant Signal Shift	Filter	Relative Read Quality	Filter	HP Length	Filter	Context Error+	Filter	Context Error-	Filter	Context Strand Bias	Filter	Sample Name
chr2	25466888	G	T	Homozygous	-	100	8039.99	-	SNP	Novel	tvc.novel.1	DNMT3A	DNMT3A_8.82439	---	25466888	G	T	478	478	-	259	-	219	-	478	259	219	0.5	-	0.0344	-	0	-	0	-	318.556	-	1	-	0	-	0	-	0	-	JCRB0161 Kasumi-4
chr2	198263146	T	C	Heterozygous	-	52.7	1118.41	-	SNP	Novel	tvc.novel.2	SF3B1	SF3B1_1.180089	---	198263146	T	C	187	188	-	114	-	74	-	99	56	43	0.5419	-	0.0134	-	-0.0044	-	0.0041	-	373.591	-	2	-	0	-	0	-	-0.0721	-	JCRB0161 Kasumi-4
chr2	198264904	AAT	-	Heterozygous	-	46.9	2776.45	-	DEL	Novel	tvc.novel.3	SF3B1	SF3B1_2.54904	---	198264903	AAAT	A	557	563	-	316	-	247	-	264	154	110	0.5225	-	0.0148	-	-0.0108	-	0.0127	-	428.051	-	3	-	0	-	0	-	0.0451	-	JCRB0161 Kasumi-4
chr2	198265173	T	A	Homozygous	-	99.3	2357.39	-	SNP	Novel	tvc.novel.5	SF3B1	SF3B1_3.232163	---	198265170	ATTT	ATTA	136	143	-	80	-	63	-	142	80	62	0.5	-	0.0936	-	0	-	0.0029	-	37.3537	-	3	-	0	-	0	-	0	-	JCRB0161 Kasumi-4
chr2	198265526	A	G	Homozygous	-	100	15351.3	-	SNP	Novel	tvc.novel.7	SF3B1	SF3B1_4.60700	---	198265526	A	G	907	912	-	397	-	515	-	912	397	515	0.5	-	0.0717	-	0	-	0	-	154.324	-	1	-	0	-	0	-	0	-	JCRB0161 Kasumi-4
chr2	198266943	C	T	Homozygous	-	100	4951.7	-	SNP	Novel	tvc.novel.8	SF3B1	SF3B1_7.111259	---	198266943	C	T	300	301	-	158	-	143	-	301	158	143	0.5	-	0.0307	-	0	-	0	-	421.731	-	1	-	0	-	0	-	0	-	JCRB0161 Kasumi-4
chr3	128200730	A	C	Heterozygous	-	46.2	1925.7	-	SNP	Novel	tvc.novel.9	GATA2	GATA2_1.19859	---	128200730	A	C	395	403	-	272	-	131	-	186	125	61	0.5033	-	0.1348	-	-0.0025	-	0.0025	-	73.1884	-	2	-	0	-	0	-	-0.0049	-	JCRB0161 Kasumi-4
chr3	128200953	G	A	Heterozygous	-	42.3	420.128	-	SNP	Novel	tvc.novel.10	GATA2	GATA2_1.50163	---	128200953	G	A	95	97	-	28	-	69	-	41	12	29	0.5049	-	0.0482	-	-0.0152	-	0.0153	-	71.7369	-	1	-	0	-	0	-	0.0339	-	JCRB0161 Kasumi-4
chr4	55524304	T	C	Homozygous	-	99.9	22908.8	-	SNP	Novel	tvc.novel.11	KIT	KIT_1.36244	---	55524304	T	C	754	1359	-	652	-	707	-	1358	652	706	0.5004	-	0.0135	-	-0.0433	-	0.0003	-	113.02	-	1	-	0	-	0	-	0.0045	-	JCRB0161 Kasumi-4
chr4	55599436	T	C	Homozygous	-	100	2800.53	-	SNP	Novel	tvc.novel.13	KIT	KIT_17.49555	---	55599435	AT	AC	171	171	-	81	-	90	-	171	81	90	0.5	-	0.1052	-	0	-	0	-	296.049	-	4	-	0	-	0	-	0	-	JCRB0161 Kasumi-4
chr4	106155751	G	A	Heterozygous	-	45.1	2646.08	-	SNP	Novel	tvc.novel.14	TET2	TET2_1.1.587341	---	106155751	G	A	568	568	-	326	-	242	-	256	153	103	0.5244	-	0.0218	-	-0.0147	-	0.0187	-	100.711	-	1	-	0	-	0	-	0.0442	-	JCRB0161 Kasumi-4
chr4	106158216	G	A	Heterozygous	-	49.7	4886.82	-	SNP	Novel	tvc.novel.15	TET2	TET2_1.4.264812	---	106158216	G	A	875	901	-	477	-	424	-	448	234	214	0.5071	-	0.0848	-	-0.0044	-	0.0043	-	310.33	-	1	-	0	-	0	-	0.0007	-	JCRB0161 Kasumi-4
chr7	50435617	A	T	Homozygous	-	99.3	6444.45	-	SNP	Novel	tvc.novel.16	IKZF1	IKZF1_3.194026	---	50435616	TA	TT	388	411	-	399	-	12	-	408	396	12	0.5006	-	0.111	-	-0.1049	-	0.0016	-	37.9703	-	8	-	0	-	0	-	0	-	JCRB0161 Kasumi-4
chr7	50436033	A	G	Homozygous	-	100	15869	-	SNP	Novel	tvc.novel.18	IKZF1	IKZF1_3.61448	---	50436033	A	G	934	937	-	444	-	493	-	937	444	493	0.5	-	0.0233	-	0	-	0	-	332.498	-	1	-	0	-	0	-	0	-	JCRB0161 Kasumi-4
chr7	50467941	C	T	Heterozygous	-	44.3	1028.64	-	SNP	Novel	tvc.novel.19	IKZF1	IKZF1_9.90554	---	50467941	C	T	228	228	-	111	-	117	-	101	51	50	0.5181	-	0.0762	-	-0.0143	-	0.0193	-	142.866	-	1	-	0	-	0	-	0.0326	-	JCRB0161 Kasumi-4
chr7	50468334	C	T	Heterozygous	-	54.5	998.271	-	SNP	Novel	tvc.novel.20	IKZF1	IKZF1_9.137364	---	50468334	C	T	149	167	-	61	-	106	-	91	44	47	0.6193	-	0.0067	-	-0.0037	-	0.0029	-	291.1	-	3	-	0	-	0	-	0.1693	-	JCRB0161 Kasumi-4
chr7	148504717	G	-	Homozygous	-	100	3367.9	-	DEL	Novel	tvc.novel.21	EZH2	EZH2_1.122438	---	148504716	AG	A	235	237	-	113	-	124	-	237	113	124	0.5	-	0.1417	-	-0.0299	-	-0.0008	-	26.4204	-	6	-	0	-	0	-	0.0039	-	JCRB0161 Kasumi-4
chr7	148508833	A	G	Homozygous	-	100	2241.45	-	SNP	Novel	tvc.novel.22	EZH2	EZH2_5.133393	---	148508832	CACATC	CGCATC	133	135	-	60	-	75	-	135	60	75	0.5	-	0.1981	-	0	-	0.0002	-	257.282	-	1	-	0	-	0	-	0	-	JCRB0161 Kasumi-4
chr7	148543525	A	G	Homozygous	-	100	2679.21	-	SNP	Novel	tvc.novel.25	EZH2	EZH2_18.24263	---	148543525	A	G	164	165	-	87	-	78	-	165	87	78	0.5	-	0.0164	-	0	-	0	-	176.498	-	1	-	0	-	0	-	0	-	JCRB0161 Kasumi-4
chr11	534099	A	G	Heterozygous	-	4.3	54.2359	-	SNP	Novel	tvc.novel.26	HRAS	HRAS_2.41391	---	534099	A	G	916	924	-	442	-	482	-	40	21	19	0.5465	-	0.0184	-	-0.0013	-	0.0313	-	162.232	-	1	-	0	-	0	-	0.0465	-	JCRB0161 Kasumi-4
chr11	32417945	T	C	Heterozygous	-	49.7	3230.51	-	SNP	Novel	tvc.novel.27	WT1	WT1_2.145305	---	32417945	TC	CC	586	589	-	235	-	354	-	293	112	181	0.5176	-	0.057	-	-0.0027	-	0.0031	-	82.5372	-	1	-	0	-	0	-	-0.0314	-	JCRB0161 Kasumi-4
chr12	25362777	A	G	Heterozygous	-	48	3584.98	-	SNP	Novel	tvc.novel.30	KRAS	KRAS_1.95377	---	25362777	A	G	682	689	-	332	-	357	-	331	166	165	0.5196	-	0.0375	-	-0.0113	-	0.0113	-	112.789	-	1	-	0	-	0	-	0.0402	-	JCRB0161 Kasumi-4
chr12	25368462	C	T	Homozygous	-	99.6	4046.05	-	SNP	Novel	tvc.novel.31	KRAS	KRAS_2.159522	---	25368462	C	T	241	248	-	128	-	120	-	247	128	119	0.5021	-	0.0402	-	-0.023	-	0.0001	-	300.581	-	3	-	0	-	0	-	0.0042	-	JCRB0161 Kasumi-4
chr12	25380071	T	G	Heterozygous	-	49.4	2163.86	-	SNP	Novel	tvc.novel.32	KRAS	KRAS_4.79066	---	25380071	T	G	393	397	-	234	-	163	-	196	114	82	0.508	-	0.0197	-	-0.0125	-	0.0118	-	404.508	-	5	-	0	-	0	-	-0.0148	-	JCRB0161 Kasumi-4
chr12	111856738	T	A	Heterozygous	-	50.6	1312.2	-	SNP	Novel	tvc.novel.33	SH2B3	SH2B3_1.100835	---	111856738	T	A	232	235	-	96	-	139	-	119	46	73	0.5229	-	0.0217	-	-0.0181	-	0.0189	-	106.201	-	1	-	0	-	0	-	-0.0292	-	JCRB0161 Kasumi-4
chr12	111884608	T	C	Homozygous	-	100	8224.13	-	SNP	Novel	tvc.novel.34	SH2B3	SH2B3_3.75509	---	111884608	T	C	487	487	-	219	-	268	-	487	219	268	0.5	-	0.0037	-	0	-	0	-	490.871	-	1	-	0	-	0	-	0	-	JCRB0161 Kasumi-4
chr12	112888168	T	G	Heterozygous	-	43.4	2970.37	-	SNP	Novel	tvc.novel.35	PTPN11	PTPN11_1.164561	---	112888168	T	G	672	673	-	359	-	314	-	292	164	128	0.5284	-	0.0493	-	-0.0007	-	0.0009	-	369.524	-	2	-	0	-	0	-	0.0526	-	JCRB0161 Kasumi-4
chr13	28607989	T	G	Homozygous	-	100	7915.34	-	SNP	Novel	tvc.novel.36	FLT3	FLT3_10.43827	---	28607989	T	G	467	472	-	241	-	231	-	472	241	231	0.5	-	0.0258	-	0	-	0	-	487.813	-	1	-	0	-	0	-	0	-	JCRB0161 Kasumi-4
chr13	28608459	T	C	Heterozygous	-	51.6	3369.5	-	SNP	Novel	tvc.novel.37	FLT3	FLT3_11.129461	---	28608459	T	C	580	583	-	275	-	308	-	301	147	154	0.5167	-	0.1082	-	-0.031	-	0.03	-	77.6372	-	2	-	0	-	0	-	0.0293	-	JCRB0161 Kasumi-4
chr13	28609991	T	C	Homozygous	-	99.8	7143	-	SNP	Novel	tvc.novel.38	FLT3	FLT3_14.74296	---	28609991	T	C	426	428	-	211	-	217	-	427	210	217	0.5012	-	0.0509	-	0.0322	-	-0.0001	-	84.1217	-	2	-	0	-	0	-	-0.0023	-	JCRB0161 Kasumi-4
chr13	28609997	T	C	Homozygous	-	100	7186.71	-	SNP	Novel	tvc.novel.39	FLT3	FLT3_14.74296	---	28609997	T	C	428	428	-	210	-	218	-	428	210	218	0.5	-	0.0576	-	0	-	0.0001	-	142.827	-	1	-	0	-	0	-	0	-	JCRB0161 Kasumi-4
chr13	28610183	A	G	Homozygous	-	99.9	17164.2	-	SNP	Novel	tvc.novel.40	FLT3	FLT3_14.216122	---	28610183	A	G	1018	1021	-	495	-	526	-	1020	495	525	0.5005	-	0.0271	-	0.0479	-	0	-	198.116	-	1	-	0	-	0	-	0.0009	-	JCRB0161 Kasumi-4
chr13	28610355	T	A	Homozygous	-	100	9855.4	-	SNP	Novel	tvc.novel.41	FLT3	FLT3_14.216122	---	28610355	T	A	583	583	-	285	-	298	-	583	285	298	0.5	-	0.0276	-	0	-	0	-	144.299	-	2	-	0	-	0	-	0	-	JCRB0161 Kasumi-4
chr13	48916895	C	T	Homozygous	-	100	958.917	-	SNP	Novel	tvc.novel.42	RB1	RB1_3.18575	---	48916895	C	T	63	63	-	33	-	30	-	63	33	30	0.5	-	0.0476	-	0	-	0.0001	-	336.164	-	1	-	0	-	0	-	0	-	JCRB0161 Kasumi-4
chr13	48919358	T	G	Homozygous	-	100	1822.53	-	SNP	Novel	tvc.novel.43	RB1	RB1_4.43596	---	48919358	T	G	113	115	-	51	-	64	-	115	51	64	0.5	-	0.0898	-	0	-	-0.0005	-	68.6795	-	3	-	0	-	0	-	0	-	JCRB0161 Kasumi-4
chr13	48921884	A	G	Homozygous	-	100	3604.91	-	SNP	Novel	tvc.novel.44	RB1	RB1_5.3061	---	48921884	A	G	214	219	-	105	-	114	-	219	105	114	0.5	-	0.0407	-	0	-	0	-	411.284	-	3	-	0	-	0	-	0	-	JCRB0161 Kasumi-4
chr13	48939048	A	-	Heterozygous	-	2.3	3.70936	-	DEL	Novel	tvc.novel.45	RB1	RB1_9.72315	---	48939047	CA	C	86	87	-	53	-	34	-	2	1	1	0.6082	-	0.0409	-	0.0008	-	0.0276	-	27.7173	-	5	-	0	-	0	-	0.0418	-	JCRB0161 Kasumi-4
chr13	48947419	A	G	Heterozygous	-	3.5	9.12869	-	SNP	Novel	tvc.novel.46	RB1	RB1_12.1216	---	48947419	A	G	57	57	-	22	-	35	-	2	2	0	0.9962	-	0.0433	-	-0.0024	-	0.0554	-	103.96	-	1	-	0	-	0	-	0.4331	-	JCRB0161 Kasumi-4
chr13	48947469	G	T	Homozygous	-	100	867.382	-	SNP	Novel	tvc.novel.47	RB1	RB1_12.1216	---	48947469	G	T	58	58	-	22	-	36	-	58	22	36	0.5	-	0.0421	-	0	-	-0.0007	-	81.6282	-	2	-	0	-	0	-	0	-	JCRB0161 Kasumi-4
chr13	48955660	-	AA	Homozygous	-	100	6276.1	-	INS	Novel	tvc.novel.48	RB1	RB1_17.165046	---	48955659	C	CAA	414	416	-	178	-	238	-	416	178	238	0.5	-	0.0714	-	0	-	0.0001	-	68.0485	-	1	-	0	-	0	-	0	-	JCRB0161 Kasumi-4
chr13	48955676	T	A	Homozygous	-	100	6870.93	-	SNP	Novel	tvc.novel.49	RB1	RB1_17.165046	---	48955676	T	A	395	412	-	170	-	242	-	412	170	242	0.5	-	0.0299	-	0	-	0.0001	-	417.298	-	1	-	0	-	0	-	0	-	JCRB0161 Kasumi-4
chr13	49051012	C	T	Homozygous	-	99.6	4410.92	-	SNP	Novel	tvc.novel.50	RB1	RB1_25.211915	---	49051010	GCC	GCT	266	267	-	125	-	142	-	266	124	142	0.5	-	0.0949	-	0	-	0.0004	-	144.343	-	2	-	0	-	0	-	0	-	JCRB0161 Kasumi-4
chr13	49051481	T	A	Homozygous	-	100	1900.06	-	SNP	Novel	tvc.novel.53	RB1	RB1_26.33497	---	49051474	ATTTTTTT	ATTTTTTA	118	119	-	71	-	48	-	119	71	48	0.5	-	0.0837	-	0	-	-0.001	-	42.7602	-	7	-	0	-	0	-	0	-	JCRB0161 Kasumi-4
chr17	1561640	G	A	Heterozygous	-	49.8	5459.65	-	SNP	Novel	tvc.novel.54	PRPF8	PRPF8_10.57164	---	1561640	G	A	1000	1005	-	457	-	548	-	500	233	267	0.5113	-	0.0296	-	-0.0329	-	0.0323	-	156.626	-	1	-	0	-	0	-	0.0216	-	JCRB0161 Kasumi-4
chr17	1585379	ACC	-	Heterozygous	-	5.1	31.5265	-	DEL	Novel	tvc.novel.55	PRPF8	PRPF8_40.232287	---	1585378	AACC	A	289	292	-	181	-	111	-	15	9	6	0.5208	-	0.0621	-	-0.0029	-	0.0579	-	349.743	-	2	-	0	-	0	-	0.0178	-	JCRB0161 Kasumi-4
chr17	7577407	A	C	Heterozygous	-	52.3	7394.84	-	SNP	Novel	tvc.novel.56	TP53	TP53_7.202482	---	7577407	A	C	1249	1259	-	636	-	623	-	658	355	303	0.5344	-	0.0651	-	-0.0168	-	0.0172	-	150.189	-	2	-	0	-	0	-	0.0618	-	JCRB0161 Kasumi-4
chr17	7577427	G	A	Heterozygous	-	52.5	7693	-	SNP	Novel	tvc.novel.57	TP53	TP53_7.202482	---	7577427	G	A	1283	1292	-	638	-	654	-	678	355	323	0.5298	-	0.009	-	-0.0283	-	0.0224	-	123.718	-	3	-	0	-	0	-	0.0544	-	JCRB0161 Kasumi-4
chr17	7578115	T	C	Homozygous	-	100	7345.57	-	SNP	Novel	tvc.novel.58	TP53	TP53_8.616	---	7578115	T	C	434	436	-	262	-	174	-	436	262	174	0.5	-	0.0228	-	0	-	0	-	217.009	-	1	-	0	-	0	-	0	-	JCRB0161 Kasumi-4
chr17	7578645	C	T	Homozygous	-	100	5844.06	-	SNP	Novel	tvc.novel.59	TP53	TP53_9.99685	---	7578645	C	T	343	345	-	154	-	191	-	345	154	191	0.5	-	0.0382	-	0	-	0.0001	-	109.701	-	1	-	0	-	0	-	0	-	JCRB0161 Kasumi-4
chr17	7579472	G	C	Heterozygous	-	57.9	11335.8	-	SNP	Novel	tvc.novel.60	TP53	TP53_10.97990	---	7579472	G	C	1630	1638	-	699	-	939	-	949	411	538	0.5065	-	0.0096	-	-0.0043	-	0.003	-	329.184	-	6	-	0	-	0	-	0.0081	-	JCRB0161 Kasumi-4
chr17	7579644	CCCCAGCCCTCCAGGT	-	Homozygous	-	100	4923.35	-	DEL	Novel	tvc.novel.61	TP53	TP53_10.202027	---	7579633	GCCCCCCAGCCCCCCAGCCCTCCAGGT	GCCCCCCAGCC	231	290	-	69	-	221	-	290	69	221	0.5	-	0.0482	-	0	-	0.0001	-	350.197	-	3	-	0	-	0	-	0	-	JCRB0161 Kasumi-4
chr17	29486152	G	A	Heterozygous	-	49.5	526.823	-	SNP	Novel	tvc.novel.62	NF1	NF1_3.180419	---	29486152	G	A	104	105	-	55	-	50	-	52	23	29	0.581	-	0.0257	-	-0.022	-	0.0174	-	200.668	-	1	-	0	-	0	-	-0.1578	-	JCRB0161 Kasumi-4
chr17	29508775	G	A	Heterozygous	-	47.2	1166.38	-	SNP	Novel	tvc.novel.63	NF1	NF1_7.195821	---	29508775	G	A	232	233	-	104	-	129	-	110	47	63	0.5194	-	0.0904	-	-0.0252	-	0.0272	-	240.419	-	1	-	0	-	0	-	-0.0314	-	JCRB0161 Kasumi-4
chr17	29541339	A	T	Heterozygous	-	50.8	1376.09	-	SNP	Novel	tvc.novel.64	NF1	NF1_13.8604	---	29541339	A	T	252	252	-	225	-	27	-	128	117	11	0.5607	-	0.0081	-	-0.0142	-	0.0135	-	80.7955	-	2	-	0	-	0	-	0.1099	-	JCRB0161 Kasumi-4
chr17	29541437	T	C	Heterozygous	-	51.5	2430.12	-	SNP	Novel	tvc.novel.65	NF1	NF1_13.8604	---	29541437	T	C	424	425	-	215	-	210	-	219	112	107	0.5055	-	0.0295	-	-0.0212	-	0.0187	-	289.186	-	1	-	0	-	0	-	0.0122	-	JCRB0161 Kasumi-4
chr17	29545988	-	T	Heterozygous	-	54.8	1687.05	-	INS	Novel	tvc.novel.66	NF1	NF1_14.128695	---	29545987	A	AT	470	513	-	289	-	224	-	281	161	120	0.5098	-	0.0344	-	0.0159	-	-0.0112	-	14.0231	-	7	-	0	-	0	-	0.0189	-	JCRB0161 Kasumi-4
chr17	29546175	T	C	Heterozygous	-	57.3	3633.61	-	SNP	Novel	tvc.novel.67	NF1	NF1_14.128695	---	29546175	T	C	535	536	-	263	-	273	-	307	157	150	0.5207	-	0.025	-	-0.0201	-	0.0135	-	197.908	-	2	-	0	-	0	-	0.0366	-	JCRB0161 Kasumi-4
chr17	29553485	G	A	Heterozygous	-	46.3	2452.92	-	SNP	Novel	tvc.novel.69	NF1	NF1_18.21613	---	29553477	ACCCCCCCG	ACCCCCCCA	493	508	-	236	-	272	-	235	108	127	0.5087	-	0.0954	-	-0.0443	-	0.0511	-	124.142	-	1	-	0	-	0	-	-0.0187	-	JCRB0161 Kasumi-4
chr17	29559932	C	A	Heterozygous	-	46.3	3967.33	-	SNP	Novel	tvc.novel.70	NF1	NF1_26.236704	---	29559930	TAC	TAA	811	820	-	382	-	438	-	380	167	213	0.5266	-	0.016	-	-0.0033	-	0.0037	-	370.095	-	1	-	0	-	0	-	-0.0435	-	JCRB0161 Kasumi-4
chr17	29575931	-	G	Heterozygous	-	1.3	4.37324	-	INS	Novel	tvc.novel.72	NF1	NF1_30.2091	---	29575930	CTC	CGTC	75	75	-	68	-	7	-	1	1	0	0.9824	-	0.0341	-	-0.0004	-	0.1405	-	161.194	-	0	-	0	-	0	-	0.209	-	JCRB0161 Kasumi-4
chr17	29653293	T	C	Heterozygous	-	55.4	1562.43	-	SNP	Novel	tvc.novel.74	NF1	NF1_37.209762	---	29653293	T	C	241	242	-	124	-	118	-	134	69	65	0.5025	-	0.0044	-	-0.0154	-	0.0131	-	292.164	-	1	-	0	-	0	-	0.0079	-	JCRB0161 Kasumi-4
chr17	29654876	T	A	Heterozygous	-	53.5	3925.29	-	SNP	Novel	tvc.novel.77	NF1	NF1_38.255547	---	29654876	TC	AC	650	651	-	267	-	384	-	348	142	206	0.5022	-	0.0119	-	0.0017	-	-0.0013	-	94.9155	-	1	-	0	-	0	-	0.0331	-	JCRB0161 Kasumi-4
chr17	29654974	G	A	Heterozygous	-	54	4281.02	-	SNP	Novel	tvc.novel.78	NF1	NF1_38.255547	---	29654974	G	A	686	689	-	256	-	433	-	372	134	238	0.5122	-	0.0849	-	-0.0113	-	0.0102	-	119.667	-	1	-	0	-	0	-	-0.0243	-	JCRB0161 Kasumi-4
chr17	29670190	C	G	Homozygous	-	100	5655.08	-	SNP	Novel	tvc.novel.79	NF1	NF1_48.104398	---	29670190	C	G	327	336	-	169	-	167	-	336	169	167	0.5	-	0.0355	-	0	-	0.0001	-	87.5518	-	1	-	0	-	0	-	0	-	JCRB0161 Kasumi-4
chr17	29679246	G	A	Heterozygous	-	49.1	3610.78	-	SNP	Novel	tvc.novel.80	NF1	NF1_51.200693	---	29679246	G	A	669	676	-	345	-	331	-	332	167	165	0.5073	-	0.0227	-	-0.0087	-	0.0087	-	93.4677	-	1	-	0	-	0	-	-0.0204	-	JCRB0161 Kasumi-4
chr17	74733099	G	A	Homozygous	-	100	10396.9	-	SNP	Novel	tvc.novel.81	SRSF2	SRSF2_1.38803	---	74733099	G	A	613	619	-	260	-	359	-	619	260	359	0.5	-	0.0332	-	0	-	0	-	225.371	-	2	-	0	-	0	-	0	-	JCRB0161 Kasumi-4
chr20	30954295	A	G	Heterozygous	-	48.9	5838.24	-	SNP	Novel	tvc.novel.82	ASXL1	ASXL1_2.95	---	30954295	A	G	1098	1102	-	455	-	647	-	539	211	328	0.5223	-	0.0233	-	-0.0204	-	0.0215	-	188.902	-	1	-	0	-	0	-	-0.0405	-	JCRB0161 Kasumi-4
chr20	31016314	A	G	Heterozygous	-	52.8	5960.07	-	SNP	Novel	tvc.novel.83	ASXL1	ASXL1_6.4574	---	31016314	A	G	998	1002	-	456	-	546	-	529	243	286	0.5043	-	0.0115	-	-0.0187	-	0.0234	-	139.021	-	1	-	0	-	0	-	0.0096	-	JCRB0161 Kasumi-4
chr20	31019024	C	T	Homozygous	-	99.8	8953.38	-	SNP	Novel	tvc.novel.84	ASXL1	ASXL1_9.272056	---	31019024	C	T	531	534	-	271	-	263	-	533	271	262	0.501	-	0.0319	-	0.0146	-	0	-	81.7559	-	2	-	0	-	0	-	0	-	JCRB0161 Kasumi-4
chr20	31022959	T	C	Homozygous	-	99.9	26569.1	-	SNP	Novel	tvc.novel.85	ASXL1	ASXL1_13.1.515524	---	31022959	T	C	1575	1575	-	745	-	830	-	1573	744	829	0.5	-	0.032	-	-0.0055	-	0	-	283.307	-	1	-	0	-	0	-	-0.0001	-	JCRB0161 Kasumi-4
chr20	31023500	C	T	Heterozygous	-	51.2	4872.68	-	SNP	Novel	tvc.novel.86	ASXL1	ASXL1_13.2.150604	---	31023500	C	T	846	848	-	444	-	404	-	434	233	201	0.5133	-	0.0125	-	-0.0067	-	0.0065	-	398.854	-	1	-	0	-	0	-	0.0243	-	JCRB0161 Kasumi-4
chr20	31024034	G	A	Heterozygous	-	54.7	953.347	-	SNP	Novel	tvc.novel.87	ASXL1	ASXL1_13.2.676988	---	31024034	G	A	156	159	-	87	-	72	-	87	47	40	0.507	-	0.0119	-	-0.0105	-	0.0079	-	457.974	-	1	-	0	-	0	-	-0.0166	-	JCRB0161 Kasumi-4
chr20	31024207	C	T	Heterozygous	-	46.6	8270.04	-	SNP	Novel	tvc.novel.88	ASXL1	ASXL1_13.3.346675	---	31024207	C	T	1660	1671	-	882	-	789	-	779	396	383	0.5195	-	0.0698	-	0.0101	-	-0.0136	-	75.4996	-	2	-	0	-	0	-	-0.0326	-	JCRB0161 Kasumi-4
chr20	31024274	T	C	Heterozygous	-	53.4	10143.8	-	SNP	Novel	tvc.novel.89	ASXL1	ASXL1_13.3.346675	---	31024274	T	C	1660	1666	-	855	-	811	-	890	475	415	0.5205	-	0.0198	-	-0.0062	-	0.0058	-	317.938	-	1	-	0	-	0	-	0.038	-	JCRB0161 Kasumi-4
chr20	31025163	A	G	Heterozygous	-	48.7	1012.85	-	SNP	Novel	tvc.novel.90	ASXL1	ASXL1_13.3.496068	---	31025163	A	G	191	191	-	97	-	94	-	93	48	45	0.5083	-	0.0403	-	0.0022	-	-0.0024	-	111.565	-	1	-	0	-	0	-	0.015	-	JCRB0161 Kasumi-4
chr20	31025231	T	C	Heterozygous	-	48.7	998.297	-	SNP	Novel	tvc.novel.91	ASXL1	ASXL1_13.3.496068	---	31025231	T	C	189	189	-	94	-	95	-	92	46	46	0.5026	-	0.0228	-	-0.0221	-	0.0232	-	301.679	-	1	-	0	-	0	-	0.0048	-	JCRB0161 Kasumi-4
chr21	36193871	T	C	Homozygous	-	100	5736.44	-	SNP	Novel	tvc.novel.92	RUNX1	RUNX1_3.80512	---	36193871	TCA	CCA	327	342	-	145	-	197	-	342	145	197	0.5	-	0.083	-	0	-	-0.0001	-	58.1958	-	1	-	0	-	0	-	0	-	JCRB0161 Kasumi-4
chrX	15817963	A	G	Heterozygous	-	52.2	3039.17	-	SNP	Novel	tvc.novel.94	ZRSR2	ZRSR2_3.118816	---	15817963	A	G	517	521	-	273	-	248	-	272	127	145	0.5569	-	0.1458	-	0.0029	-	-0.0033	-	332.886	-	1	-	0	-	0	-	-0.112	-	JCRB0161 Kasumi-4
chrX	15821746	GT	-	Heterozygous	-	3	9.834	-	DEL	Novel	tvc.novel.95	ZRSR2	ZRSR2_4.149007	---	15821745	CGT	C	225	233	-	117	-	116	-	7	4	3	0.5691	-	0.0916	-	-0.0013	-	0.0505	-	384.448	-	1	-	0	-	0	-	0.0537	-	JCRB0161 Kasumi-4
chrX	15827524	T	G	Heterozygous	-	46.3	836.879	-	SNP	Novel	tvc.novel.96	ZRSR2	ZRSR2_7.7640	---	15827524	T	G	175	175	-	7	-	168	-	81	2	79	0.622	-	0.046	-	-0.009	-	0.0092	-	517.446	-	1	-	0	-	0	-	-0.2155	-	JCRB0161 Kasumi-4
chrX	39931908	C	G	Heterozygous	-	49.6	7617.44	-	SNP	Novel	tvc.novel.97	BCOR	BCOR_12.1.255919	---	39931908	C	G	1382	1393	-	706	-	687	-	691	351	340	0.5011	-	0.0473	-	-0.0034	-	0.0032	-	108.632	-	1	-	0	-	0	-	0.004	-	JCRB0161 Kasumi-4
chrX	39932907	T	C	Heterozygous	-	51.3	9141.32	-	SNP	Novel	tvc.novel.98	BCOR	BCOR_12.2.348558	---	39932907	T	C	1591	1608	-	760	-	848	-	825	396	429	0.5074	-	0.0516	-	-0.0128	-	0.0117	-	106.176	-	1	-	0	-	0	-	0.0084	-	JCRB0161 Kasumi-4
chrX	39933339	A	G	Homozygous	-	100	5060.16	-	SNP	Novel	tvc.novel.99	BCOR	BCOR_12.2.136972	---	39933339	A	G	272	307	-	149	-	158	-	307	149	158	0.5	-	0.0238	-	0	-	0	-	484.62	-	1	-	0	-	0	-	0	-	JCRB0161 Kasumi-4
chrX	39934488	C	T	Heterozygous	-	49.6	8209.37	-	SNP	Novel	tvc.novel.100	BCOR	BCOR_12.3.621710	---	39934488	C	T	1508	1513	-	831	-	682	-	750	416	334	0.5055	-	0.0181	-	-0.0189	-	0.0193	-	455.797	-	3	-	0	-	0	-	0.0116	-	JCRB0161 Kasumi-4
chrX	123185061	C	T	Heterozygous	-	2.6	6.85303	-	SNP	Novel	tvc.novel.101	STAG2	STAG2_10.14939	---	123185061	C	T	112	114	-	72	-	42	-	3	3	0	0.9958	-	0.0211	-	0.0002	-	-0.0123	-	163.595	-	1	-	0	-	0	-	0.2861	-	JCRB0161 Kasumi-4
chrX	123197557	T	C	Homozygous	-	100	7645.86	-	SNP	Novel	tvc.novel.102	STAG2	STAG2_18.267240	---	123197557	T	C	452	459	-	210	-	249	-	459	210	249	0.5	-	0.0988	-	0	-	0	-	266.225	-	2	-	0	-	0	-	0	-	JCRB0161 Kasumi-4
chrX	123234406	CT	-	Heterozygous	-	9.9	94.977	-	DEL	Novel	tvc.novel.103	STAG2	STAG2_33.62661	---	123234402	TCCCCT	TCCC	105	273	-	134	-	139	-	27	14	13	0.5276	-	0.1115	-	-0.0127	-	0.085	-	187.42	-	1	-	0	-	0	-	-0.1787	-	JCRB0161 Kasumi-4
chrX	133511988	G	A	Homozygous	-	100	1973.7	-	SNP	Novel	tvc.novel.104	PHF6	PHF6_2.86405	---	133511988	G	A	122	122	-	80	-	42	-	122	80	42	0.5	-	0.0296	-	0	-	0	-	460.325	-	1	-	0	-	0	-	0	-	JCRB0161 Kasumi-4
chrX	133548996	TCTC	-	Heterozygous	-	47.6	956.3	-	DEL	Novel	tvc.novel.105	PHF6	PHF6_7.57083	---	133548995	TTCTC	T	186	187	-	75	-	112	-	89	30	59	0.5684	-	0.027	-	-0.0342	-	0.0341	-	378.461	-	3	-	0	-	0	-	-0.1176	-	JCRB0161 Kasumi-4

## Sheet: Kasumi-5
Chrom	Position	Ref	Variant	Allele Call	Filter	Frequency	Quality	Filter	Type	Allele Source	Allele Name	Gene ID	Region Name	Subset Of	VCF Position	VCF Ref	VCF Variant	Original Coverage	Coverage	Filter	Coverage+	Filter	Coverage-	Filter	Allele Cov	Allele Cov+	Allele Cov-	Strand Bias	Filter	Common Signal Shift	Filter	Reference Signal Shift	Filter	Variant Signal Shift	Filter	Relative Read Quality	Filter	HP Length	Filter	Context Error+	Filter	Context Error-	Filter	Context Strand Bias	Filter	Sample Name
chr2	25466888	G	T	Heterozygous	-	48.1	5200.68	-	SNP	Novel	tvc.novel.1	DNMT3A	DNMT3A_8.82439	---	25466888	G	T	991	995	-	550	-	445	-	479	266	213	0.5026	-	0.0097	-	-0.0157	-	0.017	-	313.423	-	1	-	0	-	0	-	0.0043	-	JCRB1398 Kasumi-5
chr2	198263146	T	C	Heterozygous	-	43.1	1560.27	-	SNP	Novel	tvc.novel.2	SF3B1	SF3B1_1.180089	---	198263146	T	C	335	350	-	185	-	165	-	151	82	69	0.5145	-	0.0159	-	0.0008	-	-0.001	-	359.374	-	2	-	0	-	0	-	0.0328	-	JCRB1398 Kasumi-5
chr2	198264904	AAT	-	Heterozygous	-	51.4	6219.52	-	DEL	Novel	tvc.novel.3	SF3B1	SF3B1_2.54904	---	198264903	AAAT	A	1075	1079	-	568	-	511	-	555	288	267	0.5075	-	0.0137	-	-0.012	-	0.0112	-	432.683	-	3	-	0	-	0	-	-0.0154	-	JCRB1398 Kasumi-5
chr2	198265173	T	A	Homozygous	-	98.8	4150.07	-	SNP	Novel	tvc.novel.5	SF3B1	SF3B1_3.232163	---	198265170	ATTT	ATTA	242	257	-	116	-	141	-	254	115	139	0.5	-	0.103	-	0	-	0.0016	-	39.3572	-	3	-	0	-	0	-	0	-	JCRB1398 Kasumi-5
chr2	198265526	A	G	Homozygous	-	99.9	26269.1	-	SNP	Novel	tvc.novel.7	SF3B1	SF3B1_4.60700	---	198265526	A	G	1549	1558	-	724	-	834	-	1557	724	833	0.5003	-	0.0676	-	-0.0895	-	0.0001	-	158.981	-	1	-	0	-	0	-	0.0006	-	JCRB1398 Kasumi-5
chr2	198266943	C	T	Homozygous	-	100	11184.2	-	SNP	Novel	tvc.novel.8	SF3B1	SF3B1_7.111259	---	198266943	C	T	665	666	-	374	-	292	-	666	374	292	0.5	-	0.0256	-	0	-	0	-	416.072	-	1	-	0	-	0	-	0	-	JCRB1398 Kasumi-5
chr3	128200953	G	A	Heterozygous	-	49.4	1370.55	-	SNP	Novel	tvc.novel.9	GATA2	GATA2_1.50163	---	128200953	G	A	251	261	-	89	-	172	-	129	45	84	0.5087	-	0.0801	-	0.0032	-	-0.0033	-	78.9373	-	1	-	0	-	0	-	0.0277	-	JCRB1398 Kasumi-5
chr4	55524304	T	C	Homozygous	-	99.9	33598.7	-	SNP	Novel	tvc.novel.10	KIT	KIT_1.36244	---	55524304	T	C	1130	1984	-	914	-	1070	-	1982	914	1068	0.5005	-	0.0092	-	-0.0317	-	0.0002	-	117.509	-	1	-	0	-	0	-	0	-	JCRB1398 Kasumi-5
chr4	55593461	G	C	Heterozygous	-	45.4	9160.06	-	SNP	Novel	tvc.novel.11	KIT	KIT_10.144451	---	55593461	G	C	1912	1925	-	945	-	980	-	874	434	440	0.5057	-	0.0249	-	-0.0173	-	0.0205	-	141.786	-	1	-	0	-	0	-	0.0089	-	JCRB1398 Kasumi-5
chr4	55599436	T	C	Homozygous	-	99.7	6509.37	-	SNP	Novel	tvc.novel.13	KIT	KIT_17.49555	---	55599435	AT	AC	386	386	-	171	-	215	-	385	171	214	0.5	-	0.0946	-	0	-	-0.0006	-	283.346	-	4	-	0	-	0	-	0	-	JCRB1398 Kasumi-5
chr4	106155185	C	G	Heterozygous	-	47.5	10245.6	-	SNP	Novel	tvc.novel.14	TET2	TET2_1.1.701289	---	106155185	C	G	2011	1999	-	957	-	1042	-	950	473	477	0.5192	-	0.0928	-	-0.0143	-	0.0155	-	100.615	-	2	-	0	-	0	-	0.031	-	JCRB1398 Kasumi-5
chr5	170837447	-	A	Heterozygous	-	5.4	14.3251	-	INS	Novel	tvc.novel.15	NPM1	NPM1_1.84536	---	170837446	T	TA	93	93	-	83	-	10	-	5	5	0	0.9964	-	0.1883	-	-0.0155	-	0.1614	-	104.024	-	0	-	0	-	0	-	0.8001	-	JCRB1398 Kasumi-5
chr5	170837475	T	C	Heterozygous	-	3.2	8.33306	-	SNP	Novel	tvc.novel.16	NPM1	NPM1_1.84536	---	170837475	T	C	63	63	-	52	-	11	-	2	2	0	0.9919	-	0.0347	-	0.0003	-	0.0026	-	84.0199	-	2	-	0	-	0	-	0.2483	-	JCRB1398 Kasumi-5
chr5	170837530	-	T	Heterozygous	-	3.5	9.34787	-	INS	Novel	tvc.novel.17	NPM1	NPM1_1.84536	---	170837529	A	AT	86	86	-	44	-	42	-	3	3	0	0.9966	-	0.1111	-	-0.0001	-	0.0805	-	188.632	-	0	-	0	-	0	-	0.3832	-	JCRB1398 Kasumi-5
chr7	50468461	G	TGT	Heterozygous	-	2.7	8.07456	-	COMPLEX	Novel	tvc.novel.19	IKZF1	IKZF1_9.137364	---	50468454	GTTTTTTG	GTTTTTTTGT	250	257	-	72	-	185	-	7	2	5	0.5068	-	0.0635	-	-0.004	-	0.1169	-	42.8794	-	6	-	0	-	0	-	0.0005	-	JCRB1398 Kasumi-5
chr7	148504717	G	-	Heterozygous	-	53.3	2371.99	-	DEL	Novel	tvc.novel.20	EZH2	EZH2_1.122438	---	148504716	AG	A	519	523	-	245	-	278	-	279	125	154	0.5206	-	0.1132	-	-0.0248	-	0.0205	-	21.8478	-	6	-	0	-	0	-	-0.0318	-	JCRB1398 Kasumi-5
chr7	148508833	A	G	Heterozygous	-	46.6	1451.08	-	SNP	Novel	tvc.novel.21	EZH2	EZH2_5.133393	---	148508833	A	G	244	292	-	153	-	139	-	136	65	71	0.5459	-	0.1219	-	0.0003	-	-0.0002	-	242.702	-	1	-	0	-	0	-	-0.0872	-	JCRB1398 Kasumi-5
chr7	148525904	C	G	Heterozygous	-	49.8	3830.03	-	SNP	Novel	tvc.novel.22	EZH2	EZH2_15.42505	---	148525904	C	G	687	695	-	398	-	297	-	346	196	150	0.5063	-	0.063	-	-0.0273	-	0.0269	-	123.201	-	1	-	0	-	0	-	-0.0144	-	JCRB1398 Kasumi-5
chr7	148543525	A	G	Heterozygous	-	51	2703.2	-	SNP	Novel	tvc.novel.23	EZH2	EZH2_18.24263	---	148543525	A	G	474	478	-	267	-	211	-	244	132	112	0.5178	-	0.0126	-	-0.0173	-	0.0155	-	192.731	-	1	-	0	-	0	-	-0.0367	-	JCRB1398 Kasumi-5
chr11	534099	A	G	Heterozygous	-	4	61.3441	-	SNP	Novel	tvc.novel.24	HRAS	HRAS_2.41391	---	534099	A	G	1455	1464	-	653	-	811	-	58	22	36	0.5685	-	0.024	-	-0.0013	-	0.0311	-	171.966	-	1	-	0	-	0	-	-0.0625	-	JCRB1398 Kasumi-5
chr11	534197	C	T	Heterozygous	-	48	7565.28	-	SNP	Novel	tvc.novel.25	HRAS	HRAS_2.41391	---	534197	C	T	1461	1465	-	607	-	858	-	703	286	417	0.5078	-	0.0726	-	-0.0147	-	0.0164	-	192.095	-	1	-	0	-	0	-	-0.0111	-	JCRB1398 Kasumi-5
chr11	32417945	T	C	Heterozygous	-	50.2	5288.56	-	SNP	Novel	tvc.novel.26	WT1	WT1_2.145305	---	32417945	T	C	919	949	-	401	-	548	-	476	193	283	0.5176	-	0.0583	-	-0.0057	-	0.0057	-	81.3073	-	1	-	0	-	0	-	-0.0575	-	JCRB1398 Kasumi-5
chr12	12006544	G	A	Homozygous	-	99	11453.6	-	SNP	Novel	tvc.novel.27	ETV6	ETV6_4.285680	---	12006544	G	A	684	692	-	183	-	509	-	685	180	505	0.5022	-	0.0317	-	0.0193	-	-0.0008	-	83.6395	-	2	-	0	-	0	-	0.0009	-	JCRB1398 Kasumi-5
chr12	25368462	C	T	Homozygous	-	100	3923.2	-	SNP	Novel	tvc.novel.28	KRAS	KRAS_2.159522	---	25368462	C	T	222	229	-	121	-	108	-	229	121	108	0.5	-	0.0385	-	0	-	0	-	297.435	-	3	-	0	-	0	-	0	-	JCRB1398 Kasumi-5
chr12	111856738	T	A	Homozygous	-	100	6151.58	-	SNP	Novel	tvc.novel.29	SH2B3	SH2B3_1.100835	---	111856738	T	A	361	369	-	169	-	200	-	369	169	200	0.5	-	0.0526	-	0	-	0.0001	-	102.2	-	1	-	0	-	0	-	0	-	JCRB1398 Kasumi-5
chr12	111884608	T	C	Homozygous	-	99.8	15897.1	-	SNP	Novel	tvc.novel.30	SH2B3	SH2B3_3.75509	---	111884608	T	C	949	951	-	480	-	471	-	949	479	470	0.5	-	0.0049	-	-0.0233	-	0	-	490.144	-	1	-	0	-	0	-	0.001	-	JCRB1398 Kasumi-5
chr13	28607989	T	G	Homozygous	-	100	14003.3	-	SNP	Novel	tvc.novel.31	FLT3	FLT3_10.43827	---	28607989	T	G	824	831	-	417	-	414	-	831	417	414	0.5	-	0.0246	-	-0.0273	-	0	-	494.973	-	1	-	0	-	0	-	0	-	JCRB1398 Kasumi-5
chr13	28609991	T	C	Homozygous	-	99.7	12611.7	-	SNP	Novel	tvc.novel.32	FLT3	FLT3_14.74296	---	28609991	T	C	753	757	-	360	-	397	-	755	358	397	0.5014	-	0.0456	-	0.0175	-	-0.0005	-	86.3159	-	2	-	0	-	0	-	-0.0013	-	JCRB1398 Kasumi-5
chr13	28609997	T	C	Homozygous	-	100	12680	-	SNP	Novel	tvc.novel.33	FLT3	FLT3_14.74296	---	28609997	T	C	752	756	-	358	-	398	-	756	358	398	0.5	-	0.0579	-	0	-	0	-	153.184	-	1	-	0	-	0	-	0	-	JCRB1398 Kasumi-5
chr13	28610183	A	G	Homozygous	-	99.9	30451.7	-	SNP	Novel	tvc.novel.34	FLT3	FLT3_14.216122	---	28610183	A	G	1787	1796	-	885	-	911	-	1795	885	910	0.5003	-	0.025	-	-0.0171	-	0	-	199.594	-	1	-	0	-	0	-	0.0005	-	JCRB1398 Kasumi-5
chr13	28610355	T	A	Homozygous	-	100	17758.7	-	SNP	Novel	tvc.novel.35	FLT3	FLT3_14.216122	---	28610355	T	A	1054	1055	-	545	-	510	-	1055	545	510	0.5	-	0.0278	-	0	-	0	-	146.674	-	2	-	0	-	0	-	0	-	JCRB1398 Kasumi-5
chr13	48919358	T	G	Homozygous	-	99	3271.15	-	SNP	Novel	tvc.novel.36	RB1	RB1_4.43596	---	48919358	T	G	197	199	-	62	-	137	-	197	62	135	0.5037	-	0.0818	-	-0.0142	-	-0.0002	-	69.0552	-	3	-	0	-	0	-	-0.0042	-	JCRB1398 Kasumi-5
chr13	48921884	A	G	Homozygous	-	99.8	6385.44	-	SNP	Novel	tvc.novel.37	RB1	RB1_5.3061	---	48921884	A	G	420	425	-	216	-	209	-	424	215	209	0.5012	-	0.0393	-	-0.076	-	0	-	403.592	-	3	-	0	-	0	-	-0.0023	-	JCRB1398 Kasumi-5
chr13	48947469	G	T	Homozygous	-	100	1815.31	-	SNP	Novel	tvc.novel.38	RB1	RB1_12.1216	---	48947469	G	T	113	114	-	42	-	72	-	114	42	72	0.5	-	0.0811	-	0	-	-0.0008	-	86.7912	-	2	-	0	-	0	-	0	-	JCRB1398 Kasumi-5
chr13	48955676	T	A	Homozygous	-	100	16031	-	SNP	Novel	tvc.novel.39	RB1	RB1_17.165046	---	48955676	T	A	945	955	-	432	-	523	-	955	432	523	0.5	-	0.0272	-	0	-	0	-	429.591	-	1	-	0	-	0	-	0	-	JCRB1398 Kasumi-5
chr13	49033844	C	T	Heterozygous	-	3.7	9.57069	-	SNP	Novel	tvc.novel.40	RB1	RB1_20.36606	---	49033844	C	T	54	54	-	26	-	28	-	2	1	1	0.5183	-	0.0632	-	-0.0032	-	0.0376	-	140.56	-	2	-	0	-	0	-	0.0141	-	JCRB1398 Kasumi-5
chr13	49051012	C	T	Homozygous	-	100	9320.06	-	SNP	Novel	tvc.novel.41	RB1	RB1_25.211915	---	49051010	GCC	GCT	551	558	-	282	-	276	-	558	282	276	0.5	-	0.094	-	0	-	0.0001	-	154.946	-	2	-	0	-	0	-	0	-	JCRB1398 Kasumi-5
chr17	1585379	ACC	-	Heterozygous	-	7.1	72.4368	-	DEL	Novel	tvc.novel.43	PRPF8	PRPF8_40.232287	---	1585378	AACC	A	332	336	-	217	-	119	-	24	10	14	0.7184	-	0.0611	-	-0.0029	-	0.0449	-	364.031	-	2	-	0	-	0	-	-0.2676	-	JCRB1398 Kasumi-5
chr17	7578115	T	C	Homozygous	-	100	6577.62	-	SNP	Novel	tvc.novel.44	TP53	TP53_8.616	---	7578115	T	C	389	389	-	212	-	177	-	389	212	177	0.5	-	0.025	-	0	-	0	-	202.358	-	1	-	0	-	0	-	0	-	JCRB1398 Kasumi-5
chr17	7578645	C	T	Homozygous	-	99.7	5383.96	-	SNP	Novel	tvc.novel.45	TP53	TP53_9.99685	---	7578645	C	T	325	325	-	159	-	166	-	324	159	165	0.5015	-	0.0475	-	0.041	-	0	-	106.648	-	1	-	0	-	0	-	0.0029	-	JCRB1398 Kasumi-5
chr17	7579350	A	T	Homozygous	-	100	19619.3	-	SNP	Novel	tvc.novel.46	TP53	TP53_10.97990	---	7579350	A	T	1153	1163	-	558	-	605	-	1163	558	605	0.5	-	0.0067	-	0	-	0	-	407.802	-	2	-	0	-	0	-	0	-	JCRB1398 Kasumi-5
chr17	7579472	G	C	Homozygous	-	98.3	18712.5	-	SNP	Novel	tvc.novel.47	TP53	TP53_10.97990	---	7579472	G	C	1136	1147	-	511	-	636	-	1127	498	629	0.5037	-	0.0033	-	-0.041	-	0.0002	-	338.106	-	6	-	0	-	0	-	-0.0116	-	JCRB1398 Kasumi-5
chr17	7579644	CCCCAGCCCTCCAGGT	-	Homozygous	-	100	3908.09	-	DEL	Novel	tvc.novel.48	TP53	TP53_10.202027	---	7579633	GCCCCCCAGCCCCCCAGCCCTCCAGGT	GCCCCCCAGCC	181	230	-	48	-	182	-	230	48	182	0.5	-	0.0598	-	0	-	0	-	312.854	-	3	-	0	-	0	-	0	-	JCRB1398 Kasumi-5
chr17	29486152	G	A	Homozygous	-	100	1702.23	-	SNP	Novel	tvc.novel.49	NF1	NF1_3.180419	---	29486152	G	A	100	100	-	49	-	51	-	100	49	51	0.5	-	0.0767	-	0	-	0.0001	-	215.154	-	1	-	0	-	0	-	0	-	JCRB1398 Kasumi-5
chr17	29508775	G	A	Homozygous	-	99.6	3770.6	-	SNP	Novel	tvc.novel.50	NF1	NF1_7.195821	---	29508775	G	A	228	229	-	104	-	125	-	228	104	124	0.502	-	0.097	-	-0.0861	-	0.0001	-	251.926	-	1	-	0	-	0	-	0	-	JCRB1398 Kasumi-5
chr17	29533224	-	T	Heterozygous	-	1	4.38831	-	INS	Novel	tvc.novel.51	NF1	NF1_12.197017	---	29533223	A	AT	186	191	-	108	-	83	-	2	1	1	0.5648	-	0.112	-	-0.0067	-	0.0291	-	69.0261	-	0	-	0	-	0	-	-0.7374	-	JCRB1398 Kasumi-5
chr17	29541339	A	T	Homozygous	-	100	5388.65	-	SNP	Novel	tvc.novel.52	NF1	NF1_13.8604	---	29541339	A	T	323	323	-	302	-	21	-	323	302	21	0.5	-	0.0503	-	0	-	0.0001	-	83.244	-	2	-	0	-	0	-	0	-	JCRB1398 Kasumi-5
chr17	29541437	T	C	Homozygous	-	100	8864.33	-	SNP	Novel	tvc.novel.53	NF1	NF1_13.8604	---	29541437	T	C	526	527	-	288	-	239	-	527	288	239	0.5	-	0.0306	-	0	-	0	-	307.968	-	1	-	0	-	0	-	0	-	JCRB1398 Kasumi-5
chr17	29545988	-	T	Homozygous	-	97.2	4662.16	-	INS	Novel	tvc.novel.55	NF1	NF1_14.128695	---	29545979	ATTTATTTATTTTTTTAA	ATTTATTTATTTTTTTTAA	456	460	-	270	-	190	-	447	260	187	0.5036	-	0.1765	-	-0.025	-	-0.001	-	15.9683	-	7	-	0	-	0	-	-0.0358	-	JCRB1398 Kasumi-5
chr17	29546175	T	C	Homozygous	-	100	8119.41	-	SNP	Novel	tvc.novel.59	NF1	NF1_14.128695	---	29546175	T	C	482	482	-	249	-	233	-	482	249	233	0.5	-	0.0324	-	0	-	0	-	207.738	-	2	-	0	-	0	-	0	-	JCRB1398 Kasumi-5
chr17	29553485	G	A	Homozygous	-	99.8	8205.87	-	SNP	Novel	tvc.novel.60	NF1	NF1_18.21613	---	29553477	ACCCCCCCG	ACCCCCCCA	489	495	-	256	-	239	-	494	256	238	0.5	-	0.1043	-	0	-	0.0004	-	137.268	-	1	-	0	-	0	-	0	-	JCRB1398 Kasumi-5
chr17	29652680	A	-	Heterozygous	-	3.4	4.24244	-	DEL	Novel	tvc.novel.62	NF1	NF1_37.463434	---	29652679	CA	C	143	147	-	103	-	44	-	5	4	1	0.6302	-	0.0767	-	-0.0088	-	0.112	-	19.3393	-	6	-	0	-	0	-	0.0105	-	JCRB1398 Kasumi-5
chr17	29653293	T	C	Homozygous	-	100	3832.07	-	SNP	Novel	tvc.novel.63	NF1	NF1_37.209762	---	29653293	T	C	227	230	-	118	-	112	-	230	118	112	0.5	-	0.0197	-	0	-	0	-	286.323	-	1	-	0	-	0	-	0	-	JCRB1398 Kasumi-5
chr17	29670190	C	G	Homozygous	-	99.7	5098.64	-	SNP	Novel	tvc.novel.64	NF1	NF1_48.104398	---	29670190	C	G	306	311	-	126	-	185	-	310	126	184	0.5014	-	0.0438	-	-0.0699	-	0.0005	-	85.856	-	1	-	0	-	0	-	0	-	JCRB1398 Kasumi-5
chr17	74733099	G	A	Homozygous	-	99.9	19345.2	-	SNP	Novel	tvc.novel.65	SRSF2	SRSF2_1.38803	---	74733099	G	A	1134	1143	-	497	-	646	-	1142	496	646	0.5005	-	0.0346	-	-0.0718	-	0.0001	-	235.829	-	2	-	0	-	0	-	0	-	JCRB1398 Kasumi-5
chr19	33793024	GCC	-	Heterozygous	-	3.6	15.5891	-	DEL	Novel	tvc.novel.66	CEBPA	CEBPA_1.1.81913	---	33793023	CGCC	C	283	277	-	119	-	158	-	10	6	4	0.6654	-	0.0311	-	-0.0001	-	0.0022	-	423.963	-	1	-	0	-	0	-	0.1487	-	JCRB1398 Kasumi-5
chr20	30954295	A	G	Heterozygous	-	47.9	10272.9	-	SNP	Novel	tvc.novel.67	ASXL1	ASXL1_2.95	---	30954295	A	G	1961	1987	-	796	-	1191	-	951	397	554	0.5174	-	0.027	-	-0.0224	-	0.0241	-	184.964	-	1	-	0	-	0	-	0.033	-	JCRB1398 Kasumi-5
chr20	31016314	A	G	Heterozygous	-	55.6	10694.5	-	SNP	Novel	tvc.novel.68	ASXL1	ASXL1_6.4574	---	31016314	A	G	1646	1656	-	704	-	952	-	920	390	530	0.5012	-	0.0128	-	-0.0171	-	0.0184	-	143.018	-	1	-	0	-	0	-	-0.002	-	JCRB1398 Kasumi-5
chr20	31019024	C	T	Homozygous	-	99.1	15483.5	-	SNP	Novel	tvc.novel.69	ASXL1	ASXL1_9.272056	---	31019024	C	T	928	934	-	517	-	417	-	926	511	415	0.5017	-	0.0168	-	-0.0564	-	0.003	-	86.1624	-	2	-	0	-	0	-	-0.0019	-	JCRB1398 Kasumi-5
chr20	31022959	T	C	Homozygous	-	100	33947.9	-	SNP	Novel	tvc.novel.70	ASXL1	ASXL1_13.1.515524	---	31022959	T	C	2362	1998	-	948	-	1050	-	1998	948	1050	0.5	-	0.0263	-	0	-	0	-	289.549	-	1	-	0	-	0	-	0	-	JCRB1398 Kasumi-5
chr20	31023500	C	T	Heterozygous	-	45.1	7480.87	-	SNP	Novel	tvc.novel.71	ASXL1	ASXL1_13.2.150604	---	31023500	C	T	1580	1584	-	777	-	807	-	715	336	379	0.5206	-	0.0145	-	-0.0048	-	0.0058	-	390.204	-	1	-	0	-	0	-	-0.0377	-	JCRB1398 Kasumi-5
chr20	31024034	G	A	Heterozygous	-	47.6	1701.29	-	SNP	Novel	tvc.novel.72	ASXL1	ASXL1_13.2.676988	---	31024034	G	A	334	334	-	155	-	179	-	159	76	83	0.514	-	0.0099	-	-0.0073	-	0.0087	-	461.43	-	1	-	0	-	0	-	0.0254	-	JCRB1398 Kasumi-5
chr20	31024207	C	T	Heterozygous	-	48	10424.5	-	SNP	Novel	tvc.novel.73	ASXL1	ASXL1_13.3.346675	---	31024207	C	T	2601	2000	-	984	-	1016	-	961	477	484	0.5044	-	0.06	-	0.0109	-	-0.0147	-	80.3593	-	2	-	0	-	0	-	0.0039	-	JCRB1398 Kasumi-5
chr20	31024274	T	C	Heterozygous	-	51.1	11454.6	-	SNP	Novel	tvc.novel.74	ASXL1	ASXL1_13.3.346675	---	31024274	T	C	2610	1999	-	968	-	1031	-	1022	498	524	0.503	-	0.0208	-	-0.0057	-	0.0056	-	330.562	-	1	-	0	-	0	-	-0.0005	-	JCRB1398 Kasumi-5
chr20	31025163	A	G	Heterozygous	-	49	1840.96	-	SNP	Novel	tvc.novel.75	ASXL1	ASXL1_13.3.496068	---	31025163	A	G	343	343	-	184	-	159	-	168	86	82	0.5246	-	0.0512	-	-0.0006	-	0.0009	-	102.59	-	1	-	0	-	0	-	-0.0448	-	JCRB1398 Kasumi-5
chr20	31025231	T	C	Heterozygous	-	48.8	1839.97	-	SNP	Novel	tvc.novel.76	ASXL1	ASXL1_13.3.496068	---	31025231	T	C	344	344	-	180	-	164	-	168	84	84	0.5233	-	0.0248	-	-0.0154	-	0.0166	-	296.447	-	1	-	0	-	0	-	-0.0424	-	JCRB1398 Kasumi-5
chr21	36165041	T	C	Heterozygous	-	51.2	9021.03	-	SNP	Novel	tvc.novel.77	RUNX1	RUNX1_1.136369	---	36165041	T	C	1546	1578	-	673	-	905	-	808	344	464	0.5008	-	0.0118	-	-0.016	-	0.0151	-	322.287	-	1	-	0	-	0	-	-0.0062	-	JCRB1398 Kasumi-5
chr21	36193871	T	C	Homozygous	-	100	11172.5	-	SNP	Novel	tvc.novel.78	RUNX1	RUNX1_3.80512	---	36193871	TCA	CCA	644	667	-	269	-	398	-	667	269	398	0.5	-	0.0779	-	0	-	-0.0001	-	60.5569	-	1	-	0	-	0	-	0	-	JCRB1398 Kasumi-5
chr21	36421036	T	C	Heterozygous	-	49.2	3213.6	-	SNP	Novel	tvc.novel.80	RUNX1	RUNX1_9.14780	---	36421036	T	C	601	606	-	353	-	253	-	298	171	127	0.5089	-	0.0067	-	-0.0138	-	0.0139	-	363.905	-	1	-	0	-	0	-	-0.0181	-	JCRB1398 Kasumi-5
chrX	15818115	T	-	Homozygous	-	100	7083.66	-	DEL	Novel	tvc.novel.81	ZRSR2	ZRSR2_3.118816	---	15818114	AT	A	470	479	-	204	-	275	-	479	204	275	0.5	-	0.078	-	0	-	-0.0002	-	33.4894	-	4	-	0	-	0	-	0	-	JCRB1398 Kasumi-5
chrX	15821746	GT	-	Heterozygous	-	4.5	24.5155	-	DEL	Novel	tvc.novel.82	ZRSR2	ZRSR2_4.149007	---	15821745	CGT	C	253	265	-	143	-	122	-	12	6	6	0.5396	-	0.0958	-	-0.0019	-	0.0399	-	375.937	-	1	-	0	-	0	-	-0.0411	-	JCRB1398 Kasumi-5
chrX	15827524	T	G	Homozygous	-	100	3276.98	-	SNP	Novel	tvc.novel.83	ZRSR2	ZRSR2_7.7640	---	15827524	T	G	202	202	-	10	-	192	-	202	10	192	0.5	-	0.0249	-	0	-	0	-	519.998	-	1	-	0	-	0	-	0	-	JCRB1398 Kasumi-5
chrX	15836648	T	G	Homozygous	-	100	11386.3	-	SNP	Novel	tvc.novel.84	ZRSR2	ZRSR2_9.188768	---	15836648	T	G	600	676	-	302	-	374	-	676	302	374	0.5	-	0.0309	-	0	-	0.0001	-	392.891	-	3	-	0	-	0	-	0	-	JCRB1398 Kasumi-5
chrX	15838366	C	T	Homozygous	-	100	2503.78	-	SNP	Novel	tvc.novel.85	ZRSR2	ZRSR2_10.196079	---	15838366	C	T	155	156	-	55	-	101	-	156	55	101	0.5	-	0.0231	-	0	-	0	-	519.29	-	1	-	0	-	0	-	0	-	JCRB1398 Kasumi-5
chrX	39932907	T	C	Homozygous	-	99.9	18540.7	-	SNP	Novel	tvc.novel.86	BCOR	BCOR_12.2.348558	---	39932906	CT	CC	1107	1107	-	505	-	602	-	1106	504	602	0.5005	-	0.0831	-	-0.0484	-	0.0001	-	109.296	-	1	-	0	-	0	-	-0.001	-	JCRB1398 Kasumi-5
chrX	39933339	A	G	Homozygous	-	100	5059.18	-	SNP	Novel	tvc.novel.88	BCOR	BCOR_12.2.136972	---	39933339	A	G	284	307	-	145	-	162	-	307	145	162	0.5	-	0.0217	-	0	-	0.0001	-	499.393	-	1	-	0	-	0	-	0	-	JCRB1398 Kasumi-5
chrX	39934488	C	T	Homozygous	-	99.9	14638.5	-	SNP	Novel	tvc.novel.89	BCOR	BCOR_12.3.621710	---	39934488	C	T	969	971	-	508	-	463	-	970	508	462	0.5005	-	0.042	-	0.1853	-	0	-	480.717	-	3	-	0	-	0	-	0	-	JCRB1398 Kasumi-5
chrX	123185061	C	T	Heterozygous	-	2.7	7.41495	-	SNP	Novel	tvc.novel.90	STAG2	STAG2_10.14939	---	123185061	C	T	145	147	-	87	-	60	-	4	3	1	0.6732	-	0.0234	-	-0.0004	-	0.0104	-	164.135	-	1	-	0	-	0	-	0.112	-	JCRB1398 Kasumi-5
chrX	123185110	-	T	Heterozygous	-	0.9	4.54239	-	INS	Novel	tvc.novel.91	STAG2	STAG2_10.14939	---	123185105	ATTTG	ATTTGT	108	110	-	63	-	47	-	1	0	1	0.9916	-	0.0289	-	0.0002	-	0.0498	-	79.1891	-	0	-	0	-	0	-	-0.6627	-	JCRB1398 Kasumi-5
chrX	123197557	T	C	Homozygous	-	99.8	7563.7	-	SNP	Novel	tvc.novel.93	STAG2	STAG2_18.267240	---	123197557	T	C	453	457	-	222	-	235	-	456	222	234	0.5011	-	0.1056	-	-0.1606	-	0.0002	-	260.494	-	2	-	0	-	0	-	0.0021	-	JCRB1398 Kasumi-5
chrX	123234406	CT	-	Heterozygous	-	6.8	49.0034	-	DEL	Novel	tvc.novel.94	STAG2	STAG2_33.62661	---	123234402	TCCCCT	TCCC	90	250	-	111	-	139	-	17	8	9	0.5267	-	0.1239	-	-0.008	-	0.0888	-	198.808	-	1	-	0	-	0	-	-0.2079	-	JCRB1398 Kasumi-5
chrX	133511988	G	A	Homozygous	-	100	2205.3	-	SNP	Novel	tvc.novel.95	PHF6	PHF6_2.86405	---	133511988	G	A	131	134	-	84	-	50	-	134	84	50	0.5	-	0.0314	-	0	-	0	-	459.398	-	1	-	0	-	0	-	0	-	JCRB1398 Kasumi-5

## Sheet: Kasumi-6
Chrom	Position	Ref	Variant	Allele Call	Filter	Frequency	Quality	Filter	Type	Allele Source	Allele Name	Gene ID	Region Name	VCF Position	VCF Ref	VCF Variant	Original Coverage	Coverage	Filter	Coverage+	Filter	Coverage-	Filter	Allele Cov	Allele Cov+	Allele Cov-	Strand Bias	Filter	Common Signal Shift	Filter	Reference Signal Shift	Filter	Variant Signal Shift	Filter	Relative Read Quality	Filter	HP Length	Filter	Context Error+	Filter	Context Error-	Filter	Context Strand Bias	Filter	Sample Name
chr2	198265173	T	A	Heterozygous	-	40.9	461.189	-	SNP	Novel	---	SF3B1	SF3B1_3.232163	198265173	T	A	310	340	-	131	-	209	-	139	54	85	0.5034	-	0.0318	-	-0.016	-	0.0052	-	61.0377	-	3	-	0	-	0	-	0.0212	-	JCRB1024 Kasumi-6
chr2	198265350	T	C	Heterozygous	-	40.1	743.623	-	SNP	Novel	---	SF3B1	SF3B1_4.60700	198265350	T	C	581	581	-	283	-	298	-	233	113	120	0.5021	-	0.0598	-	-0.0155	-	0.0253	-	77.0295	-	2	-	0	-	0	-	-0.0038	-	JCRB1024 Kasumi-6
chr2	198265368	T	G	Heterozygous	-	59.9	1806.33	-	SNP	Novel	---	SF3B1	SF3B1_4.60700	198265368	T	G	583	584	-	280	-	304	-	350	169	181	0.5034	-	0.0479	-	-0.0223	-	0.0137	-	63.1505	-	3	-	0	-	0	-	0.008	-	JCRB1024 Kasumi-6
chr2	198265526	A	G	Heterozygous	-	58.8	1591.26	-	SNP	Novel	---	SF3B1	SF3B1_4.60700	198265526	A	G	532	536	-	238	-	298	-	315	143	172	0.51	-	0.0324	-	-0.0387	-	0.0283	-	146.767	-	1	-	0	-	0	-	0.0161	-	JCRB1024 Kasumi-6
chr2	198266943	C	T	Homozygous	-	100	5359.04	-	SNP	Novel	---	SF3B1	SF3B1_7.111259	198266943	C	T	557	557	-	307	-	250	-	557	307	250	0.5	-	0.0117	-	0	-	0	-	413.253	-	1	-	0	-	0	-	0	-	JCRB1024 Kasumi-6
chr4	55524304	T	C	Homozygous	-	100	6882.85	-	SNP	Novel	---	KIT	KIT_1.36244	55524304	T	C	707	717	-	373	-	344	-	717	373	344	0.5	-	0.0509	-	0	-	0	-	114.828	-	1	-	0	-	0	-	-0.0013	-	JCRB1024 Kasumi-6
chr4	55599436	T	C	Homozygous	-	100	4166.27	-	SNP	Novel	---	KIT	KIT_17.49555	55599436	T	C	445	441	-	144	-	297	-	441	144	297	0.5	-	0.0764	-	-0.0767	-	0.0001	-	260.546	-	4	-	0	-	0	-	-0.0034	-	JCRB1024 Kasumi-6
chr4	106196951	A	G	Heterozygous	-	47.4	2032.88	-	SNP	Novel	---	TET2	TET2_9.1.839229	106196951	A	G	1094	1094	-	446	-	648	-	519	199	320	0.5253	-	0.0178	-	-0.0165	-	0.0202	-	222.645	-	1	-	0	-	0	-	-0.0461	-	JCRB1024 Kasumi-6
chr7	50435777	T	G	Homozygous	-	100	10248.8	-	SNP	Novel	---	IKZF1	IKZF1_3.194026	50435777	T	G	1078	1077	-	476	-	601	-	1077	476	601	0.5	-	0.0382	-	0	-	0.0001	-	355.433	-	2	-	0	-	0	-	-0.0022	-	JCRB1024 Kasumi-6
chr7	50436033	A	G	Homozygous	-	100	18493.3	-	SNP	Novel	---	IKZF1	IKZF1_3.61448	50436033	A	G	1922	1923	-	902	-	1021	-	1923	902	1021	0.5	-	0.0189	-	0	-	0	-	270.748	-	1	-	0	-	0	-	0	-	JCRB1024 Kasumi-6
chr7	148504717	G	-	Heterozygous	-	52.2	1114.36	-	DEL	Novel	---	EZH2	EZH2_1.122438	148504716	AG	A	585	603	-	359	-	244	-	315	175	140	0.5407	-	0.1165	-	-0.0013	-	0.0026	-	16.928	-	6	-	0.4828	-	0.8235	-	-0.0877	-	JCRB1024 Kasumi-6
chr7	148508833	A	G	Heterozygous	-	54.9	876.494	-	SNP	Novel	---	EZH2	EZH2_5.133393	148508833	A	G	337	339	-	217	-	122	-	186	116	70	0.5177	-	0.1276	-	-0.0031	-	0.0023	-	181.22	-	1	-	0	-	0	-	-0.0316	-	JCRB1024 Kasumi-6
chr7	148543525	A	G	Heterozygous	-	52.9	501.257	-	SNP	Novel	---	EZH2	EZH2_18.24263	148543525	A	G	208	208	-	97	-	111	-	110	52	58	0.5064	-	0.0052	-	-0.0257	-	0.0233	-	150.251	-	1	-	0	-	0	-	0.0117	-	JCRB1024 Kasumi-6
chr11	32417849	TC	-	Heterozygous	-	49.4	4151.02	-	DEL	Novel	---	WT1	WT1_2.145305	32417848	ATC	A	2055	2045	-	851	-	1194	-	1011	405	606	0.5161	-	0.0253	-	0.0106	-	-0.0105	-	394.093	-	1	-	0	-	0	-	-0.0285	-	JCRB1024 Kasumi-6
chr11	32417945	T	C	Homozygous	-	100	19751.1	-	SNP	Novel	---	WT1	WT1_2.145305	32417945	T	C	2051	2056	-	795	-	1261	-	2056	795	1261	0.5	-	0.0383	-	0	-	0	-	82.3195	-	1	-	0	-	0	-	-0.0002	-	JCRB1024 Kasumi-6
chr12	25368462	C	T	Homozygous	-	100	290.009	-	SNP	Novel	---	KRAS	KRAS_2.159522	25368462	C	T	31	31	-	21	-	10	-	31	21	10	0.5	-	0.0292	-	0	-	0	-	262.261	-	3	-	0	-	0	-	0	-	JCRB1024 Kasumi-6
chr12	111884608	T	C	Homozygous	-	100	86.7584	-	SNP	Novel	---	SH2B3	SH2B3_3.75509	111884608	T	C	9	9	-	5	-	4	-	9	5	4	0.5	-	0.0177	-	0	-	-0.0003	-	318.821	-	1	-	0	-	0	-	0	-	JCRB1024 Kasumi-6
chr12	111885352	TGGGG	-	Homozygous	-	100	15929.7	-	DEL	Novel	---	SH2B3	SH2B3_7.132396	111885351	ATGGGGTGGGGTGGGGTGGGGTG	ATGGGGTGGGGTGGGGTG	1578	1659	-	1354	-	305	-	1659	1354	305	0.5	-	0.0618	-	0	-	0.0001	-	159.258	-	4	-	0	-	0	-	0	-	JCRB1024 Kasumi-6
chr13	28592546	T	C	Heterozygous	-	69.1	8847.59	-	SNP	Novel	---	FLT3	FLT3_1.33757	28592546	T	C	2125	2126	-	1152	-	974	-	1470	805	665	0.5058	-	0.0082	-	-0.0388	-	0.0143	-	196.854	-	1	-	0	-	0	-	0.0104	-	JCRB1024 Kasumi-6
chr13	28607989	T	G	Heterozygous	-	34.9	2564.87	-	SNP	Novel	---	FLT3	FLT3_10.43827	28607989	T	G	3109	3122	-	1379	-	1743	-	1089	498	591	0.5158	-	0.0119	-	-0.0056	-	0.0108	-	381.935	-	1	-	0	-	0	-	0.0313	-	JCRB1024 Kasumi-6
chr13	28608258	-	CATATTCATATTCTCTGAAATCAACGTAGAAGTACTCATTATCTGAGGAGC	Heterozygous	-	17.3	50	-	INS	Novel	---	FLT3	FLT3_11.6849	28608257	T	TCATATTCATATTCTCTGAAATCAACGTAGAAGTACTCATTATCTGAGGAGC	3210	3210	-	1481	-	1729	-	554	264	290	0	-	0	-	0	-	0	-	0	-	0	-	0	-	0	-	0	-	JCRB1024 Kasumi-6
chr13	28609991	T	C	Heterozygous	-	36.8	1539.13	-	SNP	Novel	---	FLT3	FLT3_14.74296	28609991	T	C	1494	1496	-	807	-	689	-	551	289	262	0.515	-	0.0461	-	0.0045	-	-0.0081	-	76.0495	-	2	-	0	-	0	-	-0.0251	-	JCRB1024 Kasumi-6
chr13	28609997	T	C	Heterozygous	-	36.7	1526.93	-	SNP	Novel	---	FLT3	FLT3_14.74296	28609997	T	C	1494	1495	-	803	-	692	-	549	288	261	0.5126	-	0.0257	-	-0.0208	-	0.0351	-	126.051	-	1	-	0	-	0	-	-0.0213	-	JCRB1024 Kasumi-6
chr13	28610063	C	T	Heterozygous	-	62.8	4841.36	-	SNP	Novel	---	FLT3	FLT3_14.74296	28610063	C	T	1421	1423	-	704	-	719	-	894	442	452	0.5003	-	0.0352	-	0.0113	-	-0.0071	-	77.1035	-	2	-	0	-	0	-	0.0002	-	JCRB1024 Kasumi-6
chr13	28610183	A	G	Heterozygous	-	34.7	2691.21	-	SNP	Novel	---	FLT3	FLT3_14.216122	28610183	A	G	3351	3364	-	1445	-	1919	-	1168	504	664	0.502	-	0.0108	-	0.0003	-	-0.0005	-	184.433	-	1	-	0	-	0	-	0.0042	-	JCRB1024 Kasumi-6
chr13	28610355	T	A	Homozygous	-	100	17647.3	-	SNP	Novel	---	FLT3	FLT3_14.216122	28610355	T	A	1836	1835	-	714	-	1121	-	1835	714	1121	0.5	-	0.026	-	0	-	0	-	135.65	-	2	-	0	-	0	-	0.0004	-	JCRB1024 Kasumi-6
chr13	48916895	C	T	Heterozygous	-	28.2	63.5468	-	SNP	Novel	---	RB1	RB1_3.18575	48916895	C	T	103	103	-	50	-	53	-	29	13	16	0.5372	-	0.0052	-	-0.0096	-	0.0271	-	263.113	-	1	-	0	-	0	-	-0.0627	-	JCRB1024 Kasumi-6
chr13	48919358	T	G	Homozygous	-	100	1117.55	-	SNP	Novel	---	RB1	RB1_4.43596	48919358	T	G	116	117	-	40	-	77	-	117	40	77	0.5	-	0.0495	-	0	-	-0.0004	-	57.9064	-	3	-	0	-	0	-	0	-	JCRB1024 Kasumi-6
chr13	48921884	A	G	Homozygous	-	100	958.143	-	SNP	Novel	---	RB1	RB1_5.3061	48921884	A	G	100	101	-	58	-	43	-	101	58	43	0.5	-	0.0406	-	0	-	0	-	318.009	-	3	-	0	-	0	-	0	-	JCRB1024 Kasumi-6
chr13	48947469	G	T	Homozygous	-	100	865.178	-	SNP	Novel	---	RB1	RB1_12.1216	48947469	G	T	91	91	-	43	-	48	-	91	43	48	0.5	-	0.0828	-	0	-	-0.0009	-	74.486	-	2	-	0	-	0	-	0	-	JCRB1024 Kasumi-6
chr13	48955660	-	AA	Heterozygous	-	31.8	427.84	-	INS	Novel	---	RB1	RB1_17.165046	48955659	C	CAA	595	591	-	241	-	350	-	188	74	114	0.5147	-	0.0158	-	-0.0039	-	0.0087	-	61.9004	-	1	-	0	-	0	-	-0.0357	-	JCRB1024 Kasumi-6
chr13	48955676	T	A	Homozygous	-	100	5663.98	-	SNP	Novel	---	RB1	RB1_17.165046	48955676	T	A	581	591	-	232	-	359	-	591	232	359	0.5	-	0.0355	-	0	-	0	-	322.126	-	1	-	0	-	0	-	0	-	JCRB1024 Kasumi-6
chr13	49051481	T	A	Heterozygous	-	28.6	161.741	-	SNP	Novel	---	RB1	RB1_26.33497	49051481	T	A	283	287	-	160	-	127	-	82	49	33	0.541	-	0.0555	-	-0.0053	-	0.0141	-	43.9352	-	7	-	0	-	0	-	0.0809	-	JCRB1024 Kasumi-6
chr17	1582659	G	C	Homozygous	-	100	1708.52	-	SNP	Novel	---	PRPF8	PRPF8_34.146745	1582659	G	C	178	179	-	84	-	95	-	179	84	95	0.5	-	0.0079	-	-0.0156	-	0	-	154.288	-	1	-	0	-	0	-	0.005	-	JCRB1024 Kasumi-6
chr17	7577581	A	C	Homozygous	-	100	35097.1	-	SNP	Novel	---	TP53	TP53_7.202482	7577581	A	C	3704	3712	-	1624	-	2088	-	3712	1624	2088	0.5	-	0.0142	-	0	-	0	-	202.127	-	1	-	0	-	0	-	-0.0006	-	JCRB1024 Kasumi-6
chr17	7578115	T	C	Homozygous	-	100	10808.2	-	SNP	Novel	---	TP53	TP53_8.616	7578115	T	C	1121	1125	-	624	-	501	-	1125	624	501	0.5	-	0.0446	-	0	-	0	-	189.652	-	1	-	0	-	0	-	0.001	-	JCRB1024 Kasumi-6
chr17	7578645	C	T	Homozygous	-	100	21390.2	-	SNP	Novel	---	TP53	TP53_9.99685	7578645	C	T	2247	2239	-	955	-	1284	-	2239	955	1284	0.5	-	0.0673	-	0	-	0	-	92.6941	-	1	-	0	-	0	-	0.0004	-	JCRB1024 Kasumi-6
chr17	7579472	G	C	Homozygous	-	98	30215.1	-	SNP	Novel	---	TP53	TP53_10.97990	7579472	G	C	3461	3468	-	1218	-	2250	-	3399	1204	2195	0.5033	-	0.0232	-	-0.0096	-	0.0001	-	274.35	-	6	-	0	-	0	-	0.0077	-	JCRB1024 Kasumi-6
chr17	7579644	CCCCAGCCCTCCAGGT	-	Heterozygous	-	73.2	8007.24	-	DEL	Novel	---	TP53	TP53_10.202027	7579643	CCCCCAGCCCTCCAGGT	C	988	1094	-	382	-	712	-	801	102	699	0.5254	-	0.0131	-	-0.008	-	0.0014	-	321.539	-	6	-	0.7059	-	0.5842	-	-0.2501	-	JCRB1024 Kasumi-6
chr17	7579659	-	C	Heterozygous	-	24.4	8007.24	-	INS	Novel	---	TP53	TP53_10.202027	7579643	CCCCCAGCCCTCCAGGT	CCCCCAGCCCTCCAGGCT	988	1094	-	382	-	712	-	267	267	0	0.9999	-	0.0333	-	-0.019	-	0.2083	-	126.32	-	0	-	0	-	0	-	0.885	-	JCRB1024 Kasumi-6
chr17	29486152	G	A	Homozygous	-	100	1459.49	-	SNP	Novel	---	NF1	NF1_3.180419	29486152	G	A	152	153	-	78	-	75	-	153	78	75	0.5	-	0.0249	-	0	-	0	-	196.384	-	1	-	0	-	0	-	0	-	JCRB1024 Kasumi-6
chr17	29508775	G	A	Homozygous	-	100	1508.47	-	SNP	Novel	---	NF1	NF1_7.195821	29508775	G	A	157	157	-	96	-	61	-	157	96	61	0.5	-	0.0834	-	0	-	0	-	175.962	-	1	-	0	-	0	-	0	-	JCRB1024 Kasumi-6
chr17	29541339	A	T	Homozygous	-	100	2316.21	-	SNP	Novel	---	NF1	NF1_13.8604	29541339	A	T	241	242	-	204	-	38	-	242	204	38	0.5	-	0.0092	-	0	-	-0.0001	-	71.1347	-	2	-	0	-	0	-	0	-	JCRB1024 Kasumi-6
chr17	29541437	T	C	Homozygous	-	100	3163.9	-	SNP	Novel	---	NF1	NF1_13.8604	29541437	T	C	330	331	-	179	-	152	-	331	179	152	0.5	-	0.0268	-	0	-	0	-	210.814	-	1	-	0	-	0	-	0	-	JCRB1024 Kasumi-6
chr17	29545988	-	T	Homozygous	-	100	4284.96	-	INS	Novel	---	NF1	NF1_14.128695	29545987	A	AT	679	705	-	403	-	302	-	705	403	302	0.5	-	0.0848	-	0.0588	-	0.0166	-	12.6546	-	7	-	0	-	0	-	-0.0634	-	JCRB1024 Kasumi-6
chr17	29546175	T	C	Homozygous	-	100	6951.69	-	SNP	Novel	---	NF1	NF1_14.128695	29546175	T	C	724	725	-	367	-	358	-	725	367	358	0.5	-	0.0271	-	0	-	0	-	189.23	-	2	-	0	-	0	-	0.0013	-	JCRB1024 Kasumi-6
chr17	29552200	A	G	Heterozygous	-	48.6	969.361	-	SNP	Novel	---	NF1	NF1_17.109476	29552200	A	G	490	490	-	235	-	255	-	238	102	136	0.5513	-	0.0105	-	0.0047	-	-0.0044	-	404.594	-	1	-	0	-	0	-	-0.0935	-	JCRB1024 Kasumi-6
chr17	29653293	T	C	Heterozygous	-	51.9	1784.2	-	SNP	Novel	---	NF1	NF1_37.209762	29653293	T	C	783	786	-	400	-	386	-	408	218	190	0.5254	-	0.0161	-	-0.0115	-	0.0102	-	217.009	-	1	-	0	-	0	-	0.0478	-	JCRB1024 Kasumi-6
chr17	29654876	T	A	Heterozygous	-	50.9	2525.01	-	SNP	Novel	---	NF1	NF1_38.255547	29654876	T	A	1166	1166	-	673	-	493	-	593	349	244	0.5117	-	0.0326	-	0.0063	-	-0.0054	-	90.7462	-	1	-	0	-	0	-	0.0214	-	JCRB1024 Kasumi-6
chr17	29654974	G	A	Heterozygous	-	50.8	2646.72	-	SNP	Novel	---	NF1	NF1_38.255547	29654974	G	A	1221	1226	-	649	-	577	-	623	338	285	0.5132	-	0.0785	-	-0.0113	-	0.0107	-	112.326	-	1	-	0	-	0	-	0.025	-	JCRB1024 Kasumi-6
chr17	29663624	TT	AA	Heterozygous	-	20.2	20.6537	-	MNP	Novel	---	NF1	NF1_42.344804	29663623	TTT	TAA	19	84	-	73	-	11	-	17	13	4	0.6711	-	0.1592	-	-0.066	-	0.1372	-	20.6903	-	11	-	0	-	0	-	0	-	JCRB1024 Kasumi-6
chr17	29670190	C	G	Heterozygous	-	56.6	752.049	-	SNP	Novel	---	NF1	NF1_48.104398	29670190	C	G	272	272	-	153	-	119	-	154	87	67	0.5025	-	0.0191	-	-0.0572	-	0.0435	-	74.2167	-	1	-	0	-	0	-	0.0046	-	JCRB1024 Kasumi-6
chr17	29679246	G	A	Heterozygous	-	48.7	4245.41	-	SNP	Novel	---	NF1	NF1_51.200693	29679246	G	A	2163	2165	-	1322	-	843	-	1054	657	397	0.5134	-	0.0037	-	-0.0106	-	0.0111	-	91.2286	-	1	-	0	-	0	-	0.0248	-	JCRB1024 Kasumi-6
chr17	74733099	G	A	Homozygous	-	100	25434.8	-	SNP	Novel	---	SRSF2	SRSF2_1.38803	74733099	G	A	2751	2747	-	1333	-	1414	-	2747	1333	1414	0.5	-	0.018	-	0	-	0	-	230.517	-	2	-	0	-	0	-	-0.0004	-	JCRB1024 Kasumi-6
chr19	33792404	C	G	Heterozygous	-	49.9	2793.16	-	SNP	Novel	---	CEBPA	CEBPA_1.1.97881	33792404	C	G	1342	1344	-	673	-	671	-	671	340	331	0.506	-	0.0297	-	0.0043	-	-0.0044	-	199.228	-	1	-	0	-	0	-	0.011	-	JCRB1024 Kasumi-6
chr20	30954295	A	G	Heterozygous	-	47.9	1486.87	-	SNP	Novel	---	ASXL1	ASXL1_2.95	30954295	A	G	780	781	-	240	-	541	-	374	117	257	0.5065	-	0.0102	-	-0.0139	-	0.016	-	143.731	-	1	-	0	-	0	-	0.011	-	JCRB1024 Kasumi-6
chr20	31016314	A	G	Heterozygous	-	55.6	8244.5	-	SNP	Novel	---	ASXL1	ASXL1_6.4574	31016314	A	G	3287	3292	-	1473	-	1819	-	1830	813	1017	0.5032	-	0.0142	-	-0.0098	-	0.0107	-	140.442	-	1	-	0	-	0	-	-0.0062	-	JCRB1024 Kasumi-6
chr20	31019024	C	T	Heterozygous	-	43.9	280.944	-	SNP	Novel	---	ASXL1	ASXL1_9.272056	31019024	C	T	173	173	-	81	-	92	-	76	34	42	0.521	-	0.0078	-	0.0008	-	-0.0011	-	80.7439	-	2	-	0	-	0	-	-0.0376	-	JCRB1024 Kasumi-6
chr20	31022469	G	A	Heterozygous	-	55.8	6152.64	-	SNP	Novel	---	ASXL1	ASXL1_13.1.188566	31022469	G	A	2326	2333	-	578	-	1755	-	1301	356	945	0.5335	-	0.0115	-	-0.0178	-	0.014	-	80.9893	-	2	-	0	-	0	-	0.063	-	JCRB1024 Kasumi-6
chr20	31022959	T	C	Homozygous	-	100	35943.5	-	SNP	Novel	---	ASXL1	ASXL1_13.1.515524	31022959	T	C	3792	3797	-	1618	-	2179	-	3797	1618	2179	0.5	-	0.0377	-	0	-	0	-	199.168	-	1	-	0	-	0	-	0	-	JCRB1024 Kasumi-6
chr20	31024274	T	C	Heterozygous	-	52.8	7658.36	-	SNP	Novel	---	ASXL1	ASXL1_13.3.346675	31024274	T	C	3407	3418	-	1719	-	1699	-	1804	891	913	0.509	-	0.0123	-	-0.0088	-	0.0077	-	275.559	-	1	-	0	-	0	-	-0.0169	-	JCRB1024 Kasumi-6
chr20	31025163	A	G	Heterozygous	-	50.8	1874.92	-	SNP	Novel	---	ASXL1	ASXL1_13.3.496068	31025163	A	G	864	866	-	474	-	392	-	440	235	205	0.5133	-	0.0121	-	-0.0028	-	0.0029	-	91.1352	-	1	-	0	-	0	-	-0.0247	-	JCRB1024 Kasumi-6
chr20	31025231	T	C	Heterozygous	-	51	1909.82	-	SNP	Novel	---	ASXL1	ASXL1_13.3.496068	31025231	T	C	873	874	-	458	-	416	-	446	228	218	0.5128	-	0.0103	-	-0.021	-	0.0199	-	269.384	-	1	-	0	-	0	-	-0.0225	-	JCRB1024 Kasumi-6
chr21	36165041	T	C	Heterozygous	-	65.5	14835.7	-	SNP	Novel	---	RUNX1	RUNX1_1.136369	36165041	T	C	5070	3998	-	1689	-	2309	-	2620	1111	1509	0.5016	-	0.0113	-	-0.0041	-	0.0021	-	252.312	-	1	-	0	-	0	-	-0.0027	-	JCRB1024 Kasumi-6
chr21	36193871	T	C	Homozygous	-	100	16964.6	-	SNP	Novel	---	RUNX1	RUNX1_3.80512	36193871	T	C	1771	1771	-	990	-	781	-	1771	990	781	0.5	-	0.0357	-	0	-	0	-	81.6067	-	1	-	0	-	0	-	-0.0008	-	JCRB1024 Kasumi-6
chr21	36206932	G	A	Homozygous	-	100	11254.5	-	SNP	Novel	---	RUNX1	RUNX1_4.36290	36206932	G	A	1175	1174	-	1103	-	71	-	1174	1103	71	0.5	-	0.0195	-	0	-	0	-	299.089	-	6	-	0	-	0	-	0.0063	-	JCRB1024 Kasumi-6
chr21	36421036	T	C	Heterozygous	-	35.3	773.975	-	SNP	Novel	---	RUNX1	RUNX1_9.14780	36421036	T	C	824	827	-	413	-	414	-	292	152	140	0.5212	-	0.0166	-	-0.0023	-	0.0043	-	336.736	-	1	-	0	-	0	-	0.0437	-	JCRB1024 Kasumi-6
chrX	15817963	A	G	Homozygous	-	100	6023.17	-	SNP	Novel	---	ZRSR2	ZRSR2_3.118816	15817963	A	G	636	636	-	309	-	327	-	636	309	327	0.5	-	0.1411	-	-0.0474	-	0.0001	-	221.493	-	1	-	0	-	0	-	0	-	JCRB1024 Kasumi-6
chrX	15818115	T	-	Homozygous	-	100	5370.89	-	DEL	Novel	---	ZRSR2	ZRSR2_3.118816	15818114	AT	A	554	575	-	184	-	391	-	575	184	391	0.5	-	0.09	-	0	-	0	-	27.7175	-	4	-	0	-	0.3387	-	0.005	-	JCRB1024 Kasumi-6
chrX	15827524	T	G	Homozygous	-	100	2315.67	-	SNP	Novel	---	ZRSR2	ZRSR2_7.7640	15827524	T	G	242	242	-	25	-	217	-	242	25	217	0.5	-	0.0095	-	0	-	0	-	332.707	-	1	-	0	-	0	-	0	-	JCRB1024 Kasumi-6
chrX	15836648	T	G	Homozygous	-	100	7298.17	-	SNP	Novel	---	ZRSR2	ZRSR2_9.188768	15836648	T	G	786	777	-	434	-	343	-	777	434	343	0.5	-	0.0275	-	-0.0223	-	0	-	339.009	-	3	-	0	-	0	-	0.0075	-	JCRB1024 Kasumi-6
chrX	15838366	C	T	Homozygous	-	100	2508.15	-	SNP	Novel	---	ZRSR2	ZRSR2_10.196079	15838366	C	T	262	262	-	137	-	125	-	262	137	125	0.5	-	0.0165	-	0	-	0	-	373.801	-	1	-	0	-	0	-	0	-	JCRB1024 Kasumi-6
chrX	39932907	T	C	Homozygous	-	100	38060.4	-	SNP	Novel	---	BCOR	BCOR_12.2.348558	39932907	T	C	4932	3980	-	1935	-	2045	-	3980	1935	2045	0.5	-	0.0823	-	0	-	0	-	115.203	-	1	-	0	-	0	-	-0.0011	-	JCRB1024 Kasumi-6
chrX	39933339	A	G	Homozygous	-	100	8352.29	-	SNP	Novel	---	BCOR	BCOR_12.2.136972	39933339	A	G	861	867	-	505	-	362	-	867	505	362	0.5	-	0.026	-	0	-	0	-	374.938	-	1	-	0	-	0	-	0	-	JCRB1024 Kasumi-6
chrX	39934488	C	T	Homozygous	-	100	14657.4	-	SNP	Novel	---	BCOR	BCOR_12.3.621710	39934488	C	T	1534	1533	-	743	-	790	-	1533	743	790	0.5	-	0.0288	-	0	-	0	-	409.981	-	3	-	0	-	0	-	0.0012	-	JCRB1024 Kasumi-6
chrX	123197557	T	C	Homozygous	-	100	1516.19	-	SNP	Novel	---	STAG2	STAG2_18.267240	123197557	T	C	160	159	-	89	-	70	-	159	89	70	0.5	-	0.0846	-	-0.0506	-	0.0002	-	201.445	-	2	-	0	-	0	-	-0.0053	-	JCRB1024 Kasumi-6
chrX	123224455	G	A	Homozygous	-	100	6675.17	-	SNP	Novel	---	STAG2	STAG2_29.77114	123224455	G	A	696	696	-	387	-	309	-	696	387	309	0.5	-	0.0591	-	0	-	0	-	179.816	-	2	-	0	-	0	-	-0.0012	-	JCRB1024 Kasumi-6
chrX	133511988	G	A	Homozygous	-	100	447.306	-	SNP	Novel	---	PHF6	PHF6_2.86405	133511988	G	A	47	47	-	36	-	11	-	47	36	11	0.5	-	0.0321	-	0	-	0	-	337.038	-	1	-	0	-	0	-	0	-	JCRB1024 Kasumi-6

## Sheet: Kasumi-7
Chrom	Position	Ref	Variant	Allele Call	Filter	Frequency	Quality	Filter	Type	Allele Source	Allele Name	Gene ID	Region Name	Subset Of	VCF Position	VCF Ref	VCF Variant	Original Coverage	Coverage	Filter	Coverage+	Filter	Coverage-	Filter	Allele Cov	Allele Cov+	Allele Cov-	Strand Bias	Filter	Common Signal Shift	Filter	Reference Signal Shift	Filter	Variant Signal Shift	Filter	Relative Read Quality	Filter	HP Length	Filter	Context Error+	Filter	Context Error-	Filter	Context Strand Bias	Filter	Sample Name
chr1	36933581	T	C	Heterozygous	-	3.4	15.2858	-	SNP	Novel	tvc.novel.1	CSF3R	CSF3R_3.72383	---	36933581	T	C	353	353	-	159	-	194	-	12	7	5	0.6305	-	0.0236	-	0.0009	-	-0.0317	-	85.9664	-	1	-	0	-	0	-	0.1104	-	JCRB1401 Kasumi-7
chr2	198265173	T	A	Heterozygous	-	51.9	1433.16	-	SNP	Novel	tvc.novel.3	SF3B1	SF3B1_3.232163	---	198265170	ATTTA	ATTAA	229	239	-	124	-	115	-	124	70	54	0.5456	-	0.0617	-	0.0161	-	-0.0122	-	38.499	-	3	-	0	-	0	-	0.0997	-	JCRB1401 Kasumi-7
chr2	198265350	T	C	Heterozygous	-	48.4	8834.29	-	SNP	Novel	tvc.novel.6	SF3B1	SF3B1_4.60700	---	198265347	CAAT	CAAC	1655	1689	-	875	-	814	-	818	410	408	0.5171	-	0.1152	-	-0.0112	-	0.012	-	90.0368	-	2	-	0	-	0	-	-0.0759	-	JCRB1401 Kasumi-7
chr2	198265526	A	G	Heterozygous	-	51.4	9815.82	-	SNP	Novel	tvc.novel.8	SF3B1	SF3B1_4.60700	---	198265526	A	G	1687	1698	-	800	-	898	-	873	426	447	0.5169	-	0.0317	-	-0.0326	-	0.0326	-	155.13	-	1	-	0	-	0	-	0.0307	-	JCRB1401 Kasumi-7
chr2	198266943	C	T	Homozygous	-	100	8801.83	-	SNP	Novel	tvc.novel.9	SF3B1	SF3B1_7.111259	---	198266943	C	T	523	524	-	306	-	218	-	524	306	218	0.5	-	0.02	-	0	-	0	-	409.954	-	1	-	0	-	0	-	0	-	JCRB1401 Kasumi-7
chr3	128200635	G	A	Heterozygous	-	62.2	6571.94	-	SNP	Novel	tvc.novel.10	GATA2	GATA2_1.19859	---	128200635	G	A	846	849	-	512	-	337	-	528	282	246	0.57	-	0.0509	-	-0.0118	-	0.0069	-	82.9536	-	4	-	0	-	0	-	-0.1278	-	JCRB1401 Kasumi-7
chr4	55524304	T	C	Homozygous	-	99.9	29672	-	SNP	Novel	tvc.novel.11	KIT	KIT_1.36244	---	55524304	T	C	973	1758	-	833	-	925	-	1756	832	924	0.5	-	0.0109	-	-0.0185	-	0.0002	-	122.877	-	1	-	0	-	0	-	-0.0006	-	JCRB1401 Kasumi-7
chr4	55593464	A	C	Heterozygous	-	48.8	7781.99	-	SNP	Novel	tvc.novel.12	KIT	KIT_10.144451	---	55593464	A	C	1458	1466	-	719	-	747	-	716	348	368	0.5044	-	0.0206	-	-0.0115	-	0.0117	-	283.783	-	1	-	0	-	0	-	-0.0109	-	JCRB1401 Kasumi-7
chr4	55599129	T	A	Heterozygous	-	52.5	4309.05	-	SNP	Novel	tvc.novel.13	KIT	KIT_17.44366	---	55599129	T	A	722	728	-	475	-	253	-	382	253	129	0.5109	-	0.0309	-	-0.0001	-	0.0001	-	134.522	-	2	-	0	-	0	-	0.0182	-	JCRB1401 Kasumi-7
chr4	55599159	G	A	Heterozygous	-	51	4479.6	-	SNP	Novel	tvc.novel.14	KIT	KIT_17.44366	---	55599159	G	A	769	787	-	462	-	325	-	401	247	154	0.5301	-	0.04	-	-0.001	-	0.0008	-	275.637	-	1	-	0	-	0	-	0.0554	-	JCRB1401 Kasumi-7
chr4	106157539	C	T	Heterozygous	-	41.4	673.936	-	SNP	Novel	tvc.novel.15	TET2	TET2_1.3.678706	---	106157539	C	T	169	169	-	84	-	85	-	70	34	36	0.5113	-	0.0186	-	-0.0191	-	0.027	-	310.806	-	1	-	0	-	0	-	-0.0202	-	JCRB1401 Kasumi-7
chr4	106196951	A	G	Heterozygous	-	52.4	5881.22	-	SNP	Novel	tvc.novel.16	TET2	TET2_9.1.839229	---	106196951	A	G	984	991	-	564	-	427	-	519	300	219	0.5091	-	0.0139	-	-0.0146	-	0.0128	-	319.116	-	1	-	0	-	0	-	0.0141	-	JCRB1401 Kasumi-7
chr5	170837447	-	A	Heterozygous	-	10	23.194	-	INS	Novel	tvc.novel.17	NPM1	NPM1_1.84536	---	170837446	T	TA	50	50	-	44	-	6	-	5	5	0	0.9965	-	0.1951	-	-0.0138	-	0.1261	-	97.8589	-	0	-	0	-	0	-	0.8098	-	JCRB1401 Kasumi-7
chr7	148504717	G	-	Homozygous	-	100	4635.67	-	DEL	Novel	tvc.novel.19	EZH2	EZH2_1.122438	---	148504716	AGG	AG	333	335	-	135	-	200	-	335	135	200	0.5	-	0.1316	-	-0.0046	-	-0.0009	-	24.222	-	6	-	0	-	0	-	0.0025	-	JCRB1401 Kasumi-7
chr7	148506396	A	C	Heterozygous	-	50.1	2461.22	-	SNP	Novel	tvc.novel.20	EZH2	EZH2_3.272315	---	148506396	A	C	439	443	-	221	-	222	-	222	122	100	0.5507	-	0.0112	-	-0.0072	-	0.006	-	167.076	-	1	-	0	-	0	-	0.0939	-	JCRB1401 Kasumi-7
chr7	148508833	A	G	Homozygous	-	99.4	2961.29	-	SNP	Novel	tvc.novel.21	EZH2	EZH2_5.133393	---	148508832	CACATC	CGCATC	177	180	-	86	-	94	-	179	85	94	0.5	-	0.1884	-	0	-	0	-	256.273	-	1	-	0	-	0	-	0	-	JCRB1401 Kasumi-7
chr7	148543525	A	G	Homozygous	-	99.7	5606.28	-	SNP	Novel	tvc.novel.24	EZH2	EZH2_18.24263	---	148543525	A	G	329	336	-	179	-	157	-	335	178	157	0.5014	-	0.0148	-	-0.1382	-	0.0002	-	198.901	-	1	-	0	-	0	-	-0.0027	-	JCRB1401 Kasumi-7
chr9	5077493	-	G	Heterozygous	-	1.3	4.02166	-	INS	Novel	tvc.novel.25	JAK2	JAK2_4.68202	---	5077492	A	AG	78	78	-	35	-	43	-	1	0	1	0.9892	-	0.0406	-	-0.0013	-	-0.0035	-	92.2282	-	0	-	0	-	0	-	-0.2941	-	JCRB1401 Kasumi-7
chr9	133747701	C	T	Heterozygous	-	52.6	8012.3	-	SNP	Novel	tvc.novel.26	ABL1	ABL1_2.80381	---	133747701	C	T	1348	1354	-	647	-	707	-	712	347	365	0.5095	-	0.0955	-	-0.0012	-	0.0011	-	302.003	-	1	-	0	-	0	-	0.0203	-	JCRB1401 Kasumi-7
chr11	534099	A	G	Heterozygous	-	3.9	53.5574	-	SNP	Novel	tvc.novel.27	HRAS	HRAS_2.41391	---	534099	A	G	1329	1340	-	605	-	735	-	52	25	27	0.5294	-	0.0295	-	-0.0009	-	0.0243	-	168.276	-	1	-	0	-	0	-	0.0285	-	JCRB1401 Kasumi-7
chr11	534197	C	T	Heterozygous	-	50.3	7417.49	-	SNP	Novel	tvc.novel.28	HRAS	HRAS_2.41391	---	534197	C	T	1316	1333	-	544	-	789	-	670	252	418	0.5335	-	0.0148	-	-0.0191	-	0.0214	-	180.927	-	1	-	0	-	0	-	-0.053	-	JCRB1401 Kasumi-7
chr11	534242	A	G	Heterozygous	-	49.8	7228.35	-	SNP	Novel	tvc.novel.29	HRAS	HRAS_2.41391	---	534242	A	G	1309	1320	-	510	-	810	-	658	281	377	0.5421	-	0.0103	-	0.0135	-	-0.0149	-	334.19	-	4	-	0	-	0	-	0.0825	-	JCRB1401 Kasumi-7
chr11	119149372	TGA	-	Heterozygous	-	2.8	11.3589	-	DEL	Novel	tvc.novel.30	CBL	CBL_2.191578	---	119149371	ATGA	A	578	571	-	295	-	276	-	16	7	9	0.5787	-	0.0659	-	-0.003	-	0.0931	-	375.561	-	1	-	0	-	0	-	-0.0566	-	JCRB1401 Kasumi-7
chr12	11992168	G	A	Heterozygous	-	46.6	1666.12	-	SNP	Novel	tvc.novel.31	ETV6	ETV6_3.141833	---	11992168	G	A	330	337	-	142	-	195	-	157	72	85	0.5377	-	0.0155	-	0.0094	-	-0.0116	-	374.935	-	1	-	0	-	0	-	0.0791	-	JCRB1401 Kasumi-7
chr12	12006544	G	A	Heterozygous	-	49.3	7529.26	-	SNP	Novel	tvc.novel.32	ETV6	ETV6_4.285680	---	12006544	G	A	1395	1402	-	492	-	910	-	691	244	447	0.5024	-	0.0531	-	0.0031	-	-0.0032	-	81.919	-	2	-	0	-	0	-	0.0034	-	JCRB1401 Kasumi-7
chr12	12022668	C	T	Heterozygous	-	53.1	5694.69	-	SNP	Novel	tvc.novel.33	ETV6	ETV6_5.331834	---	12022668	C	T	946	950	-	488	-	462	-	504	255	249	0.5077	-	0.0143	-	-0.0141	-	0.0123	-	463.517	-	5	-	0	-	0	-	-0.0161	-	JCRB1401 Kasumi-7
chr12	25368462	C	T	Homozygous	-	100	6094.1	-	SNP	Novel	tvc.novel.34	KRAS	KRAS_2.159522	---	25368462	C	T	355	364	-	189	-	175	-	364	189	175	0.5	-	0.0246	-	0	-	0.0001	-	310.973	-	3	-	0	-	0	-	0	-	JCRB1401 Kasumi-7
chr12	111884608	T	C	Homozygous	-	100	13434.2	-	SNP	Novel	tvc.novel.35	SH2B3	SH2B3_3.75509	---	111884608	T	C	792	792	-	379	-	413	-	792	379	413	0.5	-	0.0035	-	0	-	0	-	492.954	-	1	-	0	-	0	-	0	-	JCRB1401 Kasumi-7
chr13	28592546	T	C	Heterozygous	-	50	6273.73	-	SNP	Novel	tvc.novel.36	FLT3	FLT3_1.33757	---	28592546	T	C	1130	1135	-	690	-	445	-	568	345	223	0.5006	-	0.0133	-	-0.0314	-	0.0248	-	180.733	-	1	-	0	-	0	-	-0.0024	-	JCRB1401 Kasumi-7
chr13	28607989	T	G	Heterozygous	-	46.4	3372.42	-	SNP	Novel	tvc.novel.37	FLT3	FLT3_10.43827	---	28607989	T	G	680	685	-	333	-	352	-	318	159	159	0.5139	-	0.0155	-	-0.0036	-	0.0042	-	485.48	-	1	-	0	-	0	-	0.0298	-	JCRB1401 Kasumi-7
chr13	28608459	T	C	Heterozygous	-	53.1	5041.95	-	SNP	Novel	tvc.novel.38	FLT3	FLT3_11.129461	---	28608459	T	C	832	835	-	380	-	455	-	443	215	228	0.5303	-	0.0867	-	-0.0263	-	0.0241	-	80.1797	-	2	-	0	-	0	-	0.0568	-	JCRB1401 Kasumi-7
chr13	28609991	T	C	Heterozygous	-	46.5	2785.17	-	SNP	Novel	tvc.novel.39	FLT3	FLT3_14.74296	---	28609991	T	C	564	570	-	279	-	291	-	265	137	128	0.5275	-	0.0672	-	0.0088	-	-0.0108	-	83.734	-	2	-	0	-	0	-	0.0501	-	JCRB1401 Kasumi-7
chr13	28609997	T	C	Heterozygous	-	46.7	2803.36	-	SNP	Novel	tvc.novel.40	FLT3	FLT3_14.74296	---	28609997	T	C	567	570	-	278	-	292	-	266	137	129	0.5273	-	0.0197	-	-0.0201	-	0.0266	-	145.052	-	1	-	0	-	0	-	0.052	-	JCRB1401 Kasumi-7
chr13	28610183	A	G	Heterozygous	-	49.8	7374.29	-	SNP	Novel	tvc.novel.41	FLT3	FLT3_14.216122	---	28610183	A	G	1343	1351	-	708	-	643	-	673	362	311	0.5139	-	0.0159	-	0.001	-	-0.0011	-	205.129	-	1	-	0	-	0	-	0.0241	-	JCRB1401 Kasumi-7
chr13	28610355	T	A	Heterozygous	-	53	4598.72	-	SNP	Novel	tvc.novel.42	FLT3	FLT3_14.216122	---	28610355	T	A	767	768	-	433	-	335	-	407	229	178	0.5012	-	0.0252	-	-0.0052	-	0.0048	-	133.897	-	2	-	0	-	0	-	-0.0009	-	JCRB1401 Kasumi-7
chr13	48916895	C	T	Heterozygous	-	45.8	478.478	-	SNP	Novel	tvc.novel.43	RB1	RB1_3.18575	---	48916895	C	T	107	107	-	40	-	67	-	49	20	29	0.536	-	0.0039	-	-0.0197	-	0.0205	-	267.59	-	1	-	0	-	0	-	0.0646	-	JCRB1401 Kasumi-7
chr13	48919358	T	G	Homozygous	-	99.4	2964.99	-	SNP	Novel	tvc.novel.44	RB1	RB1_4.43596	---	48919358	T	G	179	181	-	50	-	131	-	180	49	131	0.505	-	0.1004	-	-0.1567	-	0.0005	-	70.1322	-	3	-	0	-	0	-	0	-	JCRB1401 Kasumi-7
chr13	48921884	A	G	Homozygous	-	98.9	5102.25	-	SNP	Novel	tvc.novel.45	RB1	RB1_5.3061	---	48921884	A	G	346	349	-	162	-	187	-	345	158	187	0.5062	-	0.0348	-	-0.0962	-	0.0001	-	415.475	-	3	-	0	-	0	-	-0.0121	-	JCRB1401 Kasumi-7
chr13	48947469	G	T	Homozygous	-	100	1681.13	-	SNP	Novel	tvc.novel.46	RB1	RB1_12.1216	---	48947469	G	T	98	99	-	47	-	52	-	99	47	52	0.5	-	0.0693	-	0	-	-0.0007	-	89.0014	-	2	-	0	-	0	-	0	-	JCRB1401 Kasumi-7
chr13	48947497	T	C	Heterozygous	-	3	8.0361	-	SNP	Novel	tvc.novel.47	RB1	RB1_12.1216	---	48947497	T	C	100	101	-	46	-	55	-	3	1	2	0.625	-	0.0081	-	0.0005	-	-0.016	-	414.144	-	1	-	0	-	0	-	-0.0853	-	JCRB1401 Kasumi-7
chr13	48955660	-	AA	Heterozygous	-	46.8	3071.3	-	INS	Novel	tvc.novel.48	RB1	RB1_17.165046	---	48955659	C	CAA	726	729	-	337	-	392	-	341	160	181	0.507	-	0.0481	-	-0.0097	-	0.0113	-	66.5937	-	1	-	0	-	0	-	0.0142	-	JCRB1401 Kasumi-7
chr13	48955676	T	A	Homozygous	-	100	12337.3	-	SNP	Novel	tvc.novel.49	RB1	RB1_17.165046	---	48955676	T	A	715	733	-	333	-	400	-	733	333	400	0.5	-	0.0202	-	0	-	0	-	435.655	-	1	-	0	-	0	-	0	-	JCRB1401 Kasumi-7
chr13	49051012	C	T	Homozygous	-	99.8	7029.74	-	SNP	Novel	tvc.novel.50	RB1	RB1_25.211915	---	49051012	C	T	403	423	-	232	-	191	-	422	232	190	0.5013	-	0.0943	-	-0.0427	-	0.0004	-	144.66	-	2	-	0	-	0	-	0.0025	-	JCRB1401 Kasumi-7
chr13	49051481	T	A	Heterozygous	-	44.3	865.418	-	SNP	Novel	tvc.novel.53	RB1	RB1_26.33497	---	49051474	ATTTTTTT	ATTTTTTA	188	192	-	92	-	100	-	85	43	42	0.5267	-	0.1061	-	0.012	-	-0.0222	-	42.5635	-	7	-	0	-	0	-	0.0507	-	JCRB1401 Kasumi-7
chr17	1585379	ACC	-	Heterozygous	-	5	38.7944	-	DEL	Novel	tvc.novel.54	PRPF8	PRPF8_40.232287	---	1585378	AACC	A	439	444	-	286	-	158	-	22	11	11	0.644	-	0.0609	-	-0.0027	-	0.0604	-	372.047	-	2	-	0	-	0	-	-0.1035	-	JCRB1401 Kasumi-7
chr17	7578115	T	C	Homozygous	-	100	10980.3	-	SNP	Novel	tvc.novel.55	TP53	TP53_8.616	---	7578115	T	C	652	656	-	362	-	294	-	656	362	294	0.5	-	0.0187	-	0	-	0	-	213.182	-	1	-	0	-	0	-	0	-	JCRB1401 Kasumi-7
chr17	7578645	C	T	Homozygous	-	99.8	6694.84	-	SNP	Novel	tvc.novel.56	TP53	TP53_9.99685	---	7578645	C	T	402	406	-	210	-	196	-	405	209	196	0.5012	-	0.042	-	-0.1506	-	0.0006	-	107.806	-	1	-	0	-	0	-	-0.0023	-	JCRB1401 Kasumi-7
chr17	7579472	G	C	Homozygous	-	98.2	32569	-	SNP	Novel	tvc.novel.57	TP53	TP53_10.97990	---	7579472	G	C	2308	1998	-	881	-	1117	-	1962	856	1106	0.5047	-	0.0039	-	-0.0515	-	0.0003	-	331.548	-	6	-	0	-	0	-	-0.0129	-	JCRB1401 Kasumi-7
chr17	7579644	CCCCAGCCCTCCAGGT	-	Homozygous	-	100	6224.53	-	DEL	Novel	tvc.novel.58	TP53	TP53_10.202027	---	7579633	GCCCCCCAGCCCCCCAGCCCTCCAGGT	GCCCCCCAGCC	292	372	-	92	-	280	-	372	92	280	0.5	-	0.0459	-	0	-	-0.0002	-	352.907	-	3	-	0	-	0	-	0	-	JCRB1401 Kasumi-7
chr17	29486152	G	A	Heterozygous	-	47	974.611	-	SNP	Novel	tvc.novel.59	NF1	NF1_3.180419	---	29486152	G	A	201	202	-	87	-	115	-	95	38	57	0.5316	-	0.0335	-	-0.0203	-	0.022	-	230.194	-	1	-	0	-	0	-	-0.053	-	JCRB1401 Kasumi-7
chr17	29508775	G	A	Heterozygous	-	45	2070.48	-	SNP	Novel	tvc.novel.60	NF1	NF1_7.195821	---	29508775	G	A	439	440	-	203	-	237	-	198	91	107	0.5018	-	0.0762	-	-0.0204	-	0.0249	-	238.467	-	1	-	0	-	0	-	-0.0051	-	JCRB1401 Kasumi-7
chr17	29541339	A	T	Heterozygous	-	47.7	2857.62	-	SNP	Novel	tvc.novel.61	NF1	NF1_13.8604	---	29541339	A	T	562	564	-	491	-	73	-	269	232	37	0.5175	-	0.0129	-	-0.0126	-	0.0112	-	77.6645	-	2	-	0	-	0	-	-0.0301	-	JCRB1401 Kasumi-7
chr17	29541437	T	C	Heterozygous	-	46.7	4455.54	-	SNP	Novel	tvc.novel.62	NF1	NF1_13.8604	---	29541437	T	C	890	892	-	467	-	425	-	417	217	200	0.5032	-	0.0333	-	-0.019	-	0.022	-	304.745	-	1	-	0	-	0	-	-0.008	-	JCRB1401 Kasumi-7
chr17	29545988	-	T	Heterozygous	-	44.3	2353.26	-	INS	Novel	tvc.novel.63	NF1	NF1_14.128695	---	29545987	AT	ATT	804	857	-	489	-	368	-	380	227	153	0.5275	-	0.1328	-	-0.01	-	-0.0035	-	14.6246	-	7	-	0	-	0	-	0.0235	-	JCRB1401 Kasumi-7
chr17	29546175	T	C	Heterozygous	-	46.5	4391.32	-	SNP	Novel	tvc.novel.65	NF1	NF1_14.128695	---	29546175	T	C	885	889	-	453	-	436	-	413	219	194	0.5207	-	0.0267	-	-0.0141	-	0.0155	-	201.817	-	2	-	0	-	0	-	0.0379	-	JCRB1401 Kasumi-7
chr17	29553485	G	A	Heterozygous	-	50.9	5506.65	-	SNP	Novel	tvc.novel.66	NF1	NF1_18.21613	---	29553485	G	A	917	975	-	490	-	485	-	496	251	245	0.5035	-	0.0773	-	-0.0407	-	0.0426	-	132.869	-	1	-	0	-	0	-	0.0029	-	JCRB1401 Kasumi-7
chr17	29559932	C	A	Heterozygous	-	48.5	6643.86	-	SNP	Novel	tvc.novel.67	NF1	NF1_26.236704	---	29559930	TAC	TAA	1270	1275	-	606	-	669	-	619	282	337	0.5198	-	0.0113	-	-0.0039	-	0.0041	-	370.286	-	1	-	0	-	0	-	-0.0254	-	JCRB1401 Kasumi-7
chr17	29653293	T	C	Heterozygous	-	50.3	1879.28	-	SNP	Novel	tvc.novel.69	NF1	NF1_37.209762	---	29653293	T	C	333	338	-	160	-	178	-	170	89	81	0.55	-	0.0071	-	-0.0153	-	0.0138	-	278.621	-	1	-	0	-	0	-	0.0954	-	JCRB1401 Kasumi-7
chr17	29654876	T	A	Heterozygous	-	53.3	6751.5	-	SNP	Novel	tvc.novel.71	NF1	NF1_38.255547	---	29654876	TC	AC	1080	1115	-	516	-	599	-	594	291	303	0.5272	-	0.0246	-	0.0022	-	-0.0014	-	95.6512	-	1	-	0	-	0	-	0.0655	-	JCRB1401 Kasumi-7
chr17	29654974	G	A	Heterozygous	-	53.5	7051.63	-	SNP	Novel	tvc.novel.72	NF1	NF1_38.255547	---	29654974	G	A	1137	1147	-	486	-	661	-	614	276	338	0.5262	-	0.0781	-	-0.011	-	0.0092	-	127.315	-	1	-	0	-	0	-	0.047	-	JCRB1401 Kasumi-7
chr17	29670190	C	G	Homozygous	-	100	8023.25	-	SNP	Novel	tvc.novel.73	NF1	NF1_48.104398	---	29670190	C	G	466	477	-	203	-	274	-	477	203	274	0.5	-	0.0371	-	0	-	0	-	91.6933	-	1	-	0	-	0	-	0	-	JCRB1401 Kasumi-7
chr17	29679246	G	A	Heterozygous	-	55.3	6062.08	-	SNP	Novel	tvc.novel.74	NF1	NF1_51.200693	---	29679246	G	A	936	940	-	485	-	455	-	520	267	253	0.5025	-	0.0138	-	-0.0061	-	0.005	-	97.5335	-	1	-	0	-	0	-	-0.0029	-	JCRB1401 Kasumi-7
chr17	74733099	G	A	Homozygous	-	99.9	13152.4	-	SNP	Novel	tvc.novel.75	SRSF2	SRSF2_1.38803	---	74733099	G	A	770	781	-	338	-	443	-	780	337	443	0.5007	-	0.027	-	-0.044	-	0	-	229.733	-	2	-	0	-	0	-	0	-	JCRB1401 Kasumi-7
chr20	30954295	A	G	Homozygous	-	99.8	32173.1	-	SNP	Novel	tvc.novel.76	ASXL1	ASXL1_2.95	---	30954295	A	G	1905	1911	-	742	-	1169	-	1908	742	1166	0.5006	-	0.048	-	-0.1118	-	0.0001	-	191.967	-	1	-	0	-	0	-	0.0004	-	JCRB1401 Kasumi-7
chr20	31016314	A	G	Homozygous	-	99.8	25040.9	-	SNP	Novel	tvc.novel.77	ASXL1	ASXL1_6.4574	---	31016314	A	G	1478	1485	-	672	-	813	-	1482	672	810	0.5009	-	0.0388	-	0.0217	-	-0.0003	-	131.366	-	1	-	0	-	0	-	0.0006	-	JCRB1401 Kasumi-7
chr20	31019024	C	T	Homozygous	-	99.8	13499.5	-	SNP	Novel	tvc.novel.78	ASXL1	ASXL1_9.272056	---	31019024	C	T	807	809	-	432	-	377	-	807	431	376	0.5001	-	0.0228	-	-0.0555	-	0.0018	-	85.7203	-	2	-	0	-	0	-	0.0013	-	JCRB1401 Kasumi-7
chr20	31019508	G	A	Heterozygous	-	49.5	4255.25	-	SNP	Novel	tvc.novel.79	ASXL1	ASXL1_10.148867	---	31019508	G	A	777	784	-	302	-	482	-	388	150	238	0.5015	-	0.0569	-	-0.0218	-	0.0233	-	128.264	-	2	-	0	-	0	-	-0.0001	-	JCRB1401 Kasumi-7
chr20	31022959	T	C	Homozygous	-	100	33974.3	-	SNP	Novel	tvc.novel.80	ASXL1	ASXL1_13.1.515524	---	31022959	T	C	2306	2000	-	960	-	1040	-	2000	960	1040	0.5	-	0.0298	-	0	-	0	-	286.795	-	1	-	0	-	0	-	0	-	JCRB1401 Kasumi-7
chr20	31024274	T	C	Homozygous	-	99.8	33796.2	-	SNP	Novel	tvc.novel.81	ASXL1	ASXL1_13.3.346675	---	31024274	T	C	2348	2000	-	1016	-	984	-	1996	1012	984	0.501	-	0.028	-	0.0309	-	0	-	319.448	-	1	-	0	-	0	-	-0.0016	-	JCRB1401 Kasumi-7
chr20	31025163	A	G	Homozygous	-	100	5057.9	-	SNP	Novel	tvc.novel.82	ASXL1	ASXL1_13.3.496068	---	31025163	A	G	298	298	-	143	-	155	-	298	143	155	0.5	-	0.0527	-	0	-	0.0002	-	92.5841	-	1	-	0	-	0	-	0	-	JCRB1401 Kasumi-7
chr20	31025231	T	C	Homozygous	-	100	5100.19	-	SNP	Novel	tvc.novel.83	ASXL1	ASXL1_13.3.496068	---	31025231	T	C	299	300	-	140	-	160	-	300	140	160	0.5	-	0.0341	-	0	-	0	-	320.797	-	1	-	0	-	0	-	0	-	JCRB1401 Kasumi-7
chr21	36165041	T	C	Heterozygous	-	49.7	7217.77	-	SNP	Novel	tvc.novel.84	RUNX1	RUNX1_1.136369	---	36165041	T	C	1301	1323	-	545	-	778	-	658	273	385	0.503	-	0.0109	-	-0.0125	-	0.0121	-	319.135	-	1	-	0	-	0	-	0.0027	-	JCRB1401 Kasumi-7
chr21	36193871	T	C	Homozygous	-	100	6696.7	-	SNP	Novel	tvc.novel.85	RUNX1	RUNX1_3.80512	---	36193871	TCA	CCA	379	396	-	177	-	219	-	396	177	219	0.5	-	0.0885	-	0	-	-0.0001	-	57.3066	-	1	-	0	-	0	-	0	-	JCRB1401 Kasumi-7
chr21	36421036	T	C	Homozygous	-	100	6756.85	-	SNP	Novel	tvc.novel.87	RUNX1	RUNX1_9.14780	---	36421036	T	C	396	398	-	202	-	196	-	398	202	196	0.5	-	0.0202	-	0	-	0	-	402.812	-	1	-	0	-	0	-	0	-	JCRB1401 Kasumi-7
chrX	15817963	A	G	Homozygous	-	99.3	11712.9	-	SNP	Novel	tvc.novel.88	ZRSR2	ZRSR2_3.118816	---	15817963	A	G	704	716	-	373	-	343	-	711	371	340	0.5009	-	0.1636	-	-0.0096	-	0.0001	-	325.246	-	1	-	0	-	0	-	-0.0026	-	JCRB1401 Kasumi-7
chrX	15818115	T	-	Heterozygous	-	49.8	2880.14	-	DEL	Novel	tvc.novel.89	ZRSR2	ZRSR2_3.118816	---	15818114	AT	A	638	650	-	292	-	358	-	324	147	177	0.5045	-	0.1229	-	0.0102	-	-0.0102	-	30.2923	-	4	-	0	-	0	-	0.024	-	JCRB1401 Kasumi-7
chrX	15821746	GT	-	Heterozygous	-	3.9	21.6491	-	DEL	Novel	tvc.novel.90	ZRSR2	ZRSR2_4.149007	---	15821745	CGT	C	343	356	-	165	-	191	-	14	6	8	0.5352	-	0.0899	-	-0.0016	-	0.0401	-	392.083	-	1	-	0	-	0	-	-0.0271	-	JCRB1401 Kasumi-7
chrX	15827524	T	G	Homozygous	-	100	4149.27	-	SNP	Novel	tvc.novel.91	ZRSR2	ZRSR2_7.7640	---	15827524	T	G	242	245	-	24	-	221	-	245	24	221	0.5	-	0.0191	-	0	-	0	-	478.662	-	1	-	0	-	0	-	0	-	JCRB1401 Kasumi-7
chrX	15836648	T	G	Heterozygous	-	48.3	5238.45	-	SNP	Novel	tvc.novel.92	ZRSR2	ZRSR2_9.188768	---	15836648	T	G	983	1008	-	438	-	570	-	487	213	274	0.5029	-	0.0134	-	0.0012	-	-0.0013	-	513.367	-	3	-	0	-	0	-	0.0035	-	JCRB1401 Kasumi-7
chrX	15838366	C	T	Heterozygous	-	55.5	1367.55	-	SNP	Novel	tvc.novel.93	ZRSR2	ZRSR2_10.196079	---	15838366	C	T	217	218	-	85	-	133	-	121	42	79	0.5459	-	0.0163	-	0.0222	-	-0.0161	-	491.266	-	1	-	0	-	0	-	-0.0876	-	JCRB1401 Kasumi-7
chrX	39913655	C	T	Heterozygous	-	42.5	6168.89	-	SNP	Novel	tvc.novel.94	BCOR	BCOR_3.109056	---	39913655	C	T	1427	1454	-	805	-	649	-	618	343	275	0.5014	-	0.0096	-	-0.013	-	0.0174	-	214.041	-	1	-	0	-	0	-	0.0061	-	JCRB1401 Kasumi-7
chrX	39930307	T	C	Heterozygous	-	2.7	7.49453	-	SNP	Novel	tvc.novel.95	BCOR	BCOR_10.16915	---	39930307	T	C	146	146	-	87	-	59	-	4	2	2	0.5954	-	0.1015	-	-0.0009	-	0.0383	-	82.3233	-	3	-	0	-	0	-	-0.0686	-	JCRB1401 Kasumi-7
chrX	39932907	T	C	Heterozygous	-	48.7	10433	-	SNP	Novel	tvc.novel.96	BCOR	BCOR_12.2.348558	---	39932907	T	C	1950	1981	-	890	-	1091	-	964	429	535	0.5043	-	0.0465	-	-0.0073	-	0.0076	-	114	-	1	-	0	-	0	-	-0.0184	-	JCRB1401 Kasumi-7
chrX	39933339	A	G	Homozygous	-	100	7190.7	-	SNP	Novel	tvc.novel.97	BCOR	BCOR_12.2.136972	---	39933339	A	G	409	427	-	203	-	224	-	427	203	224	0.5	-	0.017	-	0	-	0	-	497.527	-	1	-	0	-	0	-	0	-	JCRB1401 Kasumi-7
chrX	39933378	G	A	Heterozygous	-	49.9	2490.79	-	SNP	Novel	tvc.novel.98	BCOR	BCOR_12.2.136972	---	39933378	G	A	442	449	-	203	-	246	-	224	100	124	0.5057	-	0.0286	-	-0.031	-	0.0299	-	346.537	-	3	-	0	-	0	-	-0.0195	-	JCRB1401 Kasumi-7
chrX	39934488	C	T	Heterozygous	-	48.5	10298.8	-	SNP	Novel	tvc.novel.99	BCOR	BCOR_12.3.621710	---	39934488	C	T	1955	1962	-	1093	-	869	-	951	529	422	0.5008	-	0.0203	-	-0.0158	-	0.0167	-	467.073	-	3	-	0	-	0	-	-0.0014	-	JCRB1401 Kasumi-7
chrX	123185061	C	T	Heterozygous	-	5.2	26.0065	-	SNP	Novel	tvc.novel.100	STAG2	STAG2_10.14939	---	123185061	C	T	181	192	-	112	-	80	-	10	8	2	0.7402	-	0.0235	-	-0.0023	-	0.0472	-	172.473	-	1	-	0	-	0	-	0.251	-	JCRB1401 Kasumi-7
chrX	123234406	CT	-	Heterozygous	-	7.7	94.2104	-	DEL	Novel	tvc.novel.101	STAG2	STAG2_33.62661	---	123234402	TCCCCT	TCCC	132	403	-	157	-	246	-	31	11	20	0.5371	-	0.1269	-	-0.0108	-	0.0904	-	206.21	-	1	-	0	-	0	-	-0.385	-	JCRB1401 Kasumi-7
chrX	133511988	G	A	Homozygous	-	100	3505.64	-	SNP	Novel	tvc.novel.102	PHF6	PHF6_2.86405	---	133511988	G	A	212	214	-	137	-	77	-	214	137	77	0.5	-	0.018	-	0	-	0	-	460.463	-	1	-	0	-	0	-	0	-	JCRB1401 Kasumi-7

## Sheet: Kasumi-8
Chrom	Position	Ref	Variant	Allele Call	Filter	Frequency	Quality	Filter	Type	Allele Source	Allele Name	Gene ID	Region Name	Subset Of	VCF Position	VCF Ref	VCF Variant	Original Coverage	Coverage	Filter	Coverage+	Filter	Coverage-	Filter	Allele Cov	Allele Cov+	Allele Cov-	Strand Bias	Filter	Common Signal Shift	Filter	Reference Signal Shift	Filter	Variant Signal Shift	Filter	Relative Read Quality	Filter	HP Length	Filter	Context Error+	Filter	Context Error-	Filter	Context Strand Bias	Filter	Sample Name
chr2	25458546	C	T	Heterozygous	-	49	3030.54	-	SNP	Novel	tvc.novel.1	DNMT3A	DNMT3A_2.164328	---	25458546	C	T	564	571	-	323	-	248	-	280	165	115	0.5242	-	0.0031	-	-0.0239	-	0.0268	-	328.396	-	2	-	0	-	0	-	0.0425	-	JCRB1403 Kasumi-8
chr2	25463483	G	A	Heterozygous	-	45.2	4615.13	-	SNP	Novel	tvc.novel.2	DNMT3A	DNMT3A_6.152688	---	25463483	G	A	974	977	-	534	-	443	-	442	258	184	0.5377	-	0.0858	-	-0.0146	-	0.0183	-	72.4507	-	2	-	0	-	0	-	0.071	-	JCRB1403 Kasumi-8
chr2	25466888	G	T	Heterozygous	-	50.3	2525.69	-	SNP	Novel	tvc.novel.3	DNMT3A	DNMT3A_8.82439	---	25466888	G	T	461	461	-	258	-	203	-	232	121	111	0.5383	-	0.0102	-	-0.0171	-	0.0152	-	319.855	-	1	-	0	-	0	-	-0.0701	-	JCRB1403 Kasumi-8
chr2	198263146	T	C	Homozygous	-	100	2176.53	-	SNP	Novel	tvc.novel.4	SF3B1	SF3B1_1.180089	---	198263146	T	C	130	132	-	69	-	63	-	132	69	63	0.5	-	0.0087	-	0	-	0	-	336.355	-	2	-	0	-	0	-	0	-	JCRB1403 Kasumi-8
chr2	198264904	AAT	-	Homozygous	-	100	10909.5	-	DEL	Novel	tvc.novel.5	SF3B1	SF3B1_2.54904	---	198264903	AAAT	A	638	643	-	338	-	305	-	643	338	305	0.5	-	0.0324	-	0	-	0	-	447.273	-	3	-	0	-	0	-	0	-	JCRB1403 Kasumi-8
chr2	198265173	T	AA	Heterozygous	-	0.8	2156.66	-	COMPLEX	Novel	tvc.novel.6	SF3B1	SF3B1_3.232163	---	198265170	ATTT	ATTAA	129	131	-	66	-	65	-	1	1	0	0.5	-	0.0636	-	0	-	-0.0012	-	35.6923	-	0	-	0	-	0	-	0	-	JCRB1403 Kasumi-8
chr2	198265173	T	A	Heterozygous	-	99.2	2156.66	-	SNP	Novel	tvc.novel.7	SF3B1	SF3B1_3.232163	tvc.novel.6	198265170	ATTT	ATTA	129	131	-	66	-	65	-	130	65	65	0.5	-	0.07	-	0	-	0	-	42.4625	-	3	-	0	-	0	-	0	-	JCRB1403 Kasumi-8
chr2	198265526	A	G	Homozygous	-	99.9	20152.3	-	SNP	Novel	tvc.novel.9	SF3B1	SF3B1_4.60700	---	198265526	A	G	1184	1191	-	531	-	660	-	1190	531	659	0.5004	-	0.066	-	-0.0539	-	0.0001	-	156.331	-	1	-	0	-	0	-	0.0007	-	JCRB1403 Kasumi-8
chr2	198266943	C	T	Homozygous	-	100	6482.32	-	SNP	Novel	tvc.novel.10	SF3B1	SF3B1_7.111259	---	198266943	C	T	383	385	-	221	-	164	-	385	221	164	0.5	-	0.0252	-	0	-	0	-	429.254	-	1	-	0	-	0	-	0	-	JCRB1403 Kasumi-8
chr4	55599436	T	C	Heterozygous	-	44.8	843.345	-	SNP	Novel	tvc.novel.11	KIT	KIT_17.49555	---	55599436	T	C	183	183	-	93	-	90	-	82	38	44	0.5447	-	0.0201	-	0.0203	-	-0.0207	-	264.682	-	4	-	0	-	0	-	-0.0805	-	JCRB1403 Kasumi-8
chr4	106155751	G	A	Heterozygous	-	47.2	2579.49	-	SNP	Novel	tvc.novel.12	TET2	TET2_1.1.587341	---	106155751	G	A	517	517	-	287	-	230	-	244	138	106	0.5106	-	0.0177	-	-0.0127	-	0.0143	-	99.8376	-	1	-	0	-	0	-	0.0193	-	JCRB1403 Kasumi-8
chr4	106158216	G	A	Heterozygous	-	53.8	5875.81	-	SNP	Novel	tvc.novel.13	TET2	TET2_1.4.264812	---	106158216	G	A	929	948	-	519	-	429	-	510	277	233	0.5044	-	0.0713	-	-0.0041	-	0.0033	-	307.945	-	1	-	0	-	0	-	0.0041	-	JCRB1403 Kasumi-8
chr4	106196951	A	G	Heterozygous	-	48.6	3545.68	-	SNP	Novel	tvc.novel.14	TET2	TET2_9.1.839229	---	106196951	A	G	671	675	-	377	-	298	-	328	187	141	0.5118	-	0.0167	-	-0.0141	-	0.0146	-	312.251	-	1	-	0	-	0	-	0.0252	-	JCRB1403 Kasumi-8
chr7	50435617	A	T	Heterozygous	-	27.5	1638.06	-	SNP	Novel	tvc.novel.15	IKZF1	IKZF1_3.194026	---	50435616	TA	TT	735	759	-	492	-	267	-	209	204	5	0.9567	-	0.0317	-	-0.0298	-	0.0565	-	30.4489	-	8	-	0	-	0	-	0.8241	-	JCRB1403 Kasumi-8
chr7	50435777	T	G	Heterozygous	-	56	6394.73	-	SNP	Novel	tvc.novel.18	IKZF1	IKZF1_3.194026	---	50435777	T	G	966	976	-	446	-	530	-	547	253	294	0.5056	-	0.011	-	-0.0201	-	0.0157	-	445.838	-	2	-	0	-	0	-	0.0109	-	JCRB1403 Kasumi-8
chr7	50436033	A	G	Homozygous	-	99.9	15633	-	SNP	Novel	tvc.novel.19	IKZF1	IKZF1_3.61448	---	50436033	A	G	927	928	-	431	-	497	-	927	431	496	0.5005	-	0.0174	-	-0.0333	-	0	-	335.037	-	1	-	0	-	0	-	0.001	-	JCRB1403 Kasumi-8
chr7	148504717	G	-	Heterozygous	-	57.4	1026.08	-	DEL	Novel	tvc.novel.20	EZH2	EZH2_1.122438	---	148504716	AG	A	203	204	-	102	-	102	-	117	59	58	0.5043	-	0.1223	-	-0.0409	-	0.0281	-	22.152	-	6	-	0	-	0	-	0.0124	-	JCRB1403 Kasumi-8
chr7	148525904	C	G	Heterozygous	-	48.9	2123.66	-	SNP	Novel	tvc.novel.21	EZH2	EZH2_15.42505	---	148525904	C	G	402	407	-	229	-	178	-	199	113	86	0.5053	-	0.0219	-	-0.0179	-	0.0191	-	128.966	-	1	-	0	-	0	-	0.0123	-	JCRB1403 Kasumi-8
chr7	148529670	T	-	Heterozygous	-	5	18.6304	-	DEL	Novel	tvc.novel.22	EZH2	EZH2_17.30704	---	148529669	CT	C	180	181	-	124	-	57	-	9	3	6	0.8179	-	0.1055	-	-0.0089	-	0.0864	-	19.4596	-	6	-	0	-	0	-	-0.0476	-	JCRB1403 Kasumi-8
chr7	148543525	A	G	Heterozygous	-	51.5	1125.81	-	SNP	Novel	tvc.novel.24	EZH2	EZH2_18.24263	---	148543525	A	G	204	204	-	102	-	102	-	105	57	48	0.5428	-	0.0159	-	-0.014	-	0.0156	-	193.103	-	1	-	0	-	0	-	0.0782	-	JCRB1403 Kasumi-8
chr9	133747678	G	A	Heterozygous	-	53.8	5798.61	-	SNP	Novel	tvc.novel.25	ABL1	ABL1_2.80381	---	133747678	G	A	934	939	-	454	-	485	-	505	244	261	0.5003	-	0.064	-	0.0043	-	-0.0032	-	94.1093	-	3	-	0	-	0	-	0	-	JCRB1403 Kasumi-8
chr9	133747734	C	T	Heterozygous	-	53.9	5811.56	-	SNP	Novel	tvc.novel.26	ABL1	ABL1_2.80381	---	133747734	C	T	934	937	-	449	-	488	-	505	240	265	0.5039	-	0.0092	-	0.0027	-	-0.0032	-	382.315	-	2	-	0	-	0	-	-0.0101	-	JCRB1403 Kasumi-8
chr11	534099	A	G	Heterozygous	-	2.8	14.1941	-	SNP	Novel	tvc.novel.27	HRAS	HRAS_2.41391	---	534099	A	G	842	845	-	412	-	433	-	24	13	11	0.5539	-	0.0146	-	-0.0007	-	0.024	-	160.596	-	1	-	0	-	0	-	0.0407	-	JCRB1403 Kasumi-8
chr11	32417945	T	C	Homozygous	-	100	9671.41	-	SNP	Novel	tvc.novel.28	WT1	WT1_2.145305	---	32417945	T	C	563	575	-	249	-	326	-	575	249	326	0.5	-	0.0394	-	0	-	0	-	90.941	-	1	-	0	-	0	-	0	-	JCRB1403 Kasumi-8
chr12	11992048	T	C	Heterozygous	-	2.6	6.89637	-	SNP	Novel	tvc.novel.29	ETV6	ETV6_3.141833	---	11992048	T	C	76	76	-	43	-	33	-	2	1	1	0.5651	-	0.0377	-	-0.0011	-	0.0154	-	68.8645	-	3	-	0	-	0	-	-0.0425	-	JCRB1403 Kasumi-8
chr12	11992168	G	A	Heterozygous	-	94.7	1085.45	-	SNP	Novel	tvc.novel.30	ETV6	ETV6_3.141833	---	11992168	G	A	76	76	-	40	-	36	-	72	37	35	0.5124	-	0.0223	-	0.0501	-	-0.0027	-	390.223	-	1	-	0	-	0	-	-0.0235	-	JCRB1403 Kasumi-8
chr12	12006444	-	AG	Heterozygous	-	97.6	6714.26	-	INS	Novel	tvc.novel.31	ETV6	ETV6_4.285680	---	12006443	A	AAG	420	424	-	180	-	244	-	414	176	238	0.5006	-	0.028	-	0.0034	-	-0.0001	-	356.829	-	3	-	0	-	0	-	0.0132	-	JCRB1403 Kasumi-8
chr12	12006544	G	A	Homozygous	-	99	6548.51	-	SNP	Novel	tvc.novel.32	ETV6	ETV6_4.285680	---	12006544	G	A	399	404	-	141	-	263	-	400	139	261	0.5017	-	0.0373	-	-0.0136	-	0.0005	-	82.2348	-	2	-	0	-	0	-	0.0036	-	JCRB1403 Kasumi-8
chr12	25368462	C	T	Homozygous	-	100	3956.65	-	SNP	Novel	tvc.novel.33	KRAS	KRAS_2.159522	---	25368462	C	T	235	236	-	136	-	100	-	236	136	100	0.5	-	0.0221	-	0	-	0	-	332.71	-	3	-	0	-	0	-	0	-	JCRB1403 Kasumi-8
chr12	111884608	T	C	Homozygous	-	100	6655.5	-	SNP	Novel	tvc.novel.34	SH2B3	SH2B3_3.75509	---	111884608	T	C	393	393	-	202	-	191	-	393	202	191	0.5	-	0.0042	-	0	-	0	-	475.546	-	1	-	0	-	0	-	0	-	JCRB1403 Kasumi-8
chr13	28592546	T	C	Heterozygous	-	51.2	5368.93	-	SNP	Novel	tvc.novel.35	FLT3	FLT3_1.33757	---	28592546	T	C	933	937	-	507	-	430	-	480	267	213	0.5153	-	0.0099	-	-0.0347	-	0.0262	-	179.75	-	1	-	0	-	0	-	0.0238	-	JCRB1403 Kasumi-8
chr13	28607989	T	G	Heterozygous	-	52.1	2966.99	-	SNP	Novel	tvc.novel.36	FLT3	FLT3_10.43827	---	28607989	T	G	509	512	-	257	-	255	-	267	128	139	0.5225	-	0.0156	-	-0.0075	-	0.0071	-	477.698	-	1	-	0	-	0	-	-0.0368	-	JCRB1403 Kasumi-8
chr13	28608459	T	C	Heterozygous	-	49.4	3340.04	-	SNP	Novel	tvc.novel.37	FLT3	FLT3_11.129461	---	28608459	T	C	617	621	-	272	-	349	-	307	147	160	0.541	-	0.0887	-	-0.0229	-	0.0257	-	82.526	-	2	-	0	-	0	-	0.0785	-	JCRB1403 Kasumi-8
chr13	28609991	T	C	Heterozygous	-	51.1	2006.29	-	SNP	Novel	tvc.novel.38	FLT3	FLT3_14.74296	---	28609991	T	C	345	348	-	163	-	185	-	178	85	93	0.5092	-	0.0622	-	0.0159	-	-0.0162	-	89.4027	-	2	-	0	-	0	-	0.0249	-	JCRB1403 Kasumi-8
chr13	28609997	T	C	Heterozygous	-	51.3	2005.59	-	SNP	Novel	tvc.novel.39	FLT3	FLT3_14.74296	---	28609997	T	C	347	347	-	161	-	186	-	178	85	93	0.5136	-	0.0271	-	-0.0254	-	0.027	-	129.702	-	1	-	0	-	0	-	0.0249	-	JCRB1403 Kasumi-8
chr13	28610183	A	G	Heterozygous	-	51.7	5190.77	-	SNP	Novel	tvc.novel.40	FLT3	FLT3_14.216122	---	28610183	A	G	891	891	-	434	-	457	-	461	230	231	0.5118	-	0.012	-	0.0024	-	-0.0024	-	196.348	-	1	-	0	-	0	-	0.0217	-	JCRB1403 Kasumi-8
chr13	28610355	T	A	Heterozygous	-	51.2	3103.25	-	SNP	Novel	tvc.novel.41	FLT3	FLT3_14.216122	---	28610355	T	A	541	541	-	273	-	268	-	277	143	134	0.5116	-	0.0265	-	-0.001	-	0.001	-	132.572	-	2	-	0	-	0	-	0.0213	-	JCRB1403 Kasumi-8
chr13	48919358	T	G	Homozygous	-	100	2133.93	-	SNP	Novel	tvc.novel.42	RB1	RB1_4.43596	---	48919358	T	G	130	130	-	55	-	75	-	130	55	75	0.5	-	0.1196	-	0	-	-0.0009	-	60.9573	-	3	-	0	-	0	-	0	-	JCRB1403 Kasumi-8
chr13	48921884	A	G	Homozygous	-	99.6	3444.61	-	SNP	Novel	tvc.novel.43	RB1	RB1_5.3061	---	48921884	A	G	232	236	-	117	-	119	-	235	116	119	0.5021	-	0.0319	-	-0.0616	-	0	-	420.01	-	3	-	0	-	0	-	0	-	JCRB1403 Kasumi-8
chr13	48947469	G	T	Homozygous	-	100	903.531	-	SNP	Novel	tvc.novel.44	RB1	RB1_12.1216	---	48947469	G	T	60	60	-	30	-	30	-	60	30	30	0.5	-	0.0717	-	0	-	-0.0014	-	86.1946	-	2	-	0	-	0	-	0	-	JCRB1403 Kasumi-8
chr13	48955676	T	A	Homozygous	-	100	8083.78	-	SNP	Novel	tvc.novel.45	RB1	RB1_17.165046	---	48955676	T	A	474	481	-	229	-	252	-	481	229	252	0.5	-	0.0221	-	0	-	0	-	421.908	-	1	-	0	-	0	-	0	-	JCRB1403 Kasumi-8
chr13	49051012	C	T	Homozygous	-	100	4513.96	-	SNP	Novel	tvc.novel.46	RB1	RB1_25.211915	---	49051010	GCC	GCT	271	272	-	125	-	147	-	272	125	147	0.5	-	0.0873	-	0	-	0.0002	-	145.861	-	2	-	0	-	0	-	0	-	JCRB1403 Kasumi-8
chr17	1585379	ACC	-	Heterozygous	-	6.7	48.6779	-	DEL	Novel	tvc.novel.48	PRPF8	PRPF8_40.232287	---	1585378	AACC	A	233	238	-	153	-	85	-	16	10	6	0.5192	-	0.0529	-	-0.0029	-	0.041	-	348.076	-	2	-	0	-	0	-	0.077	-	JCRB1403 Kasumi-8
chr17	7578115	T	C	Homozygous	-	99.5	3293.39	-	SNP	Novel	tvc.novel.49	TP53	TP53_8.616	---	7578115	T	C	205	205	-	120	-	85	-	204	119	85	0.5021	-	0.0145	-	-0.0183	-	0.0001	-	224.574	-	1	-	0	-	0	-	-0.004	-	JCRB1403 Kasumi-8
chr17	7578645	C	T	Homozygous	-	100	1702.25	-	SNP	Novel	tvc.novel.50	TP53	TP53_9.99685	---	7578645	C	T	99	100	-	46	-	54	-	100	46	54	0.5	-	0.0347	-	0	-	0.0002	-	112.542	-	1	-	0	-	0	-	0	-	JCRB1403 Kasumi-8
chr17	7579472	G	C	Heterozygous	-	97.1	12998.2	-	SNP	Novel	tvc.novel.51	TP53	TP53_10.97990	---	7579472	G	C	811	822	-	333	-	489	-	798	318	480	0.5069	-	0.0058	-	-0.0453	-	0.0005	-	327.629	-	6	-	0	-	0	-	-0.0211	-	JCRB1403 Kasumi-8
chr17	7579639	CAGCCCCCCAGCCCTCCAGGT	AGC	Heterozygous	-	1.9	1647.33	-	COMPLEX	Novel	tvc.novel.53	TP53	TP53_10.202027	---	7579633	GCCCCCCAGCCCCCCAGCCCTCCAGGTCCCCAGCCCTCCAGG	GCCCCCAGCCCCCAGCCCTCCAGG	104	105	-	32	-	73	-	2	1	1	0.5	-	0.0247	-	0	-	0.0186	-	316.362	-	6	-	0	-	0	-	0	-	JCRB1403 Kasumi-8
chr17	7579644	CCCCAGCCCTCCAGGT	-	Heterozygous	-	98.1	1647.33	-	DEL	Novel	tvc.novel.56	TP53	TP53_10.202027	tvc.novel.53	7579633	GCCCCCCAGCCCCCCAGCCCTCCAGGTCCCCAGCCCTCCAGG	GCCCCCCAGCCCCCCAGCCCTCCAGG	104	105	-	32	-	73	-	103	31	72	0.5	-	0.0331	-	0	-	-0.0002	-	362.181	-	1	-	0	-	0	-	0	-	JCRB1403 Kasumi-8
chr17	29508521	T	C	Heterozygous	-	2.7	7.12871	-	SNP	Novel	tvc.novel.57	NF1	NF1_6.81762	---	29508521	T	C	103	111	-	11	-	100	-	3	0	3	0.9941	-	0.0341	-	0.0002	-	-0.008	-	497.644	-	1	-	0	-	0	-	-0.2195	-	JCRB1403 Kasumi-8
chr17	29553485	G	A	Homozygous	-	100	10832.9	-	SNP	Novel	tvc.novel.58	NF1	NF1_18.21613	---	29553477	ACCCCCCCG	ACCCCCCCA	631	641	-	329	-	312	-	641	329	312	0.5	-	0.0993	-	0	-	0.0001	-	126.843	-	1	-	0	-	0	-	0	-	JCRB1403 Kasumi-8
chr17	29559932	C	A	Homozygous	-	100	15816.3	-	SNP	Novel	tvc.novel.60	NF1	NF1_26.236704	---	29559932	C	A	847	926	-	408	-	518	-	926	408	518	0.5	-	0.0382	-	0	-	-0.0002	-	360.777	-	1	-	0	-	0	-	0	-	JCRB1403 Kasumi-8
chr17	29670190	C	G	Homozygous	-	100	5140.65	-	SNP	Novel	tvc.novel.61	NF1	NF1_48.104398	---	29670190	C	G	308	311	-	137	-	174	-	311	137	174	0.5	-	0.0339	-	0	-	0.0001	-	89.6661	-	1	-	0	-	0	-	0	-	JCRB1403 Kasumi-8
chr17	74733099	G	A	Heterozygous	-	51	2573.91	-	SNP	Novel	tvc.novel.62	SRSF2	SRSF2_1.38803	---	74733099	G	A	445	449	-	213	-	236	-	229	110	119	0.506	-	0.0061	-	-0.027	-	0.0251	-	232.089	-	2	-	0	-	0	-	0.015	-	JCRB1403 Kasumi-8
chr18	42531912	C	T	Heterozygous	-	48.8	2259.78	-	SNP	Novel	tvc.novel.63	SETBP1	SETBP1_1.279310	---	42531912	C	T	428	428	-	226	-	202	-	209	115	94	0.5223	-	0.0666	-	-0.0194	-	0.0252	-	98.7965	-	1	-	0	-	0	-	0.0407	-	JCRB1403 Kasumi-8
chr20	30954295	A	G	Homozygous	-	99.8	21516.2	-	SNP	Novel	tvc.novel.64	ASXL1	ASXL1_2.95	---	30954295	A	G	1273	1277	-	528	-	749	-	1275	528	747	0.5007	-	0.053	-	-0.0885	-	0.0001	-	191.497	-	1	-	0	-	0	-	0.0006	-	JCRB1403 Kasumi-8
chr20	31016314	A	G	Homozygous	-	99.7	15603.5	-	SNP	Novel	tvc.novel.65	ASXL1	ASXL1_6.4574	---	31016314	A	G	926	930	-	399	-	531	-	927	399	528	0.5014	-	0.0454	-	-0.017	-	0.0001	-	116.79	-	1	-	0	-	0	-	0.0009	-	JCRB1403 Kasumi-8
chr20	31019024	C	T	Homozygous	-	99.8	6875.08	-	SNP	Novel	tvc.novel.66	ASXL1	ASXL1_9.272056	---	31019024	C	T	414	415	-	247	-	168	-	414	247	167	0.5015	-	0.0236	-	-0.0091	-	0.0001	-	88.161	-	2	-	0	-	0	-	0	-	JCRB1403 Kasumi-8
chr20	31022959	T	C	Homozygous	-	99.9	26030.3	-	SNP	Novel	tvc.novel.67	ASXL1	ASXL1_13.1.515524	---	31022959	T	C	1538	1540	-	686	-	854	-	1538	685	853	0.5001	-	0.0285	-	0.0045	-	0	-	274.501	-	1	-	0	-	0	-	-0.0001	-	JCRB1403 Kasumi-8
chr20	31024274	T	C	Homozygous	-	99.9	29717.5	-	SNP	Novel	tvc.novel.68	ASXL1	ASXL1_13.3.346675	---	31024274	T	C	1757	1761	-	877	-	884	-	1760	876	884	0.5003	-	0.0315	-	-0.0151	-	0	-	319.483	-	1	-	0	-	0	-	-0.0005	-	JCRB1403 Kasumi-8
chr20	31025163	A	G	Homozygous	-	100	2530.6	-	SNP	Novel	tvc.novel.69	ASXL1	ASXL1_13.3.496068	---	31025163	A	G	149	149	-	83	-	66	-	149	83	66	0.5	-	0.0543	-	0	-	0.0003	-	91.0263	-	1	-	0	-	0	-	0	-	JCRB1403 Kasumi-8
chr20	31025231	T	C	Homozygous	-	99.3	2380.28	-	SNP	Novel	tvc.novel.70	ASXL1	ASXL1_13.3.496068	---	31025231	T	C	151	151	-	81	-	70	-	150	81	69	0.5036	-	0.0345	-	-0.0289	-	0.0003	-	288.48	-	1	-	0	-	0	-	0.0068	-	JCRB1403 Kasumi-8
chr21	36164486	G	C	Heterozygous	-	61	878.731	-	SNP	Novel	tvc.novel.71	RUNX1	RUNX1_1.29840	---	36164486	G	C	120	123	-	70	-	53	-	75	45	30	0.5318	-	0.1164	-	-0.0387	-	0.0168	-	138.05	-	5	-	0	-	0	-	0.0528	-	JCRB1403 Kasumi-8
chr21	36165041	T	C	Heterozygous	-	52	5607	-	SNP	Novel	tvc.novel.72	RUNX1	RUNX1_1.136369	---	36165041	T	C	938	964	-	410	-	554	-	501	214	287	0.5019	-	0.0026	-	-0.0145	-	0.0128	-	309.425	-	1	-	0	-	0	-	-0.0059	-	JCRB1403 Kasumi-8
chr21	36193871	T	C	Homozygous	-	100	5488.63	-	SNP	Novel	tvc.novel.73	RUNX1	RUNX1_3.80512	---	36193871	TCA	CCA	317	328	-	136	-	192	-	328	136	192	0.5	-	0.0899	-	0	-	-0.0001	-	60.8453	-	1	-	0	-	0	-	0	-	JCRB1403 Kasumi-8
chr21	36421036	T	C	Homozygous	-	100	4952.53	-	SNP	Novel	tvc.novel.75	RUNX1	RUNX1_9.14780	---	36421036	T	C	292	293	-	176	-	117	-	293	176	117	0.5	-	0.0192	-	0	-	0	-	395.673	-	1	-	0	-	0	-	0	-	JCRB1403 Kasumi-8
chrX	15817963	A	G	Homozygous	-	98.9	4243.38	-	SNP	Novel	tvc.novel.76	ZRSR2	ZRSR2_3.118816	---	15817963	A	G	261	267	-	139	-	128	-	264	139	125	0.5059	-	0.1316	-	-0.2431	-	0.0004	-	325.344	-	1	-	0	-	0	-	0	-	JCRB1403 Kasumi-8
chrX	15818115	T	-	Homozygous	-	100	3566.5	-	DEL	Novel	tvc.novel.77	ZRSR2	ZRSR2_3.118816	---	15818114	AT	A	238	244	-	113	-	131	-	244	113	131	0.5	-	0.0931	-	0	-	-0.0002	-	35.3752	-	4	-	0	-	0	-	0.0037	-	JCRB1403 Kasumi-8
chrX	15821746	GT	-	Heterozygous	-	3.8	11.6837	-	DEL	Novel	tvc.novel.78	ZRSR2	ZRSR2_4.149007	---	15821745	CGT	C	101	104	-	57	-	47	-	4	2	2	0.5478	-	0.0854	-	-0.0015	-	0.0359	-	377.679	-	1	-	0	-	0	-	-0.0466	-	JCRB1403 Kasumi-8
chrX	15827524	T	G	Homozygous	-	100	2094.85	-	SNP	Novel	tvc.novel.79	ZRSR2	ZRSR2_7.7640	---	15827524	T	G	128	128	-	13	-	115	-	128	13	115	0.5	-	0.0212	-	0	-	0	-	503.834	-	1	-	0	-	0	-	0	-	JCRB1403 Kasumi-8
chrX	15836648	T	G	Homozygous	-	100	6087.36	-	SNP	Novel	tvc.novel.80	ZRSR2	ZRSR2_9.188768	---	15836648	T	G	334	365	-	158	-	207	-	365	158	207	0.5	-	0.0282	-	0	-	0.0001	-	418.755	-	3	-	0	-	0	-	0	-	JCRB1403 Kasumi-8
chrX	15838366	C	T	Homozygous	-	100	1092.09	-	SNP	Novel	tvc.novel.81	ZRSR2	ZRSR2_10.196079	---	15838366	C	T	70	70	-	26	-	44	-	70	26	44	0.5	-	0.0194	-	0	-	0	-	505.409	-	1	-	0	-	0	-	0	-	JCRB1403 Kasumi-8
chrX	39932176	A	G	Heterozygous	-	2.6	6.70216	-	SNP	Novel	tvc.novel.82	BCOR	BCOR_12.1.9357	---	39932176	A	G	78	78	-	35	-	43	-	2	1	1	0.5508	-	0.0765	-	0.0035	-	-0.0623	-	65.7156	-	2	-	0	-	0	-	0.0325	-	JCRB1403 Kasumi-8
chrX	39932907	T	C	Homozygous	-	100	11482	-	SNP	Novel	tvc.novel.83	BCOR	BCOR_12.2.348558	---	39932907	T	C	666	681	-	319	-	362	-	681	319	362	0.5	-	0.0925	-	0	-	0	-	103.465	-	1	-	0	-	0	-	0	-	JCRB1403 Kasumi-8
chrX	39933339	A	G	Homozygous	-	100	2034.06	-	SNP	Novel	tvc.novel.84	BCOR	BCOR_12.2.136972	---	39933339	A	G	116	125	-	62	-	63	-	125	62	63	0.5	-	0.0233	-	0	-	0.0001	-	494.264	-	1	-	0	-	0	-	0	-	JCRB1403 Kasumi-8
chrX	39934488	C	T	Homozygous	-	100	11910.9	-	SNP	Novel	tvc.novel.85	BCOR	BCOR_12.3.621710	---	39934488	C	T	708	710	-	387	-	323	-	710	387	323	0.5	-	0.0428	-	0	-	0	-	480.863	-	3	-	0	-	0	-	0	-	JCRB1403 Kasumi-8
chrX	123185061	C	T	Heterozygous	-	4.2	11.5774	-	SNP	Novel	tvc.novel.86	STAG2	STAG2_10.14939	---	123185061	C	T	69	72	-	37	-	35	-	3	3	0	0.9966	-	0.0237	-	0.0004	-	-0.0193	-	180.821	-	1	-	0	-	0	-	0.4218	-	JCRB1403 Kasumi-8
chrX	123185090	TAC	ACT	Heterozygous	-	2.6	5.74866	-	MNP	Novel	tvc.novel.87	STAG2	STAG2_10.14939	---	123185090	TAC	ACT	75	76	-	37	-	39	-	2	0	2	0.9949	-	0.0135	-	-0.0008	-	0.194	-	265.123	-	3	-	0	-	0	-	-0.3189	-	JCRB1403 Kasumi-8
chrX	123185110	-	T	Heterozygous	-	3.8	7.58537	-	INS	Novel	tvc.novel.88	STAG2	STAG2_10.14939	---	123185105	ATTTGC	ATTTGTC	52	52	-	28	-	24	-	2	0	2	0.9954	-	0.0207	-	-0.001	-	0.0877	-	94.7369	-	0	-	0	-	0	-	-0.4824	-	JCRB1403 Kasumi-8
chrX	123189994	-	A	Heterozygous	-	3.8	8.72407	-	INS	Novel	tvc.novel.91	STAG2	STAG2_12.98705	---	123189993	T	TA	53	53	-	33	-	20	-	2	0	2	0.9962	-	0.0758	-	-0.0003	-	0.1025	-	323.602	-	0	-	0	-	0	-	-0.4524	-	JCRB1403 Kasumi-8
chrX	123190007	A	-	Heterozygous	-	1.8	6.18691	-	DEL	Novel	tvc.novel.92	STAG2	STAG2_12.98705	---	123190006	GA	G	55	55	-	33	-	22	-	1	0	1	0.9921	-	0.0777	-	-0.0019	-	-0.0122	-	79.1073	-	1	-	0	-	0	-	-0.431	-	JCRB1403 Kasumi-8
chrX	123190077	-	A	Heterozygous	-	7	12.3918	-	INS	Novel	tvc.novel.93	STAG2	STAG2_12.98705	---	123190076	T	TA	58	57	-	30	-	27	-	4	0	4	0.9976	-	0.0648	-	-0.0026	-	0.0441	-	82.5493	-	0	-	0	-	0	-	-0.5555	-	JCRB1403 Kasumi-8
chrX	123195693	A	G	Heterozygous	-	2.9	8.15818	-	SNP	Novel	tvc.novel.94	STAG2	STAG2_15.14340	---	123195693	A	G	134	138	-	58	-	80	-	4	1	3	0.6841	-	0.062	-	-0.0007	-	0.0161	-	370.657	-	1	-	0	-	0	-	-0.1342	-	JCRB1403 Kasumi-8
chrX	123197557	T	C	Homozygous	-	100	4208.43	-	SNP	Novel	tvc.novel.95	STAG2	STAG2_18.267240	---	123197557	T	C	245	248	-	123	-	125	-	248	123	125	0.5	-	0.1011	-	0	-	0.0001	-	260.611	-	2	-	0	-	0	-	0	-	JCRB1403 Kasumi-8
chrX	123197954	-	C	Heterozygous	-	1.8	4.84726	-	INS	Novel	tvc.novel.96	STAG2	STAG2_18.321916	---	123197953	A	AC	56	56	-	22	-	34	-	1	0	1	0.9881	-	0.0059	-	-0.0052	-	0.1709	-	108.321	-	0	-	0	-	0	-	-0.3299	-	JCRB1403 Kasumi-8
chrX	123234406	CT	-	Heterozygous	-	4.8	18.8974	-	DEL	Novel	tvc.novel.97	STAG2	STAG2_33.62661	---	123234402	TCCCCT	TCCC	47	146	-	63	-	83	-	7	2	5	0.6544	-	0.1424	-	-0.0077	-	0.0981	-	201.687	-	1	-	0	-	0	-	-0.4974	-	JCRB1403 Kasumi-8
chrX	133511988	G	A	Homozygous	-	100	1209.6	-	SNP	Novel	tvc.novel.98	PHF6	PHF6_2.86405	---	133511988	G	A	74	76	-	40	-	36	-	76	40	36	0.5	-	0.0244	-	0	-	0	-	441.599	-	1	-	0	-	0	-	0	-	JCRB1403 Kasumi-8
chrX	133548996	TCTC	-	Homozygous	-	100	1695.71	-	DEL	Novel	tvc.novel.99	PHF6	PHF6_7.57083	---	133548995	TTCTC	T	107	108	-	54	-	54	-	108	54	54	0.5	-	0.0517	-	0	-	0.0001	-	421.518	-	3	-	0	-	0	-	0	-	JCRB1403 Kasumi-8

## Sheet: Kasumi-9
Chrom	Position	Ref	Variant	Allele Call	Filter	Frequency	Quality	Filter	Type	Allele Source	Allele Name	Gene ID	Region Name	Subset Of	VCF Position	VCF Ref	VCF Variant	Original Coverage	Coverage	Filter	Coverage+	Filter	Coverage-	Filter	Allele Cov	Allele Cov+	Allele Cov-	Strand Bias	Filter	Common Signal Shift	Filter	Reference Signal Shift	Filter	Variant Signal Shift	Filter	Relative Read Quality	Filter	HP Length	Filter	Context Error+	Filter	Context Error-	Filter	Context Strand Bias	Filter	Sample Name
chr1	36933581	T	C	Heterozygous	-	2.6	7.18051	-	SNP	Novel	tvc.novel.1	CSF3R	CSF3R_3.72383	---	36933581	T	C	190	190	-	82	-	108	-	5	3	2	0.6633	-	0.0226	-	-0.0004	-	0.0142	-	84.2736	-	1	-	0	-	0	-	0.1168	-	JCRB1409 Kasumi-9
chr2	25466888	G	T	Heterozygous	-	50.3	2048.71	-	SNP	Novel	tvc.novel.2	DNMT3A	DNMT3A_8.82439	---	25466888	G	T	373	374	-	197	-	177	-	188	97	91	0.5108	-	0.0117	-	-0.0178	-	0.0165	-	323.389	-	1	-	0	-	0	-	-0.0221	-	JCRB1409 Kasumi-9
chr2	198265350	T	C	Homozygous	-	99.9	33829	-	SNP	Novel	tvc.novel.4	SF3B1	SF3B1_4.60700	---	198265347	CAAT	CAAC	4830	1995	-	1039	-	956	-	1994	1038	956	0.5002	-	0.1447	-	0.035	-	0.0004	-	80.6738	-	2	-	0	-	0	-	-0.0002	-	JCRB1409 Kasumi-9
chr2	198266943	C	T	Homozygous	-	100	25947.5	-	SNP	Novel	tvc.novel.5	SF3B1	SF3B1_7.111259	---	198266943	C	T	1527	1532	-	870	-	662	-	1532	870	662	0.5	-	0.0241	-	0	-	0	-	415.34	-	1	-	0	-	0	-	0	-	JCRB1409 Kasumi-9
chr3	128200953	G	A	Heterozygous	-	48.7	559.477	-	SNP	Novel	tvc.novel.6	GATA2	GATA2_1.50163	---	128200953	G	A	111	113	-	35	-	78	-	55	13	42	0.5918	-	0.0755	-	0.0011	-	-0.0008	-	80.6512	-	1	-	0	-	0	-	-0.1392	-	JCRB1409 Kasumi-9
chr4	55599436	T	C	Heterozygous	-	43.7	639.759	-	SNP	Novel	tvc.novel.7	KIT	KIT_17.49555	---	55599436	T	C	140	142	-	61	-	81	-	62	24	38	0.5439	-	0.0288	-	0.0102	-	-0.0104	-	291.518	-	4	-	0	-	0	-	-0.0896	-	JCRB1409 Kasumi-9
chr7	148504717	G	-	Heterozygous	-	50	574.696	-	DEL	Novel	tvc.novel.8	EZH2	EZH2_1.122438	---	148504716	AG	A	153	154	-	69	-	85	-	77	38	39	0.5455	-	0.1881	-	-0.0572	-	0.0518	-	19.1483	-	6	-	0	-	0	-	0.1012	-	JCRB1409 Kasumi-9
chr7	148508833	A	G	Heterozygous	-	55.9	612.798	-	SNP	Novel	tvc.novel.10	EZH2	EZH2_5.133393	---	148508833	ACATCATC	GCATCATC	83	102	-	48	-	54	-	57	25	32	0.5322	-	0.1525	-	0.0092	-	-0.0061	-	236.907	-	1	-	0	-	0	-	-0.0652	-	JCRB1409 Kasumi-9
chr7	148526829	C	T	Heterozygous	-	13.8	185.149	-	SNP	Novel	tvc.novel.11	EZH2	EZH2_16.34117	---	148526829	C	T	253	260	-	161	-	99	-	36	24	12	0.5515	-	0.0266	-	-0.0006	-	0.0037	-	300.924	-	4	-	0	-	0	-	0.0804	-	JCRB1409 Kasumi-9
chr7	148527013	T	-	Heterozygous	-	2.6	4.03964	-	DEL	Novel	tvc.novel.13	EZH2	EZH2_16.34117	---	148527012	CT	C	192	193	-	70	-	123	-	5	3	2	0.7242	-	0.1804	-	0.0049	-	-0.1227	-	15.1385	-	7	-	0	-	0	-	0.2167	-	JCRB1409 Kasumi-9
chr7	148543525	A	G	Heterozygous	-	56.6	1193.49	-	SNP	Novel	tvc.novel.14	EZH2	EZH2_18.24263	---	148543525	A	G	182	182	-	101	-	81	-	103	61	42	0.5381	-	0.0076	-	-0.0231	-	0.0193	-	174.663	-	1	-	0	-	0	-	0.0699	-	JCRB1409 Kasumi-9
chr11	534099	A	G	Heterozygous	-	2.7	18.7073	-	SNP	Novel	tvc.novel.15	HRAS	HRAS_2.41391	---	534099	A	G	4409	2000	-	895	-	1105	-	54	24	30	0.5031	-	0.02	-	-0.001	-	0.0365	-	167.183	-	1	-	0	-	0	-	0.0057	-	JCRB1409 Kasumi-9
chr11	32417945	T	C	Homozygous	-	100	33813.1	-	SNP	Novel	tvc.novel.16	WT1	WT1_2.145305	---	32417945	TC	CC	2045	1991	-	868	-	1123	-	1991	868	1123	0.5	-	0.0549	-	0	-	0	-	82.5615	-	1	-	0	-	0	-	0	-	JCRB1409 Kasumi-9
chr12	12023023	C	G	Homozygous	-	100	33981.8	-	SNP	Novel	tvc.novel.18	ETV6	ETV6_5.168689	---	12023023	C	G	7508	2000	-	959	-	1041	-	2000	959	1041	0.5	-	0.0378	-	0	-	0	-	90.4626	-	1	-	0	-	0	-	0.0001	-	JCRB1409 Kasumi-9
chr12	25362928	AT	TA	Heterozygous	-	1.9	4.25011	-	MNP	Novel	tvc.novel.20	KRAS	KRAS_1.97493	---	25362922	GAAAAAAT	GAAAAATA	156	158	-	76	-	82	-	3	3	0	0.9968	-	0.0902	-	-0.0051	-	0.1656	-	46.4216	-	6	-	0	-	0	-	0.4885	-	JCRB1409 Kasumi-9
chr12	25368462	C	T	Homozygous	-	99.5	2933.43	-	SNP	Novel	tvc.novel.21	KRAS	KRAS_2.159522	---	25368462	C	T	195	196	-	104	-	92	-	195	104	91	0.5027	-	0.0177	-	0.0157	-	0	-	324.321	-	3	-	0	-	0	-	0.0053	-	JCRB1409 Kasumi-9
chr12	111856192	-	G	Heterozygous	-	2.7	7.4054	-	INS	Novel	tvc.novel.22	SH2B3	SH2B3_1.85663	---	111856191	A	AG	74	75	-	29	-	46	-	2	2	0	0.9962	-	0.0901	-	-0.0021	-	0.0148	-	169.071	-	0	-	0	-	0	-	0.5503	-	JCRB1409 Kasumi-9
chr12	111884608	T	C	Homozygous	-	100	5323.4	-	SNP	Novel	tvc.novel.23	SH2B3	SH2B3_3.75509	---	111884608	T	C	319	320	-	151	-	169	-	320	151	169	0.5	-	0.0036	-	0	-	0	-	487.76	-	1	-	0	-	0	-	0	-	JCRB1409 Kasumi-9
chr13	28592546	T	C	Heterozygous	-	52	11731.9	-	SNP	Novel	tvc.novel.24	FLT3	FLT3_1.33757	---	28592546	T	C	3653	1998	-	1153	-	845	-	1038	613	425	0.5139	-	0.0126	-	-0.0386	-	0.0278	-	178.85	-	1	-	0	-	0	-	0.0209	-	JCRB1409 Kasumi-9
chr13	28607989	T	G	Heterozygous	-	50.9	11364.4	-	SNP	Novel	tvc.novel.25	FLT3	FLT3_10.43827	---	28607989	T	G	2023	1999	-	1053	-	946	-	1017	535	482	0.5007	-	0.0175	-	-0.009	-	0.009	-	479.308	-	1	-	0	-	0	-	0.0041	-	JCRB1409 Kasumi-9
chr13	28608459	T	C	Heterozygous	-	50.6	11281.9	-	SNP	Novel	tvc.novel.26	FLT3	FLT3_11.129461	---	28608459	T	C	2617	2000	-	935	-	1065	-	1012	461	551	0.512	-	0.0962	-	-0.029	-	0.0283	-	79.3332	-	2	-	0	-	0	-	0.0057	-	JCRB1409 Kasumi-9
chr13	28609991	T	C	Heterozygous	-	56.3	1686.42	-	SNP	Novel	tvc.novel.27	FLT3	FLT3_14.74296	---	28609991	T	C	263	263	-	125	-	138	-	148	69	79	0.5091	-	0.0457	-	0.0149	-	-0.0112	-	83.7355	-	2	-	0	-	0	-	-0.0168	-	JCRB1409 Kasumi-9
chr13	28609997	T	C	Heterozygous	-	56.8	1719.61	-	SNP	Novel	tvc.novel.28	FLT3	FLT3_14.74296	---	28609997	T	C	264	264	-	125	-	139	-	150	69	81	0.5135	-	0.0406	-	-0.035	-	0.0261	-	131.972	-	1	-	0	-	0	-	-0.0249	-	JCRB1409 Kasumi-9
chr13	28610183	A	G	Heterozygous	-	53.2	12176.6	-	SNP	Novel	tvc.novel.29	FLT3	FLT3_14.216122	---	28610183	A	G	2820	2000	-	1047	-	953	-	1064	563	501	0.5057	-	0.0233	-	0.0011	-	-0.0008	-	133.13	-	1	-	0	-	0	-	0.0162	-	JCRB1409 Kasumi-9
chr13	28610355	T	A	Heterozygous	-	50.4	11201.6	-	SNP	Novel	tvc.novel.30	FLT3	FLT3_14.216122	---	28610355	T	A	2444	1998	-	1014	-	984	-	1007	538	469	0.5268	-	0.0237	-	-0.0015	-	0.0016	-	135.619	-	2	-	0	-	0	-	0.0197	-	JCRB1409 Kasumi-9
chr13	48881279	-	T	Heterozygous	-	2.4	4.66888	-	INS	Novel	tvc.novel.31	RB1	RB1_2.41633	---	48881278	A	AT	165	170	-	79	-	91	-	4	4	0	0.9977	-	0.0513	-	-0.0004	-	0.108	-	230.06	-	0	-	0	-	0	-	0.58	-	JCRB1409 Kasumi-9
chr13	48919358	T	G	Homozygous	-	99.8	8250.72	-	SNP	Novel	tvc.novel.32	RB1	RB1_4.43596	---	48919358	T	G	498	501	-	157	-	344	-	500	156	344	0.5016	-	0.1049	-	-0.0773	-	0.0003	-	62.5018	-	3	-	0	-	0	-	0.0014	-	JCRB1409 Kasumi-9
chr13	48921884	A	G	Homozygous	-	99.5	2688.1	-	SNP	Novel	tvc.novel.33	RB1	RB1_5.3061	---	48921884	A	G	182	183	-	98	-	85	-	182	97	85	0.5026	-	0.0399	-	-0.0645	-	0	-	410.956	-	3	-	0	-	0	-	-0.0049	-	JCRB1409 Kasumi-9
chr13	48955660	-	AA	Heterozygous	-	49.2	1604.97	-	INS	Novel	tvc.novel.34	RB1	RB1_17.165046	---	48955659	C	CAA	354	354	-	156	-	198	-	174	72	102	0.5274	-	0.0511	-	-0.0196	-	0.0195	-	66.3551	-	1	-	0	-	0	-	-0.05	-	JCRB1409 Kasumi-9
chr13	48955676	T	A	Homozygous	-	100	5926.06	-	SNP	Novel	tvc.novel.35	RB1	RB1_17.165046	---	48955676	T	A	347	358	-	155	-	203	-	358	155	203	0.5	-	0.0289	-	0	-	0.0001	-	420.535	-	1	-	0	-	0	-	0	-	JCRB1409 Kasumi-9
chr13	49051012	C	T	Homozygous	-	99.7	15647.9	-	SNP	Novel	tvc.novel.36	RB1	RB1_25.211915	---	49051012	C	T	891	934	-	406	-	528	-	931	405	526	0.5003	-	0.0963	-	-0.0222	-	0.0002	-	147.302	-	2	-	0	-	0	-	0.0006	-	JCRB1409 Kasumi-9
chr13	49051481	T	A	Heterozygous	-	45.2	448.041	-	SNP	Novel	tvc.novel.39	RB1	RB1_26.33497	---	49051474	ATTTTTTT	ATTTTTTA	100	104	-	67	-	37	-	47	32	15	0.5409	-	0.1207	-	0.0276	-	-0.0378	-	44.5265	-	7	-	0	-	0	-	-0.0627	-	JCRB1409 Kasumi-9
chr17	1585379	ACC	-	Heterozygous	-	7.4	62.1897	-	DEL	Novel	tvc.novel.40	PRPF8	PRPF8_40.232287	---	1585378	AACC	A	252	257	-	163	-	94	-	19	9	10	0.6582	-	0.0601	-	-0.003	-	0.0531	-	344.597	-	2	-	0	-	0	-	-0.1999	-	JCRB1409 Kasumi-9
chr17	7577407	A	C	Heterozygous	-	52	11740.6	-	SNP	Novel	tvc.novel.41	TP53	TP53_7.202482	---	7577407	A	C	6764	1997	-	1005	-	992	-	1039	520	519	0.5028	-	0.0603	-	-0.0145	-	0.0149	-	151.182	-	2	-	0	-	0	-	0.0149	-	JCRB1409 Kasumi-9
chr17	7577427	G	A	Heterozygous	-	52	11740.7	-	SNP	Novel	tvc.novel.42	TP53	TP53_7.202482	---	7577427	G	A	6905	2000	-	1022	-	978	-	1039	530	509	0.5009	-	0.0095	-	-0.0224	-	0.019	-	124.885	-	3	-	0	-	0	-	0.006	-	JCRB1409 Kasumi-9
chr17	7578115	T	C	Homozygous	-	100	5441.63	-	SNP	Novel	tvc.novel.43	TP53	TP53_8.616	---	7578115	T	C	321	326	-	199	-	127	-	326	199	127	0.5	-	0.0115	-	0	-	0	-	220.488	-	1	-	0	-	0	-	0	-	JCRB1409 Kasumi-9
chr17	7578159	C	G	Heterozygous	-	49.7	1749.72	-	SNP	Novel	tvc.novel.44	TP53	TP53_8.616	---	7578159	C	G	322	324	-	192	-	132	-	161	94	67	0.509	-	0.0085	-	-0.0129	-	0.0132	-	488.867	-	4	-	0	-	0	-	-0.0224	-	JCRB1409 Kasumi-9
chr17	7578645	C	T	Homozygous	-	100	4660.21	-	SNP	Novel	tvc.novel.45	TP53	TP53_9.99685	---	7578645	C	T	276	279	-	161	-	118	-	279	161	118	0.5	-	0.0367	-	0	-	0.0001	-	103.699	-	1	-	0	-	0	-	0	-	JCRB1409 Kasumi-9
chr17	7579472	G	C	Heterozygous	-	52.8	12021.8	-	SNP	Novel	tvc.novel.46	TP53	TP53_10.97990	---	7579472	G	C	7584	1999	-	842	-	1157	-	1055	444	611	0.5004	-	0.0123	-	-0.0034	-	0.003	-	327.437	-	6	-	0	-	0	-	0.0083	-	JCRB1409 Kasumi-9
chr17	7579644	CCCCAGCCCTCCAGGT	-	Homozygous	-	100	2917.83	-	DEL	Novel	tvc.novel.47	TP53	TP53_10.202027	---	7579633	GCCCCCCAGCCCCCCAGCCCTCCAGGT	GCCCCCCAGCC	137	176	-	40	-	136	-	176	40	136	0.5	-	0.0429	-	0	-	0	-	357.403	-	3	-	0	-	0	-	0	-	JCRB1409 Kasumi-9
chr17	29486152	G	A	Homozygous	-	100	1513.8	-	SNP	Novel	tvc.novel.48	NF1	NF1_3.180419	---	29486152	G	A	91	91	-	40	-	51	-	91	40	51	0.5	-	0.0765	-	0	-	0.0001	-	243.353	-	1	-	0	-	0	-	0	-	JCRB1409 Kasumi-9
chr17	29486226	A	G	Heterozygous	-	2.6	6.93042	-	SNP	Novel	tvc.novel.49	NF1	NF1_3.180419	---	29486226	A	G	65	76	-	23	-	53	-	2	1	1	0.6957	-	0.0512	-	-0.0013	-	0.0196	-	116.097	-	1	-	0	-	0	-	0.2959	-	JCRB1409 Kasumi-9
chr17	29508775	G	A	Homozygous	-	99.8	20557.5	-	SNP	Novel	tvc.novel.50	NF1	NF1_7.195821	---	29508775	G	A	1224	1224	-	578	-	646	-	1221	577	644	0.5003	-	0.0881	-	-0.0512	-	0.0001	-	242.272	-	1	-	0	-	0	-	0.0007	-	JCRB1409 Kasumi-9
chr17	29541339	A	T	Homozygous	-	99.4	26441.2	-	SNP	Novel	tvc.novel.51	NF1	NF1_13.8604	---	29541339	A	T	1570	1583	-	1421	-	162	-	1574	1414	160	0.5019	-	0.0521	-	-0.0225	-	0.0006	-	76.7874	-	2	-	0	-	0	-	-0.0003	-	JCRB1409 Kasumi-9
chr17	29541437	T	C	Homozygous	-	99.9	33911.1	-	SNP	Novel	tvc.novel.52	NF1	NF1_13.8604	---	29541437	T	C	2556	1999	-	1028	-	971	-	1998	1028	970	0.5003	-	0.0325	-	0.0417	-	0	-	293.207	-	1	-	0	-	0	-	0.0008	-	JCRB1409 Kasumi-9
chr17	29545988	-	T	Homozygous	-	99.4	20585.9	-	INS	Novel	tvc.novel.54	NF1	NF1_14.128695	---	29545979	ATTTATTTA	ATTTATTTAT	2111	1977	-	1093	-	884	-	1966	1083	883	0.5005	-	0.164	-	0.0289	-	-0.0025	-	15.7026	-	7	-	0	-	0	-	-0.0325	-	JCRB1409 Kasumi-9
chr17	29546175	T	C	Homozygous	-	99.8	33840.7	-	SNP	Novel	tvc.novel.56	NF1	NF1_14.128695	---	29546175	T	C	2333	2000	-	931	-	1069	-	1997	929	1068	0.5003	-	0.0338	-	-0.0548	-	0.0001	-	190.834	-	2	-	0	-	0	-	-0.0004	-	JCRB1409 Kasumi-9
chr17	29553485	G	A	Heterozygous	-	51.4	11442.8	-	SNP	Novel	tvc.novel.58	NF1	NF1_18.21613	---	29553477	ACCCCCCCG	ACCCCCCCA	3087	1986	-	999	-	987	-	1021	507	514	0.5064	-	0.091	-	-0.0422	-	0.0424	-	127.235	-	1	-	0	-	0	-	-0.0045	-	JCRB1409 Kasumi-9
chr17	29575979	-	T	Heterozygous	-	2.7	6.6423	-	INS	Novel	tvc.novel.60	NF1	NF1_30.2091	---	29575978	G	GT	73	75	-	61	-	14	-	2	1	1	0.8114	-	0.0793	-	-0.0037	-	0.0821	-	32.8393	-	0	-	0	-	0	-	-0.2705	-	JCRB1409 Kasumi-9
chr17	29653293	T	C	Homozygous	-	100	3128.4	-	SNP	Novel	tvc.novel.61	NF1	NF1_37.209762	---	29653293	T	C	185	187	-	94	-	93	-	187	94	93	0.5	-	0.0169	-	0	-	0	-	293.186	-	1	-	0	-	0	-	0	-	JCRB1409 Kasumi-9
chr17	29654876	T	A	Heterozygous	-	50	10997.1	-	SNP	Novel	tvc.novel.64	NF1	NF1_38.255547	---	29654876	TC	AC	3396	1988	-	1009	-	979	-	994	520	474	0.5156	-	0.0255	-	0.0009	-	-0.0014	-	93.9854	-	1	-	0	-	0	-	0.0583	-	JCRB1409 Kasumi-9
chr17	29654974	G	A	Heterozygous	-	49.7	10957.4	-	SNP	Novel	tvc.novel.65	NF1	NF1_38.255547	---	29654974	G	A	3544	1998	-	886	-	1112	-	993	460	533	0.52	-	0.0983	-	-0.0125	-	0.0123	-	118.805	-	1	-	0	-	0	-	0.0244	-	JCRB1409 Kasumi-9
chr17	29661781	C	T	Heterozygous	-	51.5	11591.1	-	SNP	Novel	tvc.novel.66	NF1	NF1_40.168315	---	29661781	C	T	2786	1999	-	988	-	1011	-	1030	511	519	0.5019	-	0.006	-	-0.0115	-	0.0109	-	413.249	-	4	-	0	-	0	-	-0.0059	-	JCRB1409 Kasumi-9
chr17	29670190	C	G	Homozygous	-	100	3688.05	-	SNP	Novel	tvc.novel.67	NF1	NF1_48.104398	---	29670190	C	G	220	223	-	97	-	126	-	223	97	126	0.5	-	0.0493	-	0	-	0.0001	-	90.8761	-	1	-	0	-	0	-	0	-	JCRB1409 Kasumi-9
chr17	29679246	G	A	Heterozygous	-	46	9757.4	-	SNP	Novel	tvc.novel.68	NF1	NF1_51.200693	---	29679246	G	A	3074	1999	-	1079	-	920	-	920	508	412	0.5125	-	0.0159	-	-0.0058	-	0.0063	-	95.1844	-	1	-	0	-	0	-	0.0146	-	JCRB1409 Kasumi-9
chr17	29701233	T	C	Heterozygous	-	3.1	8.1961	-	SNP	Novel	tvc.novel.70	NF1	NF1_58.30218	---	29701233	TC	CC	64	64	-	35	-	29	-	2	1	1	0.5464	-	0.1358	-	-0.0009	-	0.0446	-	76.6727	-	2	-	0	-	0	-	0	-	JCRB1409 Kasumi-9
chr17	74733099	G	A	Homozygous	-	99.5	33588.7	-	SNP	Novel	tvc.novel.71	SRSF2	SRSF2_1.38803	---	74733099	G	A	2354	2000	-	927	-	1073	-	1991	921	1070	0.5009	-	0.0296	-	-0.0842	-	0.0003	-	239.775	-	2	-	0	-	0	-	-0.0002	-	JCRB1409 Kasumi-9
chr19	13049490	C	T	Heterozygous	-	50.9	11371.7	-	SNP	Novel	tvc.novel.72	CALR	CALR_1.107389	---	13049490	C	T	4709	1998	-	1035	-	963	-	1017	527	490	0.5002	-	0.023	-	-0.0073	-	0.007	-	236.762	-	3	-	0	-	0	-	0.0069	-	JCRB1409 Kasumi-9
chr19	33792437	G	A	Heterozygous	-	2.8	7.05523	-	SNP	Novel	tvc.novel.73	CEBPA	CEBPA_1.1.97881	---	33792437	G	A	71	71	-	29	-	42	-	2	2	0	0.9959	-	0.082	-	-0.0035	-	0.0978	-	87.0578	-	1	-	0	-	0	-	0.3777	-	JCRB1409 Kasumi-9
chr20	31019024	C	T	Heterozygous	-	52.6	2091.48	-	SNP	Novel	tvc.novel.74	ASXL1	ASXL1_9.272056	---	31019024	C	T	359	359	-	193	-	166	-	189	98	91	0.5191	-	0.0226	-	0.0067	-	-0.0063	-	83.9373	-	2	-	0	-	0	-	-0.0351	-	JCRB1409 Kasumi-9
chr20	31022469	G	A	Heterozygous	-	57.2	12536	-	SNP	Novel	tvc.novel.76	ASXL1	ASXL1_13.1.188566	---	31022469	GG	AG	1757	1774	-	64	-	1710	-	1015	43	972	0.5376	-	0.0226	-	-0.0188	-	0.0157	-	60.2254	-	2	-	0	-	0	-	0.084	-	JCRB1409 Kasumi-9
chr20	31022959	T	C	Homozygous	-	100	33960.1	-	SNP	Novel	tvc.novel.77	ASXL1	ASXL1_13.1.515524	---	31022959	T	C	7289	1999	-	965	-	1034	-	1999	965	1034	0.5	-	0.0217	-	0	-	0	-	289.949	-	1	-	0	-	0	-	0	-	JCRB1409 Kasumi-9
chr20	31023500	C	T	Heterozygous	-	50.7	3641.61	-	SNP	Novel	tvc.novel.78	ASXL1	ASXL1_13.2.150604	---	31023500	C	T	653	655	-	297	-	358	-	332	158	174	0.5226	-	0.0139	-	-0.0067	-	0.0063	-	384.263	-	1	-	0	-	0	-	0.0444	-	JCRB1409 Kasumi-9
chr20	31024034	G	A	Heterozygous	-	43.7	545.446	-	SNP	Novel	tvc.novel.79	ASXL1	ASXL1_13.2.676988	---	31024034	G	A	126	126	-	76	-	50	-	55	36	19	0.5548	-	0.0126	-	-0.009	-	0.0119	-	433.083	-	1	-	0	-	0	-	0.0978	-	JCRB1409 Kasumi-9
chr20	31024207	C	T	Heterozygous	-	51.6	11617.6	-	SNP	Novel	tvc.novel.80	ASXL1	ASXL1_13.3.346675	---	31024207	C	T	8191	1999	-	1067	-	932	-	1032	551	481	0.5001	-	0.0778	-	0.0154	-	-0.0152	-	78.7669	-	2	-	0	-	0	-	-0.0162	-	JCRB1409 Kasumi-9
chr21	36165041	T	C	Heterozygous	-	50.9	11372.5	-	SNP	Novel	tvc.novel.81	RUNX1	RUNX1_1.136369	---	36165041	T	C	4390	2000	-	821	-	1179	-	1018	413	605	0.505	-	0.0112	-	-0.0166	-	0.016	-	315.85	-	1	-	0	-	0	-	-0.0029	-	JCRB1409 Kasumi-9
chr21	36193871	T	C	Homozygous	-	100	24433	-	SNP	Novel	tvc.novel.82	RUNX1	RUNX1_3.80512	---	36193871	TCA	CCA	1408	1448	-	632	-	816	-	1448	632	816	0.5	-	0.0653	-	0	-	0	-	61.1928	-	1	-	0	-	0	-	0	-	JCRB1409 Kasumi-9
chr21	36421036	T	C	Heterozygous	-	43.3	1010.66	-	SNP	Novel	tvc.novel.84	RUNX1	RUNX1_9.14780	---	36421036	T	C	230	231	-	118	-	113	-	100	52	48	0.5092	-	0.0071	-	-0.0162	-	0.0222	-	374.394	-	1	-	0	-	0	-	0.0219	-	JCRB1409 Kasumi-9
chrX	15817963	A	G	Homozygous	-	100	19849.8	-	SNP	Novel	tvc.novel.85	ZRSR2	ZRSR2_3.118816	---	15817963	A	G	1193	1225	-	609	-	616	-	1225	609	616	0.5	-	0.1879	-	0	-	0.0006	-	312.084	-	1	-	0	-	0	-	0	-	JCRB1409 Kasumi-9
chrX	15821746	GT	-	Heterozygous	-	3.5	10.5383	-	DEL	Novel	tvc.novel.86	ZRSR2	ZRSR2_4.149007	---	15821745	CGT	C	107	114	-	66	-	48	-	4	1	3	0.8035	-	0.0861	-	-0.0022	-	0.0435	-	345.743	-	1	-	0	-	0	-	-0.3859	-	JCRB1409 Kasumi-9
chrX	15827524	T	G	Homozygous	-	100	5208.39	-	SNP	Novel	tvc.novel.87	ZRSR2	ZRSR2_7.7640	---	15827524	T	G	314	314	-	18	-	296	-	314	18	296	0.5	-	0.0266	-	0	-	0	-	518.226	-	1	-	0	-	0	-	0	-	JCRB1409 Kasumi-9
chrX	15833932	A	G	Heterozygous	-	2.8	7.30459	-	SNP	Novel	tvc.novel.88	ZRSR2	ZRSR2_8.186675	---	15833932	A	G	72	72	-	37	-	35	-	2	2	0	0.9949	-	0.031	-	-0.0028	-	0.0693	-	83.1917	-	2	-	0	-	0	-	0.323	-	JCRB1409 Kasumi-9
chrX	39931641	T	C	Heterozygous	-	3.1	8.20988	-	SNP	Novel	tvc.novel.89	BCOR	BCOR_12.1.19932	---	39931641	T	C	64	64	-	30	-	34	-	2	0	2	0.9947	-	0.0486	-	-0.0006	-	0.0338	-	240.267	-	1	-	0	-	0	-	-0.3364	-	JCRB1409 Kasumi-9
chrX	39932056	T	C	Heterozygous	-	3	7.85474	-	SNP	Novel	tvc.novel.90	BCOR	BCOR_12.1.9357	---	39932056	T	C	66	67	-	33	-	34	-	2	0	2	0.995	-	0.0551	-	-0.0013	-	0.0481	-	163.998	-	1	-	0	-	0	-	-0.3379	-	JCRB1409 Kasumi-9
chrX	39933339	A	G	Homozygous	-	100	1873.2	-	SNP	Novel	tvc.novel.91	BCOR	BCOR_12.2.136972	---	39933339	A	G	110	117	-	57	-	60	-	117	57	60	0.5	-	0.0233	-	0	-	0	-	485.366	-	1	-	0	-	0	-	0	-	JCRB1409 Kasumi-9
chrX	123197557	T	C	Homozygous	-	99.8	16524.3	-	SNP	Novel	tvc.novel.92	STAG2	STAG2_18.267240	---	123197557	T	C	964	983	-	446	-	537	-	981	446	535	0.5009	-	0.1008	-	-0.1015	-	0.0002	-	264.414	-	2	-	0	-	0	-	-0.0002	-	JCRB1409 Kasumi-9
chrX	123200163	-	A	Heterozygous	-	1.3	5.02019	-	INS	Novel	tvc.novel.93	STAG2	STAG2_20.209937	---	123200162	T	TA	79	79	-	50	-	29	-	1	0	1	0.9928	-	0.0143	-	-0.0017	-	0.0516	-	81.9593	-	0	-	0	-	0	-	-0.4816	-	JCRB1409 Kasumi-9
chrX	123234406	CT	-	Heterozygous	-	6.7	76.484	-	DEL	Novel	tvc.novel.94	STAG2	STAG2_33.62661	---	123234402	TCCCCT	TCCC	151	464	-	203	-	261	-	31	19	12	0.6705	-	0.1191	-	-0.0078	-	0.1057	-	200.254	-	1	-	0	-	0	-	0.1008	-	JCRB1409 Kasumi-9
chrX	133511988	G	A	Homozygous	-	100	4598.18	-	SNP	Novel	tvc.novel.95	PHF6	PHF6_2.86405	---	133511988	G	A	272	276	-	163	-	113	-	276	163	113	0.5	-	0.0267	-	0	-	0	-	446.571	-	1	-	0	-	0	-	0	-	JCRB1409 Kasumi-9

## Sheet: Kasumi-10
Chrom	Position	Ref	Variant	Allele Call	Filter	Frequency	Quality	Filter	Type	Allele Source	Allele Name	Gene ID	Region Name	Subset Of	VCF Position	VCF Ref	VCF Variant	Original Coverage	Coverage	Filter	Coverage+	Filter	Coverage-	Filter	Allele Cov	Allele Cov+	Allele Cov-	Strand Bias	Filter	Common Signal Shift	Filter	Reference Signal Shift	Filter	Variant Signal Shift	Filter	Relative Read Quality	Filter	HP Length	Filter	Context Error+	Filter	Context Error-	Filter	Context Strand Bias	Filter	Sample Name
chr2	25466888	G	T	Heterozygous	-	48.4	2299.3	-	SNP	Novel	tvc.novel.1	DNMT3A	DNMT3A_8.82439	---	25466888	G	T	437	438	-	227	-	211	-	212	108	104	0.5088	-	0.0102	-	-0.017	-	0.0177	-	330.219	-	1	-	0	-	0	-	-0.0139	-	JCRB1410 Kasumi-10
chr2	198263146	T	C	Heterozygous	-	64.6	1031.5	-	SNP	Novel	tvc.novel.2	SF3B1	SF3B1_1.180089	---	198263146	T	C	129	130	-	76	-	54	-	84	50	34	0.511	-	0.0123	-	-0.0054	-	0.0029	-	366.739	-	2	-	0	-	0	-	0.0255	-	JCRB1410 Kasumi-10
chr2	198264904	AAT	-	Heterozygous	-	47.2	2526.45	-	DEL	Novel	tvc.novel.3	SF3B1	SF3B1_2.54904	---	198264903	AAAT	A	508	509	-	274	-	235	-	240	121	119	0.5342	-	0.012	-	-0.0106	-	0.0112	-	429.576	-	3	-	0	-	0	-	-0.0605	-	JCRB1410 Kasumi-10
chr2	198265173	T	A	Heterozygous	-	41.3	420.366	-	SNP	Novel	tvc.novel.4	SF3B1	SF3B1_3.232163	---	198265170	ATTTA	ATTAA	100	104	-	56	-	48	-	43	20	23	0.5737	-	0.0691	-	0.0311	-	0.0078	-	42.2684	-	3	-	0	-	0	-	-0.0822	-	JCRB1410 Kasumi-10
chr2	198265350	T	C	Heterozygous	-	51.8	5211.31	-	SNP	Novel	tvc.novel.7	SF3B1	SF3B1_4.60700	---	198265347	CAAT	CAAC	888	904	-	426	-	478	-	468	206	262	0.5313	-	0.1179	-	-0.0106	-	0.0095	-	94.1644	-	2	-	0	-	0	-	-0.0895	-	JCRB1410 Kasumi-10
chr2	198265526	A	G	Heterozygous	-	48.2	4730.38	-	SNP	Novel	tvc.novel.9	SF3B1	SF3B1_4.60700	---	198265526	A	G	908	912	-	392	-	520	-	440	209	231	0.5455	-	0.0324	-	-0.0312	-	0.0372	-	159.777	-	1	-	0	-	0	-	0.0856	-	JCRB1410 Kasumi-10
chr2	198266943	C	T	Homozygous	-	100	4377.25	-	SNP	Novel	tvc.novel.10	SF3B1	SF3B1_7.111259	---	198266943	C	T	263	265	-	138	-	127	-	265	138	127	0.5	-	0.0249	-	0	-	0	-	416.412	-	1	-	0	-	0	-	0	-	JCRB1410 Kasumi-10
chr3	128200953	G	A	Heterozygous	-	44.5	473.642	-	SNP	Novel	tvc.novel.11	GATA2	GATA2_1.50163	---	128200953	G	A	109	110	-	24	-	86	-	49	12	37	0.5375	-	0.0705	-	0.0208	-	-0.0194	-	79.5656	-	1	-	0	-	0	-	0.0865	-	JCRB1410 Kasumi-10
chr4	55599436	T	C	Homozygous	-	100	2231.2	-	SNP	Novel	tvc.novel.13	KIT	KIT_17.49555	---	55599435	AT	AC	134	135	-	65	-	70	-	135	65	70	0.5	-	0.0484	-	0	-	0	-	268.009	-	4	-	0	-	0	-	0	-	JCRB1410 Kasumi-10
chr4	106155185	C	G	Heterozygous	-	49.8	5325.97	-	SNP	Novel	tvc.novel.14	TET2	TET2_1.1.701289	---	106155185	C	G	974	976	-	490	-	486	-	486	233	253	0.5226	-	0.0828	-	-0.0106	-	0.0103	-	98.4568	-	2	-	0	-	0	-	-0.0396	-	JCRB1410 Kasumi-10
chr4	106196951	A	G	Heterozygous	-	43.3	2316.01	-	SNP	Novel	tvc.novel.15	TET2	TET2_9.1.839229	---	106196951	A	G	525	527	-	290	-	237	-	228	116	112	0.5416	-	0.0169	-	-0.0115	-	0.0173	-	327.275	-	1	-	0	-	0	-	-0.0708	-	JCRB1410 Kasumi-10
chr7	50435617	A	T	Heterozygous	-	35.1	1754.05	-	SNP	Novel	tvc.novel.16	IKZF1	IKZF1_3.194026	---	50435616	TA	TT	516	573	-	388	-	185	-	201	196	5	0.949	-	0.0404	-	-0.0295	-	0.0412	-	32.1131	-	8	-	0	-	0	-	0.8488	-	JCRB1410 Kasumi-10
chr7	50436033	A	G	Heterozygous	-	43.1	3290.57	-	SNP	Novel	tvc.novel.18	IKZF1	IKZF1_3.61448	---	50436033	A	G	756	756	-	380	-	376	-	326	162	164	0.5057	-	0.0131	-	-0.0088	-	0.0116	-	304.384	-	1	-	0	-	0	-	-0.0103	-	JCRB1410 Kasumi-10
chr7	50467941	C	T	Heterozygous	-	59	1129.9	-	SNP	Novel	tvc.novel.19	IKZF1	IKZF1_9.90554	---	50467941	C	T	166	166	-	88	-	78	-	98	54	44	0.521	-	0.0863	-	-0.0198	-	0.0139	-	158.542	-	1	-	0	-	0	-	0.0387	-	JCRB1410 Kasumi-10
chr7	50468334	C	T	Heterozygous	-	65.8	979.782	-	SNP	Novel	tvc.novel.21	IKZF1	IKZF1_9.137364	---	50468334	CGCGC	TGCGC	118	120	-	54	-	66	-	79	40	39	0.5525	-	0.0066	-	-0.0075	-	0.0057	-	261.191	-	3	-	0	-	0	-	0.1016	-	JCRB1410 Kasumi-10
chr7	148529670	T	-	Heterozygous	-	4.7	9.19467	-	DEL	Novel	tvc.novel.22	EZH2	EZH2_17.30704	---	148529669	CT	C	105	107	-	82	-	25	-	5	3	2	0.6856	-	0.1539	-	-0.0064	-	0.0176	-	17.1964	-	6	-	0	-	0	-	-0.2021	-	JCRB1410 Kasumi-10
chr11	534099	A	G	Heterozygous	-	3	15.7727	-	SNP	Novel	tvc.novel.23	HRAS	HRAS_2.41391	---	534099	A	G	771	774	-	366	-	408	-	23	13	10	0.5916	-	0.0197	-	-0.0004	-	0.0156	-	160.993	-	1	-	0	-	0	-	0.0737	-	JCRB1410 Kasumi-10
chr11	534242	A	G	Heterozygous	-	53.2	4752.78	-	SNP	Novel	tvc.novel.24	HRAS	HRAS_2.41391	---	534242	A	G	782	784	-	332	-	452	-	417	179	238	0.5059	-	0.0132	-	0.0143	-	-0.0127	-	341.899	-	4	-	0	-	0	-	0.0088	-	JCRB1410 Kasumi-10
chr11	32417945	T	C	Heterozygous	-	49.9	2214.91	-	SNP	Novel	tvc.novel.25	WT1	WT1_2.145305	---	32417945	T	C	397	411	-	167	-	244	-	205	80	125	0.5168	-	0.0364	-	-0.0086	-	0.0096	-	85.6038	-	1	-	0	-	0	-	-0.045	-	JCRB1410 Kasumi-10
chr12	11992168	G	A	Heterozygous	-	45.8	833.195	-	SNP	Novel	tvc.novel.26	ETV6	ETV6_3.141833	---	11992168	G	A	175	177	-	86	-	91	-	81	35	46	0.554	-	0.022	-	0.0099	-	-0.0115	-	394.033	-	1	-	0	-	0	-	-0.0872	-	JCRB1410 Kasumi-10
chr12	12006544	G	A	Heterozygous	-	51.9	4939.14	-	SNP	Novel	tvc.novel.27	ETV6	ETV6_4.285680	---	12006544	G	A	841	853	-	249	-	604	-	443	129	314	0.5009	-	0.0478	-	0.0031	-	-0.0031	-	83.2414	-	2	-	0	-	0	-	0.0073	-	JCRB1410 Kasumi-10
chr12	25368462	C	T	Homozygous	-	99.3	2483.16	-	SNP	Novel	tvc.novel.28	KRAS	KRAS_2.159522	---	25368462	C	T	144	146	-	76	-	70	-	145	75	70	0.5033	-	0.0324	-	-0.0321	-	0.0003	-	298.512	-	3	-	0	-	0	-	-0.0063	-	JCRB1410 Kasumi-10
chr12	111856738	T	A	Homozygous	-	100	2466.85	-	SNP	Novel	tvc.novel.29	SH2B3	SH2B3_1.100835	---	111856738	T	A	151	154	-	70	-	84	-	154	70	84	0.5	-	0.0632	-	0	-	0.0004	-	103.232	-	1	-	0	-	0	-	0	-	JCRB1410 Kasumi-10
chr12	111884608	T	C	Homozygous	-	100	7352.73	-	SNP	Novel	tvc.novel.30	SH2B3	SH2B3_3.75509	---	111884608	T	C	435	436	-	209	-	227	-	436	209	227	0.5	-	0.0036	-	0	-	0	-	500.624	-	1	-	0	-	0	-	0	-	JCRB1410 Kasumi-10
chr13	28592546	T	C	Heterozygous	-	48	3087.86	-	SNP	Novel	tvc.novel.31	FLT3	FLT3_1.33757	---	28592546	T	C	602	604	-	317	-	287	-	290	157	133	0.5166	-	0.0151	-	-0.0352	-	0.0293	-	179.515	-	1	-	0	-	0	-	0.0332	-	JCRB1410 Kasumi-10
chr13	28607989	T	G	Heterozygous	-	46.2	1439.89	-	SNP	Novel	tvc.novel.32	FLT3	FLT3_10.43827	---	28607989	T	G	301	303	-	153	-	150	-	140	69	71	0.5121	-	0.0117	-	-0.0057	-	0.007	-	488.731	-	1	-	0	-	0	-	-0.0216	-	JCRB1410 Kasumi-10
chr13	28608268	-	TTCAGGGAAATC	Heterozygous	-	3.9	25.0069	-	INS	Novel	tvc.novel.33	FLT3	FLT3_11.6849	---	28608267	A	ATTCAGGGAAATC	435	437	-	268	-	169	-	17	16	1	0.9093	-	0.0219	-	-0.0013	-	0.0315	-	500.823	-	2	-	0	-	0	-	0.3374	-	JCRB1410 Kasumi-10
chr13	28608271	-	AGGGAAATCTTCACTGAAATCAACGTAGAAGTACTCATTA	Heterozygous	-	32.5	1976.53	-	INS	Novel	tvc.novel.34	FLT3	FLT3_11.6849	---	28608270	C	CAGGGAAATCTTCACTGAAATCAACGTAGAAGTACTCATTA	409	415	-	247	-	168	-	135	104	31	0.6953	-	0.0159	-	-0.0085	-	0.0289	-	432.545	-	0	-	0	-	0	-	0.3599	-	JCRB1410 Kasumi-10
chr13	28608272	-	CTGAAATCAACGTAGAAGTACTCATTATCTGAGGAGCCGGTCAAATATTCA	Heterozygous	-	18	50	-	INS	Novel	tvc.novel.35	FLT3	FLT3_11.6849	---	28608271	T	TCTGAAATCAACGTAGAAGTACTCATTATCTGAGGAGCCGGTCAAATATTCA	932	932	-	479	-	453	-	168	102	66	0	-	0	-	0	-	0	-	0	-	0	-	0	-	0	-	0	-	JCRB1410 Kasumi-10
chr13	28608276	-	GGAGCCGGTCAAATATTCACTGA	Heterozygous	-	27.9	1065.27	-	INS	Novel	tvc.novel.36	FLT3	FLT3_11.6849	---	28608275	A	AGGAGCCGGTCAAATATTCACTGA	470	480	-	263	-	217	-	134	100	34	0.7081	-	0.0137	-	-0.0114	-	0.0246	-	464.234	-	0	-	0	-	0	-	0.3485	-	JCRB1410 Kasumi-10
chr13	28608459	T	C	Heterozygous	-	52.4	2586.73	-	SNP	Novel	tvc.novel.37	FLT3	FLT3_11.129461	---	28608459	T	C	433	437	-	217	-	220	-	229	119	110	0.5231	-	0.083	-	-0.0212	-	0.0221	-	84.2005	-	2	-	0	-	0	-	0.0424	-	JCRB1410 Kasumi-10
chr13	28609991	T	C	Heterozygous	-	52.5	1659.9	-	SNP	Novel	tvc.novel.38	FLT3	FLT3_14.74296	---	28609991	T	C	281	282	-	139	-	143	-	148	71	77	0.5132	-	0.0626	-	0.0196	-	-0.0148	-	91.591	-	2	-	0	-	0	-	-0.0274	-	JCRB1410 Kasumi-10
chr13	28609997	T	C	Heterozygous	-	52.5	1659.95	-	SNP	Novel	tvc.novel.39	FLT3	FLT3_14.74296	---	28609997	T	C	282	282	-	139	-	143	-	148	71	77	0.5132	-	0.0268	-	-0.0243	-	0.0199	-	135.785	-	1	-	0	-	0	-	-0.0241	-	JCRB1410 Kasumi-10
chr13	28610183	A	G	Heterozygous	-	51.2	3889.66	-	SNP	Novel	tvc.novel.40	FLT3	FLT3_14.216122	---	28610183	A	G	681	682	-	337	-	345	-	349	171	178	0.5042	-	0.0159	-	-0.0001	-	0.0002	-	195.603	-	1	-	0	-	0	-	-0.009	-	JCRB1410 Kasumi-10
chr13	28610355	T	A	Heterozygous	-	50.8	2213.72	-	SNP	Novel	tvc.novel.41	FLT3	FLT3_14.216122	---	28610355	T	A	400	400	-	198	-	202	-	203	98	105	0.5122	-	0.0279	-	-0.0025	-	0.0024	-	145.534	-	2	-	0	-	0	-	-0.0224	-	JCRB1410 Kasumi-10
chr13	28623544	T	G	Heterozygous	-	48.5	314.837	-	SNP	Novel	tvc.novel.42	FLT3	FLT3_17.232453	---	28623544	T	G	65	66	-	39	-	27	-	32	16	16	0.5909	-	0.0771	-	-0.0049	-	0.0036	-	77.7106	-	2	-	0	-	0	-	-0.1797	-	JCRB1410 Kasumi-10
chr13	48919358	T	G	Homozygous	-	100	1130.9	-	SNP	Novel	tvc.novel.43	RB1	RB1_4.43596	---	48919358	T	G	72	72	-	27	-	45	-	72	27	45	0.5	-	0.1286	-	0	-	-0.0016	-	68.3719	-	3	-	0	-	0	-	0	-	JCRB1410 Kasumi-10
chr13	48921884	A	G	Homozygous	-	99.4	2523.76	-	SNP	Novel	tvc.novel.44	RB1	RB1_5.3061	---	48921884	A	G	157	159	-	78	-	81	-	158	77	81	0.5032	-	0.0361	-	-0.146	-	0.0001	-	422.183	-	3	-	0	-	0	-	0	-	JCRB1410 Kasumi-10
chr13	48955676	T	A	Homozygous	-	100	6651.39	-	SNP	Novel	tvc.novel.45	RB1	RB1_17.165046	---	48955676	T	A	391	393	-	176	-	217	-	393	176	217	0.5	-	0.0262	-	0	-	0	-	435.342	-	1	-	0	-	0	-	0	-	JCRB1410 Kasumi-10
chr13	49030236	A	G	Heterozygous	-	52.5	889.642	-	SNP	Novel	tvc.novel.46	RB1	RB1_19.66651	---	49030236	A	G	157	158	-	88	-	70	-	83	42	41	0.551	-	0.025	-	0.0048	-	-0.0046	-	96.7842	-	2	-	0	-	0	-	-0.0988	-	JCRB1410 Kasumi-10
chr13	49051012	C	T	Homozygous	-	99.5	2984.22	-	SNP	Novel	tvc.novel.47	RB1	RB1_25.211915	---	49051012	C	T	170	182	-	90	-	92	-	181	90	91	0.5027	-	0.0939	-	-0.0168	-	0.0005	-	146.856	-	2	-	0	-	0	-	0.0053	-	JCRB1410 Kasumi-10
chr17	1585379	ACC	-	Heterozygous	-	4.3	21.5959	-	DEL	Novel	tvc.novel.48	PRPF8	PRPF8_40.232287	---	1585378	AACC	A	251	256	-	173	-	83	-	11	5	6	0.7141	-	0.0587	-	-0.0018	-	0.048	-	365.305	-	2	-	0	-	0	-	-0.2223	-	JCRB1410 Kasumi-10
chr17	7578115	T	C	Homozygous	-	99.7	5425.5	-	SNP	Novel	tvc.novel.49	TP53	TP53_8.616	---	7578115	T	C	324	327	-	177	-	150	-	326	176	150	0.5014	-	0.0111	-	-0.0518	-	0.0003	-	199.184	-	1	-	0	-	0	-	-0.0027	-	JCRB1410 Kasumi-10
chr17	7578610	A	G	Heterozygous	-	3.9	12.6852	-	SNP	Novel	tvc.novel.50	TP53	TP53_9.99685	---	7578610	A	G	127	128	-	114	-	14	-	5	1	4	0.9697	-	0.0592	-	-0.0015	-	0.0228	-	84.6732	-	3	-	0	-	0	-	-0.7114	-	JCRB1410 Kasumi-10
chr17	7578645	C	T	Homozygous	-	100	2339.56	-	SNP	Novel	tvc.novel.51	TP53	TP53_9.99685	---	7578645	CGT	TGT	140	140	-	114	-	26	-	140	114	26	0.5	-	0.0381	-	0	-	0.0003	-	91.0805	-	1	-	0	-	0	-	0	-	JCRB1410 Kasumi-10
chr17	7579472	G	C	Homozygous	-	98.6	21520.2	-	SNP	Novel	tvc.novel.53	TP53	TP53_10.97990	---	7579472	G	C	1306	1316	-	556	-	760	-	1298	547	751	0.5011	-	0.0035	-	-0.0269	-	0.0002	-	325.525	-	6	-	0	-	0	-	-0.0072	-	JCRB1410 Kasumi-10
chr17	7579639	CAGCCCCCCAGCCCTCCAGGT	AGCC	Heterozygous	-	98.8	2669.95	-	COMPLEX	Novel	tvc.novel.54	TP53	TP53_10.202027	---	7579633	GCCCCCCAGCCCCCCAGCCCTCCAGGTCCCCAGCCCTCCAGG	GCCCCCAGCCCCCCAGCCCTCCAGG	155	163	-	28	-	135	-	161	28	133	0.5	-	0.0607	-	0	-	0.0012	-	359.18	-	6	-	0	-	0	-	0	-	JCRB1410 Kasumi-10
chr17	7579645	CCCAGCCCTCCAGGT	-	Heterozygous	-	1.2	2669.95	-	DEL	Novel	tvc.novel.55	TP53	TP53_10.202027	tvc.novel.54	7579633	GCCCCCCAGCCCCCCAGCCCTCCAGGTCCCCAGCCCTCCAGG	GCCCCCCAGCCCCCCCAGCCCTCCAGG	155	163	-	28	-	135	-	2	0	2	0.5	-	0.0534	-	0	-	0.0083	-	329.891	-	1	-	0	-	0	-	0	-	JCRB1410 Kasumi-10
chr17	7579644	CCCCAGCCCTCCAGGT	-	Heterozygous	-	66.2	50	-	DEL	Novel	tvc.novel.59	TP53	TP53_10.202027	---	7579643	CCCCCAGCCCTCCAGGT	C	210	210	-	64	-	146	-	139	18	121	0	-	0	-	0	-	0	-	0	-	0	-	0	-	0	-	0	-	JCRB1410 Kasumi-10
chr17	29486152	G	A	Heterozygous	-	49	507.468	-	SNP	Novel	tvc.novel.60	NF1	NF1_3.180419	---	29486152	G	A	102	102	-	50	-	52	-	50	25	25	0.5098	-	0.0478	-	-0.021	-	0.0246	-	220.791	-	1	-	0	-	0	-	0.0177	-	JCRB1410 Kasumi-10
chr17	29508775	G	A	Heterozygous	-	51.9	1069.01	-	SNP	Novel	tvc.novel.61	NF1	NF1_7.195821	---	29508775	G	A	185	185	-	70	-	115	-	96	35	61	0.5148	-	0.081	-	-0.0195	-	0.0177	-	257.499	-	1	-	0	-	0	-	-0.0269	-	JCRB1410 Kasumi-10
chr17	29541339	A	T	Heterozygous	-	50.2	1209.26	-	SNP	Novel	tvc.novel.62	NF1	NF1_13.8604	---	29541339	A	T	223	223	-	211	-	12	-	112	105	7	0.5396	-	0.057	-	-0.0127	-	0.0124	-	73.7344	-	2	-	0	-	0	-	-0.0727	-	JCRB1410 Kasumi-10
chr17	29541437	T	C	Heterozygous	-	50.8	2073.07	-	SNP	Novel	tvc.novel.63	NF1	NF1_13.8604	---	29541437	T	C	371	372	-	195	-	177	-	189	96	93	0.5163	-	0.0311	-	-0.024	-	0.025	-	283.109	-	1	-	0	-	0	-	-0.0274	-	JCRB1410 Kasumi-10
chr17	29546175	T	C	Heterozygous	-	50.7	2555.49	-	SNP	Novel	tvc.novel.64	NF1	NF1_14.128695	---	29546175	T	C	448	450	-	224	-	226	-	228	111	117	0.5109	-	0.0266	-	-0.0165	-	0.0169	-	200.095	-	2	-	0	-	0	-	-0.0161	-	JCRB1410 Kasumi-10
chr17	29553485	G	A	Homozygous	-	99.6	8195.11	-	SNP	Novel	tvc.novel.65	NF1	NF1_18.21613	---	29553477	ACCCCCCCG	ACCCCCCCA	481	487	-	256	-	231	-	485	254	231	0.5	-	0.1117	-	0	-	0	-	129.711	-	1	-	0	-	0	-	0	-	JCRB1410 Kasumi-10
chr17	29559932	C	A	Heterozygous	-	51.3	4220.34	-	SNP	Novel	tvc.novel.67	NF1	NF1_26.236704	---	29559932	C	A	722	743	-	333	-	410	-	381	168	213	0.5073	-	0.0089	-	-0.0087	-	0.0082	-	369.957	-	1	-	0	-	0	-	-0.0107	-	JCRB1410 Kasumi-10
chr17	29653293	T	C	Heterozygous	-	60.7	1463.94	-	SNP	Novel	tvc.novel.68	NF1	NF1_37.209762	---	29653293	T	C	191	196	-	95	-	101	-	119	54	65	0.531	-	0.0067	-	-0.0177	-	0.0133	-	280.996	-	1	-	0	-	0	-	-0.0436	-	JCRB1410 Kasumi-10
chr17	29670190	C	G	Homozygous	-	99.6	3770.59	-	SNP	Novel	tvc.novel.69	NF1	NF1_48.104398	---	29670190	C	G	224	229	-	86	-	143	-	228	85	143	0.5029	-	0.0381	-	-0.112	-	0.0008	-	97.6628	-	1	-	0	-	0	-	0	-	JCRB1410 Kasumi-10
chr17	29686024	G	A	Heterozygous	-	55.8	1503.38	-	SNP	Novel	tvc.novel.70	NF1	NF1_56.51059	---	29686024	G	A	233	233	-	100	-	133	-	130	50	80	0.5461	-	0.0124	-	0.0039	-	-0.0026	-	98.4204	-	1	-	0	-	0	-	-0.0846	-	JCRB1410 Kasumi-10
chr17	74733099	G	A	Heterozygous	-	47.6	2436.7	-	SNP	Novel	tvc.novel.71	SRSF2	SRSF2_1.38803	---	74733099	G	A	475	479	-	215	-	264	-	228	101	127	0.5059	-	0.0131	-	-0.0244	-	0.0275	-	230.711	-	2	-	0	-	0	-	-0.0103	-	JCRB1410 Kasumi-10
chr19	33792867	C	-	Heterozygous	-	0	3.45351	-	DEL	Novel	tvc.novel.72	CEBPA	CEBPA_1.1.81913	---	33792866	GC	G	51	51	-	35	-	16	-	0	0	0	0.5	-	0.1929	-	-0.0135	-	0.0861	-	18.0016	-	4	-	0	-	0	-	-0.6166	-	JCRB1410 Kasumi-10
chr20	31019024	C	T	Heterozygous	-	45.9	1890.97	-	SNP	Novel	tvc.novel.73	ASXL1	ASXL1_9.272056	---	31019024	C	T	388	390	-	188	-	202	-	179	84	95	0.5128	-	0.0136	-	-0.0031	-	0.0036	-	86.9363	-	2	-	0	-	0	-	-0.023	-	JCRB1410 Kasumi-10
chr20	31022959	T	C	Homozygous	-	100	21840.4	-	SNP	Novel	tvc.novel.74	ASXL1	ASXL1_13.1.515524	---	31022959	T	C	1288	1288	-	576	-	712	-	1288	576	712	0.5	-	0.0201	-	0	-	0	-	286.439	-	1	-	0	-	0	-	0	-	JCRB1410 Kasumi-10
chr20	31023500	C	T	Heterozygous	-	51.4	3967.17	-	SNP	Novel	tvc.novel.75	ASXL1	ASXL1_13.2.150604	---	31023500	C	T	686	689	-	326	-	363	-	354	166	188	0.5042	-	0.0152	-	-0.0057	-	0.0056	-	384.002	-	1	-	0	-	0	-	-0.0093	-	JCRB1410 Kasumi-10
chr20	31024034	G	A	Heterozygous	-	50.5	577.946	-	SNP	Novel	tvc.novel.76	ASXL1	ASXL1_13.2.676988	---	31024034	G	A	108	111	-	45	-	66	-	56	22	34	0.5131	-	0.0165	-	-0.0117	-	0.0121	-	401.203	-	1	-	0	-	0	-	-0.0355	-	JCRB1410 Kasumi-10
chr20	31024207	C	T	Heterozygous	-	47.4	7359.68	-	SNP	Novel	tvc.novel.77	ASXL1	ASXL1_13.3.346675	---	31024207	C	T	1436	1442	-	733	-	709	-	684	335	349	0.5185	-	0.0818	-	0.0204	-	-0.023	-	81.721	-	2	-	0	-	0	-	-0.0338	-	JCRB1410 Kasumi-10
chr21	36165041	T	C	Heterozygous	-	47.7	4348.56	-	SNP	Novel	tvc.novel.78	RUNX1	RUNX1_1.136369	---	36165041	T	C	848	856	-	369	-	487	-	408	182	226	0.5152	-	0.0109	-	-0.0137	-	0.0147	-	326.848	-	1	-	0	-	0	-	0.0253	-	JCRB1410 Kasumi-10
chr21	36193871	T	C	Homozygous	-	100	4595.67	-	SNP	Novel	tvc.novel.79	RUNX1	RUNX1_3.80512	---	36193871	TCA	CCA	268	275	-	116	-	159	-	275	116	159	0.5	-	0.0763	-	0	-	-0.0001	-	60.7739	-	1	-	0	-	0	-	0	-	JCRB1410 Kasumi-10
chrX	15817963	A	G	Homozygous	-	100	7500.81	-	SNP	Novel	tvc.novel.81	ZRSR2	ZRSR2_3.118816	---	15817963	A	G	441	443	-	259	-	184	-	443	259	184	0.5	-	0.1966	-	0	-	0	-	375.564	-	1	-	0	-	0	-	0	-	JCRB1410 Kasumi-10
chrX	15821746	GT	-	Heterozygous	-	3.7	15.3872	-	DEL	Novel	tvc.novel.83	ZRSR2	ZRSR2_4.149007	---	15821745	CGT	C	229	241	-	124	-	117	-	9	5	4	0.5411	-	0.0925	-	-0.0017	-	0.0492	-	383.426	-	1	-	0	-	0	-	-0.0127	-	JCRB1410 Kasumi-10
chrX	15827524	T	G	Homozygous	-	100	2383.55	-	SNP	Novel	tvc.novel.84	ZRSR2	ZRSR2_7.7640	---	15827524	T	G	141	142	-	4	-	138	-	142	4	138	0.5	-	0.0612	-	0	-	0	-	522.965	-	1	-	0	-	0	-	0	-	JCRB1410 Kasumi-10
chrX	39933339	A	G	Homozygous	-	100	4292.9	-	SNP	Novel	tvc.novel.85	BCOR	BCOR_12.2.136972	---	39933339	A	G	247	261	-	119	-	142	-	261	119	142	0.5	-	0.0237	-	0	-	0	-	497.243	-	1	-	0	-	0	-	0	-	JCRB1410 Kasumi-10
chrX	123185061	C	T	Heterozygous	-	6	19.8034	-	SNP	Novel	tvc.novel.86	STAG2	STAG2_10.14939	---	123185061	C	T	81	83	-	45	-	38	-	5	3	2	0.5586	-	0.0302	-	0.0008	-	-0.0107	-	160.71	-	1	-	0	-	0	-	0.0606	-	JCRB1410 Kasumi-10
chrX	123217397	-	G	Heterozygous	-	1.3	4.12189	-	INS	Novel	tvc.novel.87	STAG2	STAG2_27.6740	---	123217396	C	CG	76	76	-	33	-	43	-	1	0	1	0.9889	-	0.0202	-	-0.0011	-	0.0426	-	94.5818	-	0	-	0	-	0	-	-0.2932	-	JCRB1410 Kasumi-10
chrX	123234406	CT	-	Heterozygous	-	5.7	30.1742	-	DEL	Novel	tvc.novel.88	STAG2	STAG2_33.62661	---	123234402	TCCCCT	TCCC	73	210	-	93	-	117	-	12	8	4	0.7153	-	0.129	-	-0.0063	-	0.1013	-	206.057	-	1	-	0	-	0	-	0.2029	-	JCRB1410 Kasumi-10
chrX	133511988	G	A	Homozygous	-	100	1629.17	-	SNP	Novel	tvc.novel.89	PHF6	PHF6_2.86405	---	133511988	G	A	103	104	-	56	-	48	-	104	56	48	0.5	-	0.032	-	0	-	0	-	430.185	-	1	-	0	-	0	-	0	-	JCRB1410 Kasumi-10
