# Supplementary material for: Kasumi leukemia cell lines: characterization of tumor genomes with ethnic origin and scales of genomic alterations
Source: Hum Cell. 2020 Mar 16;33(3):868–76. doi: 10.1007/s13577-020-00347-5 (PMC7324421; doi:10.1007/s13577-020-00347-5)
Supplement: Supplementary file 3 — Supplementary file3 (XLSX 1479 kb) [file 13577_2020_347_MOESM3_ESM.xlsx]

## Sheet: Kasumi-2
Chrom	Position	Ref	Variant	Allele Call	Filter	Frequency	Quality	Filter	Type	Allele Source	Allele Name	Gene ID	Region Name	Subset Of	VCF Position	VCF Ref	VCF Variant	Original Coverage	Coverage	Filter	Coverage+	Filter	Coverage-	Filter	Allele Cov	Allele Cov+	Allele Cov-	Strand Bias	Filter	Common Signal Shift	Filter	Reference Signal Shift	Filter	Variant Signal Shift	Filter	Relative Read Quality	Filter	HP Length	Filter	Context Error+	Filter	Context Error-	Filter	Context Strand Bias	Filter	Sample Name
chr1	3598900	G	A	Heterozygous	-	55.9	293.664	-	SNP	Novel	tvc.novel.1	TP73	PN.TP73_1_1	---	3598900	G	A	178	179	-	102	-	77	-	100	56	44	0.51	-	0.0578	-	0.007	-	-0.005	-	268.795	-	1	-	0	-	0	-	-0.0138	-	Kasumi-2 JCRB1395
chr1	3598910	C	T	Heterozygous	-	55.9	293.664	-	SNP	Novel	tvc.novel.2	TP73	PN.TP73_1_1	---	3598910	C	T	178	179	-	102	-	77	-	100	56	44	0.51	-	0.0301	-	0.0024	-	-0.0019	-	93.9594	-	1	-	0	-	0	-	-0.0138	-	Kasumi-2 JCRB1395
chr1	3599751	G	-	Heterozygous	-	50.4	68.1556	-	DEL	Novel	tvc.novel.3	TP73	PN.TP73_1_2	---	3599750	TG	T	117	121	-	42	-	79	-	61	24	37	0.5495	-	0.2024	-	-0.0966	-	0.1186	-	10.0093	-	7	-	0	-	0	-	0.3755	-	Kasumi-2 JCRB1395
chr1	3638674	C	T	Homozygous	-	100	937.291	-	SNP	Novel	tvc.novel.5	TP73	PN.TP73_1_7	---	3638674	C	T	126	126	-	74	-	52	-	126	74	52	0.5	-	0.048	-	0	-	-0.0001	-	98.863	-	2	-	0	-	0	-	0	-	Kasumi-2 JCRB1395
chr1	3640085	C	G	Homozygous	-	100	2135.87	-	SNP	Novel	tvc.novel.6	TP73	PN.TP73_1_10	---	3640085	C	G	284	288	-	137	-	151	-	288	137	151	0.5	-	0.0487	-	0	-	0.0001	-	63.8733	-	1	-	0	-	0	-	0	-	Kasumi-2 JCRB1395
chr1	3640135	CTGC	-	Homozygous	-	96.3	50	-	DEL	Novel	tvc.novel.7	TP73	PN.TP73_1_10	---	3640134	TCTGC	T	295	295	-	137	-	158	-	284	132	152	0	-	0	-	0	-	0	-	0	-	0	-	0	-	0	-	0	-	Kasumi-2 JCRB1395
chr1	3640136	TGCC	-	Homozygous	-	100	2155.05	-	DEL	Novel	tvc.novel.8	TP73	PN.TP73_1_10	---	3640135	CTGCC	C	289	290	-	137	-	153	-	290	137	153	0.5	-	0.0096	-	0	-	0	-	339.685	-	1	-	0	-	0	-	0	-	Kasumi-2 JCRB1395
chr1	3644085	G	A	Homozygous	-	100	1173.6	-	SNP	Novel	tvc.novel.9	TP73	PN.TP73_1_12	---	3644085	G	A	157	158	-	76	-	82	-	158	76	82	0.5	-	0.1076	-	0	-	0.0004	-	144.874	-	1	-	0	-	0	-	0	-	Kasumi-2 JCRB1395
chr1	3644349	A	G	Homozygous	-	100	1900.85	-	SNP	Novel	tvc.novel.10	TP73	PN.TP73_1_13	---	3644349	A	G	254	255	-	115	-	140	-	255	115	140	0.5	-	0.0266	-	0	-	0	-	237.328	-	1	-	0	-	0	-	0	-	Kasumi-2 JCRB1395
chr1	3644374	A	G	Homozygous	-	99.6	1827.42	-	SNP	Novel	tvc.novel.11	TP73	PN.TP73_1_13	---	3644374	A	G	248	250	-	111	-	139	-	249	110	139	0.5023	-	0.0096	-	0.0078	-	0	-	325.487	-	1	-	0	-	0	-	-0.0043	-	Kasumi-2 JCRB1395
chr1	3645835	C	A	Homozygous	-	97.8	921.84	-	SNP	Novel	tvc.novel.12	TP73	PN.TP73_1_16	---	3645835	C	A	130	134	-	45	-	89	-	131	42	89	0.5172	-	0.011	-	-0.0163	-	0.0002	-	320.16	-	6	-	0	-	0	-	0	-	Kasumi-2 JCRB1395
chr1	3645844	G	A	Homozygous	-	97.7	732.24	-	SNP	Novel	tvc.novel.13	TP73	PN.TP73_1_16	---	3645844	G	A	123	133	-	44	-	89	-	130	41	89	0.5176	-	0.0313	-	-0.1386	-	0.0003	-	193.032	-	1	-	0	-	0	-	-0.0425	-	Kasumi-2 JCRB1395
chr1	7845087	G	A	Heterozygous	-	54.4	329.52	-	SNP	Novel	tvc.novel.14	PER3	PN.PER3_1_1	---	7845087	G	A	217	217	-	89	-	128	-	118	43	75	0.5481	-	0.0034	-	-0.0007	-	0.0007	-	315.366	-	1	-	0	-	0	-	-0.088	-	Kasumi-2 JCRB1395
chr1	7861304	T	C	Homozygous	-	100	920.258	-	SNP	Novel	tvc.novel.15	PER3	PN.PER3_1_9	---	7861304	T	C	124	124	-	66	-	58	-	124	66	58	0.5	-	0.0216	-	0	-	0	-	240.651	-	1	-	0	-	0	-	0	-	Kasumi-2 JCRB1395
chr1	7869915	G	C	Homozygous	-	100	542.824	-	SNP	Novel	tvc.novel.16	PER3	PN.PER3_1_15	---	7869915	G	C	73	73	-	36	-	37	-	73	36	37	0.5	-	0.0206	-	0	-	-0.0001	-	69.7882	-	1	-	0	-	0	-	0	-	Kasumi-2 JCRB1395
chr1	7870048	T	C	Homozygous	-	100	538.861	-	SNP	Novel	tvc.novel.17	PER3	PN.PER3_1_15	---	7870048	T	C	72	72	-	35	-	37	-	72	35	37	0.5	-	0.0251	-	0	-	0.0002	-	80.3309	-	1	-	0	-	0	-	0	-	Kasumi-2 JCRB1395
chr1	7886424	G	A	Homozygous	-	100	711.956	-	SNP	Novel	tvc.novel.18	PER3	PN.PER3_1_23	---	7886424	G	A	96	96	-	56	-	40	-	96	56	40	0.5	-	0.0187	-	0	-	0	-	264.742	-	1	-	0	-	0	-	0	-	Kasumi-2 JCRB1395
chr1	7887248	G	A	Homozygous	-	100	1283.61	-	SNP	Novel	tvc.novel.19	PER3	PN.PER3_1_26	---	7887248	G	A	172	172	-	95	-	77	-	172	95	77	0.5	-	0.0148	-	0	-	0	-	242.199	-	2	-	0	-	0	-	0	-	Kasumi-2 JCRB1395
chr1	7887493	T	C	Homozygous	-	99.7	2756.96	-	SNP	Novel	tvc.novel.20	PER3	PN.PER3_1_27	---	7887493	T	C	375	375	-	185	-	190	-	374	185	189	0.5013	-	0.0622	-	-0.0431	-	0.0003	-	126.483	-	1	-	0	-	0	-	0.0025	-	Kasumi-2 JCRB1395
chr1	7889804	C	G	Homozygous	-	100	955.883	-	SNP	Novel	tvc.novel.21	PER3	PN.PER3_1_31	---	7889804	C	G	127	128	-	69	-	59	-	128	69	59	0.5	-	0.0834	-	0	-	0.0006	-	63.3576	-	1	-	0	-	0	-	0	-	Kasumi-2 JCRB1395
chr1	7889941	C	T	Homozygous	-	100	764.668	-	SNP	Novel	tvc.novel.22	PER3	PN.PER3_1_32	---	7889941	C	T	103	103	-	59	-	44	-	103	59	44	0.5	-	0.1306	-	0	-	0.0001	-	233.033	-	2	-	0	-	0	-	0	-	Kasumi-2 JCRB1395
chr1	7890053	GCT	ACA	Homozygous	-	93.1	522.343	-	MNP	Novel	tvc.novel.23	PER3	PN.PER3_1_32	---	7890053	GCT	ACA	87	87	-	40	-	47	-	81	40	41	0.5341	-	0.0057	-	-0.013	-	0.0002	-	211.218	-	1	-	0	-	0	-	0.0644	-	Kasumi-2 JCRB1395
chr1	7890063	CA	TG	Homozygous	-	92.3	459.974	-	MNP	Novel	tvc.novel.24	PER3	PN.PER3_1_32	---	7890063	CA	TG	77	78	-	30	-	48	-	72	30	42	0.5333	-	0.0578	-	0.0809	-	-0.0029	-	170.042	-	1	-	0	-	0	-	0.053	-	Kasumi-2 JCRB1395
chr1	7890069	C	T	Homozygous	-	91.1	446.13	-	SNP	Novel	tvc.novel.25	PER3	PN.PER3_1_32	---	7890069	C	T	79	79	-	30	-	49	-	72	30	42	0.5385	-	0.1725	-	-0.0076	-	0.0005	-	246.714	-	1	-	0	-	0	-	0.0726	-	Kasumi-2 JCRB1395
chr1	7890264	A	G	Homozygous	-	100	1330.46	-	SNP	Novel	tvc.novel.26	PER3	PN.PER3_1_33	---	7890264	A	G	177	179	-	71	-	108	-	179	71	108	0.5	-	0.0297	-	0	-	0	-	158.847	-	1	-	0	-	0	-	0	-	Kasumi-2 JCRB1395
chr1	11187893	T	C	Homozygous	-	100	1419.15	-	SNP	Novel	tvc.novel.27	MTOR	PN.MTOR_1_17	---	11187893	T	C	191	191	-	87	-	104	-	191	87	104	0.5	-	0.0487	-	0	-	0	-	213.911	-	1	-	0	-	0	-	0	-	Kasumi-2 JCRB1395
chr1	11205058	C	T	Homozygous	-	99.5	1604.81	-	SNP	Novel	tvc.novel.28	MTOR	PN.MTOR_1_30	---	11205058	C	T	218	220	-	114	-	106	-	219	113	106	0.5022	-	0.088	-	0.0012	-	0.0003	-	78.7218	-	1	-	0	-	0	-	-0.0042	-	Kasumi-2 JCRB1395
chr1	11288758	G	A	Homozygous	-	100	1419.15	-	SNP	Novel	tvc.novel.29	MTOR	PN.MTOR_1_44	---	11288758	G	A	189	191	-	97	-	94	-	191	97	94	0.5	-	0.0134	-	0	-	0	-	209.94	-	1	-	0	-	0	-	0	-	Kasumi-2 JCRB1395
chr1	11301714	A	G	Homozygous	-	100	1819.21	-	SNP	Novel	tvc.novel.30	MTOR	PN.MTOR_1_57	---	11301714	A	G	242	244	-	105	-	139	-	244	105	139	0.5	-	0.0285	-	0	-	0	-	163.628	-	1	-	0	-	0	-	0	-	Kasumi-2 JCRB1395
chr1	11854755	G	A	Homozygous	-	100	1080.06	-	SNP	Novel	tvc.novel.31	MTHFR	PN.MTHFR_1_7	---	11854755	G	A	145	145	-	76	-	69	-	145	76	69	0.5	-	0.0378	-	0	-	0.0002	-	78.7533	-	1	-	0	-	0	-	0	-	Kasumi-2 JCRB1395
chr1	11856378	G	A	Homozygous	-	100	2243.37	-	SNP	Novel	tvc.novel.32	MTHFR	PN.MTHFR_1_12	---	11856378	G	A	299	303	-	137	-	166	-	303	137	166	0.5	-	0.0089	-	0	-	0	-	92.1903	-	2	-	0	-	0	-	0	-	Kasumi-2 JCRB1395
chr1	24200969	T	C	Heterozygous	-	46.6	120.54	-	SNP	Novel	tvc.novel.33	CNR2	PN.CNR2_1_1	---	24200969	T	C	115	116	-	86	-	30	-	54	48	6	0.7361	-	0.0896	-	-0.0178	-	0.0206	-	71.1798	-	2	-	0	-	0	-	0.4193	-	Kasumi-2 JCRB1395
chr1	24200983	C	T	Heterozygous	-	46	114.096	-	SNP	Novel	tvc.novel.34	CNR2	PN.CNR2_1_1	---	24200983	C	T	113	113	-	85	-	28	-	52	47	5	0.7558	-	0.0191	-	-0.0075	-	0.0189	-	134.27	-	1	-	0	-	0	-	0.4474	-	Kasumi-2 JCRB1395
chr1	24201094	G	C	Heterozygous	-	50.5	138.83	-	SNP	Novel	tvc.novel.35	CNR2	PN.CNR2_1_2	---	24201094	G	C	107	107	-	61	-	46	-	54	31	23	0.5041	-	0.0365	-	0.0191	-	-0.0186	-	73.3727	-	2	-	0	-	0	-	0.0074	-	Kasumi-2 JCRB1395
chr1	24201109	C	T	Heterozygous	-	50	134.567	-	SNP	Novel	tvc.novel.36	CNR2	PN.CNR2_1_2	---	24201109	C	T	105	106	-	60	-	46	-	53	30	23	0.5	-	0.061	-	0.029	-	-0.031	-	126.78	-	1	-	0	-	0	-	0.0076	-	Kasumi-2 JCRB1395
chr1	24201262	A	G	Heterozygous	-	49.7	217.611	-	SNP	Novel	tvc.novel.37	CNR2	PN.CNR2_1_3	---	24201262	A	G	177	181	-	95	-	86	-	90	51	39	0.5421	-	0.0396	-	0.0054	-	-0.0035	-	78.1446	-	3	-	0	-	0	-	0.055	-	Kasumi-2 JCRB1395
chr1	24201357	A	G	Heterozygous	-	48.9	211.917	-	SNP	Novel	tvc.novel.38	CNR2	PN.CNR2_1_3	---	24201357	A	G	184	184	-	94	-	90	-	90	50	40	0.5448	-	0.0064	-	0.0021	-	-0.0024	-	343.541	-	2	-	0	-	0	-	0.0813	-	Kasumi-2 JCRB1395
chr1	24201448	C	T	Heterozygous	-	50.7	258.94	-	SNP	Novel	tvc.novel.39	CNR2	PN.CNR2_1_4	---	24201448	C	T	205	205	-	101	-	104	-	104	46	58	0.5505	-	0.0266	-	0.004	-	-0.0043	-	189.053	-	2	-	0	-	0	-	-0.0919	-	Kasumi-2 JCRB1395
chr1	24201643	G	A	Heterozygous	-	53.7	356.272	-	SNP	Novel	tvc.novel.40	CNR2	PN.CNR2_1_5	---	24201643	G	A	244	244	-	124	-	120	-	131	68	63	0.5109	-	0.0127	-	-0.0077	-	0.0062	-	281.898	-	1	-	0	-	0	-	0.02	-	Kasumi-2 JCRB1395
chr1	24201919	TT	CC	Heterozygous	-	47	282.345	-	MNP	Novel	tvc.novel.41	CNR2	PN.CNR2_1_7	---	24201919	TT	CC	279	281	-	147	-	134	-	132	76	56	0.553	-	0.0107	-	0.0004	-	-0.0008	-	149.366	-	2	-	0	-	0	-	0.0902	-	Kasumi-2 JCRB1395
chr1	25291010	A	T	Heterozygous	-	50.6	224.442	-	SNP	Novel	tvc.novel.42	RUNX3	PN.RUNX3_1_13	---	25291010	A	T	176	178	-	79	-	99	-	90	39	51	0.5106	-	0.0306	-	-0.0155	-	0.0137	-	136.639	-	1	-	0	-	0	-	-0.03	-	Kasumi-2 JCRB1395
chr1	36937059	A	G	Homozygous	-	100	2007.07	-	SNP	Novel	tvc.novel.43	CSF3R	PN.CSF3R_1_13	---	36937059	A	G	265	270	-	150	-	120	-	270	150	120	0.5	-	0.0204	-	0	-	0	-	287.617	-	1	-	0	-	0	-	0	-	Kasumi-2 JCRB1395
chr1	36937065	A	G	Heterozygous	-	52.6	371.296	-	SNP	Novel	tvc.novel.44	CSF3R	PN.CSF3R_1_13	---	36937065	A	G	268	270	-	150	-	120	-	142	82	60	0.5223	-	0.0273	-	-0.0053	-	0.0062	-	71.3848	-	1	-	0	-	0	-	0.0356	-	Kasumi-2 JCRB1395
chr1	47685455	T	C	Homozygous	-	100	668.108	-	SNP	Novel	tvc.novel.45	TAL1	PN.TAL1_1_1	---	47685455	T	C	90	90	-	34	-	56	-	90	34	56	0.5	-	0.0361	-	0	-	0.0002	-	86.1367	-	3	-	0	-	0	-	0	-	Kasumi-2 JCRB1395
chr1	66829262	A	G	Heterozygous	-	50	187.549	-	SNP	Novel	tvc.novel.46	PDE4B	PN.PDE4B_1_20	---	66829262	A	G	151	152	-	86	-	66	-	76	48	28	0.5681	-	0.0098	-	-0.0133	-	0.0115	-	251.119	-	2	-	0	-	0	-	0.1168	-	Kasumi-2 JCRB1395
chr1	66831370	G	A	Heterozygous	-	47.1	143.405	-	SNP	Novel	tvc.novel.47	PDE4B	PN.PDE4B_1_21	---	66831370	G	A	135	136	-	73	-	63	-	64	34	30	0.5055	-	0.0357	-	-0.014	-	0.0146	-	138.852	-	1	-	0	-	0	-	-0.0019	-	Kasumi-2 JCRB1395
chr1	110230767	G	A	Homozygous	-	100	510.852	-	SNP	Novel	tvc.novel.48	GSTM1	PN.GSTM1_1_2	---	110230767	G	A	69	69	-	38	-	31	-	69	38	31	0.5	-	0.0142	-	0	-	0	-	260.198	-	1	-	0	-	0	-	0	-	Kasumi-2 JCRB1395
chr1	110232801	A	G	Homozygous	-	100	411.362	-	SNP	Novel	tvc.novel.49	GSTM1	PN.GSTM1_1_6	---	110232801	A	G	55	55	-	22	-	33	-	55	22	33	0.5	-	0.0042	-	0	-	0	-	346.596	-	1	-	0	-	0	-	0	-	Kasumi-2 JCRB1395
chr1	110233147	C	T	Homozygous	-	100	832.625	-	SNP	Novel	tvc.novel.50	GSTM1	PN.GSTM1_1_8	---	110233147	C	T	112	112	-	43	-	69	-	112	43	69	0.5	-	0.0254	-	0	-	0.0001	-	143.998	-	1	-	0	-	0	-	0	-	Kasumi-2 JCRB1395
chr1	110882444	A	G	Homozygous	-	100	1647.18	-	SNP	Novel	tvc.novel.51	RBM15	PN.RBM15_1_4	---	110882444	A	G	220	222	-	110	-	112	-	222	110	112	0.5	-	0.0261	-	0	-	0	-	122.354	-	2	-	0	-	0	-	0	-	Kasumi-2 JCRB1395
chr1	110883569	A	T	Heterozygous	-	55.7	202.801	-	SNP	Novel	tvc.novel.52	RBM15	PN.RBM15_1_9	---	110883569	A	T	122	122	-	58	-	64	-	68	31	37	0.5196	-	0.0746	-	0.0013	-	-0.0005	-	69.4021	-	1	-	0	-	0	-	-0.0359	-	Kasumi-2 JCRB1395
chr1	110883917	A	G	Heterozygous	-	51.7	272.574	-	SNP	Novel	tvc.novel.53	RBM15	PN.RBM15_1_11	---	110883917	A	G	205	205	-	105	-	100	-	106	49	57	0.5498	-	0.0189	-	-0.0174	-	0.0157	-	352.235	-	1	-	0	-	0	-	-0.091	-	Kasumi-2 JCRB1395
chr1	169094100	T	A	Homozygous	-	98.5	951.813	-	SNP	Novel	tvc.novel.54	ATP1B1	PN.ATP1B1_1_4	---	169094100	T	A	133	135	-	72	-	63	-	133	71	62	0.5005	-	0.0265	-	-0.1808	-	0.0015	-	103.134	-	5	-	0	-	0	-	0.0012	-	Kasumi-2 JCRB1395
chr1	186644208	T	C	Heterozygous	-	31.8	64.068	-	SNP	Novel	tvc.novel.55	PTGS2	PN.PTGS2_1_4	---	186644208	T	C	216	217	-	103	-	114	-	69	35	34	0.5326	-	0.0308	-	-0.0072	-	0.0203	-	292.239	-	2	-	0	-	0	-	0.0607	-	Kasumi-2 JCRB1395
chr1	186644309	G	A	Heterozygous	-	31.4	61.5673	-	SNP	Novel	tvc.novel.56	PTGS2	PN.PTGS2_1_4	---	186644309	G	A	218	220	-	103	-	117	-	69	35	34	0.539	-	0.018	-	0.003	-	-0.0069	-	215.228	-	1	-	0	-	0	-	0.0634	-	Kasumi-2 JCRB1395
chr1	186644332	-	AAAC	Heterozygous	-	12.3	50	-	INS	Novel	tvc.novel.57	PTGS2	PN.PTGS2_1_4	---	186644331	A	AAAAC	440	440	-	215	-	225	-	54	21	33	0	-	0	-	0	-	0	-	0	-	0	-	0	-	0	-	0	-	Kasumi-2 JCRB1395
chr1	186644351	-	CAAA	Heterozygous	-	29.7	44.4077	-	INS	Novel	tvc.novel.58	PTGS2	PN.PTGS2_1_4	---	186644350	A	ACAAA	200	209	-	93	-	116	-	62	29	33	0.5229	-	0.0099	-	-0.0012	-	0.0045	-	288.025	-	1	-	0	-	0	-	-0.0458	-	Kasumi-2 JCRB1395
chr1	186645087	C	T	Heterozygous	-	34.5	101.314	-	SNP	Novel	tvc.novel.59	PTGS2	PN.PTGS2_1_6	---	186645087	C	T	264	264	-	130	-	134	-	91	37	54	0.5861	-	0.0453	-	-0.0178	-	0.0379	-	176.233	-	1	-	0	-	0	-	-0.1508	-	Kasumi-2 JCRB1395
chr1	186645282	C	T	Heterozygous	-	27.1	34.7381	-	SNP	Novel	tvc.novel.60	PTGS2	PN.PTGS2_1_7	---	186645282	C	T	221	221	-	89	-	132	-	60	27	33	0.5482	-	0.0231	-	-0.0042	-	0.0118	-	133.315	-	1	-	0	-	0	-	0.0819	-	Kasumi-2 JCRB1395
chr1	186645669	A	G	Heterozygous	-	36.9	106.692	-	SNP	Novel	tvc.novel.61	PTGS2	PN.PTGS2_1_8	---	186645669	A	G	217	217	-	111	-	106	-	80	39	41	0.524	-	0.0088	-	-0.0038	-	0.0047	-	88.7268	-	1	-	0	-	0	-	-0.0424	-	Kasumi-2 JCRB1395
chr1	186646005	C	T	Heterozygous	-	30.3	90.1893	-	SNP	Novel	tvc.novel.62	PTGS2	PN.PTGS2_1_11	---	186646005	C	T	417	399	-	175	-	224	-	121	48	73	0.543	-	0.0181	-	0.0037	-	-0.008	-	264.941	-	1	-	0	-	0	-	-0.094	-	Kasumi-2 JCRB1395
chr1	186647418	A	G	Heterozygous	-	38.3	115.54	-	SNP	Novel	tvc.novel.63	PTGS2	PN.PTGS2_1_14	---	186647418	A	G	205	206	-	103	-	103	-	79	41	38	0.519	-	0.0221	-	-0.007	-	0.011	-	68.4894	-	2	-	0	-	0	-	0.027	-	Kasumi-2 JCRB1395
chr1	186649540	A	T	Heterozygous	-	29.2	77.7478	-	SNP	Novel	tvc.novel.64	PTGS2	PN.PTGS2_1_18	---	186649540	A	T	396	400	-	190	-	210	-	117	60	57	0.5378	-	0.0211	-	-0.0019	-	0.0041	-	222.957	-	2	-	0	-	0	-	0.073	-	Kasumi-2 JCRB1395
chr1	186649547	A	C	Heterozygous	-	28.9	73.3688	-	SNP	Novel	tvc.novel.65	PTGS2	PN.PTGS2_1_18	---	186649547	A	C	396	398	-	190	-	208	-	115	60	55	0.5443	-	0.0132	-	0	-	0	-	90.0489	-	1	-	0	-	0	-	0.0876	-	Kasumi-2 JCRB1395
chr1	206943116	T	C	Heterozygous	-	32.6	97.3165	-	SNP	Novel	tvc.novel.66	IL10	PN.IL10_1_2	---	206943116	T	C	315	316	-	132	-	184	-	103	40	63	0.5305	-	0.0411	-	-0.0024	-	0.0054	-	147.579	-	2	-	0	-	0	-	-0.0555	-	Kasumi-2 JCRB1395
chr1	206944233	A	G	Heterozygous	-	66.7	977.529	-	SNP	Novel	tvc.novel.67	IL10	PN.IL10_1_3	---	206944233	A	G	387	387	-	178	-	209	-	258	127	131	0.5323	-	0.0108	-	-0.017	-	0.009	-	280.981	-	6	-	0	-	0	-	0.0604	-	Kasumi-2 JCRB1395
chr1	206944645	T	C	Heterozygous	-	63.1	715.117	-	SNP	Novel	tvc.novel.68	IL10	PN.IL10_1_4	---	206944645	T	C	322	325	-	166	-	159	-	205	109	96	0.521	-	0.0225	-	-0.0162	-	0.0104	-	201.832	-	1	-	0	-	0	-	0.0316	-	Kasumi-2 JCRB1395
chr1	207009910	T	C	Heterozygous	-	64.3	609.215	-	SNP	Novel	tvc.novel.69	IL19	PN.IL19_1_2	---	207009910	T	C	263	263	-	101	-	162	-	169	64	105	0.5056	-	0.0306	-	-0.0096	-	0.0054	-	69.5158	-	2	-	0	-	0	-	-0.0105	-	Kasumi-2 JCRB1395
chr1	207014472	A	C	Heterozygous	-	65.2	756.029	-	SNP	Novel	tvc.novel.70	IL19	PN.IL19_1_7	---	207014472	A	C	292	319	-	161	-	158	-	208	102	106	0.5143	-	0.0278	-	-0.0295	-	0.0162	-	267.048	-	1	-	0	-	0	-	-0.0777	-	Kasumi-2 JCRB1395
chr1	207015957	T	C	Heterozygous	-	60.4	430.65	-	SNP	Novel	tvc.novel.71	IL19	PN.IL19_1_8	---	207015957	T	C	216	217	-	100	-	117	-	131	63	68	0.5201	-	0.0179	-	0.0091	-	-0.0066	-	69.4616	-	2	-	0	-	0	-	0.0401	-	Kasumi-2 JCRB1395
chr1	226019633	T	C	Heterozygous	-	32.1	22.6249	-	SNP	Novel	tvc.novel.72	EPHX1	PN.EPHX1_1_4	---	226019633	T	C	53	53	-	18	-	35	-	17	6	11	0.5147	-	0.0086	-	-0.0108	-	0.0156	-	124.036	-	1	-	0	-	0	-	0.0248	-	Kasumi-2 JCRB1395
chr1	226027201	A	G	Heterozygous	-	36.3	104.153	-	SNP	Novel	tvc.novel.73	EPHX1	PN.EPHX1_1_8	---	226027201	A	G	221	223	-	18	-	205	-	81	7	74	0.5186	-	0.0492	-	0.0142	-	-0.0252	-	126.269	-	1	-	0	-	0	-	0.0562	-	Kasumi-2 JCRB1395
chr2	1647171	T	C	Homozygous	-	100	832.624	-	SNP	Novel	tvc.novel.74	PXDN	PN.PXDN_1_5	---	1647171	T	C	112	112	-	59	-	53	-	112	59	53	0.5	-	0.0177	-	0	-	0	-	292.545	-	1	-	0	-	0	-	0	-	Kasumi-2 JCRB1395
chr2	1652822	T	G	Homozygous	-	100	1374.53	-	SNP	Novel	tvc.novel.75	PXDN	PN.PXDN_1_13	---	1652822	T	G	184	185	-	96	-	89	-	185	96	89	0.5	-	0.0107	-	0	-	0	-	236.351	-	1	-	0	-	0	-	0	-	Kasumi-2 JCRB1395
chr2	1652913	C	T	Heterozygous	-	39.3	59.9185	-	SNP	Novel	tvc.novel.76	PXDN	PN.PXDN_1_14	---	1652913	C	T	89	89	-	86	-	3	-	35	35	0	0.9994	-	0.082	-	-0.0101	-	0.0147	-	81.8747	-	1	-	0	-	0	-	0.7886	-	Kasumi-2 JCRB1395
chr2	1664654	A	G	Homozygous	-	100	1156.12	-	SNP	Novel	tvc.novel.77	PXDN	PN.PXDN_1_21	---	1664654	A	G	155	155	-	75	-	80	-	155	75	80	0.5	-	0.0279	-	0	-	0	-	179.182	-	1	-	0	-	0	-	0	-	Kasumi-2 JCRB1395
chr2	1747993	G	A	Homozygous	-	97.8	316.343	-	SNP	Novel	tvc.novel.78	PXDN	PN.PXDN_1_39	---	1747993	G	A	44	46	-	23	-	23	-	45	23	22	0.5111	-	0.028	-	0.0385	-	-0.0015	-	61.6746	-	2	-	0	-	0	-	0.0218	-	Kasumi-2 JCRB1395
chr2	27440785	C	T	Homozygous	-	99.5	2221.85	-	SNP	Novel	tvc.novel.79	CAD	PN.CAD_1_3	---	27440785	C	T	379	382	-	169	-	213	-	380	169	211	0.5024	-	0.0148	-	-0.2223	-	0.0001	-	334.329	-	2	-	0	-	0	-	0	-	Kasumi-2 JCRB1395
chr2	27449308	T	C	Heterozygous	-	36.5	87.5536	-	SNP	Novel	tvc.novel.80	CAD	PN.CAD_1_19	---	27449308	T	C	181	181	-	87	-	94	-	66	29	37	0.5415	-	0.0112	-	0.0078	-	-0.0133	-	64.3554	-	3	-	0	-	0	-	-0.0729	-	Kasumi-2 JCRB1395
chr2	27466368	C	T	Heterozygous	-	51.9	182.668	-	SNP	Novel	tvc.novel.81	CAD	PN.CAD_1_64	---	27466368	C	T	133	133	-	17	-	116	-	69	8	61	0.5277	-	0.0187	-	-0.0068	-	0.0062	-	191.166	-	2	-	0	-	0	-	-0.0503	-	Kasumi-2 JCRB1395
chr2	29416026	-	ATTG	Heterozygous	-	47.1	176.538	-	INS	Novel	tvc.novel.82	ALK	PN.ALK_1_1	---	29416025	C	CATTG	170	170	-	80	-	90	-	80	39	41	0.5169	-	0.0083	-	0.0026	-	-0.0028	-	372.728	-	1	-	0	-	0	-	0.0306	-	Kasumi-2 JCRB1395
chr2	29416366	G	C	Heterozygous	-	53.1	387.64	-	SNP	Novel	tvc.novel.83	ALK	PN.ALK_1_3	---	29416366	G	C	274	275	-	141	-	134	-	146	77	69	0.5147	-	0.001	-	0.0076	-	-0.0064	-	167.59	-	1	-	0	-	0	-	0.0302	-	Kasumi-2 JCRB1395
chr2	29416481	T	C	Heterozygous	-	50.6	199.282	-	SNP	Novel	tvc.novel.84	ALK	PN.ALK_1_3	---	29416481	T	C	155	156	-	88	-	68	-	79	49	30	0.5579	-	0.0731	-	0.0006	-	0.0002	-	70.1246	-	2	-	0	-	0	-	0.1104	-	Kasumi-2 JCRB1395
chr2	29416572	T	C	Homozygous	-	100	1084.22	-	SNP	Novel	tvc.novel.85	ALK	PN.ALK_1_4	---	29416572	T	C	146	146	-	84	-	62	-	146	84	62	0.5	-	0.0114	-	0	-	0	-	305.154	-	1	-	0	-	0	-	0	-	Kasumi-2 JCRB1395
chr2	29416946	T	C	Heterozygous	-	54.5	368.261	-	SNP	Novel	tvc.novel.86	ALK	PN.ALK_1_5	---	29416946	T	C	242	242	-	129	-	113	-	132	66	66	0.5331	-	0.0753	-	0.0068	-	-0.005	-	229.769	-	1	-	0	-	0	-	-0.0607	-	Kasumi-2 JCRB1395
chr2	29419591	G	T	Heterozygous	-	44.6	79.6174	-	SNP	Novel	tvc.novel.87	ALK	PN.ALK_1_6	---	29419591	G	T	75	83	-	49	-	34	-	37	27	10	0.6519	-	0.0131	-	0.0109	-	-0.0084	-	329.141	-	1	-	0	-	0	-	0.1898	-	Kasumi-2 JCRB1395
chr2	29445458	G	T	Heterozygous	-	52.5	168.821	-	SNP	Novel	tvc.novel.88	ALK	PN.ALK_1_13	---	29445458	G	T	118	118	-	60	-	58	-	62	34	28	0.54	-	0.0117	-	0.0121	-	-0.0096	-	192.696	-	1	-	0	-	0	-	0.0727	-	Kasumi-2 JCRB1395
chr2	29446184	C	G	Heterozygous	-	48.2	156.649	-	SNP	Novel	tvc.novel.89	ALK	PN.ALK_1_14	---	29446184	C	G	139	139	-	70	-	69	-	67	31	36	0.5409	-	0.0223	-	-0.011	-	0.0115	-	364.394	-	3	-	0	-	0	-	-0.0739	-	Kasumi-2 JCRB1395
chr2	29449819	C	T	Heterozygous	-	44.9	143.052	-	SNP	Novel	tvc.novel.90	ALK	PN.ALK_1_17	---	29449819	C	T	156	156	-	83	-	73	-	70	40	30	0.5397	-	0.0249	-	0.0011	-	-0.0012	-	310.811	-	2	-	0	-	0	-	0.0714	-	Kasumi-2 JCRB1395
chr2	29455267	A	G	Homozygous	-	100	2436.47	-	SNP	Novel	tvc.novel.91	ALK	PN.ALK_1_22	---	29455267	A	G	323	327	-	158	-	169	-	327	158	169	0.5	-	0.017	-	0	-	0	-	214.749	-	1	-	0	-	0	-	0	-	Kasumi-2 JCRB1395
chr2	29498210	A	G	Homozygous	-	100	819.604	-	SNP	Novel	tvc.novel.92	ALK	PN.ALK_1_27	---	29498210	A	G	110	110	-	53	-	57	-	110	53	57	0.5	-	0.0809	-	0	-	0	-	262.445	-	2	-	0	-	0	-	0	-	Kasumi-2 JCRB1395
chr2	29543663	T	C	Homozygous	-	99.5	1546.75	-	SNP	Novel	tvc.novel.93	ALK	PN.ALK_1_30	---	29543663	T	C	212	212	-	112	-	100	-	211	112	99	0.5025	-	0.0157	-	-0.0021	-	0	-	235.716	-	2	-	0	-	0	-	0.0048	-	Kasumi-2 JCRB1395
chr2	29917940	C	G	Homozygous	-	100	1105.54	-	SNP	Novel	tvc.novel.94	ALK	PN.ALK_1_36	---	29917940	C	G	148	148	-	57	-	91	-	148	57	91	0.5	-	0.033	-	0	-	0	-	305.537	-	5	-	0	-	0	-	0	-	Kasumi-2 JCRB1395
chr2	29940529	A	T	Homozygous	-	100	1046.82	-	SNP	Novel	tvc.novel.95	ALK	PN.ALK_1_37	---	29940529	A	T	141	141	-	79	-	62	-	141	79	62	0.5	-	0.0045	-	0	-	0	-	384.235	-	2	-	0	-	0	-	0	-	Kasumi-2 JCRB1395
chr2	30143499	G	C	Homozygous	-	100	955.902	-	SNP	Novel	tvc.novel.96	ALK	PN.ALK_1_41	---	30143499	G	C	121	128	-	72	-	56	-	128	72	56	0.5	-	0.0063	-	0	-	0.0001	-	123.333	-	2	-	0	-	0	-	0	-	Kasumi-2 JCRB1395
chr2	38298150	A	G	Homozygous	-	100	1610.1	-	SNP	Novel	tvc.novel.97	CYP1B1	PN.CYP1B1_1_2	---	38298150	A	G	216	216	-	117	-	99	-	216	117	99	0.5	-	0.0456	-	0	-	0	-	182.718	-	1	-	0	-	0	-	0	-	Kasumi-2 JCRB1395
chr2	38298203	C	G	Homozygous	-	100	1602.7	-	SNP	Novel	tvc.novel.99	CYP1B1	PN.CYP1B1_1_2	---	38298203	CTG	GTG	214	215	-	115	-	100	-	215	115	100	0.5	-	0.0437	-	0	-	0.0003	-	185.12	-	1	-	0	-	0	-	0	-	Kasumi-2 JCRB1395
chr2	70031797	C	G	Heterozygous	-	51.3	293.259	-	SNP	Novel	tvc.novel.100	ANXA4	PN.ANXA4_1_3	---	70031797	C	G	225	226	-	118	-	108	-	116	69	47	0.5733	-	0.0201	-	0.0054	-	-0.0053	-	131.464	-	1	-	0	-	0	-	0.1391	-	Kasumi-2 JCRB1395
chr2	70033584	C	T	Heterozygous	-	44.3	136.72	-	SNP	Novel	tvc.novel.101	ANXA4	PN.ANXA4_1_4	---	70033584	C	T	156	158	-	84	-	74	-	70	39	31	0.5257	-	0.0175	-	-0.0044	-	0.0073	-	77.5841	-	1	-	0	-	0	-	0.0452	-	Kasumi-2 JCRB1395
chr2	70033649	G	A	Heterozygous	-	44.4	141.586	-	SNP	Novel	tvc.novel.102	ANXA4	PN.ANXA4_1_4	---	70033649	G	A	159	160	-	83	-	77	-	71	39	32	0.5306	-	0.0297	-	-0.0114	-	0.0154	-	69.3766	-	1	-	0	-	0	-	0.0633	-	Kasumi-2 JCRB1395
chr2	105977903	G	C	Heterozygous	-	53.7	335.596	-	SNP	Novel	tvc.novel.103	FHL2	PN.FHL2_1_1	---	105977903	G	C	225	229	-	116	-	113	-	123	62	61	0.5025	-	0.0359	-	0.0006	-	-0.0005	-	95.0131	-	1	-	0	-	0	-	-0.019	-	Kasumi-2 JCRB1395
chr2	111691147	G	A	Heterozygous	-	51.1	185.838	-	SNP	Novel	tvc.novel.104	ACOXL	PN.ACOXL_1_11	---	111691147	G	A	135	141	-	71	-	70	-	72	34	38	0.5313	-	0.0267	-	-0.0328	-	0.0332	-	85.1231	-	4	-	0	-	0	-	-0.0183	-	Kasumi-2 JCRB1395
chr2	111753449	G	C	Heterozygous	-	48.6	162.813	-	SNP	Novel	tvc.novel.105	ACOXL	PN.ACOXL_1_13	---	111753449	G	C	142	142	-	63	-	79	-	69	31	38	0.5057	-	0.0143	-	-0.0166	-	0.0172	-	258.396	-	2	-	0	-	0	-	0.0103	-	Kasumi-2 JCRB1395
chr2	121709091	G	A	Homozygous	-	100	1355.18	-	SNP	Novel	tvc.novel.106	GLI2	PN.GLI2_1_4	---	121709091	G	A	181	182	-	96	-	86	-	182	96	86	0.5	-	0.0223	-	0	-	0	-	223.391	-	1	-	0	-	0	-	0	-	Kasumi-2 JCRB1395
chr2	121713022	C	G	Homozygous	-	91.3	722.763	-	SNP	Novel	tvc.novel.107	GLI2	PN.GLI2_1_5	---	121713022	C	G	116	127	-	63	-	64	-	116	52	64	0.5478	-	0.0924	-	-0.2507	-	0.0147	-	52.1002	-	5	-	0	-	0	-	0	-	Kasumi-2 JCRB1395
chr2	121713030	G	A	Homozygous	-	100	928.045	-	SNP	Novel	tvc.novel.108	GLI2	PN.GLI2_1_5	---	121713030	G	A	124	125	-	62	-	63	-	125	62	63	0.5	-	0.0717	-	0	-	0.0005	-	84.5605	-	1	-	0	-	0	-	0	-	Kasumi-2 JCRB1395
chr2	121713041	T	C	Homozygous	-	100	928.2	-	SNP	Novel	tvc.novel.109	GLI2	PN.GLI2_1_5	---	121713041	T	C	125	125	-	62	-	63	-	125	62	63	0.5	-	0.0474	-	0	-	0.0001	-	182.353	-	1	-	0	-	0	-	0	-	Kasumi-2 JCRB1395
chr2	121726447	G	A	Homozygous	-	99.7	2934.06	-	SNP	Novel	tvc.novel.110	GLI2	PN.GLI2_1_7	---	121726447	G	A	470	398	-	189	-	209	-	397	188	209	0.5013	-	0.0158	-	0.0283	-	-0.0001	-	272.637	-	2	-	0	-	0	-	-0.0021	-	Kasumi-2 JCRB1395
chr2	121729490	C	T	Homozygous	-	100	1427.59	-	SNP	Novel	tvc.novel.111	GLI2	PN.GLI2_1_10	---	121729490	C	T	192	192	-	104	-	88	-	192	104	88	0.5	-	0.0377	-	0	-	0	-	234.236	-	1	-	0	-	0	-	0	-	Kasumi-2 JCRB1395
chr2	121732356	GTGT	-	Heterozygous	-	16.2	50	-	DEL	Novel	tvc.novel.112	GLI2	PN.GLI2_1_11	---	121732354	AAGTGT	AA	185	185	-	92	-	93	-	30	14	16	0	-	0	-	0	-	0	-	0	-	0	-	0	-	0	-	0	-	Kasumi-2 JCRB1395
chr2	121732356	GT	-	Homozygous	-	96.9	1028.22	-	DEL	Novel	tvc.novel.113	GLI2	PN.GLI2_1_11	---	121732355	AGT	A	127	130	-	64	-	66	-	126	61	65	0.5082	-	0.0648	-	-0.1955	-	0.0126	-	89.8549	-	1	-	0	-	0	-	-0.0157	-	Kasumi-2 JCRB1395
chr2	121740190	C	T	Homozygous	-	100	1218.76	-	SNP	Novel	tvc.novel.114	GLI2	PN.GLI2_1_14	---	121740190	C	T	164	164	-	88	-	76	-	164	88	76	0.5	-	0.0545	-	0	-	0	-	243.552	-	1	-	0	-	0	-	0	-	Kasumi-2 JCRB1395
chr2	121740194	T	G	Homozygous	-	99.4	962.895	-	SNP	Novel	tvc.novel.115	GLI2	PN.GLI2_1_14	---	121740194	T	G	163	164	-	88	-	76	-	163	88	75	0.5033	-	0.0597	-	0.0933	-	-0.0064	-	61.9046	-	2	-	0	-	0	-	0	-	Kasumi-2 JCRB1395
chr2	121740505	C	T	Homozygous	-	100	1545.94	-	SNP	Novel	tvc.novel.116	GLI2	PN.GLI2_1_15	---	121740505	C	T	206	208	-	103	-	105	-	208	103	105	0.5	-	0.1184	-	0	-	0.0004	-	89.9278	-	1	-	0	-	0	-	0	-	Kasumi-2 JCRB1395
chr2	121744225	A	G	Homozygous	-	100	540.839	-	SNP	Novel	tvc.novel.117	GLI2	PN.GLI2_1_19	---	121744225	A	G	71	73	-	37	-	36	-	73	37	36	0.5	-	0.0273	-	0	-	-0.0001	-	92.4383	-	2	-	0	-	0	-	0	-	Kasumi-2 JCRB1395
chr2	121746692	C	G	Heterozygous	-	45.5	155.817	-	SNP	Novel	tvc.novel.118	GLI2	PN.GLI2_1_25	---	121746692	C	G	165	165	-	86	-	79	-	75	43	32	0.5524	-	0.0558	-	0.0131	-	-0.0192	-	64.9113	-	1	-	0	-	0	-	0.0944	-	Kasumi-2 JCRB1395
chr2	121746956	G	T	Homozygous	-	100	958.167	-	SNP	Novel	tvc.novel.119	GLI2	PN.GLI2_1_26	---	121746956	G	T	128	129	-	75	-	54	-	129	75	54	0.5	-	0.0388	-	0	-	0	-	237.519	-	1	-	0	-	0	-	0	-	Kasumi-2 JCRB1395
chr2	121747406	G	A	Homozygous	-	99.4	1227.11	-	SNP	Novel	tvc.novel.120	GLI2	PN.GLI2_1_28	---	121747406	G	A	168	169	-	96	-	73	-	168	96	72	0.5034	-	0.0688	-	0.0124	-	0.0002	-	63.5416	-	1	-	0	-	0	-	0.0067	-	Kasumi-2 JCRB1395
chr2	121747429	A	G	Homozygous	-	100	1256.76	-	SNP	Novel	tvc.novel.121	GLI2	PN.GLI2_1_28	---	121747429	A	G	168	169	-	96	-	73	-	169	96	73	0.5	-	0.0516	-	0	-	-0.0002	-	69.313	-	1	-	0	-	0	-	0	-	Kasumi-2 JCRB1395
chr2	182350743	A	G	Homozygous	-	100	564.946	-	SNP	Novel	tvc.novel.122	ITGA4	PN.ITGA4_1_15	---	182350743	A	G	76	76	-	21	-	55	-	76	21	55	0.5	-	0.0333	-	0	-	0	-	346.074	-	1	-	0	-	0	-	0	-	Kasumi-2 JCRB1395
chr2	182359613	G	A	Homozygous	-	100	764.669	-	SNP	Novel	tvc.novel.123	ITGA4	PN.ITGA4_1_18	---	182359613	G	A	103	103	-	58	-	45	-	103	58	45	0.5	-	0.0243	-	0	-	0	-	345.77	-	1	-	0	-	0	-	0	-	Kasumi-2 JCRB1395
chr2	182363613	T	A	Homozygous	-	100	1320.8	-	SNP	Novel	tvc.novel.124	ITGA4	PN.ITGA4_1_23	---	182363613	T	A	176	177	-	79	-	98	-	177	79	98	0.5	-	0.0723	-	0	-	0.0003	-	61.935	-	2	-	0	-	0	-	0	-	Kasumi-2 JCRB1395
chr2	182374534	A	G	Homozygous	-	100	510.852	-	SNP	Novel	tvc.novel.125	ITGA4	PN.ITGA4_1_25	---	182374534	A	G	69	69	-	31	-	38	-	69	31	38	0.5	-	0.0417	-	0	-	0	-	223.641	-	1	-	0	-	0	-	0	-	Kasumi-2 JCRB1395
chr2	182376546	T	G	Homozygous	-	100	882.499	-	SNP	Novel	tvc.novel.126	ITGA4	PN.ITGA4_1_26	---	182376546	T	G	117	119	-	54	-	65	-	119	54	65	0.5	-	0.0371	-	0	-	0	-	336.063	-	1	-	0	-	0	-	0	-	Kasumi-2 JCRB1395
chr2	182387133	A	G	Homozygous	-	100	1046.82	-	SNP	Novel	tvc.novel.127	ITGA4	PN.ITGA4_1_28	---	182387133	A	G	141	141	-	64	-	77	-	141	64	77	0.5	-	0.0348	-	0	-	0	-	297.981	-	3	-	0	-	0	-	0	-	Kasumi-2 JCRB1395
chr2	182395345	G	A	Homozygous	-	100	682.922	-	SNP	Novel	tvc.novel.128	ITGA4	PN.ITGA4_1_35	---	182395345	G	A	92	92	-	48	-	44	-	92	48	44	0.5	-	0.0246	-	0	-	0	-	417.513	-	2	-	0	-	0	-	0	-	Kasumi-2 JCRB1395
chr2	182399097	T	C	Homozygous	-	100	1700.58	-	SNP	Novel	tvc.novel.129	ITGA4	PN.ITGA4_1_38	---	182399097	T	C	228	228	-	126	-	102	-	228	126	102	0.5	-	0.0598	-	0	-	0.0002	-	87.2696	-	1	-	0	-	0	-	0	-	Kasumi-2 JCRB1395
chr2	182399638	A	G	Homozygous	-	100	1018.97	-	SNP	Novel	tvc.novel.130	ITGA4	PN.ITGA4_1_40	---	182399638	A	G	136	137	-	58	-	79	-	137	58	79	0.5	-	0.0539	-	0	-	0.0004	-	62.2351	-	1	-	0	-	0	-	0	-	Kasumi-2 JCRB1395
chr2	198257795	T	C	Heterozygous	-	49.2	454.113	-	SNP	Novel	tvc.novel.131	SF3B1	PN.SF3B1_1_4	---	198257795	T	C	463	400	-	209	-	191	-	197	104	93	0.5054	-	0.0119	-	-0.0024	-	0.0027	-	99.9326	-	1	-	0	-	0	-	0.0182	-	Kasumi-2 JCRB1395
chr2	198263146	T	C	Heterozygous	-	47.8	126.283	-	SNP	Novel	tvc.novel.132	SF3B1	PN.SF3B1_1_9	---	198263146	T	C	113	113	-	59	-	54	-	54	26	28	0.5406	-	0.0125	-	0	-	0	-	274.579	-	2	-	0	-	0	-	-0.0731	-	Kasumi-2 JCRB1395
chr2	198264904	AAT	-	Heterozygous	-	56.7	291.958	-	DEL	Novel	tvc.novel.133	SF3B1	PN.SF3B1_1_11	---	198264903	AAAT	A	170	171	-	91	-	80	-	97	52	45	0.5039	-	0.0171	-	-0.0138	-	0.011	-	325.431	-	3	-	0	-	0	-	0.0015	-	Kasumi-2 JCRB1395
chr2	198265173	T	A	Heterozygous	-	48.8	190.242	-	SNP	Novel	tvc.novel.134	SF3B1	PN.SF3B1_1_12	---	198265173	T	A	143	168	-	75	-	93	-	82	35	47	0.5199	-	0.019	-	0.0257	-	-0.0029	-	68.6682	-	3	-	0	-	0	-	-0.1175	-	Kasumi-2 JCRB1395
chr2	198265339	TTCAAA	-	Heterozygous	-	45.6	141.502	-	DEL	Novel	tvc.novel.135	SF3B1	PN.SF3B1_1_13	---	198265338	CTTCAAA	C	143	147	-	70	-	77	-	67	35	32	0.5461	-	0.0146	-	-0.0174	-	0.0189	-	304.914	-	2	-	0	-	0	-	0.0592	-	Kasumi-2 JCRB1395
chr2	198265350	T	C	Heterozygous	-	46	147.893	-	SNP	Novel	tvc.novel.136	SF3B1	PN.SF3B1_1_13	---	198265350	T	C	149	150	-	70	-	80	-	69	35	34	0.5405	-	0.0444	-	-0.0076	-	0.0122	-	99.4025	-	2	-	0	-	0	-	0.0674	-	Kasumi-2 JCRB1395
chr2	198265526	A	G	Heterozygous	-	52.7	378.946	-	SNP	Novel	tvc.novel.137	SF3B1	PN.SF3B1_1_14	---	198265526	A	G	271	273	-	137	-	136	-	144	73	71	0.5051	-	0.0101	-	-0.0084	-	0.0069	-	258.88	-	1	-	0	-	0	-	0.0026	-	Kasumi-2 JCRB1395
chr2	198266943	C	T	Homozygous	-	100	1659.6	-	SNP	Novel	tvc.novel.138	SF3B1	PN.SF3B1_1_18	---	198266943	C	T	223	223	-	108	-	115	-	223	108	115	0.5	-	0.0413	-	0	-	0	-	127.781	-	1	-	0	-	0	-	0	-	Kasumi-2 JCRB1395
chr2	198267771	-	AA	Heterozygous	-	48.2	113.939	-	INS	Novel	tvc.novel.139	SF3B1	PN.SF3B1_1_22	---	198267770	G	GAA	187	191	-	86	-	105	-	92	42	50	0.5063	-	0.0257	-	-0.0021	-	0.0019	-	38.5811	-	4	-	0	-	0	-	0.0098	-	Kasumi-2 JCRB1395
chr2	198283305	T	C	Heterozygous	-	50.2	254.628	-	SNP	Novel	tvc.novel.140	SF3B1	PN.SF3B1_1_36	---	198283305	T	C	205	207	-	95	-	112	-	104	42	62	0.556	-	0.0126	-	0.0111	-	-0.0136	-	231.453	-	4	-	0	-	0	-	-0.1031	-	Kasumi-2 JCRB1395
chr2	202025131	G	A	Heterozygous	-	56.4	428.636	-	SNP	Novel	tvc.novel.141	CFLAR	PN.CFLAR_1_12	---	202025131	G	A	240	259	-	104	-	155	-	146	60	86	0.5098	-	0.0345	-	0.0026	-	-0.0019	-	128.851	-	1	-	0	-	0	-	0.0166	-	Kasumi-2 JCRB1395
chr2	202122995	A	G	Homozygous	-	99.7	2133.61	-	SNP	Novel	tvc.novel.142	CASP8	PN.CASP8_1_1	---	202122995	A	G	290	291	-	168	-	123	-	290	167	123	0.5015	-	0.0019	-	-0.1068	-	0	-	431.687	-	4	-	0	-	0	-	-0.0028	-	Kasumi-2 JCRB1395
chr2	202131587	T	G	Homozygous	-	99	1158.16	-	SNP	Novel	tvc.novel.143	CASP8	PN.CASP8_1_3	---	202131587	T	G	198	201	-	92	-	109	-	199	91	108	0.5004	-	0.0136	-	0.0197	-	0	-	394.222	-	8	-	0	-	0	-	0	-	Kasumi-2 JCRB1395
chr2	202141678	A	G	Heterozygous	-	48.8	228.27	-	SNP	Novel	tvc.novel.144	CASP8	PN.CASP8_1_9	---	202141678	A	G	199	201	-	100	-	101	-	98	51	47	0.5229	-	0.0297	-	0.0117	-	-0.0127	-	127.504	-	1	-	0	-	0	-	0.0417	-	Kasumi-2 JCRB1395
chr2	202149696	G	A	Homozygous	-	98.4	862.988	-	SNP	Novel	tvc.novel.145	CASP8	PN.CASP8_1_11	---	202149696	G	A	123	123	-	58	-	65	-	121	57	64	0.5005	-	0.0422	-	0.0143	-	-0.0007	-	57.742	-	3	-	0	-	0	-	-0.0009	-	Kasumi-2 JCRB1395
chr2	202151163	A	G	Homozygous	-	100	1218.75	-	SNP	Novel	tvc.novel.146	CASP8	PN.CASP8_1_13	---	202151163	A	G	163	164	-	80	-	84	-	164	80	84	0.5	-	0.0366	-	0	-	0.0001	-	140.354	-	1	-	0	-	0	-	0	-	Kasumi-2 JCRB1395
chr2	202151439	G	C	Homozygous	-	100	1633.27	-	SNP	Novel	tvc.novel.147	CASP8	PN.CASP8_1_14	---	202151439	G	C	220	220	-	125	-	95	-	220	125	95	0.5	-	0.041	-	0	-	-0.0001	-	93.1297	-	2	-	0	-	0	-	0	-	Kasumi-2 JCRB1395
chr2	204732714	A	G	Heterozygous	-	49.7	210.712	-	SNP	Novel	tvc.novel.148	CTLA4	PN.CTLA4_1_1	---	204732714	A	G	175	175	-	95	-	80	-	87	46	41	0.5142	-	0.0374	-	0.0073	-	-0.008	-	136.236	-	1	-	0	-	0	-	-0.0258	-	Kasumi-2 JCRB1395
chr2	204824179	GTGT	-	Heterozygous	-	12.2	50	-	DEL	Novel	tvc.novel.149	ICOS	PN.ICOS_1_7	---	204824177	AAGTGT	AA	353	353	-	217	-	136	-	43	24	19	0	-	0	-	0	-	0	-	0	-	0	-	0	-	0	-	0	-	Kasumi-2 JCRB1395
chr2	204824179	GT	-	Heterozygous	-	48	626.123	-	DEL	Novel	tvc.novel.150	ICOS	PN.ICOS_1_7	---	204824178	AGTGT	AGT	308	304	-	190	-	114	-	146	89	57	0.527	-	0.0832	-	-0.1627	-	0.1064	-	115.372	-	1	-	0	-	0	-	-0.0806	-	Kasumi-2 JCRB1395
chr2	204824283	T	G	Heterozygous	-	51.2	417.82	-	SNP	Novel	tvc.novel.152	ICOS	PN.ICOS_1_7	---	204824283	T	G	327	328	-	192	-	136	-	168	94	74	0.5264	-	0.0924	-	-0.0029	-	0.0029	-	69.6184	-	1	-	0	-	0	-	-0.0454	-	Kasumi-2 JCRB1395
chr2	209101906	A	-	Homozygous	-	100	391.549	-	DEL	Novel	tvc.novel.153	IDH1	PN.IDH1_1_1	---	209101905	GA	G	106	127	-	69	-	58	-	127	69	58	0.5	-	0.2905	-	0	-	0.0003	-	7.3508	-	10	-	0	-	0	-	0.086	-	Kasumi-2 JCRB1395
chr2	212251864	T	C	Heterozygous	-	49.1	190.509	-	SNP	Novel	tvc.novel.154	ERBB4	PN.ERBB4_1_5	---	212251864	T	C	161	163	-	91	-	72	-	80	44	36	0.5084	-	0.0272	-	-0.0157	-	0.0169	-	70.5394	-	1	-	0	-	0	-	-0.0262	-	Kasumi-2 JCRB1395
chr2	212252809	G	A	Heterozygous	-	56.1	351.433	-	SNP	Novel	tvc.novel.155	ERBB4	PN.ERBB4_1_6	---	212252809	G	A	212	214	-	96	-	118	-	120	57	63	0.5265	-	0.0121	-	0.0005	-	-0.0004	-	393.131	-	3	-	0	-	0	-	0.0497	-	Kasumi-2 JCRB1395
chr2	212285103	T	C	Heterozygous	-	50.4	176.182	-	SNP	Novel	tvc.novel.156	ERBB4	PN.ERBB4_1_7	---	212285103	T	C	139	139	-	63	-	76	-	70	39	31	0.6028	-	0.0694	-	-0.0087	-	0.0057	-	205.627	-	1	-	0	-	0	-	0.1869	-	Kasumi-2 JCRB1395
chr2	212426736	C	T	Heterozygous	-	45.7	188.825	-	SNP	Novel	tvc.novel.157	ERBB4	PN.ERBB4_1_15	---	212426736	C	T	196	199	-	104	-	95	-	91	53	38	0.5602	-	0.0278	-	-0.0074	-	0.0073	-	259.035	-	1	-	0	-	0	-	0.095	-	Kasumi-2 JCRB1395
chr2	212587321	G	A	Heterozygous	-	52.1	133.933	-	SNP	Novel	tvc.novel.158	ERBB4	PN.ERBB4_1_32	---	212587321	G	A	93	94	-	50	-	44	-	49	25	24	0.5217	-	0.0536	-	0.0069	-	-0.0078	-	249.648	-	1	-	0	-	0	-	-0.0305	-	Kasumi-2 JCRB1395
chr2	212615516	T	C	Heterozygous	-	44.6	126.356	-	SNP	Novel	tvc.novel.159	ERBB4	PN.ERBB4_1_34	---	212615516	T	C	138	139	-	74	-	65	-	62	39	23	0.5983	-	0.0286	-	-0.0014	-	0.0017	-	385.628	-	1	-	0	-	0	-	0.1883	-	Kasumi-2 JCRB1395
chr2	212812060	T	C	Homozygous	-	100	1204.89	-	SNP	Novel	tvc.novel.160	ERBB4	PN.ERBB4_1_36	---	212812060	T	C	161	162	-	89	-	73	-	162	89	73	0.5	-	0.1109	-	0	-	0.0007	-	78.8586	-	2	-	0	-	0	-	0	-	Kasumi-2 JCRB1395
chr2	212812097	T	C	Homozygous	-	100	1204.89	-	SNP	Novel	tvc.novel.161	ERBB4	PN.ERBB4_1_36	---	212812097	T	C	160	162	-	88	-	74	-	162	88	74	0.5	-	0.1441	-	0	-	0.0001	-	238.58	-	1	-	0	-	0	-	0	-	Kasumi-2 JCRB1395
chr2	231042276	A	G	Heterozygous	-	52.5	408.256	-	SNP	Novel	tvc.novel.162	SP110	PN.SP110_1_7	---	231042276	A	G	298	299	-	135	-	164	-	157	73	84	0.5136	-	0.0186	-	-0.0031	-	0.0027	-	353.333	-	1	-	0	-	0	-	0.022	-	Kasumi-2 JCRB1395
chr2	231050715	A	G	Homozygous	-	100	2064.12	-	SNP	Novel	tvc.novel.163	SP110	PN.SP110_1_10	---	231050715	A	G	277	277	-	124	-	153	-	277	124	153	0.5	-	0.0272	-	0	-	0	-	92.4579	-	2	-	0	-	0	-	0	-	Kasumi-2 JCRB1395
chr2	231072709	C	T	Homozygous	-	100	622.742	-	SNP	Novel	tvc.novel.164	SP110	PN.SP110_1_13	---	231072709	C	T	82	84	-	39	-	45	-	84	39	45	0.5	-	0.0703	-	0	-	-0.0004	-	71.7862	-	2	-	0	-	0	-	0	-	Kasumi-2 JCRB1395
chr2	231076289	T	G	Homozygous	-	99.6	1788.18	-	SNP	Novel	tvc.novel.165	SP110	PN.SP110_1_15	---	231076289	T	G	241	244	-	127	-	117	-	243	127	116	0.5021	-	0.0591	-	-0.0809	-	0.0003	-	56.7491	-	4	-	0	-	0	-	0	-	Kasumi-2 JCRB1395
chr2	231077725	A	G	Homozygous	-	100	1120.37	-	SNP	Novel	tvc.novel.166	SP110	PN.SP110_1_18	---	231077725	A	G	149	150	-	87	-	63	-	150	87	63	0.5	-	0.0815	-	0	-	-0.0003	-	85.1865	-	1	-	0	-	0	-	0	-	Kasumi-2 JCRB1395
chr2	239155053	C	T	Homozygous	-	99.7	2150.5	-	SNP	Novel	tvc.novel.167	PER2	PN.PER2_1_2	---	239155053	C	T	292	293	-	115	-	178	-	292	115	177	0.5014	-	0.052	-	-0.0741	-	0.0004	-	67.2061	-	2	-	0	-	0	-	0	-	Kasumi-2 JCRB1395
chr2	239179914	G	A	Heterozygous	-	51.9	247.32	-	SNP	Novel	tvc.novel.168	PER2	PN.PER2_1_30	---	239179914	G	A	183	183	-	99	-	84	-	95	52	43	0.5064	-	0.044	-	0.0088	-	-0.0083	-	68.9566	-	1	-	0	-	0	-	0.0117	-	Kasumi-2 JCRB1395
chr3	41274764	C	A	Homozygous	-	100	1669.88	-	SNP	Novel	tvc.novel.169	CTNNB1	PN.CTNNB1_2_1	---	41274764	C	A	215	225	-	130	-	95	-	225	130	95	0.5	-	0.0532	-	0	-	0	-	180.479	-	1	-	0	-	0	-	0	-	Kasumi-2 JCRB1395
chr3	41279440	A	G	Heterozygous	-	39.1	148.706	-	SNP	Novel	tvc.novel.170	CTNNB1	PN.CTNNB1_1_18	---	41279440	A	G	221	253	-	127	-	126	-	99	53	46	0.5334	-	0.069	-	-0.0219	-	0.0372	-	57.735	-	8	-	0	-	0	-	0.0491	-	Kasumi-2 JCRB1395
chr3	41280827	C	T	Heterozygous	-	47.4	225.125	-	SNP	Novel	tvc.novel.171	CTNNB1	PN.CTNNB1_1_19	---	41280827	C	T	214	215	-	88	-	127	-	102	42	60	0.5025	-	0.0253	-	-0.0168	-	0.0191	-	338.588	-	2	-	0	-	0	-	0.0098	-	Kasumi-2 JCRB1395
chr3	47059323	C	T	Heterozygous	-	52.8	277.028	-	SNP	Novel	tvc.novel.172	SETD2	PN.SETD2_1_2	---	47059323	C	T	197	197	-	108	-	89	-	104	60	44	0.5291	-	0.0378	-	-0.014	-	0.0124	-	59.3414	-	2	-	0	-	0	-	0.0532	-	Kasumi-2 JCRB1395
chr3	47125385	G	A	Heterozygous	-	50.8	479.581	-	SNP	Novel	tvc.novel.173	SETD2	PN.SETD2_1_15	---	47125385	G	A	388	388	-	138	-	250	-	197	69	128	0.5059	-	0.0197	-	0.0074	-	-0.007	-	266.887	-	3	-	0	-	0	-	-0.0108	-	Kasumi-2 JCRB1395
chr3	47162661	A	G	Heterozygous	-	44.6	150.865	-	SNP	Novel	tvc.novel.174	SETD2	PN.SETD2_1_33	---	47162661	A	G	168	168	-	87	-	81	-	75	41	34	0.5289	-	0.0559	-	0.0047	-	-0.0052	-	257.836	-	1	-	0	-	0	-	0.0519	-	Kasumi-2 JCRB1395
chr3	105412287	-	TT	Homozygous	-	100	439.751	-	INS	Novel	tvc.novel.175	CBLB	PN.CBLB_1_11	---	105412286	C	CTT	71	73	-	43	-	30	-	73	43	30	0.5	-	0.1105	-	0	-	0.0005	-	47.2387	-	1	-	0	-	0	-	0	-	Kasumi-2 JCRB1395
chr3	105422844	C	T	Homozygous	-	100	460.426	-	SNP	Novel	tvc.novel.176	CBLB	PN.CBLB_1_15	---	105422844	C	T	62	62	-	32	-	30	-	62	32	30	0.5	-	0.0725	-	0	-	-0.0007	-	97.4555	-	3	-	0	-	0	-	0	-	Kasumi-2 JCRB1395
chr3	105423088	T	C	Homozygous	-	100	2037.22	-	SNP	Novel	tvc.novel.177	CBLB	PN.CBLB_1_16	---	105423088	T	C	272	274	-	129	-	145	-	274	129	145	0.5	-	0.109	-	0	-	0.0003	-	65.9858	-	1	-	0	-	0	-	0	-	Kasumi-2 JCRB1395
chr3	105470134	T	G	Homozygous	-	100	1390.81	-	SNP	Novel	tvc.novel.178	CBLB	PN.CBLB_1_27	---	105470134	T	G	181	187	-	105	-	82	-	187	105	82	0.5	-	0.0622	-	0	-	-0.0002	-	120.542	-	4	-	0	-	0	-	0	-	Kasumi-2 JCRB1395
chr3	124449209	A	G	Homozygous	-	100	2237.39	-	SNP	Novel	tvc.novel.179	UMPS	PN.UMPS_1_1	---	124449209	A	G	300	300	-	146	-	154	-	300	146	154	0.5	-	0.0695	-	0	-	-0.0002	-	61.1018	-	3	-	0	-	0	-	0	-	Kasumi-2 JCRB1395
chr3	124449252	T	C	Heterozygous	-	46.3	289.458	-	SNP	Novel	tvc.novel.180	UMPS	PN.UMPS_1_1	---	124449252	T	C	300	300	-	145	-	155	-	139	67	72	0.5013	-	0.0161	-	-0.0275	-	0.0342	-	66.6338	-	1	-	0	-	0	-	-0.0024	-	Kasumi-2 JCRB1395
chr3	124449291	A	G	Homozygous	-	99.7	2169.3	-	SNP	Novel	tvc.novel.181	UMPS	PN.UMPS_1_1	---	124449291	A	G	294	296	-	142	-	154	-	295	141	154	0.5018	-	0.0563	-	-0.0284	-	0	-	66.6649	-	2	-	0	-	0	-	0	-	Kasumi-2 JCRB1395
chr3	124449406	A	G	Heterozygous	-	51.2	332.299	-	SNP	Novel	tvc.novel.182	UMPS	PN.UMPS_1_2	---	124449406	A	G	258	260	-	168	-	92	-	133	85	48	0.5077	-	0.0295	-	0.0145	-	-0.0137	-	385.547	-	1	-	0	-	0	-	-0.0067	-	Kasumi-2 JCRB1395
chr3	124456742	G	C	Heterozygous	-	55.8	146.061	-	SNP	Novel	tvc.novel.183	UMPS	PN.UMPS_1_7	---	124456742	G	C	86	86	-	41	-	45	-	48	24	24	0.5232	-	0.0464	-	0.0129	-	-0.0089	-	207.104	-	2	-	0	-	0	-	0.0424	-	Kasumi-2 JCRB1395
chr3	124462808	C	T	Heterozygous	-	50.4	277.46	-	SNP	Novel	tvc.novel.184	UMPS	PN.UMPS_1_11	---	124462808	C	T	224	224	-	122	-	102	-	113	57	56	0.5402	-	0.0098	-	-0.0087	-	0.0093	-	296.987	-	1	-	0	-	0	-	-0.0734	-	Kasumi-2 JCRB1395
chr3	124462987	T	-	Heterozygous	-	59.8	232.5	-	DEL	Novel	tvc.novel.185	UMPS	PN.UMPS_1_12	---	124462986	CT	C	117	117	-	60	-	57	-	70	36	34	0.5015	-	0.026	-	0.0091	-	-0.006	-	267.729	-	1	-	0	-	0	-	0.0027	-	Kasumi-2 JCRB1395
chr3	128200806	G	A	Heterozygous	-	44.6	141.21	-	SNP	Novel	tvc.novel.186	GATA2	PN.GATA2_1_5	---	128200806	G	A	157	157	-	77	-	80	-	70	38	32	0.5523	-	0.0037	-	-0.0052	-	0.0059	-	79.2399	-	1	-	0	-	0	-	0.094	-	Kasumi-2 JCRB1395
chr3	128205860	G	C	Homozygous	-	99.7	2289.25	-	SNP	Novel	tvc.novel.187	GATA2	PN.GATA2_1_13	---	128205860	G	C	315	315	-	143	-	172	-	314	142	172	0.5018	-	0.0517	-	-0.0194	-	0.0004	-	63.9595	-	3	-	0	-	0	-	-0.0006	-	Kasumi-2 JCRB1395
chr3	129694681	C	G	Heterozygous	-	46.4	329.171	-	SNP	Novel	tvc.novel.188	TRH	PN.TRH_1_1	---	129694681	C	G	342	343	-	190	-	153	-	159	91	68	0.5187	-	0.0259	-	0.0149	-	-0.0147	-	90.5282	-	1	-	0	-	0	-	0.0376	-	Kasumi-2 JCRB1395
chr3	129694934	C	A	Homozygous	-	100	1319.39	-	SNP	Novel	tvc.novel.189	TRH	PN.TRH_1_2	---	129694934	C	A	176	177	-	91	-	86	-	177	91	86	0.5	-	0.0422	-	0	-	-0.0001	-	97.047	-	2	-	0	-	0	-	0	-	Kasumi-2 JCRB1395
chr3	129695038	G	A	Homozygous	-	100	1302.28	-	SNP	Novel	tvc.novel.190	TRH	PN.TRH_1_2	---	129695038	G	A	172	175	-	90	-	85	-	175	90	85	0.5	-	0.0068	-	0	-	0	-	176.641	-	4	-	0	-	0	-	0	-	Kasumi-2 JCRB1395
chr3	129695440	G	T	Heterozygous	-	60.2	189.794	-	SNP	Novel	tvc.novel.191	TRH	PN.TRH_1_3	---	129695440	G	T	93	93	-	46	-	47	-	56	32	24	0.5767	-	0.0223	-	-0.008	-	0.0049	-	336.853	-	1	-	0	-	0	-	0.1407	-	Kasumi-2 JCRB1395
chr3	129695538	C	T	Homozygous	-	100	702.117	-	SNP	Novel	tvc.novel.192	TRH	PN.TRH_1_3	---	129695538	C	T	94	94	-	44	-	50	-	94	44	50	0.5	-	0.0209	-	0	-	0	-	362.399	-	4	-	0	-	0	-	0	-	Kasumi-2 JCRB1395
chr3	129695954	T	C	Homozygous	-	99	1461.99	-	SNP	Novel	tvc.novel.193	TRH	PN.TRH_1_6	---	129695954	T	C	201	204	-	97	-	107	-	202	97	105	0.5047	-	0.031	-	0.0492	-	-0.001	-	63.0177	-	2	-	0	-	0	-	0	-	Kasumi-2 JCRB1395
chr3	133329943	G	A	Heterozygous	-	47.3	159.66	-	SNP	Novel	tvc.novel.194	TOPBP1	PN.TOPBP1_1_8	---	133329943	G	A	147	150	-	86	-	64	-	71	39	32	0.5244	-	0.0426	-	-0.0051	-	0.006	-	280.843	-	1	-	0	-	0	-	-0.0213	-	Kasumi-2 JCRB1395
chr3	133335787	C	T	Heterozygous	-	56.1	193.022	-	SNP	Novel	tvc.novel.195	TOPBP1	PN.TOPBP1_1_12	---	133335787	C	T	113	114	-	58	-	56	-	64	35	29	0.5382	-	0.0527	-	-0.009	-	0.0128	-	69.0395	-	1	-	0	-	0	-	0.0777	-	Kasumi-2 JCRB1395
chr3	133339340	A	G	Homozygous	-	100	1055.25	-	SNP	Novel	tvc.novel.196	TOPBP1	PN.TOPBP1_1_18	---	133339340	A	G	142	142	-	58	-	84	-	142	58	84	0.5	-	0.0303	-	0	-	0	-	308.529	-	4	-	0	-	0	-	0	-	Kasumi-2 JCRB1395
chr3	133342218	C	T	Heterozygous	-	48	168.247	-	SNP	Novel	tvc.novel.197	TOPBP1	PN.TOPBP1_1_21	---	133342218	C	T	152	152	-	88	-	64	-	73	41	32	0.5176	-	0.0104	-	-0.0092	-	0.0111	-	265.045	-	1	-	0	-	0	-	-0.0319	-	Kasumi-2 JCRB1395
chr3	133342223	C	T	Heterozygous	-	52	207.842	-	SNP	Novel	tvc.novel.198	TOPBP1	PN.TOPBP1_1_21	---	133342223	C	T	152	152	-	88	-	64	-	79	47	32	0.5165	-	0.0242	-	-0.0289	-	0.0174	-	86.1601	-	1	-	0	-	0	-	0.03	-	Kasumi-2 JCRB1395
chr3	133368362	T	G	Heterozygous	-	48	268.875	-	SNP	Novel	tvc.novel.199	TOPBP1	PN.TOPBP1_1_37	---	133368362	T	G	245	250	-	132	-	118	-	120	60	60	0.528	-	0.0222	-	-0.002	-	0.0022	-	326.132	-	2	-	0	-	0	-	-0.0484	-	Kasumi-2 JCRB1395
chr3	133374030	T	C	Homozygous	-	100	474.141	-	SNP	Novel	tvc.novel.200	TOPBP1	PN.TOPBP1_1_44	---	133374030	T	C	64	64	-	33	-	31	-	64	33	31	0.5	-	0.0487	-	0	-	0.0004	-	115.67	-	1	-	0	-	0	-	0	-	Kasumi-2 JCRB1395
chr3	168818560	C	T	Homozygous	-	100	832.621	-	SNP	Novel	tvc.novel.201	MECOM	PN.MECOM_1_9	---	168818560	C	T	111	112	-	61	-	51	-	112	61	51	0.5	-	0.0506	-	0	-	-0.0005	-	85.6901	-	1	-	0	-	0	-	0	-	Kasumi-2 JCRB1395
chr3	168819788	A	G	Homozygous	-	100	1028.67	-	SNP	Novel	tvc.novel.202	MECOM	PN.MECOM_1_11	---	168819788	A	G	135	138	-	70	-	68	-	138	70	68	0.5	-	0.0755	-	0	-	0.0001	-	156.343	-	1	-	0	-	0	-	0	-	Kasumi-2 JCRB1395
chr3	172224303	A	G	Heterozygous	-	45.1	58.0434	-	SNP	Novel	tvc.novel.203	TNFSF10	PN.TNFSF10_1_1	---	172224303	A	G	41	51	-	28	-	23	-	23	15	8	0.6062	-	0.0622	-	-0.0183	-	0.0005	-	93.3503	-	7	-	0	-	0	-	-0.0126	-	Kasumi-2 JCRB1395
chr3	176765253	G	A	Homozygous	-	93.3	272.368	-	SNP	Novel	tvc.novel.204	TBL1XR1	PN.TBL1XR1_1_11	---	176765253	G	A	37	45	-	23	-	22	-	42	22	20	0.5127	-	0.0575	-	-0.0237	-	0.0018	-	268.567	-	1	-	0	-	0	-	0	-	Kasumi-2 JCRB1395
chr3	176769608	G	A	Homozygous	-	100	493.005	-	SNP	Novel	tvc.novel.205	TBL1XR1	PN.TBL1XR1_1_15	---	176769608	G	A	64	66	-	34	-	32	-	66	34	32	0.5	-	0.003	-	0	-	0	-	248.444	-	1	-	0	-	0	-	0	-	Kasumi-2 JCRB1395
chr3	176782519	-	GT	Homozygous	-	98.9	660.686	-	INS	Novel	tvc.novel.206	TBL1XR1	PN.TBL1XR1_1_17	---	176782518	T	TGT	92	92	-	49	-	43	-	91	48	43	0.5052	-	0.0256	-	0.0342	-	-0.0008	-	302.919	-	1	-	0	-	0	-	-0.0098	-	Kasumi-2 JCRB1395
chr3	178921639	C	A	Heterozygous	-	48.8	188.279	-	SNP	Novel	tvc.novel.207	PIK3CA	PN.PIK3CA_1_8	---	178921639	C	A	164	164	-	92	-	72	-	80	43	37	0.5237	-	0.0568	-	-0.0094	-	0.0094	-	172.003	-	1	-	0	-	0	-	-0.043	-	Kasumi-2 JCRB1395
chr3	178922274	C	A	Heterozygous	-	41.8	122.794	-	SNP	Novel	tvc.novel.208	PIK3CA	PN.PIK3CA_1_9	---	178922274	C	A	164	165	-	84	-	81	-	69	34	35	0.5163	-	0.0203	-	0.0161	-	-0.022	-	278.9	-	2	-	0	-	0	-	-0.0238	-	Kasumi-2 JCRB1395
chr3	188202550	A	T	Homozygous	-	100	656.285	-	SNP	Novel	tvc.novel.209	LPP	PN.LPP_1_4	---	188202550	A	T	88	88	-	39	-	49	-	88	39	49	0.5	-	0.0811	-	0	-	0.0009	-	65.2627	-	2	-	0	-	0	-	0	-	Kasumi-2 JCRB1395
chr3	188202582	G	T	Homozygous	-	100	656.298	-	SNP	Novel	tvc.novel.210	LPP	PN.LPP_1_4	---	188202582	G	T	87	88	-	39	-	49	-	88	39	49	0.5	-	0.0198	-	0	-	0	-	350.832	-	1	-	0	-	0	-	0	-	Kasumi-2 JCRB1395
chr3	188590358	C	T	Homozygous	-	100	854.208	-	SNP	Novel	tvc.novel.211	LPP	PN.LPP_1_15	---	188590358	C	T	106	116	-	70	-	46	-	116	70	46	0.5	-	0.0158	-	0	-	0	-	291.144	-	1	-	0	-	0	-	0	-	Kasumi-2 JCRB1395
chr3	188590446	A	G	Homozygous	-	100	855.602	-	SNP	Novel	tvc.novel.212	LPP	PN.LPP_1_15	---	188590446	A	G	114	115	-	68	-	47	-	115	68	47	0.5	-	0.0614	-	0	-	0.0003	-	127.893	-	1	-	0	-	0	-	0	-	Kasumi-2 JCRB1395
chr3	189587274	A	G	Homozygous	-	100	668.109	-	SNP	Novel	tvc.novel.213	TP63	PN.TP63_1_13	---	189587274	A	G	90	90	-	48	-	42	-	90	48	42	0.5	-	0.0346	-	0	-	0.0001	-	231.262	-	1	-	0	-	0	-	0	-	Kasumi-2 JCRB1395
chr3	189590824	G	C	Homozygous	-	98.4	440.931	-	SNP	Novel	tvc.novel.214	TP63	PN.TP63_1_14	---	189590824	G	C	63	63	-	15	-	48	-	62	15	47	0.5053	-	0.1784	-	0.0311	-	-0.002	-	98.6819	-	3	-	0	-	0	-	0.0099	-	Kasumi-2 JCRB1395
chr3	189604149	T	G	Homozygous	-	100	901.262	-	SNP	Novel	tvc.novel.215	TP63	PN.TP63_1_17	---	189604149	T	G	121	121	-	53	-	68	-	121	53	68	0.5	-	0.0188	-	0	-	0	-	77.9841	-	2	-	0	-	0	-	0	-	Kasumi-2 JCRB1395
chr3	189604160	T	C	Homozygous	-	100	901.264	-	SNP	Novel	tvc.novel.216	TP63	PN.TP63_1_17	---	189604160	T	C	121	121	-	53	-	68	-	121	53	68	0.5	-	0.0268	-	0	-	0.0001	-	208.514	-	2	-	0	-	0	-	0	-	Kasumi-2 JCRB1395
chr3	195789708	G	T	Heterozygous	-	44.2	118.944	-	SNP	Novel	tvc.novel.217	TFRC	PN.TFRC_1_12	---	195789708	G	T	138	138	-	57	-	81	-	61	28	33	0.5466	-	0.0687	-	-0.0065	-	0.0067	-	185.748	-	3	-	0	-	0	-	0.0972	-	Kasumi-2 JCRB1395
chr3	195798258	T	C	Homozygous	-	100	1545.91	-	SNP	Novel	tvc.novel.218	TFRC	PN.TFRC_1_18	---	195798258	T	C	208	208	-	75	-	133	-	208	75	133	0.5	-	0.0772	-	0	-	-0.0001	-	58.9217	-	3	-	0	-	0	-	0	-	Kasumi-2 JCRB1395
chr3	195800811	C	T	Heterozygous	-	47.7	236.589	-	SNP	Novel	tvc.novel.219	TFRC	PN.TFRC_1_21	---	195800811	C	T	221	222	-	98	-	124	-	106	52	54	0.5492	-	0.0025	-	-0.0116	-	0.0117	-	235.715	-	2	-	0	-	0	-	0.0852	-	Kasumi-2 JCRB1395
chr3	195801025	T	A	Heterozygous	-	49.4	289.736	-	SNP	Novel	tvc.novel.220	TFRC	PN.TFRC_1_22	---	195801025	T	A	249	249	-	86	-	163	-	123	43	80	0.5046	-	0.0223	-	0.0082	-	-0.0086	-	357.793	-	1	-	0	-	0	-	0.0085	-	Kasumi-2 JCRB1395
chr3	195804002	C	A	Heterozygous	-	45.9	109.295	-	SNP	Novel	tvc.novel.221	TFRC	PN.TFRC_1_26	---	195804002	C	A	109	109	-	76	-	33	-	50	37	13	0.5527	-	0.0614	-	-0.0238	-	0.0261	-	122.047	-	1	-	0	-	0	-	0.0942	-	Kasumi-2 JCRB1395
chr3	195804060	C	A	Heterozygous	-	44.7	96.5817	-	SNP	Novel	tvc.novel.222	TFRC	PN.TFRC_1_26	---	195804060	C	A	103	103	-	70	-	33	-	46	34	12	0.5718	-	0.0946	-	-0.0025	-	0.001	-	60.3361	-	2	-	0	-	0	-	0.1277	-	Kasumi-2 JCRB1395
chr4	1807894	G	A	Homozygous	-	99.6	1769.3	-	SNP	Novel	tvc.novel.223	FGFR3	PN.FGFR3_1_18	---	1807894	G	A	241	242	-	120	-	122	-	241	120	121	0.5021	-	0.0282	-	-0.1362	-	0.0008	-	71.9778	-	1	-	0	-	0	-	0	-	Kasumi-2 JCRB1395
chr4	1961137	G	A	Homozygous	-	100	1337.27	-	SNP	Novel	tvc.novel.224	WHSC1	PN.WHSC1_1_29	---	1961137	G	A	180	180	-	102	-	78	-	180	102	78	0.5	-	0.037	-	0	-	0.0001	-	81.4345	-	1	-	0	-	0	-	0	-	Kasumi-2 JCRB1395
chr4	54243905	T	C	Homozygous	-	100	1610.12	-	SNP	Novel	tvc.novel.225	FIP1L1	PN.FIP1L1_1_1	---	54243905	T	C	216	216	-	91	-	125	-	216	91	125	0.5	-	0.0301	-	0	-	0	-	217.851	-	1	-	0	-	0	-	0	-	Kasumi-2 JCRB1395
chr4	54255956	T	G	Homozygous	-	98.1	297.536	-	SNP	Novel	tvc.novel.226	FIP1L1	PN.FIP1L1_1_7	---	54255956	T	G	51	53	-	29	-	24	-	52	29	23	0.5106	-	0.0076	-	-0.0489	-	0.0001	-	258.924	-	9	-	0	-	0	-	0.0209	-	Kasumi-2 JCRB1395
chr4	54257034	A	T	Homozygous	-	100	421.838	-	SNP	Novel	tvc.novel.227	FIP1L1	PN.FIP1L1_1_10	---	54257034	A	T	55	57	-	30	-	27	-	57	30	27	0.5	-	0.1018	-	0	-	0.0003	-	68.7291	-	1	-	0	-	0	-	0	-	Kasumi-2 JCRB1395
chr4	55125058	A	T	Heterozygous	-	58.3	583.561	-	SNP	Novel	tvc.novel.228	PDGFRA	PN.PDGFRA_1_1	---	55125058	A	T	322	324	-	120	-	204	-	189	69	120	0.5057	-	0.0399	-	0.0141	-	-0.0098	-	301.316	-	1	-	0	-	0	-	-0.0073	-	Kasumi-2 JCRB1395
chr4	55130078	T	C	Heterozygous	-	45.5	179.755	-	SNP	Novel	tvc.novel.229	PDGFRA	PN.PDGFRA_1_5	---	55130078	T	C	189	191	-	85	-	106	-	87	42	45	0.5379	-	0.0481	-	0.0086	-	-0.0114	-	288.735	-	1	-	0	-	0	-	0.0686	-	Kasumi-2 JCRB1395
chr4	55133726	T	G	Heterozygous	-	53.1	233.877	-	SNP	Novel	tvc.novel.230	PDGFRA	PN.PDGFRA_1_8	---	55133726	T	G	157	162	-	75	-	87	-	86	36	50	0.5449	-	0.1108	-	0.0065	-	-0.0047	-	58.0901	-	3	-	0	-	0	-	-0.1016	-	Kasumi-2 JCRB1395
chr4	55133936	C	T	Heterozygous	-	38.9	77.8362	-	SNP	Novel	tvc.novel.231	PDGFRA	PN.PDGFRA_1_9	---	55133936	C	T	119	126	-	62	-	64	-	49	17	32	0.6458	-	0.0541	-	-0.0068	-	0.0083	-	65.639	-	2	-	0	-	0	-	-0.2231	-	Kasumi-2 JCRB1395
chr4	55133959	C	T	Heterozygous	-	41.6	94.1708	-	SNP	Novel	tvc.novel.232	PDGFRA	PN.PDGFRA_1_9	---	55133959	C	T	120	125	-	60	-	65	-	52	19	33	0.6158	-	0.0492	-	0.0155	-	-0.0219	-	80.5164	-	1	-	0	-	0	-	-0.1846	-	Kasumi-2 JCRB1395
chr4	55139771	T	C	Heterozygous	-	40.6	121.323	-	SNP	Novel	tvc.novel.233	PDGFRA	PN.PDGFRA_1_12	---	55139771	T	C	180	180	-	106	-	74	-	73	47	26	0.5579	-	0.015	-	-0.002	-	0.0026	-	338.108	-	1	-	0	-	0	-	0.1029	-	Kasumi-2 JCRB1395
chr4	55141055	A	G	Homozygous	-	100	1191.97	-	SNP	Novel	tvc.novel.234	PDGFRA	PN.PDGFRA_1_14	---	55141055	A	G	159	160	-	93	-	67	-	160	93	67	0.5	-	0.014	-	0	-	0	-	170.554	-	1	-	0	-	0	-	0	-	Kasumi-2 JCRB1395
chr4	55143577	G	A	Heterozygous	-	54.2	324.252	-	SNP	Novel	tvc.novel.235	PDGFRA	PN.PDGFRA_1_15	---	55143577	G	A	213	216	-	119	-	97	-	117	67	50	0.522	-	0.0054	-	0.0188	-	-0.0146	-	315.177	-	1	-	0	-	0	-	0.0521	-	Kasumi-2 JCRB1395
chr4	55156380	G	A	Homozygous	-	100	737.949	-	SNP	Novel	tvc.novel.236	PDGFRA	PN.PDGFRA_1_25	---	55156380	G	A	98	99	-	50	-	49	-	99	50	49	0.5	-	0.0244	-	0	-	0	-	363.564	-	1	-	0	-	0	-	0	-	Kasumi-2 JCRB1395
chr4	55156400	A	G	Homozygous	-	100	737.949	-	SNP	Novel	tvc.novel.237	PDGFRA	PN.PDGFRA_1_25	---	55156400	A	G	99	99	-	50	-	49	-	99	50	49	0.5	-	0.0296	-	0	-	0	-	230.692	-	1	-	0	-	0	-	0	-	Kasumi-2 JCRB1395
chr4	55161391	T	C	Homozygous	-	100	1173.6	-	SNP	Novel	tvc.novel.238	PDGFRA	PN.PDGFRA_1_27	---	55161391	T	C	158	158	-	69	-	89	-	158	69	89	0.5	-	0.0176	-	0	-	0	-	194.381	-	1	-	0	-	0	-	0	-	Kasumi-2 JCRB1395
chr4	55946081	A	G	Homozygous	-	99.3	1081.32	-	SNP	Novel	tvc.novel.239	KDR	PN.KDR_1_1	---	55946081	A	G	148	149	-	75	-	74	-	148	74	74	0.5034	-	0.0279	-	0.0505	-	-0.0002	-	155.772	-	1	-	0	-	0	-	-0.0065	-	Kasumi-2 JCRB1395
chr4	55946354	G	T	Heterozygous	-	53.9	195.851	-	SNP	Novel	tvc.novel.240	KDR	PN.KDR_1_2	---	55946354	G	T	127	128	-	50	-	78	-	69	26	43	0.5146	-	0.0387	-	0.0094	-	-0.008	-	265.562	-	2	-	0	-	0	-	-0.0218	-	Kasumi-2 JCRB1395
chr4	55948108	A	G	Homozygous	-	99.5	1419.7	-	SNP	Novel	tvc.novel.241	KDR	PN.KDR_1_3	---	55948108	A	G	192	194	-	81	-	113	-	193	81	112	0.5022	-	0.0236	-	-0.089	-	0.0003	-	62.7711	-	1	-	0	-	0	-	0.0042	-	Kasumi-2 JCRB1395
chr4	55968053	A	C	Heterozygous	-	53.1	231.1	-	SNP	Novel	tvc.novel.242	KDR	PN.KDR_1_18	---	55968053	A	C	160	160	-	88	-	72	-	85	47	38	0.503	-	0.0586	-	-0.096	-	0.0841	-	71.1364	-	1	-	0	-	0	-	0.0054	-	Kasumi-2 JCRB1395
chr4	55980239	C	T	Heterozygous	-	47.4	180.741	-	SNP	Novel	tvc.novel.243	KDR	PN.KDR_1_28	---	55980239	C	T	170	171	-	76	-	95	-	81	39	42	0.5372	-	0.0078	-	-0.0211	-	0.0155	-	78.5241	-	1	-	0	-	0	-	0.0626	-	Kasumi-2 JCRB1395
chr4	89015857	C	T	Heterozygous	-	43.5	164.145	-	SNP	Novel	tvc.novel.244	ABCG2	PN.ABCG2_1_3	---	89015857	C	T	197	200	-	96	-	104	-	87	44	43	0.5257	-	0.036	-	0.0043	-	-0.0045	-	164.6	-	1	-	0	-	0	-	0.0515	-	Kasumi-2 JCRB1395
chr4	89016782	A	G	Heterozygous	-	53.1	189.405	-	SNP	Novel	tvc.novel.245	ABCG2	PN.ABCG2_1_4	---	89016782	A	G	128	130	-	39	-	91	-	69	20	49	0.5122	-	0.0131	-	-0.0003	-	0.0002	-	333.666	-	4	-	0	-	0	-	0.0018	-	Kasumi-2 JCRB1395
chr4	89018565	A	G	Heterozygous	-	50	210.93	-	SNP	Novel	tvc.novel.246	ABCG2	PN.ABCG2_1_5	---	89018565	A	G	172	172	-	83	-	89	-	86	41	45	0.5058	-	0.0039	-	0.0046	-	-0.0046	-	312.319	-	7	-	0	-	0	-	-0.0106	-	Kasumi-2 JCRB1395
chr4	89022362	C	T	Heterozygous	-	41.5	105.131	-	SNP	Novel	tvc.novel.247	ABCG2	PN.ABCG2_1_7	---	89022362	C	T	142	142	-	78	-	64	-	59	38	21	0.5975	-	0.0094	-	-0.0004	-	0.0006	-	182.535	-	3	-	0	-	0	-	0.1733	-	Kasumi-2 JCRB1395
chr4	89053718	T	C	Heterozygous	-	48.4	240.416	-	SNP	Novel	tvc.novel.248	ABCG2	PN.ABCG2_1_21	---	89053718	T	C	216	217	-	103	-	114	-	105	49	56	0.508	-	0.0317	-	0.0159	-	-0.019	-	66.3746	-	2	-	0	-	0	-	-0.0186	-	Kasumi-2 JCRB1395
chr4	89060909	T	C	Heterozygous	-	51.7	200.913	-	SNP	Novel	tvc.novel.249	ABCG2	PN.ABCG2_1_22	---	89060909	T	C	147	149	-	83	-	66	-	77	47	30	0.5547	-	0.0649	-	-0.0029	-	0.0033	-	61.7943	-	2	-	0	-	0	-	0.0982	-	Kasumi-2 JCRB1395
chr4	89061114	C	T	Heterozygous	-	49.4	213.333	-	SNP	Novel	tvc.novel.250	ABCG2	PN.ABCG2_1_23	---	89061114	C	T	180	180	-	97	-	83	-	89	47	42	0.5108	-	0.0222	-	0.0001	-	-0.0001	-	384.393	-	1	-	0	-	0	-	-0.0197	-	Kasumi-2 JCRB1395
chr4	89061265	C	T	Heterozygous	-	50.5	228.791	-	SNP	Novel	tvc.novel.251	ABCG2	PN.ABCG2_1_23	---	89061265	C	T	182	182	-	88	-	94	-	92	44	48	0.5053	-	0.0231	-	-0.0053	-	0.0053	-	374.354	-	1	-	0	-	0	-	-0.0096	-	Kasumi-2 JCRB1395
chr4	106155185	C	G	Heterozygous	-	53.6	129.751	-	SNP	Novel	tvc.novel.252	TET2	PN.TET2_1_1	---	106155185	C	G	84	84	-	44	-	40	-	45	22	23	0.5349	-	0.0584	-	-0.0225	-	0.0207	-	85.4152	-	2	-	0	-	0	-	-0.0633	-	Kasumi-2 JCRB1395
chr4	106156139	C	T	Heterozygous	-	54.1	204.071	-	SNP	Novel	tvc.novel.253	TET2	PN.TET2_1_6	---	106156139	C	T	132	133	-	64	-	69	-	72	36	36	0.5188	-	0.0243	-	0.007	-	-0.0065	-	265.112	-	1	-	0	-	0	-	0.0277	-	Kasumi-2 JCRB1395
chr4	106196951	A	G	Heterozygous	-	49.7	391.282	-	SNP	Novel	tvc.novel.254	TET2	PN.TET2_1_34	---	106196951	A	G	334	334	-	150	-	184	-	166	71	95	0.5217	-	0.0119	-	-0.0134	-	0.0162	-	114.516	-	1	-	0	-	0	-	-0.0396	-	Kasumi-2 JCRB1395
chr4	114376933	G	A	Heterozygous	-	53.1	212.451	-	SNP	Novel	tvc.novel.255	CAMK2D	PN.CAMK2D_1_2	---	114376933	G	A	147	147	-	61	-	86	-	78	28	50	0.5588	-	0.0179	-	-0.0015	-	0.0018	-	243.194	-	2	-	0	-	0	-	-0.1071	-	Kasumi-2 JCRB1395
chr4	122590913	G	A	Heterozygous	-	56.9	369.609	-	SNP	Novel	tvc.novel.256	ANXA5	PN.ANXA5_1_2	---	122590913	G	A	203	216	-	113	-	103	-	123	70	53	0.5462	-	0.0757	-	-0.0106	-	0.0065	-	104.038	-	1	-	0	-	0	-	0.0928	-	Kasumi-2 JCRB1395
chr4	123377482	C	A	Heterozygous	-	47.6	114.472	-	SNP	Novel	tvc.novel.257	IL2	PN.IL2_1_6	---	123377482	C	A	102	103	-	57	-	46	-	49	28	21	0.5183	-	0.0468	-	-0.0139	-	0.0139	-	203.666	-	1	-	0	-	0	-	0.0245	-	Kasumi-2 JCRB1395
chr5	1255520	G	A	Heterozygous	-	46	226.169	-	SNP	Novel	tvc.novel.258	TERT	PN.TERT_1_3	---	1255520	G	A	237	237	-	120	-	117	-	109	62	47	0.5626	-	0.0103	-	-0.0068	-	0.0098	-	212.904	-	1	-	0	-	0	-	0.1131	-	Kasumi-2 JCRB1395
chr5	1280477	G	A	Heterozygous	-	49.2	206.698	-	SNP	Novel	tvc.novel.259	TERT	PN.TERT_1_17	---	1280477	G	A	177	177	-	96	-	81	-	87	47	40	0.5022	-	0.0822	-	0.0063	-	-0.0069	-	67.0032	-	2	-	0	-	0	-	-0.0039	-	Kasumi-2 JCRB1395
chr5	1294086	C	T	Heterozygous	-	49.2	428.892	-	SNP	Novel	tvc.novel.260	TERT	PN.TERT_1_23	---	1294086	C	T	374	378	-	171	-	207	-	186	81	105	0.5171	-	0.0171	-	0.0027	-	-0.0031	-	219.849	-	3	-	0	-	0	-	-0.0373	-	Kasumi-2 JCRB1395
chr5	7870973	A	G	Heterozygous	-	48.7	223.242	-	SNP	Novel	tvc.novel.261	MTRR	PN.MTRR_1_2	---	7870973	A	G	195	197	-	118	-	79	-	96	61	35	0.5385	-	0.0475	-	-0.0026	-	0.0028	-	98.9105	-	1	-	0	-	0	-	0.0775	-	Kasumi-2 JCRB1395
chr5	7878424	T	A	Heterozygous	-	43.6	156.428	-	SNP	Novel	tvc.novel.262	MTRR	PN.MTRR_1_7	---	7878424	T	A	187	188	-	90	-	98	-	82	36	46	0.5399	-	0.0351	-	-0.0105	-	0.0125	-	71.9731	-	1	-	0	-	0	-	-0.0762	-	Kasumi-2 JCRB1395
chr5	7889216	G	A	Heterozygous	-	43.1	145.781	-	SNP	Novel	tvc.novel.263	MTRR	PN.MTRR_1_12	---	7889216	G	A	181	181	-	71	-	110	-	78	30	48	0.508	-	0.0619	-	-0.0132	-	0.0157	-	104.676	-	1	-	0	-	0	-	-0.0144	-	Kasumi-2 JCRB1395
chr5	7889304	C	T	Heterozygous	-	43.2	148.19	-	SNP	Novel	tvc.novel.264	MTRR	PN.MTRR_1_12	---	7889304	C	T	182	183	-	70	-	113	-	79	30	49	0.5029	-	0.0201	-	-0.0106	-	0.014	-	207.656	-	2	-	0	-	0	-	-0.0092	-	Kasumi-2 JCRB1395
chr5	7891577	AGACTC	-	Heterozygous	-	32.9	50	-	DEL	Novel	tvc.novel.265	MTRR	PN.MTRR_1_13	---	7891576	TAGACTC	T	146	146	-	80	-	66	-	48	23	25	0	-	0	-	0	-	0	-	0	-	0	-	0	-	0	-	0	-	Kasumi-2 JCRB1395
chr5	7891579	ACTCAG	-	Heterozygous	-	35.7	65.2465	-	DEL	Novel	tvc.novel.266	MTRR	PN.MTRR_1_13	---	7891578	GACTCAG	G	140	143	-	79	-	64	-	51	26	25	0.5427	-	0.0166	-	0.0021	-	-0.0039	-	420.008	-	1	-	0	-	0	-	-0.0876	-	Kasumi-2 JCRB1395
chr5	7895985	A	G	Heterozygous	-	46	195.253	-	SNP	Novel	tvc.novel.267	MTRR	PN.MTRR_1_15	---	7895985	A	G	202	202	-	100	-	102	-	93	37	56	0.5974	-	0.052	-	0.0105	-	-0.0112	-	62.943	-	2	-	0	-	0	-	-0.1758	-	Kasumi-2 JCRB1395
chr5	14290805	G	A	Heterozygous	-	56.2	296.705	-	SNP	Novel	tvc.novel.268	TRIO	PN.TRIO_1_7	---	14290805	G	A	177	178	-	93	-	85	-	100	56	44	0.5377	-	0.0327	-	-0.0049	-	0.0035	-	153.425	-	1	-	0	-	0	-	0.0742	-	Kasumi-2 JCRB1395
chr5	14359556	G	A	Heterozygous	-	56.1	167.622	-	SNP	Novel	tvc.novel.269	TRIO	PN.TRIO_1_23	---	14359556	G	A	98	98	-	40	-	58	-	55	21	34	0.5275	-	0.0068	-	-0.0178	-	0.0137	-	242.902	-	1	-	0	-	0	-	-0.0502	-	Kasumi-2 JCRB1395
chr5	14377962	A	C	Heterozygous	-	49.7	203.852	-	SNP	Novel	tvc.novel.270	TRIO	PN.TRIO_1_35	---	14377962	A	C	168	169	-	73	-	96	-	84	36	48	0.5034	-	0.0369	-	-0.002	-	0.0019	-	246.32	-	1	-	0	-	0	-	-0.0128	-	Kasumi-2 JCRB1395
chr5	14378068	T	G	Heterozygous	-	50.9	215.362	-	SNP	Novel	tvc.novel.271	TRIO	PN.TRIO_1_35	---	14378068	T	G	166	167	-	69	-	98	-	85	36	49	0.5106	-	0.0266	-	-0.0091	-	0.008	-	57.1219	-	2	-	0	-	0	-	0.026	-	Kasumi-2 JCRB1395
chr5	14387813	T	C	Heterozygous	-	49.1	317.819	-	SNP	Novel	tvc.novel.272	TRIO	PN.TRIO_1_40	---	14387813	T	C	279	279	-	148	-	131	-	137	72	65	0.5049	-	0.0088	-	0.0002	-	-0.0002	-	281.462	-	1	-	0	-	0	-	-0.009	-	Kasumi-2 JCRB1395
chr5	14420027	A	C	Heterozygous	-	45.7	241.329	-	SNP	Novel	tvc.novel.273	TRIO	PN.TRIO_1_54	---	14420027	A	C	256	258	-	127	-	131	-	118	62	56	0.5331	-	0.0684	-	-0.0025	-	0.0022	-	61.4878	-	2	-	0	-	0	-	0.0527	-	Kasumi-2 JCRB1395
chr5	14462816	C	T	Heterozygous	-	52.9	173.137	-	SNP	Novel	tvc.novel.274	TRIO	PN.TRIO_1_58	---	14462816	C	T	119	119	-	64	-	55	-	63	36	27	0.534	-	0.0097	-	0.0032	-	-0.0027	-	371.995	-	1	-	0	-	0	-	0.0618	-	Kasumi-2 JCRB1395
chr5	14472626	T	C	Homozygous	-	100	1456.53	-	SNP	Novel	tvc.novel.275	TRIO	PN.TRIO_1_63	---	14472626	T	C	196	196	-	109	-	87	-	196	109	87	0.5	-	0.0146	-	0	-	-0.0001	-	69.7835	-	2	-	0	-	0	-	0	-	Kasumi-2 JCRB1395
chr5	14479938	G	A	Homozygous	-	100	883.092	-	SNP	Novel	tvc.novel.276	TRIO	PN.TRIO_1_67	---	14479938	G	A	117	119	-	69	-	50	-	119	69	50	0.5	-	0.0425	-	0	-	0	-	106.98	-	1	-	0	-	0	-	0	-	Kasumi-2 JCRB1395
chr5	35857177	G	C	Heterozygous	-	49.4	299.131	-	SNP	Novel	tvc.novel.277	IL7R	PN.IL7R_1_2	---	35857177	G	C	257	257	-	124	-	133	-	127	63	64	0.5136	-	0.029	-	-0.0301	-	0.0302	-	89.9222	-	1	-	0	-	0	-	0.0247	-	Kasumi-2 JCRB1395
chr5	35857235	C	G	Heterozygous	-	49.4	299.158	-	SNP	Novel	tvc.novel.278	IL7R	PN.IL7R_1_2	---	35857235	C	G	256	257	-	121	-	136	-	127	61	66	0.5095	-	0.0466	-	-0.0054	-	0.0064	-	74.7027	-	1	-	0	-	0	-	0.0209	-	Kasumi-2 JCRB1395
chr5	35857262	A	G	Heterozygous	-	49.4	299.161	-	SNP	Novel	tvc.novel.279	IL7R	PN.IL7R_1_2	---	35857262	A	G	257	257	-	121	-	136	-	127	61	66	0.5095	-	0.0516	-	0.0155	-	-0.0157	-	270.27	-	2	-	0	-	0	-	0.0173	-	Kasumi-2 JCRB1395
chr5	35857309	-	C	Homozygous	-	100	1845.05	-	INS	Novel	tvc.novel.280	IL7R	PN.IL7R_1_2	---	35857305	TGTT	TGTTC	176	254	-	118	-	136	-	254	118	136	0.5	-	0.0112	-	0	-	0.0001	-	355.032	-	0	-	0	-	0	-	0	-	Kasumi-2 JCRB1395
chr5	35861068	T	C	Heterozygous	-	50.3	234.043	-	SNP	Novel	tvc.novel.281	IL7R	PN.IL7R_1_3	---	35861068	T	C	188	189	-	104	-	85	-	95	55	40	0.5291	-	0.0214	-	-0.008	-	0.0071	-	158.649	-	1	-	0	-	0	-	0.049	-	Kasumi-2 JCRB1395
chr5	35871190	G	A	Homozygous	-	99.1	1579.22	-	SNP	Novel	tvc.novel.282	IL7R	PN.IL7R_1_5	---	35871190	G	A	218	220	-	96	-	124	-	218	95	123	0.5006	-	0.0289	-	-0.0158	-	0.0001	-	256.598	-	1	-	0	-	0	-	-0.0012	-	Kasumi-2 JCRB1395
chr5	35874575	C	T	Heterozygous	-	47.6	114.809	-	SNP	Novel	tvc.novel.283	IL7R	PN.IL7R_1_7	---	35874575	C	T	104	105	-	43	-	62	-	50	21	29	0.5108	-	0.1214	-	-0.0041	-	0.0043	-	175.807	-	2	-	0	-	0	-	0.03	-	Kasumi-2 JCRB1395
chr5	35875593	A	T	Heterozygous	-	54.7	231.972	-	SNP	Novel	tvc.novel.284	IL7R	PN.IL7R_1_8	---	35875593	A	T	148	148	-	90	-	58	-	81	51	30	0.5228	-	0.0269	-	0.0013	-	-0.0011	-	212.076	-	1	-	0	-	0	-	0.0417	-	Kasumi-2 JCRB1395
chr5	35876449	C	T	Heterozygous	-	50	319.251	-	SNP	Novel	tvc.novel.285	IL7R	PN.IL7R_1_11	---	35876449	C	T	264	266	-	124	-	142	-	133	65	68	0.5226	-	0.0208	-	0.0022	-	-0.0022	-	247.345	-	1	-	0	-	0	-	0.0417	-	Kasumi-2 JCRB1395
chr5	112162854	T	C	Homozygous	-	100	1040.34	-	SNP	Novel	tvc.novel.286	APC	PN.APC_2_16	---	112162854	T	C	140	140	-	50	-	90	-	140	50	90	0.5	-	0.0486	-	0	-	0	-	102.248	-	1	-	0	-	0	-	0	-	Kasumi-2 JCRB1395
chr5	112164561	G	A	Homozygous	-	100	378.271	-	SNP	Novel	tvc.novel.287	APC	PN.APC_2_18	---	112164561	G	A	51	51	-	28	-	23	-	51	28	23	0.5	-	0.034	-	0	-	0.0004	-	86.1806	-	1	-	0	-	0	-	0	-	Kasumi-2 JCRB1395
chr5	112175770	G	A	Homozygous	-	100	620.488	-	SNP	Novel	tvc.novel.288	APC	PN.APC_2_36	---	112175770	G	A	82	83	-	46	-	37	-	83	46	37	0.5	-	0.0769	-	0	-	0.0003	-	164.315	-	2	-	0	-	0	-	0	-	Kasumi-2 JCRB1395
chr5	112176325	G	A	Homozygous	-	100	819.604	-	SNP	Novel	tvc.novel.289	APC	PN.APC_2_40	---	112176325	G	A	110	110	-	70	-	40	-	110	70	40	0.5	-	0.0262	-	0	-	0	-	388.286	-	4	-	0	-	0	-	0	-	Kasumi-2 JCRB1395
chr5	112176559	T	G	Homozygous	-	100	1084.22	-	SNP	Novel	tvc.novel.290	APC	PN.APC_2_41	---	112176559	T	G	145	146	-	71	-	75	-	146	71	75	0.5	-	0.0499	-	0	-	0.0002	-	112.069	-	2	-	0	-	0	-	0	-	Kasumi-2 JCRB1395
chr5	112176756	T	A	Homozygous	-	100	1245.5	-	SNP	Novel	tvc.novel.291	APC	PN.APC_2_42	---	112176756	T	A	167	167	-	70	-	97	-	167	70	97	0.5	-	0.0661	-	0	-	-0.0004	-	104.379	-	1	-	0	-	0	-	0	-	Kasumi-2 JCRB1395
chr5	112177171	G	A	Homozygous	-	100	1492.75	-	SNP	Novel	tvc.novel.292	APC	PN.APC_2_44	---	112177171	G	A	200	200	-	97	-	103	-	200	97	103	0.5	-	0.0286	-	0	-	0	-	267.723	-	2	-	0	-	0	-	0	-	Kasumi-2 JCRB1395
chr5	131411460	T	C	Heterozygous	-	47.8	350.789	-	SNP	Novel	tvc.novel.293	CSF2	PN.CSF2_1_4	---	131411460	T	C	332	335	-	145	-	190	-	160	72	88	0.5174	-	0.016	-	-0.0056	-	0.0067	-	268.967	-	2	-	0	-	0	-	0.0356	-	Kasumi-2 JCRB1395
chr5	132009710	C	T	Heterozygous	-	46.1	140.27	-	SNP	Novel	tvc.novel.294	IL4	PN.IL4_1_1	---	132009710	C	T	141	141	-	75	-	66	-	65	34	31	0.5089	-	0.0477	-	-0.0034	-	0.004	-	79.2233	-	2	-	0	-	0	-	-0.016	-	Kasumi-2 JCRB1395
chr5	132009785	C	T	Heterozygous	-	53.5	210.209	-	SNP	Novel	tvc.novel.295	IL4	PN.IL4_1_1	---	132009785	C	T	142	142	-	73	-	69	-	76	40	36	0.5122	-	0.0159	-	-0.0129	-	0.0114	-	227.323	-	1	-	0	-	0	-	0.0224	-	Kasumi-2 JCRB1395
chr5	132018132	A	G	Heterozygous	-	48	140.006	-	SNP	Novel	tvc.novel.296	IL4	PN.IL4_1_5	---	132018132	A	G	125	125	-	58	-	67	-	60	31	29	0.5525	-	0.0241	-	0.0013	-	-0.0016	-	75.0254	-	2	-	0	-	0	-	0.0949	-	Kasumi-2 JCRB1395
chr5	132018169	C	A	Heterozygous	-	48	140.006	-	SNP	Novel	tvc.novel.297	IL4	PN.IL4_1_5	---	132018169	C	A	124	125	-	58	-	67	-	60	31	29	0.5525	-	0.0384	-	0.0024	-	-0.0052	-	121.766	-	1	-	0	-	0	-	0.0879	-	Kasumi-2 JCRB1395
chr5	141975067	A	C	Heterozygous	-	51.1	295.461	-	SNP	Novel	tvc.novel.298	FGF1	PN.FGF1_1_2	---	141975067	A	C	230	231	-	120	-	111	-	118	60	58	0.511	-	0.0157	-	0.0075	-	-0.0073	-	319.802	-	4	-	0	-	0	-	-0.0163	-	Kasumi-2 JCRB1395
chr5	149433596	TG	GA	Homozygous	-	100	648.933	-	MNP	Novel	tvc.novel.299	CSF1R	PN.CSF1R_1_1	---	149433596	TG	GA	86	87	-	84	-	3	-	87	84	3	0.5	-	0.0136	-	0	-	0	-	181.516	-	1	-	0	-	0	-	0	-	Kasumi-2 JCRB1395
chr5	149435759	G	A	Homozygous	-	100	2573.55	-	SNP	Novel	tvc.novel.300	CSF1R	PN.CSF1R_1_5	---	149435759	G	A	346	346	-	159	-	187	-	346	159	187	0.5	-	0.028	-	0	-	-0.0001	-	73.4344	-	2	-	0	-	0	-	0	-	Kasumi-2 JCRB1395
chr5	149437190	C	G	Homozygous	-	99.5	1467.03	-	SNP	Novel	tvc.novel.301	CSF1R	PN.CSF1R_1_8	---	149437190	C	G	199	201	-	108	-	93	-	200	108	92	0.5027	-	0.0299	-	-0.1158	-	0.0014	-	70.1926	-	1	-	0	-	0	-	0	-	Kasumi-2 JCRB1395
chr5	149447771	G	A	Heterozygous	-	49.4	197.263	-	SNP	Novel	tvc.novel.302	CSF1R	PN.CSF1R_1_13	---	149447771	G	A	165	166	-	81	-	85	-	82	38	44	0.5246	-	0.0156	-	-0.0146	-	0.0139	-	239.798	-	2	-	0	-	0	-	-0.051	-	Kasumi-2 JCRB1395
chr5	149450132	T	C	Heterozygous	-	50.2	319.059	-	SNP	Novel	tvc.novel.303	CSF1R	PN.CSF1R_1_18	---	149450132	T	C	255	263	-	120	-	143	-	132	63	69	0.5211	-	0.0173	-	-0.0214	-	0.0217	-	75.4547	-	1	-	0	-	0	-	0.0328	-	Kasumi-2 JCRB1395
chr5	149457678	G	A	Heterozygous	-	50.8	235.834	-	SNP	Novel	tvc.novel.304	CSF1R	PN.CSF1R_1_21	---	149457678	G	A	185	185	-	93	-	92	-	94	48	46	0.5079	-	0.0116	-	-0.0009	-	0.0009	-	234.731	-	2	-	0	-	0	-	0.0145	-	Kasumi-2 JCRB1395
chr5	149459574	C	T	Heterozygous	-	50.5	487.016	-	SNP	Novel	tvc.novel.305	CSF1R	PN.CSF1R_1_22	---	149459574	C	T	456	400	-	181	-	219	-	202	97	105	0.5278	-	0.043	-	0.0094	-	-0.0101	-	137.645	-	4	-	0	-	0	-	0.0368	-	Kasumi-2 JCRB1395
chr5	149509270	A	G	Homozygous	-	100	1401.03	-	SNP	Novel	tvc.novel.306	PDGFRB	PN.PDGFRB_1_20	---	149509270	A	G	188	188	-	110	-	78	-	188	110	78	0.5	-	0.0198	-	0	-	0	-	442.186	-	1	-	0	-	0	-	0	-	Kasumi-2 JCRB1395
chr5	149513072	A	G	Homozygous	-	100	1138.9	-	SNP	Novel	tvc.novel.307	PDGFRB	PN.PDGFRB_1_28	---	149513072	A	G	151	153	-	81	-	72	-	153	81	72	0.5	-	0.085	-	0	-	-0.0004	-	78.4307	-	1	-	0	-	0	-	0	-	Kasumi-2 JCRB1395
chr5	149515074	G	A	Homozygous	-	100	1276.18	-	SNP	Novel	tvc.novel.308	PDGFRB	PN.PDGFRB_1_34	---	149515074	G	A	171	171	-	84	-	87	-	171	84	87	0.5	-	0.0239	-	0	-	0	-	79.3672	-	1	-	0	-	0	-	0	-	Kasumi-2 JCRB1395
chr5	149516480	C	T	Homozygous	-	99.7	2241.2	-	SNP	Novel	tvc.novel.309	PDGFRB	PN.PDGFRB_1_37	---	149516480	C	T	303	305	-	161	-	144	-	304	161	143	0.5017	-	0.0352	-	0.0096	-	-0.0002	-	63.6149	-	1	-	0	-	0	-	0.0033	-	Kasumi-2 JCRB1395
chr5	151052659	G	A	Heterozygous	-	53.7	300.84	-	SNP	Novel	tvc.novel.310	SPARC	PN.SPARC_1_9	---	151052659	G	A	205	205	-	92	-	113	-	110	44	66	0.5498	-	0.0075	-	0.0145	-	-0.0111	-	85.8833	-	2	-	0	-	0	-	-0.0911	-	Kasumi-2 JCRB1395
chr5	170819887	G	A	Heterozygous	-	50.7	274.875	-	SNP	Novel	tvc.novel.311	NPM1	PN.NPM1_1_6	---	170819887	G	A	219	219	-	91	-	128	-	111	49	62	0.5264	-	0.0474	-	-0.0354	-	0.035	-	146.233	-	1	-	0	-	0	-	0.0482	-	Kasumi-2 JCRB1395
chr5	170820024	G	A	Heterozygous	-	51.9	288.644	-	SNP	Novel	tvc.novel.312	NPM1	PN.NPM1_1_6	---	170820024	G	A	196	216	-	74	-	142	-	112	42	70	0.5352	-	0.0119	-	0.0154	-	-0.0151	-	66.6613	-	1	-	0	-	0	-	0.0337	-	Kasumi-2 JCRB1395
chr5	170827115	CAAA	AAAG	Heterozygous	-	46	147.536	-	MNP	Novel	tvc.novel.313	NPM1	PN.NPM1_1_7	---	170827115	CAAA	AAAG	148	150	-	91	-	59	-	69	45	24	0.5487	-	0.0313	-	-0.0164	-	0.0234	-	141.749	-	3	-	0	-	0	-	0.0849	-	Kasumi-2 JCRB1395
chr5	170832243	A	G	Heterozygous	-	50.5	119.977	-	SNP	Novel	tvc.novel.314	NPM1	PN.NPM1_1_9	---	170832243	A	G	90	91	-	46	-	45	-	46	27	19	0.5816	-	0.0165	-	-0.0415	-	0.0434	-	73.8453	-	2	-	0	-	0	-	0.161	-	Kasumi-2 JCRB1395
chr5	176636882	C	T	Homozygous	-	100	1754.67	-	SNP	Novel	tvc.novel.315	NSD1	PN.NSD1_1_10	---	176636882	C	T	236	236	-	117	-	119	-	236	117	119	0.5	-	0.0521	-	0	-	0	-	234.045	-	1	-	0	-	0	-	0	-	Kasumi-2 JCRB1395
chr5	176637149	G	A	Homozygous	-	100	1064.6	-	SNP	Novel	tvc.novel.316	NSD1	PN.NSD1_1_11	---	176637149	G	A	143	143	-	78	-	65	-	143	78	65	0.5	-	0.0187	-	0	-	0	-	437.415	-	1	-	0	-	0	-	0	-	Kasumi-2 JCRB1395
chr5	176637240	G	T	Homozygous	-	100	1038.41	-	SNP	Novel	tvc.novel.317	NSD1	PN.NSD1_1_12	---	176637240	G	T	138	139	-	76	-	63	-	139	76	63	0.5	-	0.0299	-	0	-	0.0001	-	73.5262	-	2	-	0	-	0	-	0	-	Kasumi-2 JCRB1395
chr5	176637576	T	C	Homozygous	-	99.5	2900.87	-	SNP	Novel	tvc.novel.318	NSD1	PN.NSD1_1_14	---	176637576	T	C	481	400	-	199	-	201	-	398	197	201	0.5025	-	0.0257	-	0.0204	-	0	-	213.793	-	1	-	0	-	0	-	-0.0041	-	Kasumi-2 JCRB1395
chr5	176939051	T	C	Homozygous	-	100	1807.67	-	SNP	Novel	tvc.novel.319	DDX41	PN.DDX41_1_2	---	176939051	T	C	243	243	-	126	-	117	-	243	126	117	0.5	-	0.0132	-	0	-	-0.0001	-	59.7049	-	2	-	0	-	0	-	0	-	Kasumi-2 JCRB1395
chr5	176939688	C	T	Homozygous	-	100	2982.21	-	SNP	Novel	tvc.novel.320	DDX41	PN.DDX41_1_6	---	176939688	C	T	469	400	-	201	-	199	-	400	201	199	0.5	-	0.0248	-	0	-	0	-	114.455	-	1	-	0	-	0	-	0	-	Kasumi-2 JCRB1395
chr5	176939735	A	G	Homozygous	-	99.8	2949.15	-	SNP	Novel	tvc.novel.321	DDX41	PN.DDX41_1_6	---	176939735	A	G	469	400	-	197	-	203	-	399	196	203	0.5013	-	0.0499	-	-0.1632	-	0.0001	-	224.493	-	1	-	0	-	0	-	0	-	Kasumi-2 JCRB1395
chr5	176940871	G	C	Homozygous	-	100	901.262	-	SNP	Novel	tvc.novel.322	DDX41	PN.DDX41_1_12	---	176940871	G	C	120	121	-	66	-	55	-	121	66	55	0.5	-	0.0681	-	0	-	0.0002	-	76.5883	-	1	-	0	-	0	-	0	-	Kasumi-2 JCRB1395
chr5	176943673	C	T	Heterozygous	-	45.5	232.666	-	SNP	Novel	tvc.novel.323	DDX41	PN.DDX41_1_23	---	176943673	C	T	252	253	-	146	-	107	-	115	70	45	0.5327	-	0.0266	-	0.0081	-	-0.01	-	303.154	-	5	-	0	-	0	-	0.0622	-	Kasumi-2 JCRB1395
chr6	397290	T	C	Heterozygous	-	53.8	351.825	-	SNP	Novel	tvc.novel.324	IRF4	PN.IRF4_1_5	---	397290	T	C	239	240	-	111	-	129	-	129	63	66	0.5259	-	0.024	-	-0.0108	-	0.0093	-	79.5673	-	2	-	0	-	0	-	0.044	-	Kasumi-2 JCRB1395
chr6	7845244	C	T	Homozygous	-	99.3	1108.01	-	SNP	Novel	tvc.novel.325	BMP6	PN.BMP6_1_4	---	7845244	C	T	152	153	-	80	-	73	-	152	79	73	0.5031	-	0.0874	-	-0.1723	-	0.0001	-	300.402	-	3	-	0	-	0	-	0	-	Kasumi-2 JCRB1395
chr6	7862631	G	C	Homozygous	-	100	800.606	-	SNP	Novel	tvc.novel.326	BMP6	PN.BMP6_1_7	---	7862631	G	C	105	108	-	53	-	55	-	108	53	55	0.5	-	0.0638	-	0	-	0.0003	-	131.085	-	1	-	0	-	0	-	0	-	Kasumi-2 JCRB1395
chr6	7879407	T	C	Homozygous	-	100	1156.12	-	SNP	Novel	tvc.novel.327	BMP6	PN.BMP6_1_8	---	7879407	T	C	152	155	-	62	-	93	-	155	62	93	0.5	-	0.0441	-	0	-	0	-	261.646	-	1	-	0	-	0	-	0	-	Kasumi-2 JCRB1395
chr6	32261771	A	G	Heterozygous	-	53.8	473.427	-	SNP	Novel	tvc.novel.328	C6orf10	PN.C6orf10_1_6	---	32261771	A	G	266	325	-	114	-	211	-	175	63	112	0.5101	-	0.0291	-	0.0066	-	-0.0053	-	152.924	-	1	-	0	-	0	-	0.0137	-	Kasumi-2 JCRB1395
chr6	32268501	A	T	Heterozygous	-	45.2	180.691	-	SNP	Novel	tvc.novel.329	C6orf10	PN.C6orf10_1_9	---	32268501	A	T	197	197	-	110	-	87	-	89	49	40	0.5079	-	0.0992	-	0.0106	-	-0.0127	-	146.465	-	1	-	0	-	0	-	-0.0143	-	Kasumi-2 JCRB1395
chr6	32270500	A	G	Heterozygous	-	47.7	95.5869	-	SNP	Novel	tvc.novel.330	C6orf10	PN.C6orf10_1_11	---	32270500	A	G	83	86	-	40	-	46	-	41	22	19	0.5711	-	0.0312	-	-0.022	-	0.0201	-	156.41	-	1	-	0	-	0	-	0.1198	-	Kasumi-2 JCRB1395
chr6	32290927	G	T	Heterozygous	-	49.4	199.726	-	SNP	Novel	tvc.novel.331	C6orf10	PN.C6orf10_1_17	---	32290927	G	T	167	168	-	97	-	71	-	83	46	37	0.5236	-	0.0457	-	-0.0242	-	0.0255	-	94.4987	-	1	-	0	-	0	-	-0.0368	-	Kasumi-2 JCRB1395
chr6	32290954	A	G	Heterozygous	-	55	236.808	-	SNP	Novel	tvc.novel.332	C6orf10	PN.C6orf10_1_17	---	32290954	A	G	147	149	-	78	-	71	-	82	45	37	0.5254	-	0.035	-	-0.0003	-	-0.0001	-	67.3114	-	3	-	0	-	0	-	0.0584	-	Kasumi-2 JCRB1395
chr6	32291359	T	G	Heterozygous	-	51.5	304.911	-	SNP	Novel	tvc.novel.333	C6orf10	PN.C6orf10_1_18	---	32291359	T	G	233	233	-	110	-	123	-	120	50	70	0.5559	-	0.0404	-	0.0194	-	-0.0188	-	79.5952	-	2	-	0	-	0	-	-0.1021	-	Kasumi-2 JCRB1395
chr6	32298372	A	G	Heterozygous	-	41	63.2783	-	SNP	Novel	tvc.novel.334	C6orf10	PN.C6orf10_1_19	---	32298372	A	G	83	83	-	70	-	13	-	34	29	5	0.5186	-	0.0523	-	0.0012	-	-0.0013	-	122.13	-	1	-	0	-	0	-	0.0326	-	Kasumi-2 JCRB1395
chr6	32299715	G	A	Heterozygous	-	44.6	219.222	-	SNP	Novel	tvc.novel.335	C6orf10	PN.C6orf10_1_20	---	32299715	G	A	245	251	-	124	-	127	-	112	66	46	0.595	-	0.0229	-	-0.0125	-	0.017	-	387.456	-	1	-	0	-	0	-	0.1966	-	Kasumi-2 JCRB1395
chr6	32299873	G	T	Heterozygous	-	46.5	239.008	-	SNP	Novel	tvc.novel.336	C6orf10	PN.C6orf10_1_20	---	32299873	G	T	242	243	-	109	-	134	-	113	62	51	0.5991	-	0.0424	-	0.0086	-	-0.0125	-	65.0633	-	2	-	0	-	0	-	0.1839	-	Kasumi-2 JCRB1395
chr6	32299908	G	C	Heterozygous	-	52.9	337.454	-	SNP	Novel	tvc.novel.337	C6orf10	PN.C6orf10_1_20	---	32299908	G	C	239	240	-	106	-	134	-	127	44	83	0.5987	-	0.0177	-	0.0036	-	-0.0023	-	258.386	-	1	-	0	-	0	-	-0.1838	-	Kasumi-2 JCRB1395
chr6	32303672	T	A	Heterozygous	-	51	189.996	-	SNP	Novel	tvc.novel.338	C6orf10	PN.C6orf10_1_22	---	32303672	T	A	145	145	-	75	-	70	-	74	39	35	0.5098	-	0.0343	-	0.0053	-	-0.0054	-	129.482	-	1	-	0	-	0	-	0.0178	-	Kasumi-2 JCRB1395
chr6	32306658	AAAGA	-	Heterozygous	-	50.6	215.686	-	DEL	Novel	tvc.novel.339	C6orf10	PN.C6orf10_1_24	---	32306657	GAAAGA	G	165	170	-	88	-	82	-	86	39	47	0.5639	-	0.014	-	-0.011	-	0.0107	-	346.976	-	3	-	0	-	0	-	-0.1133	-	Kasumi-2 JCRB1395
chr6	32307260	T	G	Heterozygous	-	54.3	213.196	-	SNP	Novel	tvc.novel.340	C6orf10	PN.C6orf10_1_25	---	32307260	T	G	138	138	-	74	-	64	-	75	38	37	0.5296	-	0.0198	-	-0.023	-	0.0201	-	94.9481	-	1	-	0	-	0	-	-0.0541	-	Kasumi-2 JCRB1395
chr6	32307382	G	A	Heterozygous	-	54.2	220.25	-	SNP	Novel	tvc.novel.341	C6orf10	PN.C6orf10_1_25	---	32307382	G	A	143	144	-	74	-	70	-	78	38	40	0.5267	-	0.1116	-	-0.0088	-	0.006	-	55.5869	-	2	-	0	-	0	-	-0.0554	-	Kasumi-2 JCRB1395
chr6	32307446	T	C	Homozygous	-	100	1055.25	-	SNP	Novel	tvc.novel.342	C6orf10	PN.C6orf10_1_25	---	32307446	T	C	142	142	-	70	-	72	-	142	70	72	0.5	-	0.0935	-	0	-	0.0005	-	95.5914	-	3	-	0	-	0	-	0	-	Kasumi-2 JCRB1395
chr6	32310967	C	T	Heterozygous	-	54.3	112.745	-	SNP	Novel	tvc.novel.343	C6orf10	PN.C6orf10_1_26	---	32310967	C	T	70	70	-	37	-	33	-	38	19	19	0.5286	-	0.005	-	-0.0028	-	0.0028	-	321.255	-	1	-	0	-	0	-	-0.0517	-	Kasumi-2 JCRB1395
chr6	32310986	C	G	Heterozygous	-	55.1	115.402	-	SNP	Novel	tvc.novel.344	C6orf10	PN.C6orf10_1_26	---	32310986	C	G	69	69	-	36	-	33	-	38	19	19	0.5217	-	0.0253	-	-0.0285	-	0.0032	-	151.126	-	2	-	0	-	0	-	-0.0394	-	Kasumi-2 JCRB1395
chr6	32317467	T	C	Heterozygous	-	46.7	167.683	-	SNP	Novel	tvc.novel.345	C6orf10	PN.C6orf10_1_27	---	32317467	T	C	165	165	-	89	-	76	-	77	44	33	0.5324	-	0.0419	-	-0.0176	-	0.0192	-	70.3848	-	2	-	0	-	0	-	0.0585	-	Kasumi-2 JCRB1395
chr6	32317471	A	C	Heterozygous	-	53.3	240.266	-	SNP	Novel	tvc.novel.346	C6orf10	PN.C6orf10_1_27	---	32317471	A	C	165	165	-	89	-	76	-	88	45	43	0.5281	-	0.0214	-	0.0008	-	-0.0008	-	96.1888	-	3	-	0	-	0	-	-0.0513	-	Kasumi-2 JCRB1395
chr6	32317635	G	A	Heterozygous	-	45	147.292	-	SNP	Novel	tvc.novel.347	C6orf10	PN.C6orf10_1_27	---	32317635	G	A	160	160	-	82	-	78	-	72	38	34	0.5153	-	0.0798	-	0.0053	-	-0.0076	-	67.0505	-	2	-	0	-	0	-	0.0275	-	Kasumi-2 JCRB1395
chr6	32323529	A	G	Heterozygous	-	46.8	115.281	-	SNP	Novel	tvc.novel.348	C6orf10	PN.C6orf10_1_29	---	32323529	A	G	108	109	-	47	-	62	-	51	21	30	0.5199	-	0.0046	-	-0.0005	-	0.0009	-	68.9701	-	2	-	0	-	0	-	-0.0278	-	Kasumi-2 JCRB1395
chr6	32333955	T	C	Heterozygous	-	58.1	195.222	-	SNP	Novel	tvc.novel.349	C6orf10	PN.C6orf10_1_30	---	32333955	T	C	105	105	-	45	-	60	-	61	26	35	0.5024	-	0.083	-	-0.0496	-	0.0332	-	68.2696	-	1	-	0	-	0	-	-0.0044	-	Kasumi-2 JCRB1395
chr6	32335628	A	T	Heterozygous	-	46.8	117.922	-	SNP	Novel	tvc.novel.350	C6orf10	PN.C6orf10_1_32	---	32335628	A	T	111	111	-	54	-	57	-	52	22	30	0.5636	-	0.0126	-	-0.0068	-	0.0077	-	60.518	-	3	-	0	-	0	-	-0.1144	-	Kasumi-2 JCRB1395
chr6	32335778	A	-	Homozygous	-	100	591.521	-	DEL	Novel	tvc.novel.351	C6orf10	PN.C6orf10_1_32	---	32335777	TA	T	98	100	-	43	-	57	-	100	43	57	0.5	-	0.0824	-	0	-	-0.0014	-	30.6612	-	3	-	0	-	0	-	-0.0114	-	Kasumi-2 JCRB1395
chr6	32336495	T	A	Homozygous	-	96.5	568.607	-	SNP	Novel	tvc.novel.352	C6orf10	PN.C6orf10_1_33	---	32336495	T	A	83	86	-	41	-	45	-	83	40	43	0.5052	-	0.02	-	-0.0721	-	0.0003	-	218.481	-	3	-	0	-	0	-	0	-	Kasumi-2 JCRB1395
chr6	32336517	A	G	Heterozygous	-	43.8	80.9146	-	SNP	Novel	tvc.novel.353	C6orf10	PN.C6orf10_1_33	---	32336517	A	G	89	89	-	40	-	49	-	39	17	22	0.5137	-	0.0394	-	0.0055	-	-0.0055	-	79.1311	-	1	-	0	-	0	-	-0.0244	-	Kasumi-2 JCRB1395
chr6	32336521	G	-	Heterozygous	-	55.1	146.647	-	DEL	Novel	tvc.novel.354	C6orf10	PN.C6orf10_1_33	---	32336520	AG	A	89	89	-	40	-	49	-	49	23	26	0.5201	-	0.0815	-	-0.0382	-	0.0317	-	39.1923	-	1	-	0	-	0	-	0.0365	-	Kasumi-2 JCRB1395
chr6	32336586	A	G	Heterozygous	-	56.5	160.458	-	SNP	Novel	tvc.novel.355	C6orf10	PN.C6orf10_1_33	---	32336586	A	G	92	92	-	39	-	53	-	52	22	30	0.5009	-	0.0506	-	-0.0031	-	0.0025	-	208.699	-	1	-	0	-	0	-	-0.0016	-	Kasumi-2 JCRB1395
chr6	32337630	G	A	Heterozygous	-	50	210.912	-	SNP	Novel	tvc.novel.356	C6orf10	PN.C6orf10_1_34	---	32337630	G	A	169	172	-	93	-	79	-	86	50	36	0.5412	-	0.0693	-	-0.007	-	0.008	-	93.7904	-	1	-	0	-	0	-	0.0939	-	Kasumi-2 JCRB1395
chr6	32337686	A	G	Homozygous	-	100	1287.29	-	SNP	Novel	tvc.novel.357	C6orf10	PN.C6orf10_1_34	---	32337686	A	G	170	173	-	92	-	81	-	173	92	81	0.5	-	0.0465	-	0	-	0	-	283.883	-	1	-	0	-	0	-	0	-	Kasumi-2 JCRB1395
chr6	32609873	G	C	Homozygous	-	98.1	368.097	-	SNP	Novel	tvc.novel.358	HLA-DQA1	PN.HLA-DQA1_1_6	---	32609873	G	C	53	53	-	20	-	33	-	52	20	32	0.5077	-	0.0908	-	-0.0175	-	0.0003	-	210.108	-	1	-	0	-	0	-	0.0145	-	Kasumi-2 JCRB1395
chr6	32609965	C	A	Homozygous	-	100	411.362	-	SNP	Novel	tvc.novel.359	HLA-DQA1	PN.HLA-DQA1_1_6	---	32609965	C	A	55	55	-	20	-	35	-	55	20	35	0.5	-	0.0116	-	0	-	0	-	342.695	-	1	-	0	-	0	-	0	-	Kasumi-2 JCRB1395
chr6	32610008	CC	TG	Homozygous	-	100	411.361	-	MNP	Novel	tvc.novel.360	HLA-DQA1	PN.HLA-DQA1_1_6	---	32610008	CC	TG	55	55	-	20	-	35	-	55	20	35	0.5	-	0.0091	-	0	-	0	-	230.783	-	2	-	0	-	0	-	0	-	Kasumi-2 JCRB1395
chr6	32610047	T	C	Homozygous	-	100	411.359	-	SNP	Novel	tvc.novel.361	HLA-DQA1	PN.HLA-DQA1_1_6	---	32610047	T	C	55	55	-	20	-	35	-	55	20	35	0.5	-	0.062	-	0	-	0.0001	-	73.0107	-	1	-	0	-	0	-	0	-	Kasumi-2 JCRB1395
chr6	32610059	T	G	Homozygous	-	98.2	309.673	-	SNP	Novel	tvc.novel.362	HLA-DQA1	PN.HLA-DQA1_1_6	---	32610059	T	G	54	55	-	20	-	35	-	54	19	35	0.5128	-	0.0421	-	-0.1195	-	0.0009	-	162.112	-	2	-	0	-	0	-	-0.0241	-	Kasumi-2 JCRB1395
chr6	32610314	T	C	Homozygous	-	95.9	480.519	-	SNP	Novel	tvc.novel.363	HLA-DQA1	PN.HLA-DQA1_1_7	---	32610314	T	C	74	74	-	44	-	30	-	71	41	30	0.5176	-	0.0429	-	0.0062	-	-0.0009	-	68.6924	-	1	-	0	-	0	-	-0.0333	-	Kasumi-2 JCRB1395
chr6	32610357	A	T	Homozygous	-	98.6	416.459	-	SNP	Novel	tvc.novel.364	HLA-DQA1	PN.HLA-DQA1_1_7	---	32610357	A	T	72	73	-	43	-	30	-	72	42	30	0.5059	-	0.0263	-	-0.0325	-	0.012	-	69.2207	-	1	-	0	-	0	-	0	-	Kasumi-2 JCRB1395
chr6	32610371	A	G	Homozygous	-	100	538.86	-	SNP	Novel	tvc.novel.365	HLA-DQA1	PN.HLA-DQA1_1_7	---	32610371	A	G	72	72	-	42	-	30	-	72	42	30	0.5	-	0.011	-	0	-	-0.0001	-	69.2863	-	2	-	0	-	0	-	0	-	Kasumi-2 JCRB1395
chr6	32610378	CT	TA	Homozygous	-	100	538.861	-	MNP	Novel	tvc.novel.366	HLA-DQA1	PN.HLA-DQA1_1_7	---	32610378	CT	TA	72	72	-	42	-	30	-	72	42	30	0.5	-	0.0222	-	0	-	0.0001	-	210.195	-	1	-	0	-	0	-	0	-	Kasumi-2 JCRB1395
chr6	32610436	T	C	Homozygous	-	100	538.861	-	SNP	Novel	tvc.novel.367	HLA-DQA1	PN.HLA-DQA1_1_8	---	32610436	T	C	72	72	-	42	-	30	-	72	42	30	0.5	-	0.0277	-	0	-	0.0001	-	208.672	-	1	-	0	-	0	-	0	-	Kasumi-2 JCRB1395
chr6	32610461	A	G	Homozygous	-	100	538.861	-	SNP	Novel	tvc.novel.368	HLA-DQA1	PN.HLA-DQA1_1_8	---	32610461	A	G	72	72	-	42	-	30	-	72	42	30	0.5	-	0.0265	-	0	-	0	-	226.922	-	1	-	0	-	0	-	0	-	Kasumi-2 JCRB1395
chr6	32610495	A	G	Homozygous	-	100	538.858	-	SNP	Novel	tvc.novel.369	HLA-DQA1	PN.HLA-DQA1_1_8	---	32610495	A	G	72	72	-	42	-	30	-	72	42	30	0.5	-	0.1114	-	0	-	-0.0011	-	66.2256	-	2	-	0	-	0	-	0	-	Kasumi-2 JCRB1395
chr6	52051274	G	A	Heterozygous	-	49.2	80.6526	-	SNP	Novel	tvc.novel.370	IL17A	PN.IL17A_1_1	---	52051274	G	A	63	63	-	33	-	30	-	31	15	16	0.5399	-	0.0637	-	-0.0194	-	0.0171	-	196.06	-	1	-	0	-	0	-	-0.0713	-	Kasumi-2 JCRB1395
chr6	90660754	G	A	Homozygous	-	100	1273.63	-	SNP	Novel	tvc.novel.371	BACH2	PN.BACH2_1_12	---	90660754	G	A	170	171	-	94	-	77	-	171	94	77	0.5	-	0.0466	-	0	-	0.0001	-	171.489	-	3	-	0	-	0	-	0	-	Kasumi-2 JCRB1395
chr6	90661576	T	C	Homozygous	-	100	555.903	-	SNP	Novel	tvc.novel.372	BACH2	PN.BACH2_1_16	---	90661576	T	C	75	75	-	44	-	31	-	75	44	31	0.5	-	0.0337	-	0	-	0	-	409.188	-	1	-	0	-	0	-	0	-	Kasumi-2 JCRB1395
chr6	135517196	A	G	Heterozygous	-	49.2	141.781	-	SNP	Novel	tvc.novel.373	MYB	PN.MYB_1_13	---	135517196	A	G	116	118	-	42	-	76	-	58	24	34	0.5609	-	0.0038	-	0.0088	-	-0.0127	-	112.698	-	1	-	0	-	0	-	0.0931	-	Kasumi-2 JCRB1395
chr6	152201875	T	C	Homozygous	-	100	1369.78	-	SNP	Novel	tvc.novel.374	ESR1	PN.ESR1_1_6	---	152201875	T	C	184	184	-	105	-	79	-	184	105	79	0.5	-	0.0302	-	0	-	0	-	237.882	-	1	-	0	-	0	-	0	-	Kasumi-2 JCRB1395
chr6	152382088	-	T	Heterozygous	-	54.2	156.029	-	INS	Novel	tvc.novel.375	ESR1	PN.ESR1_1_11	---	152382087	C	CT	196	201	-	98	-	103	-	109	54	55	0.5079	-	0.098	-	-0.0186	-	0.0123	-	15.4153	-	5	-	0	-	0	-	0.0193	-	Kasumi-2 JCRB1395
chr6	154360797	A	G	Heterozygous	-	48.8	197.891	-	SNP	Novel	tvc.novel.376	OPRM1	PN.OPRM1_1_4	---	154360797	A	G	172	172	-	86	-	86	-	84	38	46	0.5476	-	0.0074	-	-0.0074	-	0.0092	-	205.001	-	2	-	0	-	0	-	-0.0864	-	Kasumi-2 JCRB1395
chr6	154414375	A	C	Homozygous	-	100	747.999	-	SNP	Novel	tvc.novel.377	OPRM1	PN.OPRM1_1_14	---	154414375	A	C	100	100	-	37	-	63	-	100	37	63	0.5	-	0.092	-	0	-	0.0001	-	274.939	-	1	-	0	-	0	-	0	-	Kasumi-2 JCRB1395
chr6	154414446	A	T	Homozygous	-	100	2520.42	-	SNP	Novel	tvc.novel.378	OPRM1	PN.OPRM1_1_15	---	154414446	A	T	336	338	-	144	-	194	-	338	144	194	0.5	-	0.0193	-	0	-	0	-	210.955	-	2	-	0	-	0	-	0	-	Kasumi-2 JCRB1395
chr6	154414563	A	G	Homozygous	-	100	1754.35	-	SNP	Novel	tvc.novel.379	OPRM1	PN.OPRM1_1_15	---	154414563	A	G	235	236	-	105	-	131	-	236	105	131	0.5	-	0.0263	-	0	-	0	-	306.017	-	1	-	0	-	0	-	0	-	Kasumi-2 JCRB1395
chr6	154414573	C	T	Homozygous	-	99.6	1386.91	-	SNP	Novel	tvc.novel.380	OPRM1	PN.OPRM1_1_15	---	154414573	C	T	235	235	-	104	-	131	-	234	103	131	0.5024	-	0.0352	-	0.1158	-	-0.0016	-	71.7273	-	2	-	0	-	0	-	-0.0046	-	Kasumi-2 JCRB1395
chr6	154428702	A	G	Homozygous	-	100	982.927	-	SNP	Novel	tvc.novel.381	OPRM1	PN.OPRM1_1_16	---	154428702	A	G	131	132	-	77	-	55	-	132	77	55	0.5	-	0.0435	-	0	-	0	-	208.298	-	1	-	0	-	0	-	0	-	Kasumi-2 JCRB1395
chr6	154431393	C	G	Homozygous	-	100	510.838	-	SNP	Novel	tvc.novel.382	OPRM1	PN.OPRM1_1_19	---	154431393	C	G	69	69	-	26	-	43	-	69	26	43	0.5	-	0.0453	-	0	-	0.0003	-	70.7386	-	2	-	0	-	0	-	0	-	Kasumi-2 JCRB1395
chr7	2962753	G	A	Homozygous	-	99.3	876.093	-	SNP	Novel	tvc.novel.383	CARD11	PN.CARD11_1_14	---	2962753	G	A	149	150	-	74	-	76	-	149	74	75	0.5033	-	0.0903	-	-0.0861	-	0.0005	-	111.792	-	1	-	0	-	0	-	0.0063	-	Kasumi-2 JCRB1395
chr7	2966445	T	G	Homozygous	-	100	773.918	-	SNP	Novel	tvc.novel.384	CARD11	PN.CARD11_1_17	---	2966445	T	G	101	104	-	42	-	62	-	104	42	62	0.5	-	0.0128	-	0	-	0	-	211.756	-	1	-	0	-	0	-	0	-	Kasumi-2 JCRB1395
chr7	2968195	G	A	Homozygous	-	98.3	404.373	-	SNP	Novel	tvc.novel.385	CARD11	PN.CARD11_2_1	---	2968195	G	A	57	58	-	25	-	33	-	57	25	32	0.5077	-	0.0624	-	-0.0576	-	0.0036	-	139.536	-	4	-	0	-	0	-	0.015	-	Kasumi-2 JCRB1395
chr7	2968361	G	A	Homozygous	-	100	437.742	-	SNP	Novel	tvc.novel.386	CARD11	PN.CARD11_2_1	---	2968361	G	A	59	59	-	25	-	34	-	59	25	34	0.5	-	0.0412	-	0	-	0.0001	-	168.257	-	3	-	0	-	0	-	0	-	Kasumi-2 JCRB1395
chr7	2978226	G	A	Homozygous	-	98.6	987.968	-	SNP	Novel	tvc.novel.387	CARD11	PN.CARD11_1_26	---	2978226	G	A	138	140	-	76	-	64	-	138	75	63	0.5006	-	0.0176	-	-0.0669	-	0.0011	-	57.3835	-	3	-	0	-	0	-	0.0076	-	Kasumi-2 JCRB1395
chr7	2987368	C	T	Homozygous	-	100	915.005	-	SNP	Novel	tvc.novel.388	CARD11	PN.CARD11_1_34	---	2987368	C	T	123	123	-	60	-	63	-	123	60	63	0.5	-	0.031	-	0	-	0	-	82.7868	-	1	-	0	-	0	-	0	-	Kasumi-2 JCRB1395
chr7	50544270	G	-	Homozygous	-	100	627.362	-	DEL	Novel	tvc.novel.389	DDC	PN.DDC_1_5	---	50544269	AG	A	81	85	-	46	-	39	-	85	46	39	0.5	-	0.038	-	0	-	0	-	281.853	-	1	-	0	-	0	-	0	-	Kasumi-2 JCRB1395
chr7	50547584	A	C	Homozygous	-	100	912.958	-	SNP	Novel	tvc.novel.390	DDC	PN.DDC_1_6	---	50547584	A	C	111	123	-	48	-	75	-	123	48	75	0.5	-	0.075	-	0	-	0.0001	-	116.059	-	3	-	0	-	0	-	0	-	Kasumi-2 JCRB1395
chr7	50611735	T	C	Homozygous	-	100	1365.22	-	SNP	Novel	tvc.novel.391	DDC	PN.DDC_1_19	---	50611735	T	C	183	183	-	77	-	106	-	183	77	106	0.5	-	0.0434	-	0	-	0.0001	-	64.7907	-	1	-	0	-	0	-	0	-	Kasumi-2 JCRB1395
chr7	55214348	C	T	Homozygous	-	100	819.597	-	SNP	Novel	tvc.novel.392	EGFR	PN.EGFR_1_4	---	55214348	C	T	110	110	-	59	-	51	-	110	59	51	0.5	-	0.0342	-	0	-	0.0002	-	139.326	-	1	-	0	-	0	-	0	-	Kasumi-2 JCRB1395
chr7	55218903	T	C	Homozygous	-	100	457.236	-	SNP	Novel	tvc.novel.393	EGFR	PN.EGFR_1_5	---	55218903	T	C	61	61	-	39	-	22	-	61	39	22	0.5	-	0.0487	-	0	-	0	-	73.8655	-	1	-	0	-	0	-	0	-	Kasumi-2 JCRB1395
chr7	55219077	G	C	Heterozygous	-	80.3	255.489	-	SNP	Novel	tvc.novel.394	EGFR	PN.EGFR_1_5	---	55219077	G	C	61	61	-	39	-	22	-	49	32	17	0.515	-	0.0086	-	-0.0029	-	0.0008	-	74.7888	-	1	-	0	-	0	-	0.0279	-	Kasumi-2 JCRB1395
chr7	55228053	A	T	Homozygous	-	100	668.109	-	SNP	Novel	tvc.novel.395	EGFR	PN.EGFR_1_13	---	55228053	A	T	90	90	-	39	-	51	-	90	39	51	0.5	-	0.0602	-	0	-	0	-	278.325	-	1	-	0	-	0	-	0	-	Kasumi-2 JCRB1395
chr7	55266417	T	C	Homozygous	-	100	421.846	-	SNP	Novel	tvc.novel.396	EGFR	PN.EGFR_1_27	---	55266417	T	C	57	57	-	23	-	34	-	57	23	34	0.5	-	0.0062	-	0	-	0	-	320.759	-	1	-	0	-	0	-	0	-	Kasumi-2 JCRB1395
chr7	81346685	T	C	Homozygous	-	100	1709.62	-	SNP	Novel	tvc.novel.397	HGF	PN.HGF_1_10	---	81346685	T	C	229	230	-	122	-	108	-	230	122	108	0.5	-	0.0247	-	0	-	0	-	83.3829	-	1	-	0	-	0	-	0	-	Kasumi-2 JCRB1395
chr7	81350089	A	G	Heterozygous	-	20.8	10.0641	-	SNP	Novel	tvc.novel.398	HGF	PN.HGF_1_12	---	81350089	A	G	292	293	-	151	-	142	-	61	36	25	0.5752	-	0.0248	-	0.001	-	-0.006	-	94.8654	-	1	-	0	-	0	-	0.1132	-	Kasumi-2 JCRB1395
chr7	81359117	A	-	Homozygous	-	100	935.477	-	DEL	Novel	tvc.novel.399	HGF	PN.HGF_1_15	---	81359116	CA	C	262	278	-	104	-	174	-	278	104	174	0.5	-	0.2884	-	0	-	0.0101	-	8.0549	-	9	-	0	-	0	-	0.0229	-	Kasumi-2 JCRB1395
chr7	81372156	A	G	Homozygous	-	100	1907.39	-	SNP	Novel	tvc.novel.400	HGF	PN.HGF_1_16	---	81372156	A	G	255	256	-	143	-	113	-	256	143	113	0.5	-	0.0131	-	0	-	0	-	126.922	-	3	-	0	-	0	-	0	-	Kasumi-2 JCRB1395
chr7	87229501	T	C	Homozygous	-	99.1	1598.53	-	SNP	Novel	tvc.novel.401	ABCB1	PN.ABCB1_2_1	---	87229501	T	C	222	222	-	109	-	113	-	220	107	113	0.5046	-	0.0442	-	-0.1348	-	0.0017	-	71.6031	-	2	-	0	-	0	-	-0.0088	-	Kasumi-2 JCRB1395
chr7	101671294	G	A	Homozygous	-	100	1292.56	-	SNP	Novel	tvc.novel.402	CUX1	PN.CUX1_1_5	---	101671294	G	A	173	174	-	101	-	73	-	174	101	73	0.5	-	0.0045	-	0	-	0	-	80.7408	-	1	-	0	-	0	-	0	-	Kasumi-2 JCRB1395
chr7	101671302	T	C	Homozygous	-	100	1283.61	-	SNP	Novel	tvc.novel.403	CUX1	PN.CUX1_1_5	---	101671302	T	C	172	172	-	99	-	73	-	172	99	73	0.5	-	0.0219	-	0	-	0	-	290.55	-	5	-	0	-	0	-	0	-	Kasumi-2 JCRB1395
chr7	101713567	T	C	Homozygous	-	99.6	1933.58	-	SNP	Novel	tvc.novel.404	CUX1	PN.CUX1_1_6	---	101713567	T	C	266	269	-	146	-	123	-	268	146	122	0.502	-	0.2014	-	-0.1732	-	0.0022	-	65.2751	-	2	-	0	-	0	-	0	-	Kasumi-2 JCRB1395
chr7	101713590	T	C	Homozygous	-	100	2054.35	-	SNP	Novel	tvc.novel.405	CUX1	PN.CUX1_1_6	---	101713590	T	C	271	276	-	145	-	131	-	276	145	131	0.5	-	0.0136	-	0	-	0	-	336.439	-	5	-	0	-	0	-	0	-	Kasumi-2 JCRB1395
chr7	101870599	A	G	Homozygous	-	100	1337.28	-	SNP	Novel	tvc.novel.406	CUX1	PN.CUX1_1_36	---	101870599	A	G	179	180	-	84	-	96	-	180	84	96	0.5	-	0.0399	-	0	-	0.0001	-	145.715	-	4	-	0	-	0	-	0	-	Kasumi-2 JCRB1395
chr7	101882832	C	A	Homozygous	-	99	1725.95	-	SNP	Novel	tvc.novel.407	CUX1	PN.CUX1_1_43	---	101882832	C	A	299	300	-	167	-	133	-	297	164	133	0.5045	-	0.1028	-	-0.0305	-	0.0011	-	67.7343	-	2	-	0	-	0	-	-0.0087	-	Kasumi-2 JCRB1395
chr7	101916647	A	G	Homozygous	-	99.7	2412.87	-	SNP	Novel	tvc.novel.408	CUX1	PN.CUX1_1_48	---	101916647	A	G	327	328	-	155	-	173	-	327	154	173	0.5016	-	0.011	-	-0.0126	-	0	-	383.823	-	1	-	0	-	0	-	-0.0031	-	Kasumi-2 JCRB1395
chr7	101917521	G	A	Homozygous	-	99.5	1426.62	-	SNP	Novel	tvc.novel.409	CUX1	PN.CUX1_1_50	---	101917521	G	A	196	196	-	187	-	9	-	195	186	9	0.5013	-	0.0873	-	-0.0286	-	0.0002	-	281.784	-	1	-	0	-	0	-	-0.0026	-	Kasumi-2 JCRB1395
chr7	101917647	A	G	Homozygous	-	100	2491.3	-	SNP	Novel	tvc.novel.410	CUX1	PN.CUX1_1_50	---	101917647	A	G	334	335	-	174	-	161	-	335	174	161	0.5	-	0.0329	-	0	-	0	-	175.596	-	2	-	0	-	0	-	0	-	Kasumi-2 JCRB1395
chr7	101923316	-	C	Homozygous	-	100	2324.24	-	INS	Novel	tvc.novel.411	CUX1	PN.CUX1_1_55	---	101923315	T	TC	652	397	-	214	-	183	-	397	214	183	0.5	-	0.1359	-	0	-	-0.0004	-	22.414	-	2	-	0	-	0	-	-0.0055	-	Kasumi-2 JCRB1395
chr7	101925065	G	T	Homozygous	-	100	1852.48	-	SNP	Novel	tvc.novel.412	CUX1	PN.CUX1_1_57	---	101925065	G	T	249	249	-	117	-	132	-	249	117	132	0.5	-	0.0368	-	0	-	0	-	229.376	-	1	-	0	-	0	-	0	-	Kasumi-2 JCRB1395
chr7	101926228	T	C	Homozygous	-	100	756.419	-	SNP	Novel	tvc.novel.413	CUX1	PN.CUX1_1_60	---	101926228	T	C	101	102	-	0	-	102	-	102	0	102	0.5	-	0.0244	-	0	-	0	-	403.228	-	1	-	0	-	0	-	0	-	Kasumi-2 JCRB1395
chr7	101926407	G	A	Homozygous	-	99.7	2824.86	-	SNP	Novel	tvc.novel.414	CUX1	PN.CUX1_1_61	---	101926407	G	A	367	384	-	192	-	192	-	383	192	191	0.5013	-	0.0423	-	-0.0001	-	0.0001	-	152.135	-	1	-	0	-	0	-	0.0025	-	Kasumi-2 JCRB1395
chr7	104715018	A	G	Homozygous	-	100	810.057	-	SNP	Novel	tvc.novel.415	KMT2E	PN.KMT2E_1_8	---	104715018	A	G	109	109	-	71	-	38	-	109	71	38	0.5	-	0.0251	-	0	-	0.0001	-	118.292	-	1	-	0	-	0	-	0	-	Kasumi-2 JCRB1395
chr7	104717517	C	T	Homozygous	-	100	1482.55	-	SNP	Novel	tvc.novel.416	KMT2E	PN.KMT2E_1_12	---	104717517	C	T	198	199	-	130	-	69	-	199	130	69	0.5	-	0.0421	-	0	-	0.0002	-	72.8625	-	1	-	0	-	0	-	0	-	Kasumi-2 JCRB1395
chr7	104742054	C	T	Homozygous	-	100	1227.91	-	SNP	Novel	tvc.novel.417	KMT2E	PN.KMT2E_1_22	---	104742054	C	T	163	165	-	88	-	77	-	165	88	77	0.5	-	0.0657	-	0	-	0	-	164.434	-	1	-	0	-	0	-	0	-	Kasumi-2 JCRB1395
chr7	104745818	G	A	Homozygous	-	100	625.26	-	SNP	Novel	tvc.novel.418	KMT2E	PN.KMT2E_1_26	---	104745818	G	A	84	84	-	38	-	46	-	84	38	46	0.5	-	0.0571	-	0	-	0.0001	-	304.991	-	2	-	0	-	0	-	0	-	Kasumi-2 JCRB1395
chr7	116397572	A	G	Homozygous	-	100	1754.66	-	SNP	Novel	tvc.novel.419	MET	PN.MET_1_13	---	116397572	A	G	235	236	-	110	-	126	-	236	110	126	0.5	-	0.0278	-	0	-	0	-	206.064	-	2	-	0	-	0	-	0	-	Kasumi-2 JCRB1395
chr7	124475297	-	AAACA	Heterozygous	-	26.5	50	-	INS	Novel	tvc.novel.420	POT1	PN.POT1_1_7	---	124475296	T	TAAACA	189	189	-	112	-	77	-	50	41	9	0	-	0	-	0	-	0	-	0	-	0	-	0	-	0	-	0	-	Kasumi-2 JCRB1395
chr7	124475300	-	CAAAA	Heterozygous	-	32	49.1961	-	INS	Novel	tvc.novel.421	POT1	PN.POT1_1_7	---	124475299	A	ACAAAA	101	153	-	111	-	42	-	49	42	7	0.6941	-	0.0573	-	-0.0121	-	0.024	-	213.942	-	1	-	0	-	0	-	0.349	-	Kasumi-2 JCRB1395
chr7	124486980	T	C	Heterozygous	-	67.9	354.232	-	SNP	Novel	tvc.novel.422	POT1	PN.POT1_1_13	---	124486980	T	C	130	131	-	72	-	59	-	89	46	43	0.5329	-	0.0481	-	-0.0027	-	0.0017	-	112.238	-	1	-	0	-	0	-	-0.0648	-	Kasumi-2 JCRB1395
chr7	124492038	T	C	Heterozygous	-	36.4	60.5865	-	SNP	Novel	tvc.novel.423	POT1	PN.POT1_1_15	---	124492038	T	C	115	118	-	56	-	62	-	43	18	25	0.5564	-	0.0103	-	-0.014	-	0.0292	-	218.624	-	1	-	0	-	0	-	-0.0902	-	Kasumi-2 JCRB1395
chr7	124499002	AT	CA	Homozygous	-	100	1091.78	-	MNP	Novel	tvc.novel.424	POT1	PN.POT1_1_18	---	124499002	AT	CA	147	147	-	82	-	65	-	147	82	65	0.5	-	0.0189	-	0	-	0	-	391.408	-	1	-	0	-	0	-	0	-	Kasumi-2 JCRB1395
chr7	128843169	C	T	Heterozygous	-	68.5	850.411	-	SNP	Novel	tvc.novel.425	SMO	PN.SMO_1_4	---	128843169	C	T	311	314	-	167	-	147	-	215	118	97	0.5171	-	0.0097	-	-0.0029	-	0.0015	-	236.849	-	1	-	0	-	0	-	0.0312	-	Kasumi-2 JCRB1395
chr7	128845018	C	T	Heterozygous	-	61.1	361.047	-	SNP	Novel	tvc.novel.426	SMO	PN.SMO_1_6	---	128845018	C	T	175	175	-	72	-	103	-	107	40	67	0.5393	-	0.0831	-	0.0049	-	-0.0023	-	96.6453	-	2	-	0	-	0	-	-0.0727	-	Kasumi-2 JCRB1395
chr7	128845277	G	C	Heterozygous	-	59.4	592.836	-	SNP	Novel	tvc.novel.427	SMO	PN.SMO_1_7	---	128845277	G	C	310	313	-	151	-	162	-	186	96	90	0.5337	-	0.0764	-	-0.0263	-	0.0175	-	43.1771	-	6	-	0	-	0	-	0.0648	-	Kasumi-2 JCRB1395
chr7	128845325	G	A	Heterozygous	-	62.2	669.667	-	SNP	Novel	tvc.novel.428	SMO	PN.SMO_1_7	---	128845325	G	A	313	315	-	149	-	166	-	196	95	101	0.5117	-	0.0047	-	0.0071	-	-0.0043	-	400.002	-	6	-	0	-	0	-	0.0267	-	Kasumi-2 JCRB1395
chr7	128845907	T	C	Heterozygous	-	67.8	611.46	-	SNP	Novel	tvc.novel.429	SMO	PN.SMO_1_9	---	128845907	T	C	229	230	-	113	-	117	-	156	72	84	0.5298	-	0.0085	-	-0.0106	-	0.0054	-	103.097	-	1	-	0	-	0	-	-0.0579	-	Kasumi-2 JCRB1395
chr7	128846328	G	C	Heterozygous	-	70.4	969.383	-	SNP	Novel	tvc.novel.430	SMO	PN.SMO_1_11	---	128846328	G	C	334	334	-	153	-	181	-	235	114	121	0.5271	-	0.0137	-	0.0235	-	-0.0103	-	392.607	-	3	-	0	-	0	-	0.0507	-	Kasumi-2 JCRB1395
chr7	128852381	C	T	Heterozygous	-	36.7	106.287	-	SNP	Novel	tvc.novel.431	SMO	PN.SMO_1_21	---	128852381	C	T	221	221	-	126	-	95	-	81	46	35	0.5023	-	0.0056	-	0.0071	-	-0.0119	-	281.086	-	3	-	0	-	0	-	-0.004	-	Kasumi-2 JCRB1395
chr7	142458582	C	T	Heterozygous	-	30.2	32.2574	-	SNP	Novel	tvc.novel.432	PRSS1	PN.PRSS1_1_3	---	142458582	C	T	116	116	-	66	-	50	-	35	23	12	0.5921	-	0.0272	-	-0.0079	-	0.0201	-	147.927	-	5	-	0	-	0	-	0.1564	-	Kasumi-2 JCRB1395
chr7	142460261	T	A	Homozygous	-	100	2610.67	-	SNP	Novel	tvc.novel.433	PRSS1	PN.PRSS1_1_6	---	142460261	T	A	350	351	-	190	-	161	-	351	190	161	0.5	-	0.0256	-	0	-	0	-	228.696	-	2	-	0	-	0	-	0	-	Kasumi-2 JCRB1395
chr7	148504717	G	-	Heterozygous	-	35.2	26.9862	-	DEL	Novel	tvc.novel.434	EZH2	PN.EZH2_1_1	---	148504716	AG	A	255	256	-	127	-	129	-	90	46	44	0.515	-	0.1435	-	-0.0293	-	0.0489	-	16.3011	-	6	-	0	-	0	-	-0.0153	-	Kasumi-2 JCRB1395
chr7	148504855	-	GACTT	Heterozygous	-	33.7	93.6967	-	INS	Novel	tvc.novel.435	EZH2	PN.EZH2_1_1	---	148504854	A	AGACTT	264	264	-	125	-	139	-	89	44	45	0.5209	-	0.0042	-	-0.0025	-	0.0047	-	367.319	-	1	-	0	-	0	-	0.0366	-	Kasumi-2 JCRB1395
chr7	148508833	A	G	Heterozygous	-	33.5	116.574	-	SNP	Novel	tvc.novel.436	EZH2	PN.EZH2_1_5	---	148508833	A	G	321	343	-	170	-	173	-	115	57	58	0.5	-	0.1322	-	-0.0001	-	0.0017	-	91.1093	-	1	-	0	-	0	-	-0.0055	-	Kasumi-2 JCRB1395
chr7	148525904	C	G	Heterozygous	-	32	90.3494	-	SNP	Novel	tvc.novel.437	EZH2	PN.EZH2_1_19	---	148525904	C	G	315	316	-	138	-	178	-	101	45	56	0.509	-	0.0223	-	-0.014	-	0.0308	-	102.409	-	1	-	0	-	0	-	0.0131	-	Kasumi-2 JCRB1395
chr7	148543525	A	G	Heterozygous	-	34.2	117.35	-	SNP	Novel	tvc.novel.438	EZH2	PN.EZH2_1_22	---	148543525	A	G	321	322	-	166	-	156	-	110	57	53	0.5027	-	0.0956	-	-0.0069	-	0.0133	-	225.589	-	1	-	0	-	0	-	0.0018	-	Kasumi-2 JCRB1395
chr7	151945140	C	T	Heterozygous	-	35.5	164.003	-	SNP	Novel	tvc.novel.439	KMT2C	PN.KMT2C_1_98	---	151945140	C	T	740	400	-	194	-	206	-	142	64	78	0.5344	-	0.0243	-	-0.0149	-	0.0174	-	129.949	-	1	-	0	-	0	-	-0.0506	-	Kasumi-2 JCRB1395
chr7	151945167	G	T	Heterozygous	-	52	527.92	-	SNP	Novel	tvc.novel.440	KMT2C	PN.KMT2C_1_98	---	151945167	G	T	736	400	-	184	-	216	-	208	90	118	0.5276	-	0.017	-	-0.0109	-	0.0099	-	341.074	-	4	-	0	-	0	-	-0.0547	-	Kasumi-2 JCRB1395
chr7	151945204	G	A	Heterozygous	-	70	1143.84	-	SNP	Novel	tvc.novel.441	KMT2C	PN.KMT2C_1_98	---	151945204	G	A	736	400	-	187	-	213	-	280	128	152	0.5104	-	0.0582	-	-0.0268	-	0.0126	-	87.2852	-	1	-	0	-	0	-	-0.028	-	Kasumi-2 JCRB1395
chr7	151945215	T	C	Heterozygous	-	20.5	10.3702	-	SNP	Novel	tvc.novel.442	KMT2C	PN.KMT2C_1_98	---	151945215	T	C	737	400	-	186	-	214	-	82	43	39	0.5592	-	0.0138	-	-0.0031	-	0.013	-	346.462	-	1	-	0	-	0	-	0.0239	-	Kasumi-2 JCRB1395
chr7	151970977	C	A	Heterozygous	-	71.9	473.506	-	SNP	Novel	tvc.novel.443	KMT2C	PN.KMT2C_1_113	---	151970977	C	A	147	153	-	81	-	72	-	110	56	54	0.5203	-	0.0259	-	-0.006	-	0.002	-	216.773	-	1	-	0	-	0	-	-0.0269	-	Kasumi-2 JCRB1395
chr8	18258103	G	A	Heterozygous	-	47.3	84.0762	-	SNP	Novel	tvc.novel.444	NAT2	PN.NAT2_1_4	---	18258103	G	A	73	74	-	35	-	39	-	35	18	17	0.5412	-	0.0485	-	-0.0151	-	0.0173	-	63.5672	-	1	-	0	-	0	-	0.0623	-	Kasumi-2 JCRB1395
chr8	18258316	G	A	Homozygous	-	100	545.859	-	SNP	Novel	tvc.novel.445	NAT2	PN.NAT2_1_5	---	18258316	G	A	71	74	-	49	-	25	-	74	49	25	0.5	-	0.0317	-	0	-	0	-	395.316	-	1	-	0	-	0	-	0	-	Kasumi-2 JCRB1395
chr8	38287555	C	T	Heterozygous	-	54	443.834	-	SNP	Novel	tvc.novel.446	FGFR1	PN.FGFR1_1_20	---	38287555	C	T	300	302	-	156	-	146	-	163	88	75	0.5234	-	0.0181	-	-0.004	-	0.0031	-	255.509	-	1	-	0	-	0	-	0.0375	-	Kasumi-2 JCRB1395
chr8	42196441	C	T	Homozygous	-	100	1582.17	-	SNP	Novel	tvc.novel.447	POLB	PN.POLB_1_2	---	42196441	C	T	211	213	-	105	-	108	-	213	105	108	0.5	-	0.0596	-	0	-	0	-	220.838	-	1	-	0	-	0	-	0	-	Kasumi-2 JCRB1395
chr8	117869498	C	T	Heterozygous	-	47.2	117.271	-	SNP	Novel	tvc.novel.448	RAD21	PN.RAD21_1_13	---	117869498	C	T	108	108	-	56	-	52	-	51	27	24	0.5109	-	0.0057	-	-0.0146	-	0.0162	-	362.774	-	3	-	0	-	0	-	0.0196	-	Kasumi-2 JCRB1395
chr8	128751201	G	A	Heterozygous	-	46.2	156.728	-	SNP	Novel	tvc.novel.449	MYC	PN.MYC_1_6	---	128751201	G	A	154	158	-	74	-	84	-	73	38	35	0.552	-	0.0652	-	-0.0257	-	0.0359	-	106.834	-	1	-	0	-	0	-	0.0722	-	Kasumi-2 JCRB1395
chr8	141557497	T	C	Homozygous	-	100	1122.58	-	SNP	Novel	tvc.novel.450	AGO2	PN.AGO2_1_11	---	141557497	T	C	151	151	-	65	-	86	-	151	65	86	0.5	-	0.0169	-	0	-	0	-	224.771	-	1	-	0	-	0	-	0	-	Kasumi-2 JCRB1395
chr8	141559125	A	G	Homozygous	-	100	1091.78	-	SNP	Novel	tvc.novel.451	AGO2	PN.AGO2_1_13	---	141559125	A	G	146	147	-	80	-	67	-	147	80	67	0.5	-	0.0132	-	0	-	0	-	238.818	-	1	-	0	-	0	-	0	-	Kasumi-2 JCRB1395
chr8	141559358	G	A	Homozygous	-	99.4	2311.99	-	SNP	Novel	tvc.novel.452	AGO2	PN.AGO2_1_15	---	141559358	G	A	319	319	-	163	-	156	-	317	161	156	0.5031	-	0.0152	-	-0.0011	-	0	-	294.985	-	2	-	0	-	0	-	-0.0059	-	Kasumi-2 JCRB1395
chr8	141561393	G	C	Homozygous	-	100	1907.4	-	SNP	Novel	tvc.novel.453	AGO2	PN.AGO2_1_16	---	141561393	G	C	256	256	-	123	-	133	-	256	123	133	0.5	-	0.0036	-	0	-	0	-	410.428	-	6	-	0	-	0	-	0	-	Kasumi-2 JCRB1395
chr8	141565892	A	C	Homozygous	-	100	1710.8	-	SNP	Novel	tvc.novel.454	AGO2	PN.AGO2_1_18	---	141565892	A	C	229	230	-	120	-	110	-	230	120	110	0.5	-	0.0479	-	0	-	-0.0001	-	190.137	-	1	-	0	-	0	-	0	-	Kasumi-2 JCRB1395
chr8	141566311	C	T	Homozygous	-	100	2149.08	-	SNP	Novel	tvc.novel.455	AGO2	PN.AGO2_1_20	---	141566311	C	T	289	290	-	152	-	138	-	290	152	138	0.5	-	0.0195	-	0	-	0	-	185.265	-	1	-	0	-	0	-	0	-	Kasumi-2 JCRB1395
chr8	141566487	G	A	Homozygous	-	100	846.428	-	SNP	Novel	tvc.novel.456	AGO2	PN.AGO2_1_20	---	141566487	G	A	113	114	-	70	-	44	-	114	70	44	0.5	-	0.0501	-	0	-	0.0001	-	264.108	-	1	-	0	-	0	-	0	-	Kasumi-2 JCRB1395
chr8	141568622	G	A	Homozygous	-	100	674.538	-	SNP	Novel	tvc.novel.457	AGO2	PN.AGO2_1_23	---	141568622	G	A	91	91	-	47	-	44	-	91	47	44	0.5	-	0.0738	-	0	-	-0.0006	-	68.4707	-	1	-	0	-	0	-	0	-	Kasumi-2 JCRB1395
chr8	141568699	A	G	Homozygous	-	100	674.538	-	SNP	Novel	tvc.novel.458	AGO2	PN.AGO2_1_23	---	141568699	A	G	91	91	-	46	-	45	-	91	46	45	0.5	-	0.0417	-	0	-	0.0004	-	72.7519	-	1	-	0	-	0	-	0	-	Kasumi-2 JCRB1395
chr8	141568725	G	A	Homozygous	-	98.9	641.336	-	SNP	Novel	tvc.novel.459	AGO2	PN.AGO2_1_23	---	141568725	G	A	87	90	-	45	-	45	-	89	44	45	0.5056	-	0.1103	-	-0.1001	-	0.0021	-	61.7846	-	2	-	0	-	0	-	0	-	Kasumi-2 JCRB1395
chr8	141572497	GG	AA	Homozygous	-	99.6	1768.81	-	MNP	Novel	tvc.novel.460	AGO2	PN.AGO2_1_28	---	141572497	GG	AA	241	242	-	118	-	124	-	241	118	123	0.502	-	0.032	-	-0.0462	-	0.0002	-	188.441	-	6	-	0	-	0	-	0	-	Kasumi-2 JCRB1395
chr9	5081780	G	A	Heterozygous	-	54.3	215.81	-	SNP	Novel	tvc.novel.461	JAK2	PN.JAK2_1_24	---	5081780	G	A	139	140	-	75	-	65	-	76	41	35	0.5038	-	0.0538	-	0.008	-	-0.0072	-	64.4996	-	4	-	0	-	0	-	0.0018	-	Kasumi-2 JCRB1395
chr9	5090641	G	A	Homozygous	-	100	1046.82	-	SNP	Novel	tvc.novel.462	JAK2	PN.JAK2_1_27	---	5090641	G	A	139	141	-	77	-	64	-	141	77	64	0.5	-	0.0444	-	0	-	0	-	219.828	-	1	-	0	-	0	-	0	-	Kasumi-2 JCRB1395
chr9	19516090	C	G	Heterozygous	-	53.6	284.699	-	SNP	Novel	tvc.novel.463	SLC24A2	PN.SLC24A2_1_1	---	19516090	C	G	194	194	-	110	-	84	-	104	62	42	0.5299	-	0.005	-	-0.0067	-	0.0058	-	57.8557	-	3	-	0	-	0	-	0.0547	-	Kasumi-2 JCRB1395
chr9	19550308	A	T	Homozygous	-	98.3	1605.99	-	SNP	Novel	tvc.novel.464	SLC24A2	PN.SLC24A2_1_6	---	19550308	A	T	230	230	-	96	-	134	-	226	93	133	0.5061	-	0.0806	-	-0.0958	-	0.0018	-	57.8314	-	4	-	0	-	0	-	-0.0116	-	Kasumi-2 JCRB1395
chr9	19573484	ACACACACACACACACACACACACAC	-	Heterozygous	-	28.6	20.6632	-	DEL	Novel	tvc.novel.465	SLC24A2	PN.SLC24A2_1_8	---	19573483	AACACACACACACACACACACACACAC	A	40	63	-	62	-	1	-	18	18	0	0.9989	-	0.027	-	-0.0117	-	0.0202	-	347.742	-	3	-	0	-	0	-	0.7796	-	Kasumi-2 JCRB1395
chr9	19573600	C	T	Homozygous	-	99.2	873.086	-	SNP	Novel	tvc.novel.466	SLC24A2	PN.SLC24A2_1_8	---	19573600	C	T	121	121	-	25	-	96	-	120	25	95	0.5026	-	0.0841	-	0.0163	-	-0.0009	-	58.142	-	2	-	0	-	0	-	0.005	-	Kasumi-2 JCRB1395
chr9	19576949	T	G	Homozygous	-	100	1287.29	-	SNP	Novel	tvc.novel.467	SLC24A2	PN.SLC24A2_1_9	---	19576949	T	G	172	173	-	87	-	86	-	173	87	86	0.5	-	0.0276	-	0	-	0	-	308.336	-	1	-	0	-	0	-	0	-	Kasumi-2 JCRB1395
chr9	19622268	T	C	Homozygous	-	100	1574.36	-	SNP	Novel	tvc.novel.468	SLC24A2	PN.SLC24A2_1_12	---	19622268	T	C	211	211	-	73	-	138	-	211	73	138	0.5	-	0.0269	-	0	-	0	-	261.751	-	2	-	0	-	0	-	0	-	Kasumi-2 JCRB1395
chr9	19786217	G	A	Heterozygous	-	52.9	222.005	-	SNP	Novel	tvc.novel.469	SLC24A2	PN.SLC24A2_1_14	---	19786217	G	A	154	155	-	79	-	76	-	82	43	39	0.5147	-	0.053	-	0.006	-	-0.0063	-	69.4992	-	2	-	0	-	0	-	0.0327	-	Kasumi-2 JCRB1395
chr9	21816637	T	C	Heterozygous	-	49.3	174.191	-	SNP	Novel	tvc.novel.470	MTAP	PN.MTAP_1_3	---	21816637	T	C	146	146	-	73	-	73	-	72	41	31	0.5694	-	0.0182	-	-0.0096	-	0.0076	-	225.812	-	2	-	0	-	0	-	0.1259	-	Kasumi-2 JCRB1395
chr9	21816646	A	G	Heterozygous	-	47.6	159.239	-	SNP	Novel	tvc.novel.471	MTAP	PN.MTAP_1_3	---	21816646	A	G	137	147	-	73	-	74	-	70	41	29	0.589	-	0.1223	-	0.0073	-	-0.0086	-	66.0861	-	2	-	0	-	0	-	0.1121	-	Kasumi-2 JCRB1395
chr9	21816758	G	A	Heterozygous	-	46.2	132.813	-	SNP	Novel	tvc.novel.472	MTAP	PN.MTAP_1_3	---	21816758	G	A	99	132	-	57	-	75	-	61	31	30	0.5762	-	0.0156	-	-0.0327	-	0.0401	-	168.961	-	1	-	0	-	0	-	-0.6611	-	Kasumi-2 JCRB1395
chr9	21968199	C	G	Homozygous	-	100	1412.6	-	SNP	Novel	tvc.novel.473	CDKN2A	PN.CDKN2A_1_1	---	21968199	C	G	190	190	-	100	-	90	-	190	100	90	0.5	-	0.0465	-	0	-	-0.0002	-	68.1266	-	3	-	0	-	0	-	0	-	Kasumi-2 JCRB1395
chr9	21968712	C	A	Heterozygous	-	55.1	248.708	-	SNP	Novel	tvc.novel.474	CDKN2A	PN.CDKN2A_1_2	---	21968712	C	A	155	156	-	97	-	59	-	86	51	35	0.5301	-	0.0141	-	0.0024	-	-0.0018	-	379.369	-	3	-	0	-	0	-	-0.0631	-	Kasumi-2 JCRB1395
chr9	23762176	G	A	Heterozygous	-	50	79.1617	-	SNP	Novel	tvc.novel.475	ELAVL2	PN.ELAVL2_1_11	---	23762176	G	A	59	60	-	35	-	25	-	30	18	12	0.5172	-	0.0045	-	0.0001	-	0	-	238.005	-	2	-	0	-	0	-	0.0182	-	Kasumi-2 JCRB1395
chr9	36840623	G	A	Homozygous	-	98.7	1092.13	-	SNP	Novel	tvc.novel.476	PAX5	PN.PAX5_1_2	---	36840623	G	A	154	154	-	67	-	87	-	152	65	87	0.5076	-	0.118	-	0.0717	-	-0.0003	-	88.7717	-	1	-	0	-	0	-	-0.0144	-	Kasumi-2 JCRB1395
chr9	36882265	AC	-	Heterozygous	-	34.8	133.082	-	DEL	Novel	tvc.novel.477	PAX5	PN.PAX5_1_5	---	36882264	TAC	T	325	348	-	207	-	141	-	121	73	48	0.5088	-	0.2447	-	-0.1009	-	0.1711	-	120.079	-	1	-	0	-	0	-	0.0059	-	Kasumi-2 JCRB1395
chr9	37020622	A	C	Heterozygous	-	51.1	417.603	-	SNP	Novel	tvc.novel.478	PAX5	PN.PAX5_1_14	---	37020622	A	C	325	331	-	145	-	186	-	169	80	89	0.5355	-	0.0099	-	0.0117	-	-0.0113	-	84.9169	-	1	-	0	-	0	-	0.0606	-	Kasumi-2 JCRB1395
chr9	37020950	C	T	Heterozygous	-	51.4	325.757	-	SNP	Novel	tvc.novel.479	PAX5	PN.PAX5_1_15	---	37020950	C	T	251	251	-	154	-	97	-	129	83	46	0.5319	-	0.0309	-	0.0016	-	-0.0015	-	126.013	-	1	-	0	-	0	-	0.0583	-	Kasumi-2 JCRB1395
chr9	90256827	A	G	Heterozygous	-	47.5	90.971	-	SNP	Novel	tvc.novel.480	DAPK1	PN.DAPK1_1_11	---	90256827	A	G	71	80	-	63	-	17	-	38	32	6	0.59	-	0.0144	-	-0.0093	-	0.0142	-	121.049	-	1	-	0	-	0	-	0.0667	-	Kasumi-2 JCRB1395
chr9	90258248	C	T	Heterozygous	-	48.4	141.987	-	SNP	Novel	tvc.novel.481	DAPK1	PN.DAPK1_1_12	---	90258248	C	T	120	124	-	57	-	67	-	60	28	32	0.507	-	0.0684	-	-0.0261	-	0.0425	-	43.5364	-	2	-	0	-	0	-	0.014	-	Kasumi-2 JCRB1395
chr9	90258413	TTT	C	Heterozygous	-	48.3	137.318	-	COMPLEX	Novel	tvc.novel.482	DAPK1	PN.DAPK1_1_12	---	90258412	CTTT	CC	120	120	-	24	-	96	-	58	13	45	0.5361	-	0.0222	-	0.0072	-	-0.0082	-	415.161	-	3	-	0	-	0	-	0.0654	-	Kasumi-2 JCRB1395
chr9	90265015	C	T	Heterozygous	-	48.4	142.198	-	SNP	Novel	tvc.novel.483	DAPK1	PN.DAPK1_1_18	---	90265015	C	T	123	124	-	82	-	42	-	60	42	18	0.5444	-	0.0296	-	0.0046	-	-0.0045	-	314.575	-	2	-	0	-	0	-	0.0693	-	Kasumi-2 JCRB1395
chr9	90301393	A	G	Heterozygous	-	44.9	86.636	-	SNP	Novel	tvc.novel.484	DAPK1	PN.DAPK1_1_25	---	90301393	A	G	87	89	-	76	-	13	-	40	32	8	0.5937	-	0.0198	-	0.0104	-	-0.014	-	220.882	-	1	-	0	-	0	-	-0.1858	-	Kasumi-2 JCRB1395
chr9	90322023	G	A	Homozygous	-	100	1365.23	-	SNP	Novel	tvc.novel.485	DAPK1	PN.DAPK1_1_39	---	90322023	G	A	183	183	-	96	-	87	-	183	96	87	0.5	-	0.0302	-	0	-	0	-	353.862	-	1	-	0	-	0	-	0	-	Kasumi-2 JCRB1395
chr9	113637854	G	A	Heterozygous	-	57.8	342.456	-	SNP	Novel	tvc.novel.486	LPAR1	PN.LPAR1_1_2	---	113637854	G	A	192	192	-	87	-	105	-	111	54	57	0.5334	-	0.0604	-	0.0075	-	-0.0049	-	76.9891	-	1	-	0	-	0	-	0.0616	-	Kasumi-2 JCRB1395
chr9	128001119	C	T	Heterozygous	-	51.7	124.892	-	SNP	Novel	tvc.novel.487	HSPA5	PN.HSPA5_1_7	---	128001119	C	T	89	89	-	42	-	47	-	46	22	24	0.5064	-	0.0338	-	0.0016	-	-0.0011	-	121.109	-	1	-	0	-	0	-	0.0115	-	Kasumi-2 JCRB1395
chr9	133759576	C	T	Heterozygous	-	51.7	84.6384	-	SNP	Novel	tvc.novel.488	ABL1	PN.ABL1_1_19	---	133759576	C	T	57	58	-	23	-	35	-	30	14	16	0.571	-	0.0155	-	-0.0054	-	0.0043	-	142.35	-	2	-	0	-	0	-	0.1433	-	Kasumi-2 JCRB1395
chr9	139391636	G	A	Homozygous	-	100	1452.37	-	SNP	Novel	tvc.novel.489	NOTCH1	PN.NOTCH1_1_7	---	139391636	G	A	195	195	-	98	-	97	-	195	98	97	0.5	-	0.007	-	0	-	0	-	393.707	-	1	-	0	-	0	-	0	-	Kasumi-2 JCRB1395
chr9	139395473	C	T	Homozygous	-	100	2435.77	-	SNP	Novel	tvc.novel.490	NOTCH1	PN.NOTCH1_1_14	---	139395473	C	T	326	327	-	162	-	165	-	327	162	165	0.5	-	0.0417	-	0	-	-0.0001	-	126.429	-	1	-	0	-	0	-	0	-	Kasumi-2 JCRB1395
chr9	139396408	A	G	Homozygous	-	100	1577.21	-	SNP	Novel	tvc.novel.491	NOTCH1	PN.NOTCH1_1_16	---	139396408	A	G	211	212	-	101	-	111	-	212	101	111	0.5	-	0.0128	-	0	-	0	-	402.079	-	1	-	0	-	0	-	0	-	Kasumi-2 JCRB1395
chr9	139396690	C	T	Heterozygous	-	47.8	57.477	-	SNP	Novel	tvc.novel.492	NOTCH1	PN.NOTCH1_1_17	---	139396690	C	T	46	46	-	25	-	21	-	22	14	8	0.5951	-	0.0124	-	-0.0096	-	0.0077	-	183.989	-	2	-	0	-	0	-	0.1679	-	Kasumi-2 JCRB1395
chr9	139397707	G	A	Homozygous	-	100	1907.4	-	SNP	Novel	tvc.novel.493	NOTCH1	PN.NOTCH1_1_19	---	139397707	G	A	256	256	-	131	-	125	-	256	131	125	0.5	-	0.0227	-	0	-	0	-	237.425	-	1	-	0	-	0	-	0	-	Kasumi-2 JCRB1395
chr9	139400904	C	T	Homozygous	-	96.8	1053.4	-	SNP	Novel	tvc.novel.494	NOTCH1	PN.NOTCH1_1_28	---	139400904	C	T	158	158	-	81	-	77	-	153	81	72	0.5168	-	0.1506	-	-0.2107	-	0.005	-	91.7839	-	4	-	0	-	0	-	0.0319	-	Kasumi-2 JCRB1395
chr9	139402663	T	C	Homozygous	-	100	1655.98	-	SNP	Novel	tvc.novel.495	NOTCH1	PN.NOTCH1_1_34	---	139402663	T	C	221	222	-	103	-	119	-	222	103	119	0.5	-	0.0106	-	0	-	0	-	155.136	-	1	-	0	-	0	-	0	-	Kasumi-2 JCRB1395
chr9	139403554	T	C	Homozygous	-	99.6	1634.78	-	SNP	Novel	tvc.novel.496	NOTCH1	PN.NOTCH1_1_36	---	139403554	T	C	221	224	-	81	-	143	-	223	81	142	0.5018	-	0.0627	-	0.022	-	-0.0005	-	82.2277	-	1	-	0	-	0	-	0.0034	-	Kasumi-2 JCRB1395
chr9	139407932	A	G	Heterozygous	-	53.4	298.766	-	SNP	Novel	tvc.novel.497	NOTCH1	PN.NOTCH1_1_44	---	139407932	A	G	206	206	-	105	-	101	-	110	54	56	0.5188	-	0.0125	-	0.0009	-	-0.0008	-	230.808	-	1	-	0	-	0	-	-0.0344	-	Kasumi-2 JCRB1395
chr9	139410177	T	C	Heterozygous	-	49.6	264.266	-	SNP	Novel	tvc.novel.498	NOTCH1	PN.NOTCH1_1_48	---	139410177	T	C	223	224	-	120	-	104	-	111	58	53	0.5132	-	0.0295	-	-0.012	-	0.012	-	76.1473	-	1	-	0	-	0	-	-0.0203	-	Kasumi-2 JCRB1395
chr9	139410424	A	G	Heterozygous	-	41.5	225.671	-	SNP	Novel	tvc.novel.499	NOTCH1	PN.NOTCH1_1_49	---	139410424	A	G	325	325	-	186	-	139	-	135	80	55	0.5208	-	0.0064	-	0.0026	-	-0.0036	-	290.278	-	1	-	0	-	0	-	0.0373	-	Kasumi-2 JCRB1395
chr9	139411622	G	A	Heterozygous	-	28.8	17.6725	-	SNP	Novel	tvc.novel.500	NOTCH1	PN.NOTCH1_1_50	---	139411622	G	A	58	59	-	31	-	28	-	17	10	7	0.5633	-	0.0571	-	-0.0099	-	0.0289	-	68.8949	-	4	-	0	-	0	-	0.0904	-	Kasumi-2 JCRB1395
chr9	139411714	T	C	Heterozygous	-	35.1	30.6372	-	SNP	Novel	tvc.novel.501	NOTCH1	PN.NOTCH1_1_50	---	139411714	T	C	57	57	-	2	-	55	-	20	0	20	0.999	-	0.1178	-	0.0071	-	-0.0124	-	352.327	-	1	-	0	-	0	-	-0.7534	-	Kasumi-2 JCRB1395
chr9	139412197	G	A	Homozygous	-	99.4	1156.67	-	SNP	Novel	tvc.novel.502	NOTCH1	PN.NOTCH1_1_51	---	139412197	G	A	157	160	-	74	-	86	-	159	73	86	0.5034	-	0.0811	-	0.0085	-	0.0003	-	57.2231	-	1	-	0	-	0	-	-0.0066	-	Kasumi-2 JCRB1395
chr9	139412884	C	T	Heterozygous	-	46.5	267.681	-	SNP	Novel	tvc.novel.503	NOTCH1	PN.NOTCH1_1_53	---	139412884	C	T	273	273	-	137	-	136	-	127	64	63	0.5021	-	0.0169	-	0.0156	-	-0.0177	-	224.047	-	1	-	0	-	0	-	0.0038	-	Kasumi-2 JCRB1395
chr9	139413908	C	T	Heterozygous	-	46.1	256.823	-	SNP	Novel	tvc.novel.504	NOTCH1	PN.NOTCH1_1_56	---	139413908	C	T	269	269	-	129	-	140	-	124	58	66	0.5118	-	0.0066	-	0.0071	-	-0.0094	-	185	-	1	-	0	-	0	-	-0.0214	-	Kasumi-2 JCRB1395
chr9	139418260	A	G	Heterozygous	-	47.1	399.509	-	SNP	Novel	tvc.novel.505	NOTCH1	PN.NOTCH1_1_61	---	139418260	A	G	490	399	-	184	-	215	-	188	94	94	0.5388	-	0.025	-	-0.0086	-	0.0084	-	116.218	-	1	-	0	-	0	-	0.0318	-	Kasumi-2 JCRB1395
chr10	22839628	T	C	Homozygous	-	100	982.926	-	SNP	Novel	tvc.novel.506	PIP4K2A	PN.PIP4K2A_1_6	---	22839628	T	C	131	132	-	76	-	56	-	132	76	56	0.5	-	0.0426	-	0	-	0	-	210.008	-	2	-	0	-	0	-	0	-	Kasumi-2 JCRB1395
chr10	29747417	C	T	Heterozygous	-	44.6	165.343	-	SNP	Novel	tvc.novel.507	SVIL	PN.SVIL_1_3	---	29747417	C	T	182	186	-	76	-	110	-	83	36	47	0.5258	-	0.0142	-	0.0009	-	-0.0012	-	296.811	-	2	-	0	-	0	-	0.04	-	Kasumi-2 JCRB1395
chr10	29754609	T	C	Heterozygous	-	55.4	310.707	-	SNP	Novel	tvc.novel.508	SVIL	PN.SVIL_1_6	---	29754609	T	C	191	193	-	96	-	97	-	107	54	53	0.5073	-	0.0052	-	-0.0008	-	0.0006	-	387.822	-	1	-	0	-	0	-	0.0214	-	Kasumi-2 JCRB1395
chr10	29759175	G	-	Heterozygous	-	53.3	101.652	-	DEL	Novel	tvc.novel.509	SVIL	PN.SVIL_1_8	---	29759174	TG	T	122	122	-	52	-	70	-	65	29	36	0.5202	-	0.0233	-	-0.0388	-	0.0295	-	19.1488	-	6	-	0	-	0	-	0.0369	-	Kasumi-2 JCRB1395
chr10	29759225	A	G	Heterozygous	-	52	172.978	-	SNP	Novel	tvc.novel.510	SVIL	PN.SVIL_1_8	---	29759225	A	G	125	125	-	52	-	73	-	65	27	38	0.5006	-	0.0398	-	-0.0119	-	0.0109	-	88.0653	-	1	-	0	-	0	-	-0.0012	-	Kasumi-2 JCRB1395
chr10	29759434	C	T	Heterozygous	-	52.9	222.005	-	SNP	Novel	tvc.novel.511	SVIL	PN.SVIL_1_9	---	29759434	C	T	154	155	-	81	-	74	-	82	40	42	0.5347	-	0.0406	-	0.0146	-	-0.011	-	229.749	-	1	-	0	-	0	-	-0.0578	-	Kasumi-2 JCRB1395
chr10	29760209	C	T	Heterozygous	-	50.3	222.303	-	SNP	Novel	tvc.novel.512	SVIL	PN.SVIL_1_10	---	29760209	C	T	177	179	-	82	-	97	-	90	42	48	0.5086	-	0.0288	-	-0.0055	-	0.0056	-	89.7903	-	1	-	0	-	0	-	0.0269	-	Kasumi-2 JCRB1395
chr10	29784004	G	A	Homozygous	-	100	384.254	-	SNP	Novel	tvc.novel.513	SVIL	PN.SVIL_1_26	---	29784004	G	A	52	52	-	31	-	21	-	52	31	21	0.5	-	0.0099	-	0	-	0	-	384.416	-	4	-	0	-	0	-	0	-	Kasumi-2 JCRB1395
chr10	29822032	C	T	Homozygous	-	100	1577.21	-	SNP	Novel	tvc.novel.514	SVIL	PN.SVIL_1_46	---	29822032	C	T	210	212	-	96	-	116	-	212	96	116	0.5	-	0.0228	-	0	-	0	-	170.33	-	1	-	0	-	0	-	0	-	Kasumi-2 JCRB1395
chr10	29839798	A	G	Heterozygous	-	46	240.474	-	SNP	Novel	tvc.novel.515	SVIL	PN.SVIL_1_51	---	29839798	A	G	252	252	-	109	-	143	-	116	46	70	0.537	-	0.0097	-	-0.014	-	0.0194	-	349.752	-	1	-	0	-	0	-	-0.0669	-	Kasumi-2 JCRB1395
chr10	29839864	A	C	Heterozygous	-	46.2	244.44	-	SNP	Novel	tvc.novel.516	SVIL	PN.SVIL_1_51	---	29839864	A	C	252	253	-	109	-	144	-	117	46	71	0.5388	-	0.0465	-	-0.0083	-	0.0084	-	264.32	-	1	-	0	-	0	-	-0.0758	-	Kasumi-2 JCRB1395
chr10	43606687	A	G	Homozygous	-	100	460.495	-	SNP	Novel	tvc.novel.517	RET	PN.RET_2_10	---	43606687	A	G	62	62	-	36	-	26	-	62	36	26	0.5	-	0.0184	-	0	-	0	-	406.429	-	1	-	0	-	0	-	0	-	Kasumi-2 JCRB1395
chr10	45924023	G	A	Homozygous	-	100	1345.86	-	SNP	Novel	tvc.novel.518	ALOX5	PN.ALOX5_1_10	---	45924023	G	A	181	181	-	88	-	93	-	181	88	93	0.5	-	0.018	-	0	-	0	-	394.83	-	1	-	0	-	0	-	0	-	Kasumi-2 JCRB1395
chr10	45924256	T	C	Homozygous	-	100	1419.15	-	SNP	Novel	tvc.novel.519	ALOX5	PN.ALOX5_1_11	---	45924256	T	C	191	191	-	99	-	92	-	191	99	92	0.5	-	0.0287	-	0	-	0	-	281.818	-	1	-	0	-	0	-	0	-	Kasumi-2 JCRB1395
chr10	45939136	T	C	Homozygous	-	100	421.846	-	SNP	Novel	tvc.novel.520	ALOX5	PN.ALOX5_1_20	---	45939136	T	C	57	57	-	27	-	30	-	57	27	30	0.5	-	0.0172	-	0	-	0	-	231.352	-	1	-	0	-	0	-	0	-	Kasumi-2 JCRB1395
chr10	63699895	A	C	Heterozygous	-	50.9	364.464	-	SNP	Novel	tvc.novel.521	ARID5B	PN.ARID5B_1_4	---	63699895	A	C	289	291	-	168	-	123	-	148	79	69	0.544	-	0.0077	-	0.0171	-	-0.017	-	54.2233	-	3	-	0	-	0	-	-0.088	-	Kasumi-2 JCRB1395
chr10	63700228	A	T	Heterozygous	-	49	178.749	-	SNP	Novel	tvc.novel.522	ARID5B	PN.ARID5B_1_5	---	63700228	A	T	151	153	-	70	-	83	-	75	33	42	0.5177	-	0.0363	-	-0.0083	-	0.0071	-	204.725	-	2	-	0	-	0	-	-0.021	-	Kasumi-2 JCRB1395
chr10	63700245	A	G	Heterozygous	-	49.4	183.163	-	SNP	Novel	tvc.novel.523	ARID5B	PN.ARID5B_1_5	---	63700245	A	G	154	154	-	70	-	84	-	76	33	43	0.5206	-	0.058	-	-0.0411	-	0.044	-	88.7607	-	1	-	0	-	0	-	-0.0373	-	Kasumi-2 JCRB1395
chr10	63809364	G	T	Heterozygous	-	43.8	205.077	-	SNP	Novel	tvc.novel.524	ARID5B	PN.ARID5B_1_8	---	63809364	G	T	248	249	-	121	-	128	-	109	54	55	0.5095	-	0.0091	-	0.0077	-	-0.0109	-	99.9597	-	3	-	0	-	0	-	0.0218	-	Kasumi-2 JCRB1395
chr10	89720907	T	G	Heterozygous	-	40	54.2355	-	SNP	Novel	tvc.novel.525	PTEN	PN.PTEN_2_10	---	89720907	T	G	75	75	-	41	-	34	-	30	14	16	0.5795	-	0.0481	-	0.0055	-	-0.0064	-	48.8367	-	2	-	0	-	0	-	-0.1397	-	Kasumi-2 JCRB1395
chr10	90703524	C	G	Heterozygous	-	50	229.146	-	SNP	Novel	tvc.novel.526	ACTA2	PN.ACTA2_4_1	---	90703524	C	G	188	188	-	103	-	85	-	94	48	46	0.5373	-	0.0334	-	-0.0044	-	0.0041	-	69.0446	-	1	-	0	-	0	-	-0.0679	-	Kasumi-2 JCRB1395
chr10	90767640	C	T	Heterozygous	-	54	352.405	-	SNP	Novel	tvc.novel.527	FAS	PN.FAS_1_3	---	90767640	C	T	235	237	-	102	-	135	-	128	50	78	0.541	-	0.0129	-	0.0018	-	-0.0013	-	216.239	-	1	-	0	-	0	-	-0.0753	-	Kasumi-2 JCRB1395
chr10	90770439	C	G	Heterozygous	-	53.4	154.539	-	SNP	Novel	tvc.novel.528	FAS	PN.FAS_1_6	---	90770439	C	G	101	103	-	52	-	51	-	55	26	29	0.5321	-	0.1159	-	-0.0279	-	0.0263	-	70.4155	-	1	-	0	-	0	-	-0.0603	-	Kasumi-2 JCRB1395
chr10	90771829	T	C	Homozygous	-	100	764.662	-	SNP	Novel	tvc.novel.529	FAS	PN.FAS_1_7	---	90771829	T	C	103	103	-	53	-	50	-	103	53	50	0.5	-	0.0806	-	0	-	0.0009	-	62.1657	-	3	-	0	-	0	-	0	-	Kasumi-2 JCRB1395
chr10	96796861	G	A	Heterozygous	-	51.2	219.706	-	SNP	Novel	tvc.novel.530	CYP2C8	PN.CYP2C8_1_2	---	96796861	G	A	166	168	-	84	-	84	-	86	42	44	0.5116	-	0.0214	-	0.0089	-	-0.0086	-	319.523	-	2	-	0	-	0	-	-0.0217	-	Kasumi-2 JCRB1395
chr10	96802598	A	T	Heterozygous	-	50.2	268.204	-	SNP	Novel	tvc.novel.531	CYP2C8	PN.CYP2C8_1_6	---	96802598	A	T	219	219	-	108	-	111	-	110	48	62	0.5569	-	0.0258	-	-0.0033	-	0.0037	-	362.66	-	1	-	0	-	0	-	-0.1036	-	Kasumi-2 JCRB1395
chr10	96827178	T	C	Heterozygous	-	48.5	364.131	-	SNP	Novel	tvc.novel.532	CYP2C8	PN.CYP2C8_1_14	---	96827178	T	C	332	332	-	148	-	184	-	161	70	91	0.5112	-	0.008	-	0.0111	-	-0.0115	-	237.092	-	2	-	0	-	0	-	-0.0203	-	Kasumi-2 JCRB1395
chr10	102896801	G	A	Heterozygous	-	50.5	383.8	-	SNP	Novel	tvc.novel.533	TLX1	PN.TLX1_1_8	---	102896801	G	A	285	319	-	160	-	159	-	161	78	83	0.5171	-	0.0133	-	0.0108	-	-0.0102	-	146.442	-	1	-	0	-	0	-	-0.1214	-	Kasumi-2 JCRB1395
chr10	104849468	G	A	Heterozygous	-	47.4	314.605	-	SNP	Novel	tvc.novel.534	NT5C2	PN.NT5C2_1_1	---	104849468	G	A	306	306	-	150	-	156	-	145	74	71	0.5201	-	0.0254	-	-0.0093	-	0.0106	-	271.241	-	1	-	0	-	0	-	0.0366	-	Kasumi-2 JCRB1395
chr10	104850632	G	A	Heterozygous	-	41.5	81.1477	-	SNP	Novel	tvc.novel.535	NT5C2	PN.NT5C2_1_4	---	104850632	G	A	106	106	-	58	-	48	-	44	25	19	0.5213	-	0.0095	-	0.0117	-	-0.0175	-	66.5698	-	2	-	0	-	0	-	0.0377	-	Kasumi-2 JCRB1395
chr10	104850835	A	G	Heterozygous	-	49.6	171.489	-	SNP	Novel	tvc.novel.536	NT5C2	PN.NT5C2_1_5	---	104850835	A	G	139	141	-	50	-	91	-	70	24	46	0.5129	-	0.0048	-	-0.0187	-	0.02	-	279.125	-	1	-	0	-	0	-	-0.0093	-	Kasumi-2 JCRB1395
chr10	104851301	G	T	Heterozygous	-	44.9	143.052	-	SNP	Novel	tvc.novel.537	NT5C2	PN.NT5C2_1_6	---	104851301	G	T	151	156	-	84	-	72	-	70	38	32	0.5044	-	0.0305	-	-0.0001	-	0.0002	-	247.945	-	1	-	0	-	0	-	0.0516	-	Kasumi-2 JCRB1395
chr10	104855656	T	C	Heterozygous	-	48.2	161.439	-	SNP	Novel	tvc.novel.538	NT5C2	PN.NT5C2_1_11	---	104855656	T	C	135	141	-	94	-	47	-	68	48	20	0.5454	-	0.067	-	-0.0156	-	0.0155	-	87.0739	-	2	-	0	-	0	-	0.0424	-	Kasumi-2 JCRB1395
chr10	112328838	C	G	Homozygous	-	100	1046.82	-	SNP	Novel	tvc.novel.539	SMC3	PN.SMC3_1_3	---	112328838	C	G	141	141	-	57	-	84	-	141	57	84	0.5	-	0.0687	-	0	-	0.0003	-	68.3831	-	1	-	0	-	0	-	0	-	Kasumi-2 JCRB1395
chr10	112333338	-	GTT	Homozygous	-	100	697.927	-	INS	Novel	tvc.novel.540	SMC3	PN.SMC3_1_4	---	112333337	T	TGTT	93	94	-	56	-	38	-	94	56	38	0.5	-	0.0323	-	0	-	0	-	337.947	-	0	-	0	-	0	-	0	-	Kasumi-2 JCRB1395
chr10	112337693	T	A	Heterozygous	-	46.8	161.337	-	SNP	Novel	tvc.novel.541	SMC3	PN.SMC3_1_8	---	112337693	T	A	159	188	-	104	-	84	-	88	50	38	0.5152	-	0.0194	-	-0.0112	-	0.0251	-	34.6443	-	8	-	0	-	0	-	-0.0405	-	Kasumi-2 JCRB1395
chr10	112341636	A	C	Heterozygous	-	57.4	309.055	-	SNP	Novel	tvc.novel.542	SMC3	PN.SMC3_1_11	---	112341636	A	C	176	176	-	83	-	93	-	101	45	56	0.5262	-	0.0136	-	-0.0091	-	0.0067	-	235.909	-	5	-	0	-	0	-	-0.0482	-	Kasumi-2 JCRB1395
chr10	112343591	G	A	Heterozygous	-	50	185.562	-	SNP	Novel	tvc.novel.543	SMC3	PN.SMC3_1_16	---	112343591	G	A	150	150	-	68	-	82	-	75	36	39	0.5268	-	0.0042	-	-0.0049	-	0.0055	-	263.187	-	1	-	0	-	0	-	0.0486	-	Kasumi-2 JCRB1395
chr10	112343923	T	C	Heterozygous	-	56.6	443.163	-	SNP	Novel	tvc.novel.544	SMC3	PN.SMC3_1_17	---	112343923	T	C	265	265	-	101	-	164	-	150	59	91	0.5129	-	0.0636	-	0.005	-	-0.004	-	317.82	-	3	-	0	-	0	-	0.0237	-	Kasumi-2 JCRB1395
chr10	112356331	G	A	Homozygous	-	99.4	1177.18	-	SNP	Novel	tvc.novel.545	SMC3	PN.SMC3_1_25	---	112356331	G	A	160	162	-	85	-	77	-	161	85	76	0.5033	-	0.0333	-	-0.053	-	0.0001	-	223.044	-	1	-	0	-	0	-	0.0063	-	Kasumi-2 JCRB1395
chr10	112360936	A	G	Heterozygous	-	55.1	250.522	-	SNP	Novel	tvc.novel.546	SMC3	PN.SMC3_1_31	---	112360936	A	G	157	158	-	62	-	96	-	87	34	53	0.5017	-	0.0335	-	0.0043	-	-0.0033	-	85.5679	-	4	-	0	-	0	-	0.0009	-	Kasumi-2 JCRB1395
chr10	112361870	A	G	Homozygous	-	100	1038.4	-	SNP	Novel	tvc.novel.547	SMC3	PN.SMC3_1_35	---	112361870	A	G	137	139	-	75	-	64	-	139	75	64	0.5	-	0.0354	-	0	-	0.0003	-	74.6197	-	2	-	0	-	0	-	0	-	Kasumi-2 JCRB1395
chr10	115439569	C	T	Homozygous	-	100	2982.21	-	SNP	Novel	tvc.novel.548	CASP7	PN.CASP7_1_2	---	115439569	C	T	436	400	-	226	-	174	-	400	226	174	0.5	-	0.0445	-	0	-	0	-	307.282	-	4	-	0	-	0	-	0	-	Kasumi-2 JCRB1395
chr10	115439641	TT	-	Heterozygous	-	48.5	178.938	-	DEL	Novel	tvc.novel.549	CASP7	PN.CASP7_1_2	---	115439640	CTT	C	295	297	-	173	-	124	-	144	81	63	0.5204	-	0.0512	-	0.0369	-	-0.0397	-	36.6257	-	4	-	0	-	0	-	-0.0375	-	Kasumi-2 JCRB1395
chr10	115451781	C	T	Heterozygous	-	50.6	203.33	-	SNP	Novel	tvc.novel.550	CASP7	PN.CASP7_1_4	---	115451781	C	T	160	160	-	71	-	89	-	81	32	49	0.5499	-	0.0227	-	0.0014	-	-0.0016	-	146.875	-	1	-	0	-	0	-	-0.0906	-	Kasumi-2 JCRB1395
chr10	115457264	T	G	Heterozygous	-	53.6	383.422	-	SNP	Novel	tvc.novel.551	CASP7	PN.CASP7_1_6	---	115457264	T	G	264	265	-	139	-	126	-	142	80	62	0.5391	-	0.0801	-	-0.0085	-	0.0066	-	172.302	-	1	-	0	-	0	-	0.0754	-	Kasumi-2 JCRB1395
chr10	115457450	G	A	Heterozygous	-	46.8	118.055	-	SNP	Novel	tvc.novel.552	CASP7	PN.CASP7_1_6	---	115457450	G	A	111	111	-	47	-	64	-	52	21	31	0.5202	-	0.0283	-	0.031	-	-0.0294	-	52.4441	-	3	-	0	-	0	-	-0.0362	-	Kasumi-2 JCRB1395
chr10	115485400	T	C	Heterozygous	-	60.6	140.126	-	SNP	Novel	tvc.novel.553	CASP7	PN.CASP7_1_13	---	115485400	T	C	66	66	-	23	-	43	-	40	14	26	0.5017	-	0.0595	-	-0.0344	-	0.0358	-	67.4431	-	2	-	0	-	0	-	0.003	-	Kasumi-2 JCRB1395
chr10	123298158	T	C	Homozygous	-	100	990.282	-	SNP	Novel	tvc.novel.554	FGFR2	PN.FGFR2_1_20	---	123298158	T	C	132	133	-	76	-	57	-	133	76	57	0.5	-	0.0066	-	0	-	0	-	281.27	-	1	-	0	-	0	-	0	-	Kasumi-2 JCRB1395
chr10	123353315	C	G	Heterozygous	-	46	248.011	-	SNP	Novel	tvc.novel.555	FGFR2	PN.FGFR2_1_25	---	123353315	C	G	261	261	-	134	-	127	-	120	55	65	0.5549	-	0.0033	-	-0.0176	-	0.0253	-	195.705	-	1	-	0	-	0	-	-0.0994	-	Kasumi-2 JCRB1395
chr11	8251921	G	C	Heterozygous	-	47.9	329.528	-	SNP	Novel	tvc.novel.556	LMO1	PN.LMO1_1_6	---	8251921	G	C	308	311	-	146	-	165	-	149	68	81	0.5131	-	0.0289	-	-0.0155	-	0.018	-	189.55	-	2	-	0	-	0	-	-0.0207	-	Kasumi-2 JCRB1395
chr11	8284838	A	G	Homozygous	-	100	376.085	-	SNP	Novel	tvc.novel.557	LMO1	PN.LMO1_1_7	---	8284838	A	G	40	52	-	30	-	22	-	52	30	22	0.5	-	0.1402	-	0	-	0.0039	-	72.4561	-	1	-	0	-	0	-	0	-	Kasumi-2 JCRB1395
chr11	13379973	T	C	Heterozygous	-	45.8	191.385	-	SNP	Novel	tvc.novel.558	ARNTL	ES30.ARNTL_1_5	---	13379973	T	C	200	201	-	130	-	71	-	92	55	37	0.5519	-	0.0036	-	-0.0051	-	0.0051	-	318.353	-	2	-	0	-	0	-	-0.088	-	Kasumi-2 JCRB1395
chr11	13398129	T	A	Homozygous	-	100	1718.19	-	SNP	Novel	tvc.novel.559	ARNTL	ES30.ARNTL_1_14	---	13398129	T	A	231	231	-	107	-	124	-	231	107	124	0.5	-	0.0701	-	0	-	0	-	278.899	-	1	-	0	-	0	-	0	-	Kasumi-2 JCRB1395
chr11	13399791	A	G	Heterozygous	-	48.4	202.762	-	SNP	Novel	tvc.novel.560	ARNTL	ES30.ARNTL_1_16	---	13399791	A	G	180	182	-	93	-	89	-	88	43	45	0.5223	-	0.0262	-	-0.0057	-	0.0075	-	351.686	-	3	-	0	-	0	-	-0.0302	-	Kasumi-2 JCRB1395
chr11	32417945	T	C	Homozygous	-	100	1401.03	-	SNP	Novel	tvc.novel.561	WT1	PN.WT1_2_4	---	32417945	T	C	188	188	-	96	-	92	-	188	96	92	0.5	-	0.0403	-	0	-	0	-	78.2788	-	1	-	0	-	0	-	0	-	Kasumi-2 JCRB1395
chr11	32439038	T	C	Homozygous	-	100	1245.5	-	SNP	Novel	tvc.novel.562	WT1	PN.WT1_2_7	---	32439038	T	C	166	167	-	75	-	92	-	167	75	92	0.5	-	0.0164	-	0	-	0	-	241.091	-	3	-	0	-	0	-	0	-	Kasumi-2 JCRB1395
chr11	32449661	G	A	Heterozygous	-	56.5	261.186	-	SNP	Novel	tvc.novel.563	WT1	PN.WT1_2_8	---	32449661	G	A	153	154	-	89	-	65	-	87	54	33	0.5444	-	0.0698	-	0.0182	-	-0.0136	-	64.5502	-	2	-	0	-	0	-	0.0883	-	Kasumi-2 JCRB1395
chr11	35198108	A	G	Heterozygous	-	56.1	193.026	-	SNP	Novel	tvc.novel.564	CD44	PN.CD44_1_2	---	35198108	A	G	114	114	-	55	-	59	-	64	34	30	0.5487	-	0.0301	-	-0.0103	-	0.0111	-	84.3219	-	1	-	0	-	0	-	0.0891	-	Kasumi-2 JCRB1395
chr11	35208480	C	G	Heterozygous	-	47	75.2042	-	SNP	Novel	tvc.novel.565	CD44	PN.CD44_1_5	---	35208480	C	G	66	66	-	40	-	26	-	31	16	15	0.5905	-	0.0291	-	-0.0204	-	0.0196	-	367.879	-	2	-	0	-	0	-	-0.162	-	Kasumi-2 JCRB1395
chr11	35223158	T	C	Homozygous	-	100	1028.67	-	SNP	Novel	tvc.novel.566	CD44	PN.CD44_1_12	---	35223158	T	C	138	138	-	67	-	71	-	138	67	71	0.5	-	0.0504	-	0	-	0.0001	-	68.7951	-	1	-	0	-	0	-	0	-	Kasumi-2 JCRB1395
chr11	35226155	A	G	Homozygous	-	100	855.603	-	SNP	Novel	tvc.novel.567	CD44	PN.CD44_1_13	---	35226155	A	G	113	115	-	60	-	55	-	115	60	55	0.5	-	0.0178	-	0	-	0	-	261.389	-	3	-	0	-	0	-	0	-	Kasumi-2 JCRB1395
chr11	35229673	T	C	Homozygous	-	100	637.68	-	SNP	Novel	tvc.novel.568	CD44	PN.CD44_1_15	---	35229673	T	C	86	86	-	42	-	44	-	86	42	44	0.5	-	0.022	-	0	-	0.0001	-	149.739	-	1	-	0	-	0	-	0	-	Kasumi-2 JCRB1395
chr11	47380340	G	T	Heterozygous	-	56.1	466.148	-	SNP	Novel	tvc.novel.569	SPI1	PN.SPI1_1_3	---	47380340	G	T	282	285	-	129	-	156	-	160	76	84	0.5225	-	0.0789	-	-0.0219	-	0.017	-	64.1051	-	5	-	0	-	0	-	0.038	-	Kasumi-2 JCRB1395
chr11	47380593	G	A	Heterozygous	-	53.8	384.257	-	SNP	Novel	tvc.novel.570	SPI1	PN.SPI1_1_4	---	47380593	G	A	261	262	-	116	-	146	-	141	58	83	0.532	-	0.0157	-	0.0029	-	-0.0027	-	377.238	-	3	-	0	-	0	-	-0.0627	-	Kasumi-2 JCRB1395
chr11	47397353	G	A	Heterozygous	-	47.8	261.929	-	SNP	Novel	tvc.novel.571	SPI1	PN.SPI1_1_8	---	47397353	G	A	247	247	-	134	-	113	-	118	68	50	0.5342	-	0.041	-	0.0038	-	-0.0038	-	169.791	-	1	-	0	-	0	-	0.062	-	Kasumi-2 JCRB1395
chr11	48145247	T	C	Heterozygous	-	56.3	125.294	-	SNP	Novel	tvc.novel.572	PTPRJ	PN.PTPRJ_1_7	---	48145247	T	C	70	71	-	38	-	33	-	40	22	18	0.5149	-	0.1022	-	-0.0141	-	0.0185	-	138	-	1	-	0	-	0	-	0.039	-	Kasumi-2 JCRB1395
chr11	48145375	A	C	Heterozygous	-	55.3	127.103	-	SNP	Novel	tvc.novel.573	PTPRJ	PN.PTPRJ_1_8	---	48145375	A	C	76	76	-	40	-	36	-	42	23	19	0.5214	-	0.0257	-	0.0004	-	-0.0003	-	65.3535	-	2	-	0	-	0	-	0.0389	-	Kasumi-2 JCRB1395
chr11	48145618	T	C	Heterozygous	-	45.6	185.567	-	SNP	Novel	tvc.novel.574	PTPRJ	PN.PTPRJ_1_9	---	48145618	T	C	191	195	-	89	-	106	-	89	41	48	0.5043	-	0.0653	-	-0.0023	-	0.0026	-	84.7437	-	2	-	0	-	0	-	0.0078	-	Kasumi-2 JCRB1395
chr11	48146622	G	A	Heterozygous	-	50.4	291.075	-	SNP	Novel	tvc.novel.575	PTPRJ	PN.PTPRJ_1_10	---	48146622	G	A	235	236	-	106	-	130	-	119	49	70	0.5381	-	0.0983	-	0.0092	-	-0.0082	-	155.535	-	1	-	0	-	0	-	-0.0744	-	Kasumi-2 JCRB1395
chr11	48157869	T	C	Heterozygous	-	48.4	249.129	-	SNP	Novel	tvc.novel.576	PTPRJ	PN.PTPRJ_1_18	---	48157869	T	C	225	225	-	115	-	110	-	109	55	54	0.5065	-	0.0568	-	-0.0082	-	0.0084	-	58.5194	-	2	-	0	-	0	-	-0.0118	-	Kasumi-2 JCRB1395
chr11	48166267	G	C	Heterozygous	-	47.9	210.525	-	SNP	Novel	tvc.novel.577	PTPRJ	PN.PTPRJ_1_25	---	48166267	G	C	194	194	-	85	-	109	-	93	38	55	0.5302	-	0.0277	-	-0.0085	-	0.0104	-	224.843	-	2	-	0	-	0	-	-0.0547	-	Kasumi-2 JCRB1395
chr11	48171793	T	C	Homozygous	-	100	1600.32	-	SNP	Novel	tvc.novel.578	PTPRJ	PN.PTPRJ_1_31	---	48171793	T	C	213	215	-	118	-	97	-	215	118	97	0.5	-	0.014	-	0	-	0	-	284.795	-	1	-	0	-	0	-	0	-	Kasumi-2 JCRB1395
chr11	48184972	CTTT	-	Heterozygous	-	53.1	231.1	-	DEL	Novel	tvc.novel.579	PTPRJ	PN.PTPRJ_1_36	---	48184971	CCTTT	C	160	160	-	92	-	68	-	85	51	34	0.5258	-	0.0245	-	-0.0027	-	0.0021	-	364.308	-	2	-	0	-	0	-	0.047	-	Kasumi-2 JCRB1395
chr11	48184983	G	T	Homozygous	-	100	1191.97	-	SNP	Novel	tvc.novel.580	PTPRJ	PN.PTPRJ_1_36	---	48184983	G	T	160	160	-	92	-	68	-	160	92	68	0.5	-	0.0006	-	0	-	0	-	233.075	-	2	-	0	-	0	-	0	-	Kasumi-2 JCRB1395
chr11	60890563	C	T	Homozygous	-	100	1773.4	-	SNP	Novel	tvc.novel.581	CD5	PN.CD5_1_13	---	60890563	C	T	237	238	-	113	-	125	-	238	113	125	0.5	-	0.0226	-	0	-	0	-	188.549	-	1	-	0	-	0	-	0	-	Kasumi-2 JCRB1395
chr11	60891310	T	C	Homozygous	-	100	378.251	-	SNP	Novel	tvc.novel.582	CD5	PN.CD5_1_14	---	60891310	T	C	51	51	-	0	-	51	-	51	0	51	0.5	-	0.1031	-	0	-	-0.0016	-	49.8155	-	1	-	0	-	0	-	0	-	Kasumi-2 JCRB1395
chr11	60892606	A	G	Homozygous	-	100	2671.79	-	SNP	Novel	tvc.novel.583	CD5	PN.CD5_1_17	---	60892606	A	G	356	359	-	182	-	177	-	359	182	177	0.5	-	0.0965	-	0	-	0.0003	-	68.3227	-	1	-	0	-	0	-	0	-	Kasumi-2 JCRB1395
chr11	60893235	C	T	Homozygous	-	99.7	2350.2	-	SNP	Novel	tvc.novel.584	CD5	PN.CD5_1_19	---	60893235	C	T	318	320	-	166	-	154	-	319	165	154	0.5015	-	0.0173	-	-0.166	-	0.0001	-	275.195	-	1	-	0	-	0	-	0	-	Kasumi-2 JCRB1395
chr11	69462642	G	A	Homozygous	-	99.5	1382.67	-	SNP	Novel	tvc.novel.585	CCND1	PN.CCND1_2_1	---	69462642	G	A	190	190	-	85	-	105	-	189	84	105	0.503	-	0.0424	-	0.0264	-	-0.0002	-	89.6355	-	1	-	0	-	0	-	-0.0056	-	Kasumi-2 JCRB1395
chr11	69462910	G	A	Heterozygous	-	51.5	346.177	-	SNP	Novel	tvc.novel.586	CCND1	PN.CCND1_2_2	---	69462910	G	A	265	266	-	137	-	129	-	137	64	73	0.5478	-	0.0104	-	0.0042	-	-0.0037	-	98.7745	-	2	-	0	-	0	-	-0.0909	-	Kasumi-2 JCRB1395
chr11	69465681	A	G	Homozygous	-	100	1245.44	-	SNP	Novel	tvc.novel.587	CCND1	PN.CCND1_1_7	---	69465681	A	G	165	167	-	101	-	66	-	167	101	66	0.5	-	0.0222	-	0	-	0	-	286.702	-	1	-	0	-	0	-	0	-	Kasumi-2 JCRB1395
chr11	69466115	C	A	Homozygous	-	100	1285.22	-	SNP	Novel	tvc.novel.588	CCND1	PN.CCND1_1_8	---	69466115	C	A	170	173	-	85	-	88	-	173	85	88	0.5	-	0.0307	-	0	-	0	-	302.783	-	4	-	0	-	0	-	0	-	Kasumi-2 JCRB1395
chr11	85692181	A	C	Heterozygous	-	49.5	252.484	-	SNP	Novel	tvc.novel.589	PICALM	PN.PICALM_1_6	---	85692181	A	C	214	214	-	119	-	95	-	106	73	33	0.6384	-	0.0231	-	-0.0026	-	0.0025	-	81.3124	-	1	-	0	-	0	-	0.2512	-	Kasumi-2 JCRB1395
chr11	85692342	A	C	Heterozygous	-	47.7	76.4202	-	SNP	Novel	tvc.novel.590	PICALM	PN.PICALM_1_6	---	85692342	A	C	65	65	-	33	-	32	-	31	19	12	0.6055	-	0.0612	-	-0.0148	-	0.014	-	72.0143	-	1	-	0	-	0	-	0.1883	-	Kasumi-2 JCRB1395
chr11	85718641	T	C	Heterozygous	-	51.7	121.926	-	SNP	Novel	tvc.novel.591	PICALM	PN.PICALM_1_18	---	85718641	T	C	87	87	-	50	-	37	-	45	28	17	0.5493	-	0.0061	-	-0.0146	-	0.0157	-	85.1027	-	2	-	0	-	0	-	0.0891	-	Kasumi-2 JCRB1395
chr11	85718663	A	C	Heterozygous	-	52.3	124.267	-	SNP	Novel	tvc.novel.592	PICALM	PN.PICALM_1_18	---	85718663	A	C	86	86	-	49	-	37	-	45	28	17	0.5543	-	0.0243	-	-0.012	-	0.0102	-	365.186	-	5	-	0	-	0	-	0.0982	-	Kasumi-2 JCRB1395
chr11	85725937	C	T	Heterozygous	-	45.1	88.7462	-	SNP	Novel	tvc.novel.593	PICALM	PN.PICALM_1_22	---	85725937	C	T	91	91	-	46	-	45	-	41	19	22	0.542	-	0.016	-	-0.0102	-	0.0119	-	204.828	-	1	-	0	-	0	-	-0.075	-	Kasumi-2 JCRB1395
chr11	102201848	G	A	Heterozygous	-	43.8	236.078	-	SNP	Novel	tvc.novel.594	BIRC3	PN.BIRC3_2_2	---	102201848	G	A	280	288	-	180	-	108	-	126	72	54	0.5555	-	0.006	-	-0.0066	-	0.0086	-	298.208	-	1	-	0	-	0	-	-0.1023	-	Kasumi-2 JCRB1395
chr11	102207024	C	T	Homozygous	-	100	398.948	-	SNP	Novel	tvc.novel.595	BIRC3	PN.BIRC3_1_14	---	102207024	C	T	54	54	-	24	-	30	-	54	24	30	0.5	-	0.0079	-	0	-	0	-	41.2073	-	1	-	0	-	0	-	0	-	Kasumi-2 JCRB1395
chr11	102207851	G	A	Homozygous	-	100	707.807	-	SNP	Novel	tvc.novel.596	BIRC3	PN.BIRC3_1_19	---	102207851	G	A	95	95	-	46	-	49	-	95	46	49	0.5	-	0.0597	-	0	-	0	-	334.929	-	1	-	0	-	0	-	0	-	Kasumi-2 JCRB1395
chr11	108183167	A	G	Homozygous	-	100	1129.64	-	SNP	Novel	tvc.novel.597	ATM	PN.ATM_1_57	---	108183167	A	G	152	152	-	100	-	52	-	152	100	52	0.5	-	0.0474	-	0	-	0.0001	-	151.716	-	2	-	0	-	0	-	0	-	Kasumi-2 JCRB1395
chr11	117711970	G	A	Homozygous	-	99	1202.37	-	SNP	Novel	tvc.novel.598	FXYD6	PN.FXYD6_1_3	---	117711970	G	A	207	208	-	97	-	111	-	206	96	110	0.5003	-	0.0063	-	-0.1269	-	0.0001	-	373.497	-	2	-	0	-	0	-	0.0043	-	Kasumi-2 JCRB1395
chr11	119145706	-	T	Heterozygous	-	54.7	202.5	-	INS	Novel	tvc.novel.599	CBL	PN.CBL_1_7	---	119145705	G	GT	212	212	-	94	-	118	-	116	42	74	0.5839	-	0.0357	-	0.0254	-	-0.023	-	30.4407	-	2	-	0	-	0	-	-0.1538	-	Kasumi-2 JCRB1395
chr11	119146659	G	C	Homozygous	-	100	1300.53	-	SNP	Novel	tvc.novel.600	CBL	PN.CBL_1_8	---	119146659	G	C	175	175	-	88	-	87	-	175	88	87	0.5	-	0.0216	-	0	-	0	-	263.84	-	1	-	0	-	0	-	0	-	Kasumi-2 JCRB1395
chr11	119148573	G	T	Homozygous	-	100	1946.73	-	SNP	Novel	tvc.novel.601	CBL	PN.CBL_1_9	---	119148573	G	T	260	261	-	112	-	149	-	261	112	149	0.5	-	0.0128	-	0	-	0	-	339.381	-	1	-	0	-	0	-	0	-	Kasumi-2 JCRB1395
chr11	120355230	A	G	Homozygous	-	100	692.239	-	SNP	Novel	tvc.novel.602	ARHGEF12	PN.ARHGEF12_1_51	---	120355230	A	G	93	93	-	45	-	48	-	93	45	48	0.5	-	0.0494	-	0	-	0.0005	-	68.3006	-	1	-	0	-	0	-	0	-	Kasumi-2 JCRB1395
chr12	8759445	C	T	Homozygous	-	100	793.979	-	SNP	Novel	tvc.novel.603	AICDA	PN.AICDA_1_5	---	8759445	C	T	107	107	-	53	-	54	-	107	53	54	0.5	-	0.0083	-	0	-	0.0001	-	84.6688	-	2	-	0	-	0	-	0	-	Kasumi-2 JCRB1395
chr12	8765447	T	C	Homozygous	-	99.1	785.584	-	SNP	Novel	tvc.novel.604	AICDA	PN.AICDA_1_6	---	8765447	T	C	110	112	-	41	-	71	-	111	40	71	0.5062	-	0.0296	-	-0.1449	-	0.0003	-	262.091	-	2	-	0	-	0	-	0	-	Kasumi-2 JCRB1395
chr12	11992168	G	A	Heterozygous	-	55.2	273.736	-	SNP	Novel	tvc.novel.605	ETV6	PN.ETV6_1_3	---	11992168	G	A	167	172	-	82	-	90	-	95	45	50	0.5031	-	0.0068	-	0.0108	-	-0.0092	-	263.263	-	1	-	0	-	0	-	-0.0109	-	Kasumi-2 JCRB1395
chr12	25368462	C	T	Homozygous	-	100	1464.12	-	SNP	Novel	tvc.novel.606	KRAS	PN.KRAS_1_2	---	25368462	C	T	197	197	-	89	-	108	-	197	89	108	0.5	-	0.0195	-	0	-	0	-	210.441	-	3	-	0	-	0	-	0	-	Kasumi-2 JCRB1395
chr12	25398279	C	G	Heterozygous	-	48.4	147.103	-	SNP	Novel	tvc.novel.607	KRAS	PN.KRAS_1_6	---	25398279	C	G	128	128	-	72	-	56	-	62	37	25	0.5351	-	0.0293	-	-0.0045	-	0.0055	-	66.03	-	1	-	0	-	0	-	0.0634	-	Kasumi-2 JCRB1395
chr12	57858414	A	G	Heterozygous	-	45.9	154.821	-	SNP	Novel	tvc.novel.608	GLI1	PN.GLI1_1_3	---	57858414	A	G	158	159	-	102	-	57	-	73	51	22	0.5643	-	0.0341	-	0.0046	-	-0.0067	-	188.315	-	1	-	0	-	0	-	0.1078	-	Kasumi-2 JCRB1395
chr12	57859431	G	A	Heterozygous	-	51	187.038	-	SNP	Novel	tvc.novel.609	GLI1	PN.GLI1_1_6	---	57859431	G	A	143	143	-	59	-	84	-	73	30	43	0.5017	-	0.1083	-	0.0336	-	-0.0311	-	68.8823	-	2	-	0	-	0	-	-0.0031	-	Kasumi-2 JCRB1395
chr12	57859932	G	A	Heterozygous	-	45.1	149.86	-	SNP	Novel	tvc.novel.610	GLI1	PN.GLI1_1_8	---	57859932	G	A	162	162	-	85	-	77	-	73	37	36	0.5178	-	0.0363	-	-0.0122	-	0.015	-	101.864	-	1	-	0	-	0	-	-0.0321	-	Kasumi-2 JCRB1395
chr12	57865321	G	A	Heterozygous	-	48	242.994	-	SNP	Novel	tvc.novel.611	GLI1	PN.GLI1_1_22	---	57865321	G	A	223	225	-	105	-	120	-	108	49	59	0.513	-	0.0002	-	-0.0051	-	0.0057	-	411.183	-	6	-	0	-	0	-	-0.0313	-	Kasumi-2 JCRB1395
chr12	57865821	G	C	Heterozygous	-	50.8	244.829	-	SNP	Novel	tvc.novel.612	GLI1	PN.GLI1_1_24	---	57865821	G	C	193	193	-	102	-	91	-	98	49	49	0.5285	-	0.014	-	-0.0183	-	0.0155	-	75.3745	-	1	-	0	-	0	-	-0.0519	-	Kasumi-2 JCRB1395
chr12	66346121	A	G	Heterozygous	-	53	171.49	-	SNP	Novel	tvc.novel.613	HMGA2	PN.HMGA2_1_8	---	66346121	A	G	117	117	-	77	-	40	-	62	39	23	0.5317	-	0.0065	-	-0.0024	-	0.0023	-	436.072	-	1	-	0	-	0	-	-0.0577	-	Kasumi-2 JCRB1395
chr12	111856738	T	A	Heterozygous	-	47.3	157.24	-	SNP	Novel	tvc.novel.614	SH2B3	PN.SH2B3_1_6	---	111856738	T	A	147	148	-	58	-	90	-	70	24	46	0.5526	-	0.0142	-	-0.0147	-	0.0165	-	76.8276	-	1	-	0	-	0	-	-0.0998	-	Kasumi-2 JCRB1395
chr12	111884608	T	C	Homozygous	-	100	2365.34	-	SNP	Novel	tvc.novel.615	SH2B3	PN.SH2B3_1_9	---	111884608	T	C	318	318	-	152	-	166	-	318	152	166	0.5	-	0.0208	-	0	-	0	-	365.754	-	1	-	0	-	0	-	0	-	Kasumi-2 JCRB1395
chr12	111885352	TGGGG	-	Homozygous	-	95	763.909	-	DEL	Novel	tvc.novel.616	SH2B3	PN.SH2B3_1_13	---	111885351	ATGGGG	A	109	121	-	85	-	36	-	115	79	36	0.5183	-	0.0773	-	0.0732	-	-0.0019	-	326.376	-	1	-	0	-	0	-	0	-	Kasumi-2 JCRB1395
chr12	112920022	T	C	Heterozygous	-	47.3	263.433	-	SNP	Novel	tvc.novel.617	PTPN11	PN.PTPN11_1_11	---	112920022	T	C	256	256	-	137	-	119	-	121	64	57	0.5063	-	0.0539	-	-0.0067	-	0.008	-	95.1799	-	1	-	0	-	0	-	-0.0113	-	Kasumi-2 JCRB1395
chr12	121416622	C	G	Heterozygous	-	49.7	210.802	-	SNP	Novel	tvc.novel.618	HNF1A	PN.HNF1A_1_1	---	121416622	C	G	174	175	-	79	-	96	-	87	37	50	0.5265	-	0.0238	-	-0.0038	-	0.0032	-	193.92	-	1	-	0	-	0	-	-0.0424	-	Kasumi-2 JCRB1395
chr12	121416650	A	C	Heterozygous	-	45.9	267.12	-	SNP	Novel	tvc.novel.619	HNF1A	PN.HNF1A_1_2	---	121416650	A	C	282	283	-	144	-	139	-	130	61	69	0.5396	-	0.0097	-	-0.0033	-	0.0042	-	167.521	-	1	-	0	-	0	-	-0.0749	-	Kasumi-2 JCRB1395
chr12	121416796	C	T	Heterozygous	-	49	118.12	-	SNP	Novel	tvc.novel.620	HNF1A	PN.HNF1A_1_2	---	121416796	C	T	98	98	-	50	-	48	-	48	25	23	0.5106	-	0.0242	-	-0.0114	-	0.0125	-	63.3624	-	1	-	0	-	0	-	0.0192	-	Kasumi-2 JCRB1395
chr12	121416988	A	G	Heterozygous	-	48.4	106.947	-	SNP	Novel	tvc.novel.621	HNF1A	PN.HNF1A_1_3	---	121416988	A	G	79	91	-	48	-	43	-	44	24	20	0.5181	-	0.0367	-	-0.009	-	0.0095	-	145.03	-	1	-	0	-	0	-	0.143	-	Kasumi-2 JCRB1395
chr12	121426545	G	A	Homozygous	-	99.5	1597.15	-	SNP	Novel	tvc.novel.622	HNF1A	PN.HNF1A_1_4	---	121426545	G	A	219	219	-	126	-	93	-	218	125	93	0.502	-	0.022	-	-0.0287	-	0.0002	-	380.19	-	3	-	0	-	0	-	-0.0038	-	Kasumi-2 JCRB1395
chr12	121426594	G	A	Heterozygous	-	48	238.577	-	SNP	Novel	tvc.novel.623	HNF1A	PN.HNF1A_1_4	---	121426594	G	A	219	221	-	122	-	99	-	106	64	42	0.5529	-	0.0317	-	-0.0118	-	0.0134	-	295.936	-	1	-	0	-	0	-	0.0867	-	Kasumi-2 JCRB1395
chr12	121431300	C	T	Heterozygous	-	55.3	462.341	-	SNP	Novel	tvc.novel.624	HNF1A	PN.HNF1A_1_6	---	121431300	C	T	295	295	-	168	-	127	-	163	95	68	0.5136	-	0.0607	-	-0.015	-	0.0105	-	74.5599	-	1	-	0	-	0	-	0.0251	-	Kasumi-2 JCRB1395
chr12	121434302	G	T	Heterozygous	-	54.2	236.442	-	SNP	Novel	tvc.novel.625	HNF1A	PN.HNF1A_2_1	---	121434302	G	T	155	155	-	74	-	81	-	84	37	47	0.5371	-	0.0019	-	-0.004	-	0.0035	-	348.935	-	4	-	0	-	0	-	-0.0679	-	Kasumi-2 JCRB1395
chr12	121435342	C	T	Heterozygous	-	50.2	381.428	-	SNP	Novel	tvc.novel.626	HNF1A	PN.HNF1A_1_12	---	121435342	C	T	317	317	-	148	-	169	-	159	79	80	0.53	-	0.0695	-	-0.0095	-	0.0089	-	64.6707	-	3	-	0	-	0	-	0.0548	-	Kasumi-2 JCRB1395
chr12	121435427	G	A	Heterozygous	-	50.2	388.509	-	SNP	Novel	tvc.novel.627	HNF1A	PN.HNF1A_1_12	---	121435427	G	A	322	323	-	147	-	176	-	162	79	83	0.5326	-	0.0153	-	-0.0119	-	0.0115	-	339.231	-	1	-	0	-	0	-	0.0569	-	Kasumi-2 JCRB1395
chr12	121435475	G	A	Heterozygous	-	50.8	401.876	-	SNP	Novel	tvc.novel.628	HNF1A	PN.HNF1A_1_12	---	121435475	G	A	318	323	-	146	-	177	-	164	80	84	0.5359	-	0.0012	-	-0.0079	-	0.0066	-	230.466	-	1	-	0	-	0	-	0.0693	-	Kasumi-2 JCRB1395
chr12	121437221	T	C	Homozygous	-	100	674.539	-	SNP	Novel	tvc.novel.629	HNF1A	PN.HNF1A_1_13	---	121437221	T	C	89	91	-	47	-	44	-	91	47	44	0.5	-	0.1151	-	0	-	-0.0007	-	104.777	-	2	-	0	-	0	-	0	-	Kasumi-2 JCRB1395
chr12	121437382	A	G	Homozygous	-	100	2982.21	-	SNP	Novel	tvc.novel.630	HNF1A	PN.HNF1A_1_14	---	121437382	A	G	419	400	-	206	-	194	-	400	206	194	0.5	-	0.007	-	0	-	0	-	249.735	-	1	-	0	-	0	-	0	-	Kasumi-2 JCRB1395
chr12	121438844	T	C	Heterozygous	-	48.1	280.036	-	SNP	Novel	tvc.novel.631	HNF1A	PN.HNF1A_1_15	---	121438844	T	C	259	260	-	125	-	135	-	125	63	62	0.5232	-	0.0236	-	-0.0064	-	0.0069	-	139.22	-	1	-	0	-	0	-	0.0386	-	Kasumi-2 JCRB1395
chr12	121614934	C	T	Heterozygous	-	55.6	235.138	-	SNP	Novel	tvc.novel.632	P2RX7	PN.P2RX7_1_12	---	121614934	C	T	144	144	-	68	-	76	-	80	39	41	0.5153	-	0.0124	-	-0.0124	-	0.0097	-	60.0976	-	3	-	0	-	0	-	0.028	-	Kasumi-2 JCRB1395
chr12	121615131	C	G	Heterozygous	-	59.5	295.748	-	SNP	Novel	tvc.novel.633	P2RX7	PN.P2RX7_1_13	---	121615131	C	G	153	153	-	99	-	54	-	91	57	34	0.5223	-	0.021	-	-0.0095	-	0.0069	-	241.313	-	1	-	0	-	0	-	-0.0412	-	Kasumi-2 JCRB1395
chr12	121622239	C	T	Heterozygous	-	50.6	110.847	-	SNP	Novel	tvc.novel.634	P2RX7	PN.P2RX7_1_15	---	121622239	C	T	81	83	-	81	-	2	-	42	41	1	0.5031	-	0.0094	-	-0.0137	-	0.0135	-	354.623	-	4	-	0	-	0	-	0.0168	-	Kasumi-2 JCRB1395
chr12	121622304	A	C	Heterozygous	-	50.6	103.666	-	SNP	Novel	tvc.novel.635	P2RX7	PN.P2RX7_1_16	---	121622304	A	C	77	77	-	37	-	40	-	39	18	21	0.519	-	0.0322	-	-0.0195	-	0.0182	-	179.617	-	1	-	0	-	0	-	-0.0343	-	Kasumi-2 JCRB1395
chr12	121622419	G	T	Heterozygous	-	48.1	93.1835	-	SNP	Novel	tvc.novel.636	P2RX7	PN.P2RX7_1_16	---	121622419	G	T	77	79	-	37	-	42	-	38	19	19	0.5316	-	0.0557	-	0.0051	-	-0.0053	-	69.0275	-	2	-	0	-	0	-	0.0817	-	Kasumi-2 JCRB1395
chr12	121622520	A	T	Homozygous	-	100	1248.08	-	SNP	Novel	tvc.novel.637	P2RX7	PN.P2RX7_1_17	---	121622520	A	T	137	168	-	81	-	87	-	168	81	87	0.5	-	0.0353	-	0	-	0.0001	-	332.489	-	2	-	0	-	0	-	0	-	Kasumi-2 JCRB1395
chr13	28589267	C	T	Heterozygous	-	52.2	245.29	-	SNP	Novel	tvc.novel.638	FLT3	PN.FLT3_1_3	---	28589267	C	T	178	178	-	89	-	89	-	93	42	51	0.5484	-	0.0061	-	-0.0057	-	0.005	-	133.715	-	2	-	0	-	0	-	-0.0883	-	Kasumi-2 JCRB1395
chr13	28589662	C	-	Homozygous	-	99.4	1265.8	-	DEL	Novel	tvc.novel.639	FLT3	PN.FLT3_1_4	---	28589661	GC	G	57	176	-	96	-	80	-	175	96	79	0.5031	-	0.1465	-	-0.063	-	0.0011	-	246.299	-	1	-	0	-	0	-	0	-	Kasumi-2 JCRB1395
chr13	28592546	T	C	Heterozygous	-	54	349.492	-	SNP	Novel	tvc.novel.640	FLT3	PN.FLT3_1_5	---	28592546	T	C	235	235	-	109	-	126	-	127	61	66	0.5165	-	0.0256	-	-0.0385	-	0.0251	-	154.318	-	1	-	0	-	0	-	0.0303	-	Kasumi-2 JCRB1395
chr13	28602227	AG	-	Homozygous	-	98.9	648.699	-	DEL	Novel	tvc.novel.641	FLT3	PN.FLT3_1_10	---	28602226	AAG	A	51	92	-	51	-	41	-	91	50	41	0.5049	-	0.1515	-	-0.1489	-	0.002	-	167.932	-	1	-	0	-	0	-	-0.0101	-	Kasumi-2 JCRB1395
chr13	28607989	T	G	Heterozygous	-	43.9	135.444	-	SNP	Novel	tvc.novel.642	FLT3	PN.FLT3_1_12	---	28607989	T	G	157	157	-	85	-	72	-	69	36	33	0.5197	-	0.0596	-	0.0085	-	-0.011	-	151.562	-	1	-	0	-	0	-	-0.0354	-	Kasumi-2 JCRB1395
chr13	28608459	T	C	Heterozygous	-	50.5	228.832	-	SNP	Novel	tvc.novel.643	FLT3	PN.FLT3_1_14	---	28608459	T	C	178	182	-	109	-	73	-	92	61	31	0.5685	-	0.1224	-	-0.0207	-	0.0212	-	58.8429	-	2	-	0	-	0	-	0.1414	-	Kasumi-2 JCRB1395
chr13	28609825	A	G	Heterozygous	-	52	205.82	-	SNP	Novel	tvc.novel.644	FLT3	PN.FLT3_1_15	---	28609825	A	G	148	150	-	66	-	84	-	78	41	37	0.5851	-	0.014	-	0.0003	-	-0.0003	-	240.713	-	1	-	0	-	0	-	0.1466	-	Kasumi-2 JCRB1395
chr13	28609846	A	T	Heterozygous	-	48.9	157.88	-	SNP	Novel	tvc.novel.645	FLT3	PN.FLT3_1_15	---	28609846	A	T	135	135	-	52	-	83	-	66	29	37	0.5557	-	0.1071	-	-0.0057	-	0.0099	-	65.8212	-	1	-	0	-	0	-	0.1011	-	Kasumi-2 JCRB1395
chr13	28610183	A	G	Heterozygous	-	47.4	147.631	-	SNP	Novel	tvc.novel.646	FLT3	PN.FLT3_1_16	---	28610183	A	G	137	137	-	65	-	72	-	65	32	33	0.5179	-	0.0132	-	0.0032	-	-0.0038	-	264.528	-	1	-	0	-	0	-	0.0323	-	Kasumi-2 JCRB1395
chr13	28636084	G	A	Homozygous	-	99.4	1262.97	-	SNP	Novel	tvc.novel.647	FLT3	PN.FLT3_1_26	---	28636084	G	A	174	174	-	84	-	90	-	173	84	89	0.5028	-	0.0353	-	0.0327	-	-0.0003	-	311.35	-	1	-	0	-	0	-	0.0053	-	Kasumi-2 JCRB1395
chr13	43148299	C	T	Heterozygous	-	43.9	55.4531	-	SNP	Novel	tvc.novel.648	TNFSF11	PN.TNFSF11_1_1	---	43148299	C	T	51	57	-	46	-	11	-	25	19	6	0.569	-	0.0323	-	0.0152	-	-0.0172	-	146.881	-	3	-	0	-	0	-	-0.0854	-	Kasumi-2 JCRB1395
chr13	43148313	C	G	Homozygous	-	98.2	321.283	-	SNP	Novel	tvc.novel.649	TNFSF11	PN.TNFSF11_1_1	---	43148313	C	G	56	57	-	46	-	11	-	56	45	11	0.5055	-	0.0187	-	-0.0311	-	0	-	297.19	-	3	-	0	-	0	-	0	-	Kasumi-2 JCRB1395
chr13	43148565	T	C	Heterozygous	-	26.3	15.9325	-	SNP	Novel	tvc.novel.650	TNFSF11	PN.TNFSF11_1_2	---	43148565	T	C	92	99	-	49	-	50	-	26	13	13	0.505	-	0.0073	-	-0.0077	-	0.023	-	229.829	-	1	-	0	-	0	-	-0.0741	-	Kasumi-2 JCRB1395
chr13	43155443	G	A	Heterozygous	-	49.8	386.989	-	SNP	Novel	tvc.novel.651	TNFSF11	PN.TNFSF11_1_5	---	43155443	G	A	325	331	-	148	-	183	-	165	81	84	0.5439	-	0.0112	-	0.0077	-	-0.0082	-	67.435	-	1	-	0	-	0	-	0.0759	-	Kasumi-2 JCRB1395
chr13	48878271	T	C	Homozygous	-	100	911.243	-	SNP	Novel	tvc.novel.652	RB1	PN.RB1_5_1	---	48878271	T	C	122	122	-	64	-	58	-	122	64	58	0.5	-	0.022	-	0	-	0	-	409.996	-	1	-	0	-	0	-	0	-	Kasumi-2 JCRB1395
chr13	48878292	G	A	Homozygous	-	98.4	701.149	-	SNP	Novel	tvc.novel.653	RB1	PN.RB1_5_1	---	48878292	G	A	123	124	-	64	-	60	-	122	62	60	0.5079	-	0.033	-	-0.0539	-	0.0001	-	207.744	-	3	-	0	-	0	-	-0.0151	-	Kasumi-2 JCRB1395
chr13	49051012	C	T	Homozygous	-	98.6	1038.79	-	SNP	Novel	tvc.novel.654	RB1	PN.RB1_1_47	---	49051012	C	T	146	147	-	59	-	88	-	145	57	88	0.5086	-	0.0373	-	-0.1558	-	0.0006	-	194.874	-	2	-	0	-	0	-	-0.0164	-	Kasumi-2 JCRB1395
chr13	50035151	G	C	Heterozygous	-	50	110.692	-	SNP	Novel	tvc.novel.655	SETDB2	PN.SETDB2_1_4	---	50035151	G	C	84	86	-	39	-	47	-	43	22	21	0.558	-	0.018	-	-0.0123	-	0.0131	-	229.11	-	1	-	0	-	0	-	0.1283	-	Kasumi-2 JCRB1395
chr13	50035208	G	A	Heterozygous	-	50.6	110.847	-	SNP	Novel	tvc.novel.656	SETDB2	PN.SETDB2_1_4	---	50035208	G	A	83	83	-	36	-	47	-	42	21	21	0.5662	-	0.0523	-	0.0132	-	-0.0144	-	132.568	-	1	-	0	-	0	-	0.1197	-	Kasumi-2 JCRB1395
chr13	50038080	G	A	Heterozygous	-	40.2	68.5138	-	SNP	Novel	tvc.novel.657	SETDB2	PN.SETDB2_1_5	---	50038080	G	A	97	97	-	53	-	44	-	39	21	18	0.508	-	0.0988	-	-0.0125	-	0.0177	-	57.6052	-	3	-	0	-	0	-	-0.0141	-	Kasumi-2 JCRB1395
chr13	50050620	A	G	Homozygous	-	100	857.976	-	SNP	Novel	tvc.novel.658	SETDB2	PN.SETDB2_1_7	---	50050620	A	G	115	115	-	68	-	47	-	115	68	47	0.5	-	0.0397	-	0	-	-0.0004	-	57.8493	-	4	-	0	-	0	-	0	-	Kasumi-2 JCRB1395
chr13	50054308	G	A	Homozygous	-	100	1401.03	-	SNP	Novel	tvc.novel.659	SETDB2	PN.SETDB2_1_11	---	50054308	G	A	188	188	-	98	-	90	-	188	98	90	0.5	-	0.0407	-	0	-	-0.0001	-	101.089	-	1	-	0	-	0	-	0	-	Kasumi-2 JCRB1395
chr13	50054346	G	T	Homozygous	-	100	1401.03	-	SNP	Novel	tvc.novel.660	SETDB2	PN.SETDB2_1_11	---	50054346	G	T	184	188	-	99	-	89	-	188	99	89	0.5	-	0.0332	-	0	-	0	-	312.557	-	1	-	0	-	0	-	0	-	Kasumi-2 JCRB1395
chr13	50057097	G	A	Homozygous	-	100	555.903	-	SNP	Novel	tvc.novel.661	SETDB2	PN.SETDB2_1_16	---	50057097	G	A	74	75	-	27	-	48	-	75	27	48	0.5	-	0.096	-	0	-	-0.002	-	86.8169	-	1	-	0	-	0	-	0	-	Kasumi-2 JCRB1395
chr13	50057633	A	G	Heterozygous	-	44.7	49.389	-	SNP	Novel	tvc.novel.662	SETDB2	PN.SETDB2_1_17	---	50057633	A	G	47	47	-	23	-	24	-	21	11	10	0.5344	-	0.015	-	-0.0263	-	0.0313	-	344.66	-	2	-	0	-	0	-	0.0604	-	Kasumi-2 JCRB1395
chr13	50080847	A	G	Homozygous	-	100	1936.69	-	SNP	Novel	tvc.novel.663	PHF11	PN.PHF11_1_3	---	50080847	A	G	258	260	-	119	-	141	-	260	119	141	0.5	-	0.0918	-	0	-	0.0002	-	93.6762	-	1	-	0	-	0	-	0	-	Kasumi-2 JCRB1395
chr13	50092128	ACTC	-	Homozygous	-	100	559.933	-	DEL	Novel	tvc.novel.664	PHF11	PN.PHF11_1_5	---	50092127	TACTC	T	75	75	-	49	-	26	-	75	49	26	0.5	-	0.0352	-	0	-	0	-	357.413	-	1	-	0	-	0	-	0	-	Kasumi-2 JCRB1395
chr13	50092486	T	C	Homozygous	-	100	335.579	-	SNP	Novel	tvc.novel.665	PHF11	PN.PHF11_1_6	---	50092486	T	C	44	45	-	31	-	14	-	45	31	14	0.5	-	0.1335	-	0	-	0.0018	-	61.4411	-	1	-	0	-	0	-	0	-	Kasumi-2 JCRB1395
chr13	50098376	G	T	Homozygous	-	100	707.798	-	SNP	Novel	tvc.novel.666	PHF11	PN.PHF11_1_10	---	50098376	G	T	95	95	-	42	-	53	-	95	42	53	0.5	-	0.0413	-	0	-	0	-	215.87	-	1	-	0	-	0	-	0	-	Kasumi-2 JCRB1395
chr13	50204880	G	A	Heterozygous	-	50.9	351.106	-	SNP	Novel	tvc.novel.667	ARL11	PN.ARL11_1_3	---	50204880	G	A	275	279	-	128	-	151	-	142	61	81	0.5295	-	0.02	-	0.0107	-	-0.0079	-	199.853	-	2	-	0	-	0	-	-0.0604	-	Kasumi-2 JCRB1395
chr13	51517599	G	A	Heterozygous	-	57.4	262.182	-	SNP	Novel	tvc.novel.668	RNASEH2B	PN.RNASEH2B_1_7	---	51517599	G	A	148	148	-	74	-	74	-	85	45	40	0.5294	-	0.0376	-	-0.0007	-	0.0002	-	106.469	-	2	-	0	-	0	-	0.054	-	Kasumi-2 JCRB1395
chr14	51372099	A	-	Homozygous	-	100	914.94	-	DEL	Novel	tvc.novel.669	PYGL	PN.PYGL_1_1	---	51372098	CA	C	152	152	-	85	-	67	-	152	85	67	0.5	-	0.1019	-	0	-	-0.0003	-	34.9618	-	2	-	0	-	0	-	0	-	Kasumi-2 JCRB1395
chr14	51372103	C	G	Homozygous	-	100	1137	-	SNP	Novel	tvc.novel.670	PYGL	PN.PYGL_1_1	---	51372103	C	G	153	153	-	86	-	67	-	153	86	67	0.5	-	0.0766	-	0	-	0.0004	-	72.2266	-	1	-	0	-	0	-	0	-	Kasumi-2 JCRB1395
chr14	51372333	A	G	Homozygous	-	100	1122.58	-	SNP	Novel	tvc.novel.671	PYGL	PN.PYGL_1_2	---	51372333	A	G	151	151	-	76	-	75	-	151	76	75	0.5	-	0.0434	-	0	-	-0.0002	-	69.883	-	3	-	0	-	0	-	0	-	Kasumi-2 JCRB1395
chr14	51375700	-	A	Homozygous	-	99.6	1047.16	-	INS	Novel	tvc.novel.672	PYGL	PN.PYGL_1_4	---	51375699	T	TA	233	239	-	116	-	123	-	238	116	122	0.502	-	0.2653	-	0.011	-	0.0144	-	13.4458	-	7	-	0	-	0	-	-0.0351	-	Kasumi-2 JCRB1395
chr14	51378591	T	-	Homozygous	-	100	1090.93	-	DEL	Novel	tvc.novel.673	PYGL	PN.PYGL_1_7	---	51378590	CT	C	181	182	-	95	-	87	-	182	95	87	0.5	-	0.1685	-	0	-	-0.0002	-	28.6211	-	3	-	0	-	0	-	0	-	Kasumi-2 JCRB1395
chr14	51383432	G	A	Homozygous	-	99.5	1528.43	-	SNP	Novel	tvc.novel.674	PYGL	PN.PYGL_1_15	---	51383432	G	A	207	209	-	99	-	110	-	208	99	109	0.5023	-	0.0134	-	-0.0962	-	0.0001	-	235.389	-	1	-	0	-	0	-	0	-	Kasumi-2 JCRB1395
chr14	105238636	G	C	Heterozygous	-	58	403.844	-	SNP	Novel	tvc.novel.675	AKT1	PN.AKT1_1_3	---	105238636	G	C	224	226	-	134	-	92	-	131	73	58	0.5364	-	0.0395	-	-0.0136	-	0.0094	-	228.771	-	1	-	0	-	0	-	-0.0752	-	Kasumi-2 JCRB1395
chr14	105239146	C	G	Heterozygous	-	54.7	403.236	-	SNP	Novel	tvc.novel.676	AKT1	PN.AKT1_1_4	---	105239146	C	G	262	265	-	132	-	133	-	145	76	69	0.526	-	0.1	-	0.006	-	-0.004	-	71.163	-	1	-	0	-	0	-	0.0383	-	Kasumi-2 JCRB1395
chr14	105239192	T	C	Homozygous	-	100	1990.17	-	SNP	Novel	tvc.novel.677	AKT1	PN.AKT1_1_4	---	105239192	T	C	266	267	-	131	-	136	-	267	131	136	0.5	-	0.008	-	0	-	0	-	359.345	-	1	-	0	-	0	-	0	-	Kasumi-2 JCRB1395
chr14	105242228	T	C	Heterozygous	-	45.5	290.191	-	SNP	Novel	tvc.novel.678	AKT1	PN.AKT1_2_2	---	105242228	T	C	318	319	-	160	-	159	-	145	77	68	0.5295	-	0.058	-	-0.0009	-	0.0004	-	75.3429	-	2	-	0	-	0	-	0.0562	-	Kasumi-2 JCRB1395
chr14	105242831	C	T	Heterozygous	-	44.5	287.508	-	SNP	Novel	tvc.novel.679	AKT1	PN.AKT1_2_3	---	105242831	C	T	334	337	-	168	-	169	-	150	83	67	0.5548	-	0.0223	-	-0.0016	-	0.0016	-	77.1981	-	1	-	0	-	0	-	0.1017	-	Kasumi-2 JCRB1395
chr14	105242966	T	C	Heterozygous	-	47.1	343.084	-	SNP	Novel	tvc.novel.680	AKT1	PN.AKT1_2_3	---	105242966	T	C	327	342	-	156	-	186	-	161	77	84	0.5222	-	0.0232	-	-0.01	-	0.0121	-	272.146	-	1	-	0	-	0	-	0.0427	-	Kasumi-2 JCRB1395
chr14	105243220	G	A	Heterozygous	-	51.1	281.622	-	SNP	Novel	tvc.novel.681	AKT1	PN.AKT1_2_4	---	105243220	G	A	219	219	-	111	-	108	-	112	52	60	0.5425	-	0.0026	-	-0.0017	-	0.0016	-	375.458	-	3	-	0	-	0	-	-0.0776	-	Kasumi-2 JCRB1395
chr14	105258893	A	G	Heterozygous	-	56.2	370.623	-	SNP	Novel	tvc.novel.682	AKT1	PN.AKT1_1_15	---	105258893	A	G	196	224	-	109	-	115	-	126	69	57	0.5608	-	0.0094	-	-0.0241	-	0.0184	-	139.8	-	1	-	0	-	0	-	0.1167	-	Kasumi-2 JCRB1395
chr15	58471368	C	T	Homozygous	-	99.5	2822.43	-	SNP	Novel	tvc.novel.683	AQP9	PN.AQP9_1_7	---	58471368	C	T	381	389	-	203	-	186	-	387	202	185	0.5001	-	0.0112	-	-0.0208	-	0.0001	-	285.345	-	1	-	0	-	0	-	-0.0024	-	Kasumi-2 JCRB1395
chr15	58476093	-	A	Homozygous	-	100	1129.2	-	INS	Novel	tvc.novel.684	AQP9	PN.AQP9_1_9	---	58476092	G	GA	200	203	-	109	-	94	-	203	109	94	0.5	-	0.1728	-	0	-	0.0003	-	18.7527	-	5	-	0	-	0	-	0.0102	-	Kasumi-2 JCRB1395
chr15	58476281	A	G	Homozygous	-	100	2819.82	-	SNP	Novel	tvc.novel.685	AQP9	PN.AQP9_1_10	---	58476281	A	G	377	379	-	203	-	176	-	379	203	176	0.5	-	0.03	-	0	-	0	-	91.3276	-	1	-	0	-	0	-	0	-	Kasumi-2 JCRB1395
chr15	74317362	G	A	Heterozygous	-	44	78.0666	-	SNP	Novel	tvc.novel.686	PML	PN.PML_1_10	---	74317362	G	A	84	84	-	43	-	41	-	37	21	16	0.5558	-	0.0573	-	-0.0024	-	0.004	-	74.9272	-	1	-	0	-	0	-	0.0992	-	Kasumi-2 JCRB1395
chr15	74328116	A	G	Heterozygous	-	52.3	96.2507	-	SNP	Novel	tvc.novel.687	PML	PN.PML_1_20	---	74328116	A	G	65	65	-	28	-	37	-	34	13	21	0.55	-	0.0316	-	-0.0112	-	0.0102	-	58.8215	-	3	-	0	-	0	-	-0.09	-	Kasumi-2 JCRB1395
chr15	74328141	G	T	Heterozygous	-	50.7	92.3549	-	SNP	Novel	tvc.novel.688	PML	PN.PML_1_20	---	74328141	G	T	67	67	-	29	-	38	-	34	13	21	0.5521	-	0.0535	-	-0.0014	-	0.0022	-	68.0467	-	2	-	0	-	0	-	-0.0935	-	Kasumi-2 JCRB1395
chr15	88576185	G	C	Heterozygous	-	50.6	210.473	-	SNP	Novel	tvc.novel.689	NTRK3	PN.NTRK3_1_15	---	88576185	G	C	165	166	-	98	-	68	-	84	51	33	0.5175	-	0.0929	-	0.024	-	-0.0199	-	55.6411	-	2	-	0	-	0	-	0.0274	-	Kasumi-2 JCRB1395
chr15	88678680	T	C	Homozygous	-	100	1084.22	-	SNP	Novel	tvc.novel.690	NTRK3	PN.NTRK3_1_20	---	88678680	T	C	146	146	-	69	-	77	-	146	69	77	0.5	-	0.008	-	0	-	0	-	122.866	-	1	-	0	-	0	-	0	-	Kasumi-2 JCRB1395
chr15	88679785	G	A	Homozygous	-	100	810.06	-	SNP	Novel	tvc.novel.691	NTRK3	PN.NTRK3_1_22	---	88679785	G	A	109	109	-	60	-	49	-	109	60	49	0.5	-	0.0158	-	0	-	0	-	185.108	-	1	-	0	-	0	-	0	-	Kasumi-2 JCRB1395
chr15	88680684	G	A	Heterozygous	-	53.7	203.361	-	SNP	Novel	tvc.novel.692	NTRK3	PN.NTRK3_1_23	---	88680684	G	A	136	136	-	75	-	61	-	73	38	35	0.531	-	0.0436	-	-0.0192	-	0.0172	-	156.192	-	1	-	0	-	0	-	-0.0567	-	Kasumi-2 JCRB1395
chr15	88727336	C	G	Heterozygous	-	43.8	123.599	-	SNP	Novel	tvc.novel.693	NTRK3	PN.NTRK3_1_26	---	88727336	C	G	144	144	-	73	-	71	-	63	31	32	0.5149	-	0.035	-	-0.0074	-	0.0121	-	138.259	-	2	-	0	-	0	-	-0.0266	-	Kasumi-2 JCRB1395
chr15	88727751	A	T	Heterozygous	-	46.8	70.2338	-	SNP	Novel	tvc.novel.694	NTRK3	PN.NTRK3_1_27	---	88727751	A	T	62	62	-	33	-	29	-	29	18	11	0.5898	-	0.0144	-	-0.017	-	0.0139	-	234.37	-	1	-	0	-	0	-	0.1595	-	Kasumi-2 JCRB1395
chr15	90634941	A	G	Homozygous	-	100	1365.23	-	SNP	Novel	tvc.novel.695	IDH2	PN.IDH2_1_14	---	90634941	A	G	182	183	-	82	-	101	-	183	82	101	0.5	-	0.0316	-	0	-	0	-	322.51	-	1	-	0	-	0	-	0	-	Kasumi-2 JCRB1395
chr16	3778337	G	A	Heterozygous	-	51.9	182.948	-	SNP	Novel	tvc.novel.696	CREBBP	PN.CREBBP_1_4	---	3778337	G	A	131	133	-	68	-	65	-	69	34	35	0.5185	-	0.0729	-	-0.0233	-	0.0229	-	210.307	-	3	-	0	-	0	-	-0.034	-	Kasumi-2 JCRB1395
chr16	3789537	G	A	Heterozygous	-	52.1	224.052	-	SNP	Novel	tvc.novel.697	CREBBP	PN.CREBBP_1_23	---	3789537	G	A	163	163	-	82	-	81	-	85	46	39	0.5381	-	0.063	-	-0.0026	-	0.002	-	227.945	-	2	-	0	-	0	-	0.0695	-	Kasumi-2 JCRB1395
chr16	3795292	G	T	Heterozygous	-	49.4	204.361	-	SNP	Novel	tvc.novel.698	CREBBP	PN.CREBBP_1_26	---	3795292	G	T	171	172	-	68	-	104	-	85	38	47	0.5529	-	0.0168	-	-0.0021	-	0.0026	-	298.992	-	1	-	0	-	0	-	0.0919	-	Kasumi-2 JCRB1395
chr16	3795363	G	A	Heterozygous	-	48.8	197.913	-	SNP	Novel	tvc.novel.699	CREBBP	PN.CREBBP_1_26	---	3795363	G	A	172	172	-	66	-	106	-	84	36	48	0.5464	-	0.0047	-	-0.0035	-	0.003	-	168.848	-	2	-	0	-	0	-	0.0843	-	Kasumi-2 JCRB1395
chr16	3801649	T	C	Heterozygous	-	50.6	291.326	-	SNP	Novel	tvc.novel.700	CREBBP	PN.CREBBP_1_28	---	3801649	T	C	231	233	-	119	-	114	-	118	59	59	0.5107	-	0.0266	-	-0.0073	-	0.0099	-	122.036	-	2	-	0	-	0	-	-0.0275	-	Kasumi-2 JCRB1395
chr16	3820667	C	T	Heterozygous	-	50	265.938	-	SNP	Novel	tvc.novel.701	CREBBP	PN.CREBBP_1_36	---	3820667	C	T	216	220	-	108	-	112	-	110	53	57	0.5091	-	0.0843	-	-0.0034	-	0.0038	-	155.347	-	1	-	0	-	0	-	-0.0249	-	Kasumi-2 JCRB1395
chr16	3827553	G	A	Heterozygous	-	46.9	226.302	-	SNP	Novel	tvc.novel.702	CREBBP	PN.CREBBP_1_40	---	3827553	G	A	223	224	-	136	-	88	-	105	67	38	0.5329	-	0.0766	-	0.0039	-	-0.0041	-	212.318	-	1	-	0	-	0	-	0.0544	-	Kasumi-2 JCRB1395
chr16	15818310	G	A	Heterozygous	-	53.7	163.846	-	SNP	Novel	tvc.novel.703	MYH11	PN.MYH11_2_17	---	15818310	G	A	107	108	-	49	-	59	-	58	26	32	0.5055	-	0.0118	-	0.0074	-	-0.0045	-	126.401	-	1	-	0	-	0	-	-0.0369	-	Kasumi-2 JCRB1395
chr16	15838940	G	C	Homozygous	-	100	1080.04	-	SNP	Novel	tvc.novel.704	MYH11	PN.MYH11_2_31	---	15838940	G	C	141	145	-	82	-	63	-	145	82	63	0.5	-	0.1013	-	0	-	0.0002	-	165.626	-	1	-	0	-	0	-	0	-	Kasumi-2 JCRB1395
chr16	15839034	G	A	Heterozygous	-	53	214.926	-	SNP	Novel	tvc.novel.705	MYH11	PN.MYH11_2_31	---	15839034	G	A	149	149	-	82	-	67	-	79	43	36	0.5061	-	0.0217	-	-0.0096	-	0.0085	-	75.2231	-	2	-	0	-	0	-	-0.0111	-	Kasumi-2 JCRB1395
chr16	15850204	A	G	Heterozygous	-	49.4	206.525	-	SNP	Novel	tvc.novel.706	MYH11	PN.MYH11_2_38	---	15850204	A	G	174	174	-	85	-	89	-	86	37	49	0.5584	-	0.0237	-	-0.0108	-	0.0099	-	173.295	-	1	-	0	-	0	-	-0.1061	-	Kasumi-2 JCRB1395
chr16	15853596	C	G	Heterozygous	-	47.4	147.631	-	SNP	Novel	tvc.novel.707	MYH11	PN.MYH11_2_40	---	15853596	C	G	137	137	-	73	-	64	-	65	39	26	0.568	-	0.0122	-	-0.0072	-	0.0103	-	219.465	-	1	-	0	-	0	-	0.1227	-	Kasumi-2 JCRB1395
chr16	23847748	GCGCCCTCC	-	Heterozygous	-	56.8	302.801	-	DEL	Novel	tvc.novel.708	PRKCB	PN.PRKCB_1_2	---	23847747	TGCGCCCTCC	T	165	176	-	93	-	83	-	100	52	48	0.5084	-	0.006	-	-0.0169	-	0.0128	-	406.409	-	1	-	0	-	0	-	0.041	-	Kasumi-2 JCRB1395
chr16	23847786	T	C	Heterozygous	-	59.3	329.587	-	SNP	Novel	tvc.novel.709	PRKCB	PN.PRKCB_1_2	---	23847786	T	C	172	172	-	87	-	85	-	102	53	49	0.5138	-	0.0148	-	-0.0005	-	0.0003	-	354.019	-	1	-	0	-	0	-	0.0254	-	Kasumi-2 JCRB1395
chr16	23847797	G	C	Heterozygous	-	59.1	323.724	-	SNP	Novel	tvc.novel.710	PRKCB	PN.PRKCB_1_2	---	23847797	G	C	171	171	-	86	-	85	-	101	52	49	0.5119	-	0.029	-	0.0218	-	-0.0161	-	62.2039	-	2	-	0	-	0	-	0.022	-	Kasumi-2 JCRB1395
chr16	23848762	G	A	Heterozygous	-	49.8	358.154	-	SNP	Novel	tvc.novel.711	PRKCB	PN.PRKCB_1_3	---	23848762	G	A	300	303	-	168	-	135	-	151	87	64	0.5221	-	0.1119	-	-0.0109	-	0.0183	-	52.5722	-	3	-	0	-	0	-	0.0362	-	Kasumi-2 JCRB1395
chr16	24135112	T	C	Heterozygous	-	52.8	344.153	-	SNP	Novel	tvc.novel.712	PRKCB	PN.PRKCB_1_11	---	24135112	T	C	246	246	-	124	-	122	-	130	61	69	0.5348	-	0.0295	-	0.0151	-	-0.0143	-	69.8035	-	1	-	0	-	0	-	-0.0638	-	Kasumi-2 JCRB1395
chr16	31191482	A	G	Homozygous	-	100	1365.23	-	SNP	Novel	tvc.novel.713	FUS	PN.FUS_1_1	---	31191482	A	G	183	183	-	95	-	88	-	183	95	88	0.5	-	0.0168	-	0	-	0	-	353.833	-	1	-	0	-	0	-	0	-	Kasumi-2 JCRB1395
chr16	31193942	C	A	Heterozygous	-	46.2	159.023	-	SNP	Novel	tvc.novel.714	FUS	PN.FUS_1_3	---	31193942	C	A	160	160	-	79	-	81	-	74	40	34	0.5467	-	0.0161	-	0.0047	-	-0.0065	-	258.323	-	1	-	0	-	0	-	0.0843	-	Kasumi-2 JCRB1395
chr16	31195279	C	T	Heterozygous	-	53.1	251.711	-	SNP	Novel	tvc.novel.715	FUS	PN.FUS_1_4	---	31195279	C	T	175	175	-	83	-	92	-	93	50	43	0.5631	-	0.0135	-	-0.0088	-	0.0063	-	230.059	-	3	-	0	-	0	-	0.1154	-	Kasumi-2 JCRB1395
chr16	31273129	T	C	Heterozygous	-	45.4	173.011	-	SNP	Novel	tvc.novel.716	ITGAM	PN.ITGAM_1_2	---	31273129	T	C	183	185	-	62	-	123	-	84	26	58	0.5293	-	0.0794	-	0.0145	-	-0.0178	-	103.838	-	2	-	0	-	0	-	-0.0491	-	Kasumi-2 JCRB1395
chr16	31336519	T	C	Heterozygous	-	53.2	227.102	-	SNP	Novel	tvc.novel.717	ITGAM	PN.ITGAM_1_26	---	31336519	T	C	153	156	-	81	-	75	-	83	44	39	0.5109	-	0.0228	-	-0.0077	-	0.007	-	83.3836	-	1	-	0	-	0	-	0.0028	-	Kasumi-2 JCRB1395
chr16	31336719	G	A	Heterozygous	-	54.7	278.643	-	SNP	Novel	tvc.novel.718	ITGAM	PN.ITGAM_1_26	---	31336719	G	A	178	179	-	74	-	105	-	98	39	59	0.516	-	0.0107	-	-0.0009	-	0.0008	-	191.704	-	1	-	0	-	0	-	-0.0231	-	Kasumi-2 JCRB1395
chr16	68857441	T	C	Heterozygous	-	53.4	339.477	-	SNP	Novel	tvc.novel.719	CDH1	PN.CDH1_1_18	---	68857441	T	C	236	236	-	147	-	89	-	126	78	48	0.5041	-	0.0298	-	0.0053	-	-0.0045	-	139.576	-	1	-	0	-	0	-	-0.0075	-	Kasumi-2 JCRB1395
chr16	69752464	C	G	Heterozygous	-	49.4	188.912	-	SNP	Novel	tvc.novel.720	NQO1	PN.NQO1_1_6	---	69752464	C	G	158	158	-	70	-	88	-	78	40	38	0.5696	-	0.0502	-	0.0195	-	-0.0104	-	98.3224	-	1	-	0	-	0	-	0.1149	-	Kasumi-2 JCRB1395
chr16	72042682	A	C	Heterozygous	-	52.4	319.027	-	SNP	Novel	tvc.novel.721	DHODH	PN.DHODH_1_1	---	72042682	A	C	233	233	-	110	-	123	-	122	60	62	0.5197	-	0.0401	-	-0.0139	-	0.012	-	135.79	-	3	-	0	-	0	-	0.0361	-	Kasumi-2 JCRB1395
chr16	72042825	T	G	Homozygous	-	100	1771.79	-	SNP	Novel	tvc.novel.722	DHODH	PN.DHODH_1_1	---	72042825	T	G	230	238	-	109	-	129	-	238	109	129	0.5	-	0.0464	-	0	-	0	-	116.886	-	1	-	0	-	0	-	0	-	Kasumi-2 JCRB1395
chr16	72050885	G	C	Homozygous	-	100	1617.83	-	SNP	Novel	tvc.novel.723	DHODH	PN.DHODH_1_5	---	72050885	G	C	217	217	-	120	-	97	-	217	120	97	0.5	-	0.0929	-	0	-	0.0003	-	78.6087	-	1	-	0	-	0	-	0	-	Kasumi-2 JCRB1395
chr16	72054984	G	T	Heterozygous	-	47.1	249.675	-	SNP	Novel	tvc.novel.724	DHODH	PN.DHODH_1_6	---	72054984	G	T	244	244	-	123	-	121	-	115	57	58	0.5084	-	0.0117	-	-0.0051	-	0.0056	-	331.141	-	3	-	0	-	0	-	-0.0153	-	Kasumi-2 JCRB1395
chr16	72057282	A	G	Homozygous	-	100	1122.57	-	SNP	Novel	tvc.novel.725	DHODH	PN.DHODH_1_11	---	72057282	A	G	147	151	-	80	-	71	-	151	80	71	0.5	-	0.0736	-	0	-	-0.0002	-	60.7148	-	2	-	0	-	0	-	0	-	Kasumi-2 JCRB1395
chr16	85953955	T	C	Heterozygous	-	41.7	66.5408	-	SNP	Novel	tvc.novel.726	IRF8	PN.IRF8_1_12	---	85953955	T	C	86	84	-	23	-	61	-	35	10	25	0.5148	-	0.0768	-	-0.0186	-	0.0244	-	107.755	-	1	-	0	-	0	-	0.0064	-	Kasumi-2 JCRB1395
chr17	1587639	T	C	Heterozygous	-	54.2	252.612	-	SNP	Novel	tvc.novel.727	PRPF8	PN.PRPF8_1_67	---	1587639	T	C	162	166	-	77	-	89	-	90	43	47	0.514	-	0.066	-	-0.0048	-	0.0045	-	109.793	-	2	-	0	-	0	-	0.0045	-	Kasumi-2 JCRB1395
chr17	7577407	A	C	Heterozygous	-	45.3	293.489	-	SNP	Novel	tvc.novel.728	TP53	PN.TP53_2_7	---	7577407	A	C	324	327	-	185	-	142	-	148	79	69	0.5322	-	0.0342	-	-0.0145	-	0.0158	-	140.31	-	2	-	0	-	0	-	-0.0625	-	Kasumi-2 JCRB1395
chr17	7577427	G	A	Heterozygous	-	45.2	296.132	-	SNP	Novel	tvc.novel.729	TP53	PN.TP53_2_7	---	7577427	G	A	330	332	-	187	-	145	-	150	79	71	0.5368	-	0.0332	-	-0.0101	-	0.0128	-	114.144	-	3	-	0	-	0	-	-0.0674	-	Kasumi-2 JCRB1395
chr17	7578115	T	C	Homozygous	-	100	585.958	-	SNP	Novel	tvc.novel.730	TP53	PN.TP53_2_8	---	7578115	T	C	79	79	-	40	-	39	-	79	40	39	0.5	-	0.081	-	0	-	-0.0002	-	164.622	-	1	-	0	-	0	-	0	-	Kasumi-2 JCRB1395
chr17	7579472	G	C	Heterozygous	-	51.5	514.113	-	SNP	Novel	tvc.novel.731	TP53	PN.TP53_1_19	---	7579472	G	C	584	400	-	193	-	207	-	206	103	103	0.5175	-	0.0084	-	0.0024	-	-0.0023	-	303.27	-	6	-	0	-	0	-	0.0417	-	Kasumi-2 JCRB1395
chr17	7579644	CCCCAGCCCTCCAGGT	-	Heterozygous	-	77.6	841.838	-	DEL	Novel	tvc.novel.733	TP53	PN.TP53_5_1	---	7579643	CCCCCAGCCCTCCAGGT	C	122	125	-	46	-	79	-	97	18	79	0.5135	-	0.0073	-	-0.0113	-	0.0027	-	316.964	-	6	-	0	-	0	-	-0.0994	-	Kasumi-2 JCRB1395
chr17	7579659	-	C	Heterozygous	-	21.6	841.838	-	INS	Novel	tvc.novel.732	TP53	PN.TP53_5_1	---	7579643	CCCCCAGCCCTCCAGGT	CCCCCAGCCCTCCAGGCT	122	125	-	46	-	79	-	27	27	0	0.5	-	0.0911	-	-0.0671	-	0.0532	-	34.6551	-	0	-	0	-	0	-	0	-	Kasumi-2 JCRB1395
chr17	7579801	G	C	Heterozygous	-	54.3	437.737	-	SNP	Novel	tvc.novel.734	TP53	PN.TP53_2_13	---	7579801	G	C	291	293	-	177	-	116	-	159	95	64	0.5069	-	0.0855	-	-0.0094	-	0.0084	-	137.915	-	5	-	0	-	0	-	-0.0189	-	Kasumi-2 JCRB1395
chr17	7579882	C	G	Heterozygous	-	44.7	256.339	-	SNP	Novel	tvc.novel.735	TP53	PN.TP53_2_13	---	7579882	C	G	293	295	-	174	-	121	-	132	79	53	0.509	-	0.0222	-	0.0018	-	-0.0021	-	68.7288	-	1	-	0	-	0	-	0.0157	-	Kasumi-2 JCRB1395
chr17	8046772	C	G	Homozygous	-	100	2952.07	-	SNP	Novel	tvc.novel.736	PER1	PN.PER1_1_11	---	8046772	C	G	579	397	-	206	-	191	-	397	206	191	0.5	-	0.0075	-	0	-	0	-	296.803	-	1	-	0	-	0	-	0	-	Kasumi-2 JCRB1395
chr17	8048169	T	C	Heterozygous	-	46.5	146.79	-	SNP	Novel	tvc.novel.737	PER1	PN.PER1_1_14	---	8048169	T	C	144	144	-	81	-	63	-	67	40	27	0.5354	-	0.0325	-	-0.0011	-	0.0011	-	154.41	-	1	-	0	-	0	-	0.0637	-	Kasumi-2 JCRB1395
chr17	8048283	G	A	Heterozygous	-	37.7	80.5854	-	SNP	Novel	tvc.novel.738	PER1	PN.PER1_1_14	---	8048283	G	A	139	146	-	15	-	131	-	55	4	51	0.5934	-	0.0493	-	-0.0154	-	0.0311	-	99.342	-	2	-	0	-	0	-	-0.0165	-	Kasumi-2 JCRB1395
chr17	8050979	A	G	Heterozygous	-	51.8	520.994	-	SNP	Novel	tvc.novel.739	PER1	PN.PER1_1_25	---	8050979	A	G	505	400	-	211	-	189	-	207	114	93	0.5234	-	0.007	-	0.013	-	-0.0124	-	232.258	-	1	-	0	-	0	-	0.0428	-	Kasumi-2 JCRB1395
chr17	8051639	A	G	Heterozygous	-	48.6	269.882	-	SNP	Novel	tvc.novel.740	PER1	PN.PER1_1_28	---	8051639	A	G	241	243	-	128	-	115	-	118	58	60	0.5352	-	0.003	-	-0.0075	-	0.007	-	242.844	-	1	-	0	-	0	-	-0.0646	-	Kasumi-2 JCRB1395
chr17	8052537	-	CAAAA	Homozygous	-	91	1688.42	-	INS	Novel	tvc.novel.741	PER1	PN.PER1_1_30	---	8052536	A	ACAAAA	249	324	-	219	-	105	-	295	202	93	0.5101	-	0.0224	-	-0.0078	-	0.0005	-	308.642	-	0	-	0	-	0	-	0.0418	-	Kasumi-2 JCRB1395
chr17	8053085	T	G	Homozygous	-	99.7	1758.79	-	SNP	Novel	tvc.novel.742	PER1	PN.PER1_1_32	---	8053085	T	G	294	297	-	151	-	146	-	296	150	146	0.5017	-	0.0109	-	0.0005	-	0	-	359.491	-	1	-	0	-	0	-	0	-	Kasumi-2 JCRB1395
chr17	29486152	G	A	Heterozygous	-	50.4	164.464	-	SNP	Novel	tvc.novel.743	NF1	PN.NF1_1_3	---	29486152	G	A	128	129	-	69	-	60	-	65	33	32	0.5272	-	0.0508	-	-0.005	-	0.0045	-	188.873	-	1	-	0	-	0	-	-0.0567	-	Kasumi-2 JCRB1395
chr17	29508775	G	A	Heterozygous	-	43.2	76.793	-	SNP	Novel	tvc.novel.744	NF1	PN.NF1_1_8	---	29508775	G	A	88	88	-	46	-	42	-	38	21	17	0.53	-	0.0351	-	-0.0241	-	0.0351	-	161.833	-	1	-	0	-	0	-	0.0533	-	Kasumi-2 JCRB1395
chr17	29541437	T	C	Heterozygous	-	49.2	78.4627	-	SNP	Novel	tvc.novel.745	NF1	PN.NF1_1_15	---	29541437	T	C	61	61	-	30	-	31	-	30	16	14	0.5415	-	0.0432	-	0.0033	-	-0.0014	-	100.241	-	1	-	0	-	0	-	0.0741	-	Kasumi-2 JCRB1395
chr17	29545988	-	T	Heterozygous	-	50.6	89.3989	-	INS	Novel	tvc.novel.746	NF1	PN.NF1_1_16	---	29545987	A	AT	159	174	-	97	-	77	-	88	43	45	0.5686	-	0.1573	-	-0.0131	-	0.0275	-	9.5139	-	7	-	0	-	0	-	-0.0724	-	Kasumi-2 JCRB1395
chr17	29546175	T	C	Heterozygous	-	50	203.824	-	SNP	Novel	tvc.novel.747	NF1	PN.NF1_1_16	---	29546175	T	C	166	166	-	86	-	80	-	83	41	42	0.5241	-	0.0237	-	-0.0132	-	0.0141	-	196.039	-	2	-	0	-	0	-	-0.0438	-	Kasumi-2 JCRB1395
chr17	29553485	G	A	Heterozygous	-	48	137.927	-	SNP	Novel	tvc.novel.748	NF1	PN.NF1_1_20	---	29553485	G	A	112	123	-	62	-	61	-	59	32	27	0.5383	-	0.0959	-	-0.0225	-	0.0212	-	95.9733	-	1	-	0	-	0	-	0.0458	-	Kasumi-2 JCRB1395
chr17	29559932	C	A	Heterozygous	-	33.3	56.4297	-	SNP	Novel	tvc.novel.749	NF1	PN.NF1_1_30	---	29559932	C	A	152	153	-	67	-	86	-	51	25	26	0.5524	-	0.0202	-	-0.0071	-	0.0125	-	216.7	-	1	-	0	-	0	-	0.0861	-	Kasumi-2 JCRB1395
chr17	29563085	T	G	Heterozygous	-	33.5	83.7774	-	SNP	Novel	tvc.novel.750	NF1	PN.NF1_1_34	---	29563085	T	G	211	239	-	93	-	146	-	80	31	49	0.5017	-	0.0043	-	-0.0056	-	0.0078	-	252.495	-	13	-	0	-	0	-	0.0882	-	Kasumi-2 JCRB1395
chr17	29653162	G	T	Heterozygous	-	54.8	120.696	-	SNP	Novel	tvc.novel.751	NF1	PN.NF1_1_45	---	29653162	G	T	73	73	-	36	-	37	-	40	15	25	0.6185	-	0.0242	-	-0.0027	-	0.0033	-	244.43	-	1	-	0	-	0	-	-0.2149	-	Kasumi-2 JCRB1395
chr17	29653293	T	C	Heterozygous	-	54.9	117.765	-	SNP	Novel	tvc.novel.752	NF1	PN.NF1_1_45	---	29653293	T	C	70	71	-	34	-	37	-	39	14	25	0.6213	-	0.0326	-	-0.0225	-	0.0296	-	162.327	-	1	-	0	-	0	-	-0.2071	-	Kasumi-2 JCRB1395
chr17	29654876	T	A	Heterozygous	-	50.2	249.618	-	SNP	Novel	tvc.novel.753	NF1	PN.NF1_1_48	---	29654876	T	A	202	203	-	71	-	132	-	102	40	62	0.5453	-	0.022	-	-0.0083	-	0.0087	-	128.468	-	1	-	0	-	0	-	0.0793	-	Kasumi-2 JCRB1395
chr17	29663624	TT	AA	Heterozygous	-	24.3	43.4221	-	MNP	Novel	tvc.novel.754	NF1	PN.NF1_1_53	---	29663624	TT	AA	41	74	-	55	-	19	-	18	14	4	0.6072	-	0.0661	-	-0.0008	-	0.0187	-	46.2347	-	11	-	0	-	0	-	-0.2077	-	Kasumi-2 JCRB1395
chr17	29670190	C	G	Homozygous	-	100	911.241	-	SNP	Novel	tvc.novel.756	NF1	PN.NF1_1_62	---	29670190	C	G	121	122	-	64	-	58	-	122	64	58	0.5	-	0.0436	-	0	-	0.0004	-	74.5901	-	1	-	0	-	0	-	0	-	Kasumi-2 JCRB1395
chr17	29679246	G	A	Heterozygous	-	50.8	161.826	-	SNP	Novel	tvc.novel.757	NF1	PN.NF1_1_65	---	29679246	G	A	124	124	-	54	-	70	-	63	26	37	0.5233	-	0.0326	-	-0.0029	-	0.0029	-	123.042	-	1	-	0	-	0	-	-0.0423	-	Kasumi-2 JCRB1395
chr17	38171668	C	G	Homozygous	-	99.3	2161.58	-	SNP	Novel	tvc.novel.758	CSF3	PN.CSF3_1_1	---	38171668	C	G	297	298	-	141	-	157	-	296	140	156	0.5002	-	0.0271	-	-0.1457	-	0.001	-	46.0066	-	6	-	0	-	0	-	-0.0003	-	Kasumi-2 JCRB1395
chr17	38172417	C	G	Heterozygous	-	49.6	314.281	-	SNP	Novel	tvc.novel.759	CSF3	PN.CSF3_1_3	---	38172417	C	G	266	270	-	143	-	127	-	134	69	65	0.5147	-	0.0293	-	0.0049	-	-0.0053	-	160.761	-	1	-	0	-	0	-	-0.0199	-	Kasumi-2 JCRB1395
chr17	38172452	T	C	Homozygous	-	100	1992.99	-	SNP	Novel	tvc.novel.760	CSF3	PN.CSF3_1_3	---	38172452	T	C	267	268	-	140	-	128	-	268	140	128	0.5	-	0.0143	-	0	-	0	-	84.9636	-	1	-	0	-	0	-	0	-	Kasumi-2 JCRB1395
chr17	38172942	A	G	Homozygous	-	100	2008.84	-	SNP	Novel	tvc.novel.761	CSF3	PN.CSF3_1_6	---	38172942	A	G	269	270	-	119	-	151	-	270	119	151	0.5	-	0.0093	-	0	-	0	-	124.085	-	1	-	0	-	0	-	0	-	Kasumi-2 JCRB1395
chr17	38172974	-	G	Homozygous	-	100	1961.1	-	INS	Novel	tvc.novel.762	CSF3	PN.CSF3_1_6	---	38172973	A	AG	253	265	-	114	-	151	-	265	114	151	0.5	-	0.0269	-	0	-	0	-	285.055	-	0	-	0	-	0	-	0	-	Kasumi-2 JCRB1395
chr17	38487443	G	T	Homozygous	-	100	1492.75	-	SNP	Novel	tvc.novel.763	RARA	PN.RARA_1_1	---	38487443	G	T	197	200	-	90	-	110	-	200	90	110	0.5	-	0.029	-	0	-	0	-	355.312	-	1	-	0	-	0	-	0	-	Kasumi-2 JCRB1395
chr17	38556770	T	C	Homozygous	-	99.4	1181.34	-	SNP	Novel	tvc.novel.764	TOP2A	PN.TOP2A_1_18	---	38556770	T	C	163	163	-	100	-	63	-	162	100	62	0.504	-	0.0911	-	0.0206	-	0	-	163.212	-	1	-	0	-	0	-	0.0076	-	Kasumi-2 JCRB1395
chr17	38563710	C	G	Homozygous	-	100	646.642	-	SNP	Novel	tvc.novel.765	TOP2A	PN.TOP2A_1_29	---	38563710	C	G	85	87	-	43	-	44	-	87	43	44	0.5	-	0.018	-	0	-	0	-	225.335	-	1	-	0	-	0	-	0	-	Kasumi-2 JCRB1395
chr17	38572366	G	A	Homozygous	-	100	1134.72	-	SNP	Novel	tvc.novel.766	TOP2A	PN.TOP2A_1_45	---	38572366	G	A	150	153	-	90	-	63	-	153	90	63	0.5	-	0.0062	-	0	-	0	-	282.459	-	1	-	0	-	0	-	0	-	Kasumi-2 JCRB1395
chr17	40370940	C	T	Heterozygous	-	48.3	261.073	-	SNP	Novel	tvc.novel.767	STAT5B	PN.STAT5B_1_14	---	40370940	C	T	236	238	-	120	-	118	-	115	62	53	0.5349	-	0.0274	-	-0.0124	-	0.0168	-	215.642	-	2	-	0	-	0	-	0.0643	-	Kasumi-2 JCRB1395
chr17	40475651	-	A	Heterozygous	-	54.4	137.882	-	INS	Novel	tvc.novel.768	STAT3	PN.STAT3_1_9	---	40475650	G	GA	142	149	-	86	-	63	-	81	50	31	0.5416	-	0.0416	-	-0.0158	-	0.0104	-	22.1955	-	3	-	0	-	0	-	0.0927	-	Kasumi-2 JCRB1395
chr17	40481529	G	C	Heterozygous	-	52	499.002	-	SNP	Novel	tvc.novel.769	STAT3	PN.STAT3_1_14	---	40481529	G	C	377	379	-	195	-	184	-	197	94	103	0.5373	-	0.0413	-	0.0142	-	-0.013	-	58.0116	-	2	-	0	-	0	-	-0.0685	-	Kasumi-2 JCRB1395
chr17	44144993	C	G	Homozygous	-	100	1245.11	-	SNP	Novel	tvc.novel.770	KANSL1	PN.KANSL1_1_18	---	44144993	C	G	166	167	-	89	-	78	-	167	89	78	0.5	-	0.0209	-	0	-	0	-	289.171	-	1	-	0	-	0	-	0	-	Kasumi-2 JCRB1395
chr17	61660890	G	-	Homozygous	-	100	1231.53	-	DEL	Novel	tvc.novel.771	DCAF7	PN.DCAF7_1_6	---	61660889	CG	C	208	210	-	119	-	91	-	210	119	91	0.5	-	0.2021	-	0	-	-0.0018	-	21.3679	-	6	-	0	-	0	-	0	-	Kasumi-2 JCRB1395
chr17	66524987	G	A	Homozygous	-	99.5	1335.33	-	SNP	Novel	tvc.novel.772	PRKAR1A	PN.PRKAR1A_1_9	---	66524987	G	A	182	183	-	83	-	100	-	182	82	100	0.503	-	0.0386	-	-0.0356	-	0.0004	-	85.3187	-	1	-	0	-	0	-	-0.0058	-	Kasumi-2 JCRB1395
chr17	66526027	G	T	Homozygous	-	100	1881.7	-	SNP	Novel	tvc.novel.773	PRKAR1A	PN.PRKAR1A_1_11	---	66526027	G	T	252	253	-	128	-	125	-	253	128	125	0.5	-	0.016	-	0	-	0	-	330.621	-	1	-	0	-	0	-	0	-	Kasumi-2 JCRB1395
chr17	66547249	G	A	Heterozygous	-	54.7	185.802	-	SNP	Novel	tvc.novel.774	PRKAR1A	PN.PRKAR1A_1_13	---	66547249	G	A	117	117	-	60	-	57	-	64	30	34	0.544	-	0.0036	-	-0.0066	-	0.0068	-	331.97	-	1	-	0	-	0	-	-0.0803	-	Kasumi-2 JCRB1395
chr17	74732507	A	G	Homozygous	-	100	748.009	-	SNP	Novel	tvc.novel.775	SRSF2	PN.SRSF2_1_2	---	74732507	A	G	100	100	-	49	-	51	-	100	49	51	0.5	-	0.0392	-	0	-	-0.0003	-	75.2021	-	1	-	0	-	0	-	0	-	Kasumi-2 JCRB1395
chr17	74733099	G	A	Heterozygous	-	47.4	368.333	-	SNP	Novel	tvc.novel.776	SRSF2	PN.SRSF2_1_5	---	74733099	G	A	358	361	-	189	-	172	-	171	94	77	0.5263	-	0.0561	-	-0.0048	-	0.005	-	230.521	-	2	-	0	-	0	-	0.0567	-	Kasumi-2 JCRB1395
chr17	74733365	C	T	Heterozygous	-	42.1	129.321	-	SNP	Novel	tvc.novel.777	SRSF2	PN.SRSF2_1_6	---	74733365	C	T	169	171	-	93	-	78	-	72	41	31	0.5259	-	0.0445	-	-0.0078	-	0.0088	-	69.9897	-	1	-	0	-	0	-	0.0449	-	Kasumi-2 JCRB1395
chr17	74733403	G	A	Heterozygous	-	58.2	309.836	-	SNP	Novel	tvc.novel.778	SRSF2	PN.SRSF2_1_6	---	74733403	G	A	169	170	-	92	-	78	-	99	52	47	0.516	-	0.0475	-	-0.0166	-	0.0125	-	223.586	-	1	-	0	-	0	-	-0.0255	-	Kasumi-2 JCRB1395
chr17	75303298	T	C	Homozygous	-	100	1330.46	-	SNP	Novel	tvc.novel.779	2020-09-09	PN.SEPT9_1_2	---	75303298	T	C	179	179	-	107	-	72	-	179	107	72	0.5	-	0.031	-	0	-	0	-	372.494	-	1	-	0	-	0	-	0	-	Kasumi-2 JCRB1395
chr17	75398836	T	C	Heterozygous	-	53.3	243.314	-	SNP	Novel	tvc.novel.780	2020-09-09	PN.SEPT9_1_8	---	75398836	T	C	165	167	-	95	-	72	-	89	48	41	0.5299	-	0.0059	-	-0.015	-	0.015	-	256.752	-	2	-	0	-	0	-	-0.0657	-	Kasumi-2 JCRB1395
chr17	75401191	C	T	Heterozygous	-	50.2	261.395	-	SNP	Novel	tvc.novel.781	2020-09-09	PN.SEPT9_1_9	---	75401191	C	T	212	213	-	111	-	102	-	107	60	47	0.5398	-	0.0081	-	-0.006	-	0.0046	-	184.894	-	1	-	0	-	0	-	0.069	-	Kasumi-2 JCRB1395
chr17	75478481	C	T	Heterozygous	-	57.6	111.448	-	SNP	Novel	tvc.novel.782	2020-09-09	PN.SEPT9_1_14	---	75478481	C	T	59	59	-	3	-	56	-	34	2	32	0.5384	-	0.079	-	0.0066	-	-0.0051	-	363.501	-	3	-	0	-	0	-	0.0702	-	Kasumi-2 JCRB1395
chr17	75484781	T	C	Heterozygous	-	49.4	199.723	-	SNP	Novel	tvc.novel.783	2020-09-09	PN.SEPT9_1_18	---	75484781	T	C	168	168	-	77	-	91	-	83	39	44	0.5116	-	0.0251	-	0.0074	-	-0.0071	-	59.9385	-	1	-	0	-	0	-	0.0211	-	Kasumi-2 JCRB1395
chr17	75485014	A	C	Heterozygous	-	46.1	197.428	-	SNP	Novel	tvc.novel.784	2020-09-09	PN.SEPT9_1_19	---	75485014	A	C	202	204	-	93	-	111	-	94	35	59	0.5854	-	0.0354	-	-0.0098	-	0.0105	-	53.4743	-	2	-	0	-	0	-	-0.1572	-	Kasumi-2 JCRB1395
chr17	75488973	C	T	Heterozygous	-	48	247.806	-	SNP	Novel	tvc.novel.785	2020-09-09	PN.SEPT9_1_22	---	75488973	C	T	228	229	-	130	-	99	-	110	60	50	0.5225	-	0.0178	-	-0.0078	-	0.0098	-	236.037	-	4	-	0	-	0	-	-0.0455	-	Kasumi-2 JCRB1395
chr17	75489015	T	C	Heterozygous	-	48	245.295	-	SNP	Novel	tvc.novel.786	2020-09-09	PN.SEPT9_1_22	---	75489015	T	C	225	227	-	126	-	101	-	109	58	51	0.5231	-	0.024	-	-0.0116	-	0.0153	-	138.478	-	2	-	0	-	0	-	-0.0507	-	Kasumi-2 JCRB1395
chr17	76210367	G	C	Homozygous	-	100	996.215	-	SNP	Novel	tvc.novel.787	BIRC5	PN.BIRC5_1_1	---	76210367	G	C	132	137	-	73	-	64	-	137	73	64	0.5	-	0.0365	-	0	-	-0.0002	-	41.187	-	3	-	0	-	0	-	0	-	Kasumi-2 JCRB1395
chr17	76219591	G	A	Heterozygous	-	54.7	311.155	-	SNP	Novel	tvc.novel.788	BIRC5	PN.BIRC5_1_7	---	76219591	G	A	200	201	-	103	-	98	-	110	51	59	0.5487	-	0.0372	-	0.0077	-	-0.0059	-	69.1721	-	2	-	0	-	0	-	-0.085	-	Kasumi-2 JCRB1395
chr18	12825705	A	T	Homozygous	-	100	674.539	-	SNP	Novel	tvc.novel.789	PTPN2	PN.PTPN2_1_10	---	12825705	A	T	91	91	-	52	-	39	-	91	52	39	0.5	-	0.0395	-	0	-	-0.0003	-	70.1784	-	2	-	0	-	0	-	0	-	Kasumi-2 JCRB1395
chr18	42532606	G	A	Heterozygous	-	48	354.772	-	SNP	Novel	tvc.novel.790	SETBP1	PN.SETBP1_1_21	---	42532606	G	A	332	333	-	124	-	209	-	160	57	103	0.5174	-	0.0102	-	0.0045	-	-0.005	-	255.095	-	1	-	0	-	0	-	-0.0338	-	Kasumi-2 JCRB1395
chr18	42533130	A	G	Homozygous	-	99.6	1642.13	-	SNP	Novel	tvc.novel.791	SETBP1	PN.SETBP1_1_24	---	42533130	A	G	224	225	-	115	-	110	-	224	114	110	0.5022	-	0.0286	-	-0.055	-	0.0001	-	223.039	-	1	-	0	-	0	-	-0.0042	-	Kasumi-2 JCRB1395
chr18	60027149	T	A	Homozygous	-	100	1381.77	-	SNP	Novel	tvc.novel.792	TNFRSF11A	PN.TNFRSF11A_1_6	---	60027149	T	A	186	186	-	112	-	74	-	186	112	74	0.5	-	0.0518	-	0	-	0	-	276.951	-	2	-	0	-	0	-	0	-	Kasumi-2 JCRB1395
chr18	60027171	C	T	Homozygous	-	100	1382.07	-	SNP	Novel	tvc.novel.793	TNFRSF11A	PN.TNFRSF11A_1_6	---	60027171	C	T	186	186	-	112	-	74	-	186	112	74	0.5	-	0.0105	-	0	-	0	-	440.32	-	2	-	0	-	0	-	0	-	Kasumi-2 JCRB1395
chr18	60027241	C	T	Homozygous	-	100	1391.34	-	SNP	Novel	tvc.novel.794	TNFRSF11A	PN.TNFRSF11A_1_6	---	60027241	C	T	187	187	-	112	-	75	-	187	112	75	0.5	-	0.0158	-	0	-	0	-	210.283	-	1	-	0	-	0	-	0	-	Kasumi-2 JCRB1395
chr18	60036083	A	G	Homozygous	-	100	1369.77	-	SNP	Novel	tvc.novel.795	TNFRSF11A	PN.TNFRSF11A_1_11	---	60036083	A	G	183	184	-	93	-	91	-	184	93	91	0.5	-	0.0248	-	0	-	0.0001	-	70.6099	-	1	-	0	-	0	-	0	-	Kasumi-2 JCRB1395
chr19	1619339	T	C	Heterozygous	-	47.3	230.4	-	SNP	Novel	tvc.novel.796	TCF3	PN.TCF3_1_9	---	1619339	T	C	221	222	-	122	-	100	-	105	61	44	0.5319	-	0.0529	-	-0.0029	-	0.0028	-	62.4431	-	1	-	0	-	0	-	0.0533	-	Kasumi-2 JCRB1395
chr19	1619753	-	TGGGG	Heterozygous	-	38.6	201.561	-	INS	Novel	tvc.novel.797	TCF3	PN.TCF3_1_11	---	1619752	G	GTGGGG	336	370	-	245	-	125	-	143	116	27	0.6867	-	0.0185	-	-0.0041	-	0.008	-	303.074	-	1	-	0	-	0	-	0.2992	-	Kasumi-2 JCRB1395
chr19	1621268	C	T	Heterozygous	-	56.6	196.015	-	SNP	Novel	tvc.novel.798	TCF3	PN.TCF3_1_13	---	1621268	C	T	113	113	-	47	-	66	-	64	26	38	0.51	-	0.0148	-	0.006	-	-0.0052	-	304.826	-	2	-	0	-	0	-	-0.0183	-	Kasumi-2 JCRB1395
chr19	1624007	A	G	Heterozygous	-	51	251.953	-	SNP	Novel	tvc.novel.799	TCF3	PN.TCF3_1_18	---	1624007	A	G	196	196	-	116	-	80	-	100	54	46	0.5526	-	0.0505	-	0.0172	-	-0.0169	-	66.7346	-	2	-	0	-	0	-	-0.0961	-	Kasumi-2 JCRB1395
chr19	1625811	T	C	Heterozygous	-	46.8	86.9575	-	SNP	Novel	tvc.novel.800	TCF3	PN.TCF3_1_20	---	1625811	T	C	79	79	-	46	-	33	-	37	22	15	0.5127	-	0.0011	-	0.0037	-	-0.0042	-	144.928	-	1	-	0	-	0	-	0.0227	-	Kasumi-2 JCRB1395
chr19	1650134	A	G	Heterozygous	-	42.1	184.6	-	SNP	Novel	tvc.novel.801	TCF3	PN.TCF3_1_26	---	1650134	A	G	252	252	-	120	-	132	-	106	48	58	0.5235	-	0.0138	-	-0.0034	-	0.0049	-	252.355	-	1	-	0	-	0	-	-0.0421	-	Kasumi-2 JCRB1395
chr19	3110098	G	A	Heterozygous	-	44.6	201.981	-	SNP	Novel	tvc.novel.802	GNA11	PN.GNA11_1_2	---	3110098	G	A	227	231	-	121	-	110	-	103	51	52	0.5286	-	0.0937	-	-0.0012	-	0.0021	-	167.735	-	1	-	0	-	0	-	-0.0534	-	Kasumi-2 JCRB1395
chr19	3110349	T	G	Heterozygous	-	57.1	363.065	-	SNP	Novel	tvc.novel.803	GNA11	PN.GNA11_1_3	---	3110349	T	G	206	212	-	106	-	106	-	121	59	62	0.5124	-	0.032	-	-0.0213	-	0.0143	-	99.4234	-	1	-	0	-	0	-	-0.0067	-	Kasumi-2 JCRB1395
chr19	3113305	G	C	Homozygous	-	100	2245.71	-	SNP	Novel	tvc.novel.804	GNA11	PN.GNA11_1_4	---	3113305	G	C	299	302	-	156	-	146	-	302	156	146	0.5	-	0.0579	-	0	-	0.0001	-	137.697	-	1	-	0	-	0	-	0	-	Kasumi-2 JCRB1395
chr19	3114864	C	T	Heterozygous	-	51.7	352.748	-	SNP	Novel	tvc.novel.805	GNA11	PN.GNA11_1_6	---	3114864	C	T	268	269	-	133	-	136	-	139	67	72	0.5124	-	0.0263	-	-0.0109	-	0.0106	-	88.4706	-	3	-	0	-	0	-	-0.0197	-	Kasumi-2 JCRB1395
chr19	3119184	T	G	Homozygous	-	100	901.264	-	SNP	Novel	tvc.novel.806	GNA11	PN.GNA11_1_9	---	3119184	T	G	121	121	-	65	-	56	-	121	65	56	0.5	-	0.0711	-	0	-	-0.0004	-	105.833	-	1	-	0	-	0	-	0	-	Kasumi-2 JCRB1395
chr19	3119239	C	T	Heterozygous	-	48.5	325.628	-	SNP	Novel	tvc.novel.807	GNA11	PN.GNA11_1_10	---	3119239	C	T	293	297	-	163	-	134	-	144	78	66	0.5072	-	0.0176	-	-0.0113	-	0.013	-	166.543	-	2	-	0	-	0	-	-0.014	-	Kasumi-2 JCRB1395
chr19	3119405	T	G	Heterozygous	-	52.9	1210.75	-	SNP	Novel	tvc.novel.809	GNA11	PN.GNA11_1_10	tvc.novel.808	3119405	TG	GG	168	174	-	93	-	81	-	92	51	41	0.5176	-	0.0134	-	0.1405	-	-0.0052	-	197.518	-	1	-	0	-	0	-	0.0389	-	Kasumi-2 JCRB1395
chr19	3119405	TG	GT	Heterozygous	-	45.4	1210.75	-	MNP	Novel	tvc.novel.808	GNA11	PN.GNA11_1_10	---	3119405	TG	GT	168	174	-	93	-	81	-	79	42	37	0.5195	-	0.0579	-	-0.1388	-	0.0605	-	37.3495	-	1	-	0	-	0	-	0.0368	-	Kasumi-2 JCRB1395
chr19	4363289	C	T	Heterozygous	-	46.1	242.61	-	SNP	Novel	tvc.novel.810	SH3GL1	PN.SH3GL1_1_6	---	4363289	C	T	253	254	-	124	-	130	-	117	58	59	0.5075	-	0.0293	-	-0.0017	-	0.0019	-	84.0426	-	1	-	0	-	0	-	0.0101	-	Kasumi-2 JCRB1395
chr19	17941294	T	C	Homozygous	-	99.7	2377.25	-	SNP	Novel	tvc.novel.811	JAK3	PN.JAK3_1_4	---	17941294	T	C	324	324	-	157	-	167	-	323	157	166	0.5015	-	0.0197	-	0.0386	-	-0.0002	-	342.769	-	1	-	0	-	0	-	0.0029	-	Kasumi-2 JCRB1395
chr19	17946054	G	A	Homozygous	-	98.1	1844.01	-	SNP	Novel	tvc.novel.812	JAK3	PN.JAK3_1_12	---	17946054	G	A	266	267	-	137	-	130	-	262	132	130	0.5093	-	0.0105	-	-0.1867	-	0.0006	-	189.876	-	3	-	0	-	0	-	-0.0215	-	Kasumi-2 JCRB1395
chr19	17953468	C	-	Homozygous	-	99.4	777.067	-	DEL	Novel	tvc.novel.813	JAK3	PN.JAK3_1_26	---	17953467	TC	T	143	160	-	64	-	96	-	159	63	96	0.5039	-	0.2098	-	0.008	-	0.0048	-	15.0877	-	4	-	0	-	0	-	-0.0205	-	Kasumi-2 JCRB1395
chr19	18285944	G	A	Heterozygous	-	45.4	115.01	-	SNP	Novel	tvc.novel.814	IFI30	PN.IFI30_1_3	---	18285944	G	A	118	119	-	46	-	73	-	54	18	36	0.5576	-	0.0273	-	0.0029	-	-0.0044	-	241.064	-	1	-	0	-	0	-	-0.0965	-	Kasumi-2 JCRB1395
chr19	18286546	T	A	Heterozygous	-	50.2	268.204	-	SNP	Novel	tvc.novel.815	IFI30	PN.IFI30_1_6	---	18286546	T	A	218	219	-	111	-	108	-	110	52	58	0.5341	-	0.0146	-	-0.0009	-	0.0008	-	417.883	-	1	-	0	-	0	-	-0.058	-	Kasumi-2 JCRB1395
chr19	18288069	A	G	Heterozygous	-	43.3	117.429	-	SNP	Novel	tvc.novel.816	IFI30	PN.IFI30_1_7	---	18288069	A	G	141	141	-	73	-	68	-	61	28	33	0.5585	-	0.033	-	-0.0029	-	0.0042	-	240.451	-	1	-	0	-	0	-	-0.1047	-	Kasumi-2 JCRB1395
chr19	44047550	T	C	Homozygous	-	100	519.446	-	SNP	Novel	tvc.novel.817	XRCC1	PN.XRCC1_1_1	---	44047550	T	C	70	70	-	15	-	55	-	70	15	55	0.5	-	0.043	-	0	-	0.0007	-	61.4022	-	2	-	0	-	0	-	0	-	Kasumi-2 JCRB1395
chr19	44055726	T	C	Heterozygous	-	44.7	252.812	-	SNP	Novel	tvc.novel.818	XRCC1	PN.XRCC1_1_11	---	44055726	T	C	288	291	-	154	-	137	-	130	67	63	0.5138	-	0.0032	-	-0.0252	-	0.0316	-	252.471	-	1	-	0	-	0	-	-0.035	-	Kasumi-2 JCRB1395
chr19	49464971	G	A	Homozygous	-	100	883.11	-	SNP	Novel	tvc.novel.819	BAX	PN.BAX_1_9	---	49464971	G	A	119	119	-	53	-	66	-	119	53	66	0.5	-	0.0154	-	0	-	0	-	110.957	-	1	-	0	-	0	-	0	-	Kasumi-2 JCRB1395
chr19	54649671	T	C	Homozygous	-	99.7	2169.88	-	SNP	Novel	tvc.novel.820	CNOT3	PN.CNOT3_1_9	---	54649671	T	C	286	296	-	130	-	166	-	295	130	165	0.5015	-	0.0079	-	0.0006	-	0	-	380.518	-	1	-	0	-	0	-	0.0029	-	Kasumi-2 JCRB1395
chr19	54652203	T	C	Homozygous	-	99.4	1117.16	-	SNP	Novel	tvc.novel.821	CNOT3	PN.CNOT3_1_14	---	54652203	T	C	154	154	-	109	-	45	-	153	109	44	0.5056	-	0.0258	-	0.0037	-	0.0001	-	104.159	-	1	-	0	-	0	-	0.0107	-	Kasumi-2 JCRB1395
chr20	2361684	C	T	Homozygous	-	99.7	2596.17	-	SNP	Novel	tvc.novel.822	TGM6	PN.TGM6_1_1	---	2361684	C	T	352	353	-	173	-	180	-	352	173	179	0.5014	-	0.0246	-	-0.1115	-	0.0001	-	206.961	-	1	-	0	-	0	-	0.0027	-	Kasumi-2 JCRB1395
chr20	2375262	A	G	Homozygous	-	100	2936.31	-	SNP	Novel	tvc.novel.823	TGM6	PN.TGM6_1_3	---	2375262	A	G	394	394	-	198	-	196	-	394	198	196	0.5	-	0.017	-	0	-	0	-	160.77	-	1	-	0	-	0	-	0	-	Kasumi-2 JCRB1395
chr20	2376963	T	A	Homozygous	-	100	2362.52	-	SNP	Novel	tvc.novel.824	TGM6	PN.TGM6_1_6	---	2376963	T	A	317	317	-	168	-	149	-	317	168	149	0.5	-	0.0068	-	0	-	0	-	70.9871	-	2	-	0	-	0	-	0	-	Kasumi-2 JCRB1395
chr20	2380396	G	A	Heterozygous	-	43.2	165.657	-	SNP	Novel	tvc.novel.825	TGM6	PN.TGM6_1_10	---	2380396	G	A	201	206	-	123	-	83	-	89	54	35	0.5101	-	0.0286	-	-0.0186	-	0.0246	-	335.233	-	1	-	0	-	0	-	0.0148	-	Kasumi-2 JCRB1395
chr20	2411737	GA	-	Homozygous	-	100	1713.11	-	DEL	Novel	tvc.novel.826	TGM6	PN.TGM6_1_22	---	2411736	AGA	A	234	230	-	119	-	111	-	230	119	111	0.5	-	0.027	-	0	-	0	-	387.394	-	1	-	0	-	0	-	0.0004	-	Kasumi-2 JCRB1395
chr20	2413125	CC	TT	Homozygous	-	100	1251.43	-	MNP	Novel	tvc.novel.827	TGM6	PN.TGM6_1_23	---	2413125	CC	TT	167	168	-	86	-	82	-	168	86	82	0.5	-	0.0366	-	0	-	0	-	91.6641	-	4	-	0	-	0	-	0	-	Kasumi-2 JCRB1395
chr20	2413320	T	C	Homozygous	-	100	948.494	-	SNP	Novel	tvc.novel.828	TGM6	PN.TGM6_1_24	---	2413320	T	C	123	127	-	82	-	45	-	127	82	45	0.5	-	0.0035	-	0	-	0	-	134.305	-	3	-	0	-	0	-	0	-	Kasumi-2 JCRB1395
chr20	30659499	G	A	Heterozygous	-	47.4	239.386	-	SNP	Novel	tvc.novel.829	HCK	PN.HCK_1_3	---	30659499	G	A	227	230	-	103	-	127	-	109	44	65	0.5451	-	0.0267	-	0.0024	-	-0.0024	-	277.547	-	2	-	0	-	0	-	-0.0947	-	Kasumi-2 JCRB1395
chr20	30661297	G	A	Homozygous	-	100	2467.58	-	SNP	Novel	tvc.novel.830	HCK	PN.HCK_1_4	---	30661297	G	A	330	332	-	142	-	190	-	332	142	190	0.5	-	0.1015	-	0	-	-0.0001	-	105.778	-	1	-	0	-	0	-	0	-	Kasumi-2 JCRB1395
chr20	30667690	G	A	Heterozygous	-	48.6	197.817	-	SNP	Novel	tvc.novel.831	HCK	PN.HCK_1_7	---	30667690	G	A	172	175	-	94	-	81	-	85	47	38	0.5159	-	0.0436	-	-0.0064	-	0.0071	-	267.286	-	1	-	0	-	0	-	0.045	-	Kasumi-2 JCRB1395
chr20	30674618	G	A	Heterozygous	-	45	147.285	-	SNP	Novel	tvc.novel.832	HCK	PN.HCK_1_13	---	30674618	G	A	159	160	-	86	-	74	-	72	45	27	0.5891	-	0.061	-	-0.0172	-	0.0167	-	208.643	-	1	-	0	-	0	-	0.1653	-	Kasumi-2 JCRB1395
chr20	30681543	A	G	Heterozygous	-	53.1	251.711	-	SNP	Novel	tvc.novel.833	HCK	PN.HCK_1_15	---	30681543	A	G	174	175	-	95	-	80	-	93	49	44	0.516	-	0.0174	-	-0.0113	-	0.0095	-	367.584	-	4	-	0	-	0	-	-0.0246	-	Kasumi-2 JCRB1395
chr20	30954295	A	G	Heterozygous	-	51.6	295.272	-	SNP	Novel	tvc.novel.834	ASXL1	PN.ASXL1_1_2	---	30954295	A	G	223	225	-	90	-	135	-	116	46	70	0.5036	-	0.0382	-	-0.0125	-	0.0113	-	145.36	-	1	-	0	-	0	-	0.0037	-	Kasumi-2 JCRB1395
chr20	31022469	G	A	Heterozygous	-	49.7	180.75	-	SNP	Novel	tvc.novel.835	ASXL1	PN.ASXL1_1_19	---	31022469	G	A	136	149	-	51	-	98	-	74	27	47	0.5247	-	0.0094	-	-0.0215	-	0.0138	-	72.0057	-	2	-	0	-	0	-	0.0332	-	Kasumi-2 JCRB1395
chr20	31022959	T	C	Homozygous	-	100	1682.01	-	SNP	Novel	tvc.novel.836	ASXL1	PN.ASXL1_1_22	---	31022959	T	C	226	226	-	102	-	124	-	226	102	124	0.5	-	0.0076	-	0	-	0	-	165.152	-	1	-	0	-	0	-	0	-	Kasumi-2 JCRB1395
chr20	31024274	T	C	Heterozygous	-	42.5	115.001	-	SNP	Novel	tvc.novel.837	ASXL1	PN.ASXL1_1_29	---	31024274	T	C	145	146	-	70	-	76	-	62	29	33	0.5117	-	0.0222	-	-0.0088	-	0.0116	-	116.634	-	1	-	0	-	0	-	-0.0302	-	Kasumi-2 JCRB1395
chr20	31025163	A	G	Heterozygous	-	55.1	339.05	-	SNP	Novel	tvc.novel.838	ASXL1	PN.ASXL1_1_34	---	31025163	A	G	215	216	-	112	-	104	-	119	65	54	0.5278	-	0.0281	-	-0.0138	-	0.0099	-	102.993	-	1	-	0	-	0	-	0.0551	-	Kasumi-2 JCRB1395
chr20	31025231	T	C	Heterozygous	-	55.4	339.221	-	SNP	Novel	tvc.novel.839	ASXL1	PN.ASXL1_1_34	---	31025231	T	C	213	213	-	109	-	104	-	118	64	54	0.5307	-	0.0182	-	-0.0194	-	0.0151	-	134.912	-	1	-	0	-	0	-	0.0564	-	Kasumi-2 JCRB1395
chr20	36030939	G	C	Homozygous	-	99.6	1843.66	-	SNP	Novel	tvc.novel.840	SRC	PN.SRC_1_11	---	36030939	G	C	252	252	-	114	-	138	-	251	113	138	0.5022	-	0.0148	-	0.0362	-	-0.0003	-	69.1035	-	2	-	0	-	0	-	-0.0042	-	Kasumi-2 JCRB1395
chr20	39788855	A	G	Homozygous	-	99.3	2204.88	-	SNP	Novel	tvc.novel.841	PLCG1	PN.PLCG1_1_7	---	39788855	A	G	304	304	-	154	-	150	-	302	154	148	0.5034	-	0.0251	-	0.0209	-	-0.0003	-	259.973	-	1	-	0	-	0	-	0.0064	-	Kasumi-2 JCRB1395
chr20	39792538	C	T	Heterozygous	-	51.3	401.129	-	SNP	Novel	tvc.novel.842	PLCG1	PN.PLCG1_1_13	---	39792538	C	T	306	314	-	144	-	170	-	161	72	89	0.5115	-	0.0176	-	-0.0123	-	0.0116	-	382.518	-	2	-	0	-	0	-	-0.0415	-	Kasumi-2 JCRB1395
chr20	39794489	G	A	Homozygous	-	99.5	1341.8	-	SNP	Novel	tvc.novel.843	PLCG1	PN.PLCG1_1_21	---	39794489	G	A	184	184	-	92	-	92	-	183	92	91	0.5027	-	0.0375	-	-0.1656	-	0.0002	-	234.552	-	1	-	0	-	0	-	0.0052	-	Kasumi-2 JCRB1395
chr20	39796473	C	T	Heterozygous	-	47.7	232.006	-	SNP	Novel	tvc.novel.844	PLCG1	PN.PLCG1_1_27	---	39796473	C	T	218	218	-	117	-	101	-	104	64	40	0.58	-	0.0053	-	0.0008	-	-0.0011	-	247.62	-	3	-	0	-	0	-	0.145	-	Kasumi-2 JCRB1395
chr20	39797465	T	C	Homozygous	-	100	1620.66	-	SNP	Novel	tvc.novel.845	PLCG1	PN.PLCG1_1_28	---	39797465	T	C	218	218	-	120	-	98	-	218	120	98	0.5	-	0.02	-	0	-	0	-	172.649	-	1	-	0	-	0	-	0	-	Kasumi-2 JCRB1395
chr20	39799073	A	T	Heterozygous	-	50	91.9015	-	SNP	Novel	tvc.novel.846	PLCG1	PN.PLCG1_1_33	---	39799073	A	T	70	70	-	35	-	35	-	35	15	20	0.5714	-	0.0281	-	0.001	-	-0.0006	-	106.356	-	1	-	0	-	0	-	-0.1282	-	Kasumi-2 JCRB1395
chr20	46252975	T	C	Homozygous	-	97.8	1244.02	-	SNP	Novel	tvc.novel.847	NCOA3	PN.NCOA3_1_3	---	46252975	T	C	181	181	-	98	-	83	-	177	94	83	0.5104	-	0.0894	-	-0.2313	-	0.0053	-	72.3913	-	4	-	0	-	0	-	-0.0198	-	Kasumi-2 JCRB1395
chr20	46267950	C	T	Homozygous	-	100	846.428	-	SNP	Novel	tvc.novel.848	NCOA3	PN.NCOA3_1_25	---	46267950	C	T	114	114	-	61	-	53	-	114	61	53	0.5	-	0.0123	-	0	-	0	-	259.232	-	1	-	0	-	0	-	0	-	Kasumi-2 JCRB1395
chr20	46271177	C	T	Heterozygous	-	45.8	150.492	-	SNP	Novel	tvc.novel.849	NCOA3	PN.NCOA3_1_30	---	46271177	C	T	154	155	-	58	-	97	-	71	31	40	0.5645	-	0.0983	-	-0.0144	-	0.0203	-	202.406	-	1	-	0	-	0	-	0.1095	-	Kasumi-2 JCRB1395
chr20	46279861	CAG	-	Heterozygous	-	55.1	1884.49	-	DEL	Novel	tvc.novel.850	NCOA3	PN.NCOA3_1_36	---	46279860	GCAG	G	263	254	-	110	-	144	-	140	63	77	0.5	-	0.0619	-	0	-	0.0346	-	100.591	-	1	-	0	-	0	-	0.0188	-	Kasumi-2 JCRB1395
chr20	46279861	-	CAA	Heterozygous	-	44.9	1884.49	-	INS	Novel	tvc.novel.851	NCOA3	PN.NCOA3_1_36	---	46279860	GCAG	GCAACAG	263	254	-	110	-	144	-	114	47	67	0.5	-	0.1543	-	0	-	0.0225	-	95.7296	-	1	-	0	-	0	-	0.0163	-	Kasumi-2 JCRB1395
chr20	57415995	A	G	Heterozygous	-	50.7	261.313	-	SNP	Novel	tvc.novel.852	GNAS	PN.GNAS_1_6	---	57415995	A	G	205	207	-	96	-	111	-	105	50	55	0.5125	-	0.0125	-	-0.0016	-	0.0014	-	312.626	-	1	-	0	-	0	-	0.0137	-	Kasumi-2 JCRB1395
chr20	57478807	C	T	Heterozygous	-	50.2	371.806	-	SNP	Novel	tvc.novel.853	GNAS	PN.GNAS_1_26	---	57478807	C	T	309	309	-	122	-	187	-	155	55	100	0.5426	-	0.0344	-	0.0012	-	-0.0013	-	78.2615	-	2	-	0	-	0	-	-0.0776	-	Kasumi-2 JCRB1395
chr20	57480420	T	C	Heterozygous	-	49.1	255.605	-	SNP	Novel	tvc.novel.854	GNAS	PN.GNAS_1_27	---	57480420	T	C	222	222	-	119	-	103	-	109	60	49	0.5145	-	0.0142	-	0.0198	-	-0.0204	-	54.9453	-	3	-	0	-	0	-	0.0264	-	Kasumi-2 JCRB1395
chr20	57485611	T	C	Homozygous	-	98.8	600.842	-	SNP	Novel	tvc.novel.855	GNAS	PN.GNAS_1_35	---	57485611	T	C	82	85	-	49	-	36	-	84	48	36	0.5052	-	0.0571	-	-0.1625	-	0.0019	-	52.6297	-	5	-	0	-	0	-	-0.01	-	Kasumi-2 JCRB1395
chr20	57570568	G	A	Homozygous	-	100	1446.86	-	SNP	Novel	tvc.novel.856	CTSZ	PN.CTSZ_1_1	---	57570568	G	A	193	194	-	99	-	95	-	194	99	95	0.5	-	0.0082	-	0	-	0	-	156.26	-	1	-	0	-	0	-	0	-	Kasumi-2 JCRB1395
chr20	57570854	G	A	Heterozygous	-	56.5	462.434	-	SNP	Novel	tvc.novel.857	CTSZ	PN.CTSZ_1_2	---	57570854	G	A	274	278	-	138	-	140	-	157	79	78	0.5068	-	0.0305	-	0.0024	-	-0.0018	-	223.387	-	1	-	0	-	0	-	0.0021	-	Kasumi-2 JCRB1395
chr20	57571763	A	G	Heterozygous	-	43.2	311.184	-	SNP	Novel	tvc.novel.858	CTSZ	PN.CTSZ_1_4	---	57571763	A	G	416	400	-	218	-	182	-	173	97	76	0.5159	-	0.0089	-	0.0005	-	-0.0006	-	205.945	-	1	-	0	-	0	-	0.0528	-	Kasumi-2 JCRB1395
chr20	57572675	A	G	Homozygous	-	99.2	954.482	-	SNP	Novel	tvc.novel.859	CTSZ	PN.CTSZ_1_5	---	57572675	A	G	132	132	-	61	-	71	-	131	60	71	0.5041	-	0.0066	-	0.0118	-	-0.0001	-	412.971	-	1	-	0	-	0	-	-0.0079	-	Kasumi-2 JCRB1395
chr20	57572839	G	T	Heterozygous	-	54.9	272.042	-	SNP	Novel	tvc.novel.860	CTSZ	PN.CTSZ_1_6	---	57572839	G	T	173	173	-	90	-	83	-	95	46	49	0.536	-	0.0139	-	0.0113	-	-0.0075	-	225.988	-	2	-	0	-	0	-	-0.0659	-	Kasumi-2 JCRB1395
chr20	57576472	G	A	Heterozygous	-	41.5	138.58	-	SNP	Novel	tvc.novel.861	CTSZ	PN.CTSZ_1_7	---	57576472	G	A	192	193	-	103	-	90	-	80	44	36	0.5164	-	0.0968	-	-0.0051	-	0.0075	-	54.0353	-	3	-	0	-	0	-	0.0244	-	Kasumi-2 JCRB1395
chr21	36164450	G	A	Heterozygous	-	42.7	188.693	-	SNP	Novel	tvc.novel.862	RUNX1	PN.RUNX1_1_1	---	36164450	G	A	246	246	-	106	-	140	-	105	42	63	0.5318	-	0.0273	-	-0.0007	-	0.0009	-	134.088	-	2	-	0	-	0	-	-0.057	-	Kasumi-2 JCRB1395
chr21	36193871	T	C	Homozygous	-	100	1137	-	SNP	Novel	tvc.novel.863	RUNX1	PN.RUNX1_1_5	---	36193871	T	C	152	153	-	66	-	87	-	153	66	87	0.5	-	0.0962	-	0	-	0.0003	-	72.1346	-	1	-	0	-	0	-	0	-	Kasumi-2 JCRB1395
chr21	36206932	G	A	Homozygous	-	100	1464.12	-	SNP	Novel	tvc.novel.864	RUNX1	PN.RUNX1_1_8	---	36206932	G	A	196	197	-	108	-	89	-	197	108	89	0.5	-	0.01	-	0	-	0	-	288.735	-	6	-	0	-	0	-	0	-	Kasumi-2 JCRB1395
chr21	36421036	T	C	Heterozygous	-	51.9	251.482	-	SNP	Novel	tvc.novel.865	RUNX1	PN.RUNX1_1_14	---	36421036	T	C	186	187	-	92	-	95	-	97	42	55	0.5591	-	0.0045	-	-0.015	-	0.0144	-	349.048	-	1	-	0	-	0	-	-0.1127	-	Kasumi-2 JCRB1395
chr21	42808015	A	G	Homozygous	-	100	510.852	-	SNP	Novel	tvc.novel.866	MX1	PN.MX1_1_3	---	42808015	A	G	69	69	-	31	-	38	-	69	31	38	0.5	-	0.0219	-	0	-	-0.0002	-	94.0899	-	1	-	0	-	0	-	0	-	Kasumi-2 JCRB1395
chr21	42817930	G	A	Heterozygous	-	46.2	109.713	-	SNP	Novel	tvc.novel.867	MX1	PN.MX1_1_13	---	42817930	G	A	106	106	-	36	-	70	-	49	17	32	0.5081	-	0.0321	-	-0.0101	-	0.011	-	193.128	-	1	-	0	-	0	-	0.0146	-	Kasumi-2 JCRB1395
chr21	42818106	C	T	Heterozygous	-	42.3	107.443	-	SNP	Novel	tvc.novel.868	MX1	PN.MX1_1_14	---	42818106	C	T	136	137	-	87	-	50	-	58	38	20	0.522	-	0.01	-	-0.0123	-	0.0074	-	291.747	-	2	-	0	-	0	-	0.0302	-	Kasumi-2 JCRB1395
chr21	42818132	A	G	Heterozygous	-	41.2	87.6022	-	SNP	Novel	tvc.novel.869	MX1	PN.MX1_1_14	---	42818132	A	G	117	119	-	69	-	50	-	49	28	21	0.5086	-	0.0143	-	-0.0014	-	0.0021	-	235.791	-	3	-	0	-	0	-	-0.0178	-	Kasumi-2 JCRB1395
chr21	42821265	A	G	Heterozygous	-	51.1	281.238	-	SNP	Novel	tvc.novel.870	MX1	PN.MX1_1_16	---	42821265	A	G	221	221	-	115	-	106	-	113	54	59	0.5424	-	0.0174	-	0.0259	-	-0.0276	-	45.476	-	3	-	0	-	0	-	-0.0774	-	Kasumi-2 JCRB1395
chr21	42824449	C	T	Heterozygous	-	50.6	325.717	-	SNP	Novel	tvc.novel.871	MX1	PN.MX1_1_18	---	42824449	C	T	260	263	-	127	-	136	-	133	63	70	0.5092	-	0.0196	-	0.0003	-	-0.0003	-	211.032	-	1	-	0	-	0	-	-0.0137	-	Kasumi-2 JCRB1395
chr21	42824661	A	G	Heterozygous	-	59.4	298.642	-	SNP	Novel	tvc.novel.872	MX1	PN.MX1_1_19	---	42824661	A	G	153	155	-	70	-	85	-	92	47	45	0.5591	-	0.0393	-	-0.0094	-	0.0078	-	125.402	-	1	-	0	-	0	-	0.1084	-	Kasumi-2 JCRB1395
chr21	42830400	-	GTCCCCTCCTCACAGT	Heterozygous	-	46.6	50	-	INS	Novel	tvc.novel.873	MX1	PN.MX1_1_21	---	42830398	AA	AAGTCCCCTCCTCACAGT	298	298	-	147	-	151	-	139	70	69	0	-	0	-	0	-	0	-	0	-	0	-	0	-	0	-	0	-	Kasumi-2 JCRB1395
chr21	42830400	-	GTCCCCTCCTCACAGTGTCCCCTCCTCACAGT	Heterozygous	-	46.4	280.835	-	INS	Novel	tvc.novel.874	MX1	PN.MX1_1_21	---	42830399	A	AGTCCCCTCCTCACAGTGTCCCCTCCTCACAGT	292	291	-	142	-	149	-	135	68	67	0.5157	-	0.0147	-	-0.0069	-	0.0062	-	414.078	-	1	-	0	-	0	-	0.0135	-	Kasumi-2 JCRB1395
chr21	44515504	T	C	Heterozygous	-	45.6	318.801	-	SNP	Novel	tvc.novel.875	U2AF1	PN.U2AF1_1_5	---	44515504	T	C	348	349	-	152	-	197	-	159	78	81	0.5552	-	0.0735	-	-0.0055	-	0.0054	-	200.88	-	1	-	0	-	0	-	0.0977	-	Kasumi-2 JCRB1395
chr21	44515685	T	C	Heterozygous	-	50.3	360.498	-	SNP	Novel	tvc.novel.876	U2AF1	PN.U2AF1_1_6	---	44515685	T	C	296	296	-	135	-	161	-	149	62	87	0.5406	-	0.0033	-	-0.0144	-	0.0154	-	119.796	-	2	-	0	-	0	-	-0.074	-	Kasumi-2 JCRB1395
chr21	44527669	T	G	Heterozygous	-	46.3	60.4625	-	SNP	Novel	tvc.novel.877	U2AF1	PN.U2AF1_2_1	---	44527669	T	G	54	54	-	30	-	24	-	25	12	13	0.5752	-	0.0406	-	-0.031	-	0.0397	-	111.889	-	1	-	0	-	0	-	-0.1334	-	Kasumi-2 JCRB1395
chr21	46934826	G	A	Heterozygous	-	50.7	192.246	-	SNP	Novel	tvc.novel.878	SLC19A1	PN.SLC19A1_1_1	---	46934826	G	A	150	150	-	67	-	83	-	76	36	40	0.5272	-	0.0221	-	-0.018	-	0.0169	-	86.4374	-	1	-	0	-	0	-	0.0494	-	Kasumi-2 JCRB1395
chr21	46934861	A	C	Heterozygous	-	51.7	203.616	-	SNP	Novel	tvc.novel.879	SLC19A1	PN.SLC19A1_1_1	---	46934861	A	C	150	151	-	66	-	85	-	78	36	42	0.5247	-	0.0228	-	0.0142	-	-0.0133	-	81.2037	-	2	-	0	-	0	-	0.0391	-	Kasumi-2 JCRB1395
chr21	46936263	G	C	Heterozygous	-	42.5	149.698	-	SNP	Novel	tvc.novel.880	SLC19A1	PN.SLC19A1_1_6	---	46936263	G	C	189	193	-	98	-	95	-	82	38	44	0.5443	-	0.0492	-	-0.0108	-	0.0326	-	72.5325	-	6	-	0	-	0	-	-0.0704	-	Kasumi-2 JCRB1395
chr21	46951556	A	G	Heterozygous	-	48.9	267.265	-	SNP	Novel	tvc.novel.881	SLC19A1	PN.SLC19A1_1_11	---	46951556	A	G	233	235	-	132	-	103	-	115	67	48	0.5213	-	0.0514	-	0.0004	-	-0.0005	-	170.269	-	1	-	0	-	0	-	0.0378	-	Kasumi-2 JCRB1395
chr21	46952094	T	C	Heterozygous	-	45.5	175.058	-	SNP	Novel	tvc.novel.882	SLC19A1	PN.SLC19A1_1_14	---	46952094	T	C	184	187	-	84	-	103	-	85	41	44	0.5333	-	0.0649	-	-0.0083	-	0.0092	-	104.424	-	1	-	0	-	0	-	0.0538	-	Kasumi-2 JCRB1395
chr21	46957794	T	C	Heterozygous	-	47	303.594	-	SNP	Novel	tvc.novel.883	SLC19A1	PN.SLC19A1_1_18	---	46957794	T	C	298	302	-	152	-	150	-	142	74	68	0.5178	-	0.0266	-	0.0085	-	-0.0184	-	175.63	-	1	-	0	-	0	-	0.0458	-	Kasumi-2 JCRB1395
chr21	46957916	G	A	Heterozygous	-	46.2	287.641	-	SNP	Novel	tvc.novel.884	SLC19A1	PN.SLC19A1_1_18	---	46957916	G	A	299	301	-	150	-	151	-	139	71	68	0.5124	-	0.0109	-	-0.0013	-	0.0016	-	342.989	-	1	-	0	-	0	-	0.0161	-	Kasumi-2 JCRB1395
chr22	22599057	A	G	Homozygous	-	100	1002.22	-	SNP	Novel	tvc.novel.885	VPREB1	PN.VPREB1_1_1	---	22599057	A	G	135	135	-	74	-	61	-	135	74	61	0.5	-	0.0164	-	0	-	0	-	209.41	-	1	-	0	-	0	-	0	-	Kasumi-2 JCRB1395
chr22	22599215	AT	GC	Homozygous	-	100	2119.21	-	MNP	Novel	tvc.novel.886	VPREB1	PN.VPREB1_1_2	---	22599215	AT	GC	284	285	-	203	-	82	-	285	203	82	0.5	-	0.0263	-	0	-	0	-	273.778	-	1	-	0	-	0	-	0	-	Kasumi-2 JCRB1395
chr22	23523630	C	A	Heterozygous	-	42.9	129.064	-	SNP	Novel	tvc.novel.887	BCR	PN.BCR_1_4	---	23523630	C	A	160	161	-	80	-	81	-	69	34	35	0.5041	-	0.0417	-	0.007	-	-0.01	-	226.999	-	2	-	0	-	0	-	-0.0018	-	Kasumi-2 JCRB1395
chr22	23603957	T	G	Heterozygous	-	54.2	131.988	-	SNP	Novel	tvc.novel.888	BCR	PN.BCR_1_14	---	23603957	T	G	83	83	-	28	-	55	-	45	13	32	0.5562	-	0.0363	-	0.0308	-	-0.0256	-	58.7204	-	2	-	0	-	0	-	-0.1016	-	Kasumi-2 JCRB1395
chr22	23627369	A	G	Heterozygous	-	43.5	176.85	-	SNP	Novel	tvc.novel.889	BCR	PN.BCR_1_21	---	23627369	A	G	215	216	-	122	-	94	-	94	50	44	0.5332	-	0.0164	-	-0.0181	-	0.0241	-	207.811	-	2	-	0	-	0	-	-0.056	-	Kasumi-2 JCRB1395
chr22	23632621	G	C	Heterozygous	-	48.1	229.083	-	SNP	Novel	tvc.novel.890	BCR	PN.BCR_1_25	---	23632621	G	C	209	210	-	99	-	111	-	101	48	53	0.5038	-	0.0212	-	0.0011	-	-0.0009	-	193.683	-	2	-	0	-	0	-	0.0115	-	Kasumi-2 JCRB1395
chr22	23632636	C	A	Heterozygous	-	48.1	231.464	-	SNP	Novel	tvc.novel.891	BCR	PN.BCR_1_25	---	23632636	C	A	211	212	-	99	-	113	-	102	48	54	0.5036	-	0.0262	-	-0.0056	-	0.0059	-	245.41	-	2	-	0	-	0	-	0.0025	-	Kasumi-2 JCRB1395
chr22	23632665	C	A	Heterozygous	-	47.9	227.186	-	SNP	Novel	tvc.novel.892	BCR	PN.BCR_1_25	---	23632665	C	A	210	211	-	98	-	113	-	101	47	54	0.5009	-	0.0219	-	-0.0104	-	0.0064	-	157.85	-	1	-	0	-	0	-	0.0061	-	Kasumi-2 JCRB1395
chr22	23653880	G	A	Homozygous	-	98.7	1111.97	-	SNP	Novel	tvc.novel.893	BCR	PN.BCR_1_30	---	23653880	G	A	156	157	-	74	-	83	-	155	73	82	0.5004	-	0.0312	-	-0.0307	-	0.0007	-	86.8077	-	1	-	0	-	0	-	-0.0008	-	Kasumi-2 JCRB1395
chr22	23655219	G	A	Homozygous	-	100	1146.27	-	SNP	Novel	tvc.novel.894	BCR	PN.BCR_1_31	---	23655219	G	A	154	154	-	76	-	78	-	154	76	78	0.5	-	0.0848	-	0	-	0.0004	-	70.3077	-	2	-	0	-	0	-	0	-	Kasumi-2 JCRB1395
chr22	23657735	G	A	Homozygous	-	99.3	1093.63	-	SNP	Novel	tvc.novel.895	BCR	PN.BCR_1_35	---	23657735	G	A	150	151	-	74	-	77	-	150	74	76	0.5033	-	0.0093	-	0.0111	-	-0.0001	-	374.282	-	2	-	0	-	0	-	0.0062	-	Kasumi-2 JCRB1395
chr22	23657766	G	A	Homozygous	-	99.3	1073.36	-	SNP	Novel	tvc.novel.896	BCR	PN.BCR_1_35	---	23657766	G	A	144	148	-	71	-	77	-	147	71	76	0.5033	-	0.0036	-	0.0241	-	-0.0001	-	132.259	-	3	-	0	-	0	-	0.0062	-	Kasumi-2 JCRB1395
chr22	37622815	A	G	Heterozygous	-	46	224.123	-	SNP	Novel	tvc.novel.897	RAC2	PN.RAC2_1_1	---	37622815	A	G	232	235	-	130	-	105	-	108	55	53	0.544	-	0.0073	-	-0.0023	-	0.0024	-	314.705	-	1	-	0	-	0	-	-0.0684	-	Kasumi-2 JCRB1395
chr22	37622881	-	T	Heterozygous	-	45.7	109.876	-	INS	Novel	tvc.novel.898	RAC2	PN.RAC2_1_1	---	37622880	G	GT	219	232	-	126	-	106	-	106	52	54	0.5524	-	0.0625	-	0.0415	-	-0.0448	-	35.6574	-	1	-	0	-	0	-	-0.1616	-	Kasumi-2 JCRB1395
chr22	37622884	CGGGGGG	GGGGTGC	Heterozygous	-	45.9	222.267	-	MNP	Novel	tvc.novel.899	RAC2	PN.RAC2_1_1	---	37622884	CGGGGGG	GGGGTGC	189	229	-	126	-	103	-	105	52	53	0.5549	-	0.0078	-	0.0107	-	-0.0109	-	319.015	-	1	-	0	-	0	-	-0.0136	-	Kasumi-2 JCRB1395
chr22	39770597	A	G	Homozygous	-	100	1600.32	-	SNP	Novel	tvc.novel.900	SYNGR1	PN.SYNGR1_1_6	---	39770597	A	G	214	215	-	111	-	104	-	215	111	104	0.5	-	0.0091	-	0	-	0	-	74.7726	-	1	-	0	-	0	-	0	-	Kasumi-2 JCRB1395
chr22	39777823	-	CAA	Homozygous	-	99.7	2578.21	-	INS	Novel	tvc.novel.901	SYNGR1	PN.SYNGR1_1_11	---	39777822	C	CCAA	349	351	-	171	-	180	-	350	171	179	0.5014	-	0.0198	-	0.0055	-	0	-	344.373	-	3	-	0	-	0	-	0.0027	-	Kasumi-2 JCRB1395
chrX	1537002	C	G	Homozygous	-	100	756.415	-	SNP	Novel	tvc.novel.902	ASMTL	PN.ASMTL_1_5	---	1537002	C	G	101	102	-	42	-	60	-	102	42	60	0.5	-	0.0129	-	0	-	0.0001	-	70.6617	-	3	-	0	-	0	-	0	-	Kasumi-2 JCRB1395
chrX	1546792	G	A	Homozygous	-	100	1166.23	-	SNP	Novel	tvc.novel.903	ASMTL	PN.ASMTL_1_12	---	1546792	G	A	131	157	-	84	-	73	-	157	84	73	0.5	-	0.0188	-	0	-	0	-	216.25	-	1	-	0	-	0	-	0	-	Kasumi-2 JCRB1395
chrX	1546876	A	G	Homozygous	-	100	756.415	-	SNP	Novel	tvc.novel.904	ASMTL	PN.ASMTL_1_12	---	1546876	A	G	100	102	-	54	-	48	-	102	54	48	0.5	-	0.0661	-	0	-	-0.0001	-	87.8518	-	1	-	0	-	0	-	0	-	Kasumi-2 JCRB1395
chrX	15817963	A	G	Homozygous	-	100	548.024	-	SNP	Novel	tvc.novel.905	ZRSR2	PN.ZRSR2_1_3	---	15817963	A	G	74	74	-	38	-	36	-	74	38	36	0.5	-	0.0929	-	0	-	0	-	260.502	-	1	-	0	-	0	-	0	-	Kasumi-2 JCRB1395
chrX	15818115	T	-	Homozygous	-	100	410.831	-	DEL	Novel	tvc.novel.906	ZRSR2	PN.ZRSR2_1_3	---	15818114	AT	A	67	69	-	33	-	36	-	69	33	36	0.5	-	0.1088	-	0	-	-0.001	-	27.2365	-	4	-	0	-	0	-	0	-	Kasumi-2 JCRB1395
chrX	15827524	T	G	Homozygous	-	100	457.236	-	SNP	Novel	tvc.novel.907	ZRSR2	PN.ZRSR2_1_8	---	15827524	T	G	61	61	-	34	-	27	-	61	34	27	0.5	-	0.0564	-	0	-	0	-	298.301	-	1	-	0	-	0	-	0	-	Kasumi-2 JCRB1395
chrX	15836648	T	G	Homozygous	-	100	692.241	-	SNP	Novel	tvc.novel.908	ZRSR2	PN.ZRSR2_1_11	---	15836648	T	G	86	93	-	48	-	45	-	93	48	45	0.5	-	0.0197	-	0	-	0	-	392.157	-	3	-	0	-	0	-	0	-	Kasumi-2 JCRB1395
chrX	15838366	C	T	Homozygous	-	100	937.293	-	SNP	Novel	tvc.novel.909	ZRSR2	PN.ZRSR2_1_13	---	15838366	C	T	126	126	-	55	-	71	-	126	55	71	0.5	-	0.0331	-	0	-	0	-	275.994	-	1	-	0	-	0	-	0	-	Kasumi-2 JCRB1395
chrX	39922359	A	G	Homozygous	-	100	701.908	-	SNP	Novel	tvc.novel.910	BCOR	PN.BCOR_1_12	---	39922359	A	G	91	94	-	50	-	44	-	94	50	44	0.5	-	0.0832	-	0	-	0.0001	-	172.401	-	1	-	0	-	0	-	0	-	Kasumi-2 JCRB1395
chrX	39932907	T	C	Homozygous	-	100	694.913	-	SNP	Novel	tvc.novel.911	BCOR	PN.BCOR_1_28	---	39932907	T	C	93	93	-	51	-	42	-	93	51	42	0.5	-	0.0606	-	0	-	0.0002	-	72.0879	-	1	-	0	-	0	-	0	-	Kasumi-2 JCRB1395
chrX	39933339	A	G	Homozygous	-	100	603.28	-	SNP	Novel	tvc.novel.912	BCOR	PN.BCOR_1_31	---	39933339	A	G	73	81	-	27	-	54	-	81	27	54	0.5	-	0.0268	-	0	-	0	-	375.242	-	1	-	0	-	0	-	0	-	Kasumi-2 JCRB1395
chrX	44833841	C	A	Homozygous	-	99	746.984	-	SNP	Novel	tvc.novel.913	KDM6A	PN.KDM6A_1_7	---	44833841	C	A	101	104	-	61	-	43	-	103	60	43	0.5041	-	0.1512	-	-0.1084	-	0.0002	-	59.8907	-	2	-	0	-	0	-	0	-	Kasumi-2 JCRB1395
chrX	44938563	G	A	Homozygous	-	100	411.337	-	SNP	Novel	tvc.novel.914	KDM6A	PN.KDM6A_1_37	---	44938563	G	A	55	55	-	33	-	22	-	55	33	22	0.5	-	0.0301	-	0	-	0.0001	-	217.856	-	1	-	0	-	0	-	0	-	Kasumi-2 JCRB1395
chrX	53436232	G	T	Homozygous	-	100	883.944	-	SNP	Novel	tvc.novel.915	SMC1A	PN.SMC1A_1_26	---	53436232	G	T	119	122	-	68	-	54	-	122	68	54	0.5	-	0.0418	-	0	-	-0.0001	-	212.653	-	2	-	0	-	0	-	0	-	Kasumi-2 JCRB1395
chrX	65252402	G	A	Heterozygous	-	76.9	536.512	-	SNP	Novel	tvc.novel.916	VSIG4	PN.VSIG4_1_9	---	65252402	G	A	146	147	-	79	-	68	-	113	59	54	0.5153	-	0.0059	-	-0.0175	-	0.0051	-	193.734	-	1	-	0	-	0	-	-0.0228	-	Kasumi-2 JCRB1395
chrX	76940462	G	A	Homozygous	-	100	601.185	-	SNP	Novel	tvc.novel.917	ATRX	PN.ATRX_1_59	---	76940462	G	A	81	81	-	48	-	33	-	81	48	33	0.5	-	0.0072	-	0	-	0	-	207.518	-	2	-	0	-	0	-	0	-	Kasumi-2 JCRB1395
chrX	76972690	C	T	Heterozygous	-	43.1	64.2307	-	SNP	Novel	tvc.novel.918	ATRX	PN.ATRX_1_67	---	76972690	C	T	72	72	-	37	-	35	-	31	21	10	0.6651	-	0.0144	-	0.0028	-	-0.0058	-	210.786	-	1	-	0	-	0	-	0.2916	-	Kasumi-2 JCRB1395
chrX	129147079	T	C	Homozygous	-	100	793.969	-	SNP	Novel	tvc.novel.919	BCORL1	PN.BCORL1_1_4	---	129147079	T	C	107	107	-	50	-	57	-	107	50	57	0.5	-	0.0286	-	0	-	0.0001	-	59.5754	-	2	-	0	-	0	-	0	-	Kasumi-2 JCRB1395
chrX	153629155	A	G	Homozygous	-	100	1079.89	-	SNP	Novel	tvc.novel.920	RPL10	PN.RPL10_1_7	---	153629155	A	G	145	145	-	72	-	73	-	145	72	73	0.5	-	0.0674	-	0	-	-0.0003	-	131.126	-	2	-	0	-	0	-	0	-	Kasumi-2 JCRB1395

## Sheet: Kasumi-5
Chrom	Position	Ref	Variant	Allele Call	Filter	Frequency	Quality	Filter	Type	Allele Source	Allele Name	Gene ID	Region Name	Subset Of	VCF Position	VCF Ref	VCF Variant	Original Coverage	Coverage	Filter	Coverage+	Filter	Coverage-	Filter	Allele Cov	Allele Cov+	Allele Cov-	Strand Bias	Filter	Common Signal Shift	Filter	Reference Signal Shift	Filter	Variant Signal Shift	Filter	Relative Read Quality	Filter	HP Length	Filter	Context Error+	Filter	Context Error-	Filter	Context Strand Bias	Filter	Sample Name
chr1	7861304	T	C	Homozygous	-	100	891.781	-	SNP	Novel	tvc.novel.1	PER3	PN.PER3_1_9	---	7861304	T	C	120	120	-	51	-	69	-	120	51	69	0.5	-	0.0138	-	0	-	0	-	265.933	-	1	-	0	-	0	-	0	-	Kasumi-5 JCRB1398
chr1	7869915	G	C	Homozygous	-	100	375.612	-	SNP	Novel	tvc.novel.2	PER3	PN.PER3_1_15	---	7869915	G	C	50	50	-	21	-	29	-	50	21	29	0.5	-	0.0382	-	0	-	-0.0003	-	70.451	-	1	-	0	-	0	-	0	-	Kasumi-5 JCRB1398
chr1	7870048	T	C	Homozygous	-	100	375.607	-	SNP	Novel	tvc.novel.3	PER3	PN.PER3_1_15	---	7870048	T	C	50	50	-	20	-	30	-	50	20	30	0.5	-	0.0366	-	0	-	0.0004	-	73.4989	-	1	-	0	-	0	-	0	-	Kasumi-5 JCRB1398
chr1	7886424	G	A	Homozygous	-	100	519.444	-	SNP	Novel	tvc.novel.4	PER3	PN.PER3_1_23	---	7886424	G	A	69	70	-	44	-	26	-	70	44	26	0.5	-	0.0117	-	0	-	0	-	220.927	-	1	-	0	-	0	-	0	-	Kasumi-5 JCRB1398
chr1	7887248	G	A	Homozygous	-	100	915.005	-	SNP	Novel	tvc.novel.5	PER3	PN.PER3_1_26	---	7887248	G	A	123	123	-	55	-	68	-	123	55	68	0.5	-	0.024	-	0	-	0	-	271.708	-	2	-	0	-	0	-	0	-	Kasumi-5 JCRB1398
chr1	7887404	C	T	Heterozygous	-	51.8	371.241	-	SNP	Novel	tvc.novel.6	PER3	PN.PER3_1_27	---	7887404	C	T	280	282	-	162	-	120	-	146	84	62	0.5009	-	0.0071	-	-0.0093	-	0.0087	-	378.994	-	2	-	0	-	0	-	0.0014	-	Kasumi-5 JCRB1398
chr1	7887493	T	C	Homozygous	-	100	2109.97	-	SNP	Novel	tvc.novel.7	PER3	PN.PER3_1_27	---	7887493	T	C	282	283	-	162	-	121	-	283	162	121	0.5	-	0.0748	-	0	-	0.0001	-	124.224	-	1	-	0	-	0	-	0	-	Kasumi-5 JCRB1398
chr1	7889804	C	G	Homozygous	-	100	702.091	-	SNP	Novel	tvc.novel.8	PER3	PN.PER3_1_31	---	7889804	C	G	94	94	-	41	-	53	-	94	41	53	0.5	-	0.0986	-	0	-	0.001	-	59.3695	-	1	-	0	-	0	-	0	-	Kasumi-5 JCRB1398
chr1	7889941	C	T	Homozygous	-	100	637.679	-	SNP	Novel	tvc.novel.9	PER3	PN.PER3_1_32	---	7889941	C	T	86	86	-	65	-	21	-	86	65	21	0.5	-	0.1312	-	0	-	0.0001	-	303.302	-	2	-	0	-	0	-	0	-	Kasumi-5 JCRB1398
chr1	7890053	GCT	ACA	Homozygous	-	92.9	417.902	-	MNP	Novel	tvc.novel.10	PER3	PN.PER3_1_32	---	7890053	GCT	ACA	70	70	-	46	-	24	-	65	46	19	0.5581	-	0.0208	-	-0.0141	-	0.0002	-	240.218	-	1	-	0	-	0	-	0.1093	-	Kasumi-5 JCRB1398
chr1	7890063	CA	TG	Homozygous	-	88.3	315.549	-	MNP	Novel	tvc.novel.11	PER3	PN.PER3_1_32	---	7890063	CA	TG	57	60	-	33	-	27	-	53	33	20	0.5744	-	0.0499	-	0.0057	-	-0.0002	-	141.43	-	1	-	0	-	0	-	0.0854	-	Kasumi-5 JCRB1398
chr1	7890264	A	G	Homozygous	-	100	1173.6	-	SNP	Novel	tvc.novel.12	PER3	PN.PER3_1_33	---	7890264	A	G	158	158	-	83	-	75	-	158	83	75	0.5	-	0.0466	-	0	-	0.0001	-	191.343	-	1	-	0	-	0	-	0	-	Kasumi-5 JCRB1398
chr1	11187893	T	C	Homozygous	-	100	855.602	-	SNP	Novel	tvc.novel.13	MTOR	PN.MTOR_1_17	---	11187893	T	C	115	115	-	55	-	60	-	115	55	60	0.5	-	0.0444	-	0	-	-0.0001	-	214.963	-	1	-	0	-	0	-	0	-	Kasumi-5 JCRB1398
chr1	11190646	G	A	Heterozygous	-	60.9	237.713	-	SNP	Novel	tvc.novel.14	MTOR	PN.MTOR_1_22	---	11190646	G	A	112	115	-	65	-	50	-	70	41	29	0.521	-	0.1219	-	-0.0416	-	0.0282	-	73.6375	-	1	-	0	-	0	-	0.0597	-	Kasumi-5 JCRB1398
chr1	11205058	C	T	Homozygous	-	99.6	1669.74	-	SNP	Novel	tvc.novel.15	MTOR	PN.MTOR_1_30	---	11205058	C	T	227	228	-	95	-	133	-	227	95	132	0.5019	-	0.0891	-	-0.0901	-	0.0011	-	79.4078	-	1	-	0	-	0	-	0.0036	-	Kasumi-5 JCRB1398
chr1	11288758	G	A	Heterozygous	-	50	224.971	-	SNP	Novel	tvc.novel.16	MTOR	PN.MTOR_1_44	---	11288758	G	A	184	184	-	86	-	98	-	92	40	52	0.5329	-	0.0079	-	0.0011	-	-0.0011	-	200.699	-	1	-	0	-	0	-	-0.0598	-	Kasumi-5 JCRB1398
chr1	11301714	A	G	Heterozygous	-	54.1	310.4	-	SNP	Novel	tvc.novel.17	MTOR	PN.MTOR_1_57	---	11301714	A	G	206	207	-	103	-	104	-	112	53	59	0.5244	-	0.0127	-	0.0012	-	-0.001	-	162.403	-	1	-	0	-	0	-	-0.0491	-	Kasumi-5 JCRB1398
chr1	11854755	G	A	Homozygous	-	100	1146.28	-	SNP	Novel	tvc.novel.18	MTHFR	PN.MTHFR_1_7	---	11854755	G	A	153	154	-	79	-	75	-	154	79	75	0.5	-	0.0457	-	0	-	0.0001	-	77.2773	-	1	-	0	-	0	-	0	-	Kasumi-5 JCRB1398
chr1	11856378	G	A	Homozygous	-	99.3	1972.49	-	SNP	Novel	tvc.novel.19	MTHFR	PN.MTHFR_1_12	---	11856378	G	A	268	273	-	132	-	141	-	271	130	141	0.5038	-	0.0101	-	-0.0144	-	0.0001	-	102.363	-	2	-	0	-	0	-	-0.0076	-	Kasumi-5 JCRB1398
chr1	25291010	A	T	Homozygous	-	100	846.428	-	SNP	Novel	tvc.novel.20	RUNX3	PN.RUNX3_1_13	---	25291010	A	T	114	114	-	62	-	52	-	114	62	52	0.5	-	0.0474	-	0	-	-0.0001	-	116.869	-	1	-	0	-	0	-	0	-	Kasumi-5 JCRB1398
chr1	47685455	T	C	Homozygous	-	100	555.902	-	SNP	Novel	tvc.novel.21	TAL1	PN.TAL1_1_1	---	47685455	T	C	75	75	-	37	-	38	-	75	37	38	0.5	-	0.0283	-	0	-	0.0001	-	87.5909	-	3	-	0	-	0	-	0	-	Kasumi-5 JCRB1398
chr1	66829262	A	G	Homozygous	-	100	1018.99	-	SNP	Novel	tvc.novel.22	PDE4B	PN.PDE4B_1_20	---	66829262	A	G	136	137	-	80	-	57	-	137	80	57	0.5	-	0.0278	-	0	-	0	-	269.763	-	2	-	0	-	0	-	0	-	Kasumi-5 JCRB1398
chr1	85733374	C	T	Heterozygous	-	47.7	185.583	-	SNP	Novel	tvc.novel.23	BCL10	PN.BCL10_1_2	---	85733374	C	T	168	172	-	92	-	80	-	82	44	38	0.5017	-	0.056	-	0.0101	-	-0.0108	-	54.1551	-	2	-	0	-	0	-	0.0152	-	Kasumi-5 JCRB1398
chr1	110882444	A	G	Heterozygous	-	44.9	159.68	-	SNP	Novel	tvc.novel.24	RBM15	PN.RBM15_1_4	---	110882444	A	G	175	176	-	103	-	73	-	79	46	33	0.503	-	0.0149	-	-0.0088	-	0.0084	-	124.815	-	2	-	0	-	0	-	-0.0117	-	Kasumi-5 JCRB1398
chr1	110883917	A	G	Heterozygous	-	53.2	224.08	-	SNP	Novel	tvc.novel.25	RBM15	PN.RBM15_1_11	---	110883917	A	G	154	154	-	77	-	77	-	82	37	45	0.5488	-	0.016	-	-0.0191	-	0.0159	-	350.483	-	1	-	0	-	0	-	-0.0891	-	Kasumi-5 JCRB1398
chr1	169094100	T	A	Homozygous	-	100	687.011	-	SNP	Novel	tvc.novel.26	ATP1B1	PN.ATP1B1_1_4	---	169094100	T	A	93	95	-	45	-	50	-	95	45	50	0.5	-	0.0412	-	-0.0456	-	0.0008	-	94.0865	-	5	-	0	-	0	-	0.0098	-	Kasumi-5 JCRB1398
chr1	192780093	CT	-	Heterozygous	-	55.6	123.349	-	DEL	Novel	tvc.novel.27	RGS2	PN.RGS2_1_4	---	192780092	TCT	T	71	72	-	43	-	29	-	40	22	18	0.5481	-	0.0271	-	0.001	-	-0.001	-	387.266	-	1	-	0	-	0	-	-0.0978	-	Kasumi-5 JCRB1398
chr1	192780268	T	C	Heterozygous	-	43.1	64.2309	-	SNP	Novel	tvc.novel.28	RGS2	PN.RGS2_1_4	---	192780268	T	C	72	72	-	41	-	31	-	31	20	11	0.5788	-	0.0289	-	-0.0022	-	0.0026	-	117.262	-	1	-	0	-	0	-	0.1391	-	Kasumi-5 JCRB1398
chr1	192780657	C	T	Heterozygous	-	41.3	165.587	-	SNP	Novel	tvc.novel.29	RGS2	PN.RGS2_1_6	---	192780657	C	T	244	259	-	134	-	125	-	107	52	55	0.5314	-	0.0319	-	-0.0113	-	0.0149	-	273.78	-	1	-	0	-	0	-	-0.0089	-	Kasumi-5 JCRB1398
chr1	206943116	T	C	Heterozygous	-	51.6	212.266	-	SNP	Novel	tvc.novel.30	IL10	PN.IL10_1_2	---	206943116	T	C	158	159	-	75	-	84	-	82	41	41	0.5283	-	0.0207	-	-0.0046	-	0.0039	-	162.872	-	2	-	0	-	0	-	0.0461	-	Kasumi-5 JCRB1398
chr1	207009910	T	C	Heterozygous	-	47.9	161.431	-	SNP	Novel	tvc.novel.31	IL19	PN.IL19_1_2	---	207009910	T	C	146	146	-	73	-	73	-	70	29	41	0.5857	-	0.0372	-	-0.0069	-	0.0078	-	70.293	-	2	-	0	-	0	-	-0.1549	-	Kasumi-5 JCRB1398
chr1	207014472	A	C	Heterozygous	-	55.2	317.136	-	SNP	Novel	tvc.novel.32	IL19	PN.IL19_1_7	---	207014472	A	C	187	203	-	69	-	134	-	112	37	75	0.5107	-	0.0235	-	-0.0279	-	0.0234	-	258.68	-	1	-	0	-	0	-	-0.1078	-	Kasumi-5 JCRB1398
chr1	207015957	T	C	Heterozygous	-	50	129.503	-	SNP	Novel	tvc.novel.33	IL19	PN.IL19_1_8	---	207015957	T	C	102	102	-	48	-	54	-	51	26	25	0.5392	-	0.0081	-	0.0028	-	-0.0027	-	68.8558	-	2	-	0	-	0	-	0.0708	-	Kasumi-5 JCRB1398
chr1	226026406	A	G	Heterozygous	-	42.9	215.506	-	SNP	Novel	tvc.novel.34	EPHX1	PN.EPHX1_1_5	---	226026406	A	G	278	280	-	151	-	129	-	120	67	53	0.5192	-	0.0122	-	0.0119	-	-0.0151	-	332.344	-	1	-	0	-	0	-	0.0275	-	Kasumi-5 JCRB1398
chr1	226027196	C	T	Heterozygous	-	53.1	143.282	-	SNP	Novel	tvc.novel.35	EPHX1	PN.EPHX1_1_8	---	226027196	C	T	95	96	-	3	-	93	-	51	1	50	0.6172	-	0.074	-	-0.0024	-	0.0022	-	389.177	-	1	-	0	-	0	-	-0.2134	-	Kasumi-5 JCRB1398
chr1	226027201	A	G	Heterozygous	-	46.9	103.569	-	SNP	Novel	tvc.novel.36	EPHX1	PN.EPHX1_1_8	---	226027201	A	G	96	96	-	3	-	93	-	45	2	43	0.5904	-	0.0749	-	0.0226	-	-0.0239	-	96.7951	-	1	-	0	-	0	-	0.1652	-	Kasumi-5 JCRB1398
chr1	226032229	C	T	Heterozygous	-	54.6	154.953	-	SNP	Novel	tvc.novel.37	EPHX1	PN.EPHX1_1_12	---	226032229	C	T	96	97	-	4	-	93	-	53	3	50	0.5824	-	0.0218	-	0.0035	-	-0.0033	-	205.482	-	1	-	0	-	0	-	0.0983	-	Kasumi-5 JCRB1398
chr1	226032928	G	A	Heterozygous	-	55	326.93	-	SNP	Novel	tvc.novel.38	EPHX1	PN.EPHX1_1_15	---	226032928	G	A	209	209	-	91	-	118	-	115	49	66	0.5095	-	0.0225	-	-0.0056	-	0.0042	-	91.1313	-	1	-	0	-	0	-	-0.0174	-	Kasumi-5 JCRB1398
chr2	1647171	T	C	Homozygous	-	100	737.052	-	SNP	Novel	tvc.novel.39	PXDN	PN.PXDN_1_5	---	1647171	T	C	98	99	-	51	-	48	-	99	51	48	0.5	-	0.0209	-	0	-	0	-	276.364	-	1	-	0	-	0	-	0	-	Kasumi-5 JCRB1398
chr2	1652822	T	G	Homozygous	-	100	1122.58	-	SNP	Novel	tvc.novel.40	PXDN	PN.PXDN_1_13	---	1652822	T	G	151	151	-	83	-	68	-	151	83	68	0.5	-	0.0089	-	0	-	0	-	230.727	-	1	-	0	-	0	-	0	-	Kasumi-5 JCRB1398
chr2	1664654	A	G	Homozygous	-	100	1028.67	-	SNP	Novel	tvc.novel.41	PXDN	PN.PXDN_1_21	---	1664654	A	G	138	138	-	71	-	67	-	138	71	67	0.5	-	0.0323	-	0	-	0	-	191.028	-	1	-	0	-	0	-	0	-	Kasumi-5 JCRB1398
chr2	25466888	G	T	Heterozygous	-	46.6	191.618	-	SNP	Novel	tvc.novel.42	DNMT3A	PN.DNMT3A_1_10	---	25466888	G	T	190	191	-	104	-	87	-	89	45	44	0.5389	-	0.0246	-	-0.0069	-	0.0073	-	244.25	-	1	-	0	-	0	-	-0.0652	-	Kasumi-5 JCRB1398
chr2	25469502	C	T	Heterozygous	-	50.5	486.871	-	SNP	Novel	tvc.novel.43	DNMT3A	PN.DNMT3A_1_18	---	25469502	C	T	437	400	-	208	-	192	-	202	107	95	0.5097	-	0.0284	-	-0.004	-	0.0039	-	179.101	-	2	-	0	-	0	-	0.0136	-	Kasumi-5 JCRB1398
chr2	25469913	C	T	Heterozygous	-	49.5	229.702	-	SNP	Novel	tvc.novel.44	DNMT3A	PN.DNMT3A_1_19	---	25469913	C	T	194	194	-	98	-	96	-	96	43	53	0.5572	-	0.036	-	-0.0035	-	0.004	-	80.7446	-	1	-	0	-	0	-	-0.1039	-	Kasumi-5 JCRB1398
chr2	27440785	C	T	Homozygous	-	99.1	2324.06	-	SNP	Novel	tvc.novel.45	CAD	PN.CAD_1_3	---	27440785	C	T	323	324	-	183	-	141	-	321	183	138	0.5054	-	0.0178	-	-0.0543	-	0.0001	-	343.232	-	2	-	0	-	0	-	0.0069	-	Kasumi-5 JCRB1398
chr2	27449293	C	G	Heterozygous	-	48	196.486	-	SNP	Novel	tvc.novel.46	CAD	PN.CAD_1_19	---	27449293	C	G	178	179	-	92	-	87	-	86	42	44	0.5256	-	0.0306	-	-0.0062	-	0.0059	-	75.3072	-	1	-	0	-	0	-	-0.0523	-	Kasumi-5 JCRB1398
chr2	27460968	A	G	Heterozygous	-	43.9	160.547	-	SNP	Novel	tvc.novel.47	CAD	PN.CAD_1_46	---	27460968	A	G	187	189	-	96	-	93	-	83	35	48	0.586	-	0.0216	-	-0.0021	-	0.0027	-	368.107	-	1	-	0	-	0	-	-0.1455	-	Kasumi-5 JCRB1398
chr2	27462076	C	T	Heterozygous	-	51.7	231.227	-	SNP	Novel	tvc.novel.48	CAD	PN.CAD_1_49	---	27462076	C	T	171	172	-	84	-	88	-	89	46	43	0.5285	-	0.0028	-	-0.0014	-	0.0013	-	357.71	-	5	-	0	-	0	-	0.0574	-	Kasumi-5 JCRB1398
chr2	29416026	-	ATTG	Homozygous	-	98.6	1494.45	-	INS	Novel	tvc.novel.49	ALK	PN.ALK_1_1	---	29416025	C	CATTG	208	212	-	100	-	112	-	209	97	112	0.5076	-	0.0083	-	-0.0241	-	0.0003	-	398.517	-	1	-	0	-	0	-	-0.0145	-	Kasumi-5 JCRB1398
chr2	29416366	G	C	Homozygous	-	100	2292.07	-	SNP	Novel	tvc.novel.50	ALK	PN.ALK_1_3	---	29416366	G	C	307	308	-	171	-	137	-	308	171	137	0.5	-	0.0155	-	0	-	0	-	187.178	-	1	-	0	-	0	-	0	-	Kasumi-5 JCRB1398
chr2	29416481	T	C	Homozygous	-	100	1528.46	-	SNP	Novel	tvc.novel.51	ALK	PN.ALK_1_3	---	29416481	T	C	203	205	-	110	-	95	-	205	110	95	0.5	-	0.0889	-	0	-	0.0003	-	69.9607	-	2	-	0	-	0	-	0	-	Kasumi-5 JCRB1398
chr2	29416572	T	C	Homozygous	-	100	992.865	-	SNP	Novel	tvc.novel.52	ALK	PN.ALK_1_4	---	29416572	T	C	133	133	-	52	-	81	-	133	52	81	0.5	-	0.0115	-	0	-	0	-	274.659	-	1	-	0	-	0	-	0	-	Kasumi-5 JCRB1398
chr2	29416946	T	C	Homozygous	-	100	1627.77	-	SNP	Novel	tvc.novel.53	ALK	PN.ALK_1_5	---	29416946	T	C	218	219	-	97	-	122	-	219	97	122	0.5	-	0.0734	-	0	-	0	-	263.276	-	1	-	0	-	0	-	0	-	Kasumi-5 JCRB1398
chr2	29443617	C	G	Heterozygous	-	54.8	333.799	-	SNP	Novel	tvc.novel.54	ALK	PN.ALK_1_11	---	29443617	C	G	218	219	-	104	-	115	-	120	60	60	0.5251	-	0.0498	-	-0.0263	-	0.0224	-	49.9441	-	6	-	0	-	0	-	0.0428	-	Kasumi-5 JCRB1398
chr2	29445458	G	T	Homozygous	-	100	964.956	-	SNP	Novel	tvc.novel.55	ALK	PN.ALK_1_13	---	29445458	G	T	129	130	-	60	-	70	-	130	60	70	0.5	-	0.0408	-	0	-	0	-	205.386	-	1	-	0	-	0	-	0	-	Kasumi-5 JCRB1398
chr2	29446178	C	G	Heterozygous	-	45.6	112.122	-	SNP	Novel	tvc.novel.56	ALK	PN.ALK_1_14	---	29446178	C	G	112	114	-	63	-	51	-	52	31	21	0.5444	-	0.0289	-	-0.0039	-	0.0059	-	72.949	-	1	-	0	-	0	-	0.0633	-	Kasumi-5 JCRB1398
chr2	29446184	C	G	Homozygous	-	99.2	683.144	-	SNP	Novel	tvc.novel.57	ALK	PN.ALK_1_14	---	29446184	C	G	117	118	-	65	-	53	-	117	64	53	0.5039	-	0.0255	-	-0.027	-	0	-	350.91	-	3	-	0	-	0	-	-0.0074	-	Kasumi-5 JCRB1398
chr2	29498210	A	G	Homozygous	-	100	585.957	-	SNP	Novel	tvc.novel.58	ALK	PN.ALK_1_27	---	29498210	A	G	79	79	-	42	-	37	-	79	42	37	0.5	-	0.081	-	0	-	0	-	290.297	-	2	-	0	-	0	-	0	-	Kasumi-5 JCRB1398
chr2	29543663	T	C	Homozygous	-	100	1754.66	-	SNP	Novel	tvc.novel.59	ALK	PN.ALK_1_30	---	29543663	T	C	236	236	-	110	-	126	-	236	110	126	0.5	-	0.0231	-	0	-	0	-	218.429	-	2	-	0	-	0	-	0	-	Kasumi-5 JCRB1398
chr2	29917940	C	G	Heterozygous	-	47.1	164.653	-	SNP	Novel	tvc.novel.60	ALK	PN.ALK_1_36	---	29917940	C	G	156	157	-	58	-	99	-	74	21	53	0.5965	-	0.0545	-	0.0041	-	-0.0038	-	346.068	-	5	-	0	-	0	-	-0.1661	-	Kasumi-5 JCRB1398
chr2	29940529	A	T	Heterozygous	-	44.4	92.0994	-	SNP	Novel	tvc.novel.61	ALK	PN.ALK_1_37	---	29940529	A	T	99	99	-	42	-	57	-	44	21	23	0.5534	-	0.0108	-	-0.0043	-	0.005	-	373.149	-	2	-	0	-	0	-	0.0955	-	Kasumi-5 JCRB1398
chr2	30143499	G	C	Homozygous	-	100	534.317	-	SNP	Novel	tvc.novel.62	ALK	PN.ALK_1_41	---	30143499	G	C	71	72	-	42	-	30	-	72	42	30	0.5	-	0.0328	-	0	-	0.0002	-	101.115	-	2	-	0	-	0	-	0	-	Kasumi-5 JCRB1398
chr2	38301803	C	G	Heterozygous	-	48.8	243.964	-	SNP	Novel	tvc.novel.63	CYP1B1	PN.CYP1B1_1_5	---	38301803	C	G	215	215	-	95	-	120	-	105	41	64	0.5527	-	0.0401	-	-0.0069	-	0.0088	-	224.746	-	1	-	0	-	0	-	-0.0957	-	Kasumi-5 JCRB1398
chr2	38302390	G	C	Heterozygous	-	50	175.743	-	SNP	Novel	tvc.novel.64	CYP1B1	PN.CYP1B1_1_8	---	38302390	G	C	141	142	-	77	-	65	-	71	41	30	0.5357	-	0.058	-	0.0158	-	-0.0149	-	58.9324	-	2	-	0	-	0	-	0.0729	-	Kasumi-5 JCRB1398
chr2	38302544	G	A	Heterozygous	-	49.3	162.332	-	SNP	Novel	tvc.novel.65	CYP1B1	PN.CYP1B1_1_8	---	38302544	G	A	134	136	-	64	-	72	-	67	34	33	0.5368	-	0.0193	-	0.0109	-	-0.0071	-	121.499	-	1	-	0	-	0	-	0.0676	-	Kasumi-5 JCRB1398
chr2	70031797	C	G	Homozygous	-	99.5	1339.93	-	SNP	Novel	tvc.novel.66	ANXA4	PN.ANXA4_1_3	---	70031797	C	G	184	184	-	96	-	88	-	183	96	87	0.5029	-	0.0259	-	0.0189	-	-0.0001	-	130.615	-	1	-	0	-	0	-	0.0054	-	Kasumi-5 JCRB1398
chr2	70033584	C	T	Heterozygous	-	53.5	170.828	-	SNP	Novel	tvc.novel.67	ANXA4	PN.ANXA4_1_4	---	70033584	C	T	114	114	-	60	-	54	-	61	29	32	0.5508	-	0.0232	-	0.0002	-	-0.0006	-	88.9669	-	1	-	0	-	0	-	-0.0925	-	Kasumi-5 JCRB1398
chr2	70033649	G	A	Heterozygous	-	54.4	178.079	-	SNP	Novel	tvc.novel.68	ANXA4	PN.ANXA4_1_4	---	70033649	G	A	114	114	-	60	-	54	-	62	29	33	0.5584	-	0.03	-	-0.0204	-	0.0182	-	65.828	-	1	-	0	-	0	-	-0.1065	-	Kasumi-5 JCRB1398
chr2	70037739	C	G	Heterozygous	-	48	163.438	-	SNP	Novel	tvc.novel.69	ANXA4	PN.ANXA4_1_6	---	70037739	C	G	148	148	-	73	-	75	-	71	38	33	0.5419	-	0.0426	-	0.0023	-	-0.0028	-	61.1144	-	2	-	0	-	0	-	0.0758	-	Kasumi-5 JCRB1398
chr2	70043387	C	T	Heterozygous	-	50.5	235.839	-	SNP	Novel	tvc.novel.70	ANXA4	PN.ANXA4_1_8	---	70043387	C	T	188	188	-	87	-	101	-	95	40	55	0.5422	-	0.0145	-	0.0018	-	-0.0019	-	201.514	-	3	-	0	-	0	-	-0.0768	-	Kasumi-5 JCRB1398
chr2	105977903	G	C	Heterozygous	-	46.9	153.102	-	SNP	Novel	tvc.novel.71	FHL2	PN.FHL2_1_1	---	105977903	G	C	144	147	-	72	-	75	-	69	29	40	0.5697	-	0.0289	-	-0.0077	-	0.0091	-	86.1153	-	1	-	0	-	0	-	-0.1348	-	Kasumi-5 JCRB1398
chr2	111691147	G	A	Heterozygous	-	52.8	204.905	-	SNP	Novel	tvc.novel.72	ACOXL	PN.ACOXL_1_11	---	111691147	G	A	135	142	-	73	-	69	-	75	38	37	0.5074	-	0.0306	-	-0.0438	-	0.0402	-	80.3229	-	4	-	0	-	0	-	0.019	-	Kasumi-5 JCRB1398
chr2	121709091	G	A	Homozygous	-	100	1110.32	-	SNP	Novel	tvc.novel.73	GLI2	PN.GLI2_1_4	---	121709091	G	A	149	149	-	95	-	54	-	149	95	54	0.5	-	0.0218	-	0	-	0	-	255.942	-	1	-	0	-	0	-	0	-	Kasumi-5 JCRB1398
chr2	121713022	C	G	Homozygous	-	90.8	541.149	-	SNP	Novel	tvc.novel.74	GLI2	PN.GLI2_1_5	---	121713022	C	G	88	98	-	51	-	47	-	89	42	47	0.5484	-	0.078	-	-0.2346	-	0.0165	-	55.3871	-	5	-	0	-	0	-	0	-	Kasumi-5 JCRB1398
chr2	121713030	G	A	Homozygous	-	99	701.177	-	SNP	Novel	tvc.novel.75	GLI2	PN.GLI2_1_5	---	121713030	G	A	98	98	-	51	-	47	-	97	50	47	0.5049	-	0.1144	-	-0.019	-	0.0013	-	68.9552	-	1	-	0	-	0	-	-0.0094	-	Kasumi-5 JCRB1398
chr2	121713041	T	C	Homozygous	-	100	711.956	-	SNP	Novel	tvc.novel.76	GLI2	PN.GLI2_1_5	---	121713041	T	C	96	96	-	49	-	47	-	96	49	47	0.5	-	0.0648	-	0	-	0.0001	-	152.944	-	1	-	0	-	0	-	0	-	Kasumi-5 JCRB1398
chr2	121726447	G	A	Homozygous	-	99.8	2948.91	-	SNP	Novel	tvc.novel.77	GLI2	PN.GLI2_1_7	---	121726447	G	A	428	400	-	219	-	181	-	399	218	181	0.5011	-	0.014	-	-0.0983	-	0	-	282.006	-	2	-	0	-	0	-	-0.0021	-	Kasumi-5 JCRB1398
chr2	121729490	C	T	Homozygous	-	100	1528.48	-	SNP	Novel	tvc.novel.78	GLI2	PN.GLI2_1_10	---	121729490	C	T	204	205	-	107	-	98	-	205	107	98	0.5	-	0.0664	-	0	-	0.0001	-	231.178	-	1	-	0	-	0	-	0	-	Kasumi-5 JCRB1398
chr2	121732356	GT	-	Heterozygous	-	62.5	370.021	-	DEL	Novel	tvc.novel.79	GLI2	PN.GLI2_1_11	---	121732355	AGT	A	166	168	-	101	-	67	-	105	65	40	0.5188	-	0.0293	-	-0.1593	-	0.0898	-	99.9217	-	1	-	0	-	0	-	0.0252	-	Kasumi-5 JCRB1398
chr2	121740190	C	T	Homozygous	-	100	801.28	-	SNP	Novel	tvc.novel.80	GLI2	PN.GLI2_1_14	---	121740190	C	T	107	108	-	55	-	53	-	108	55	53	0.5	-	0.0721	-	0	-	0	-	246.674	-	1	-	0	-	0	-	0	-	Kasumi-5 JCRB1398
chr2	121740194	T	G	Homozygous	-	100	810.009	-	SNP	Novel	tvc.novel.81	GLI2	PN.GLI2_1_14	---	121740194	T	G	109	109	-	55	-	54	-	109	55	54	0.5	-	0.0701	-	0	-	-0.0005	-	59.3454	-	2	-	0	-	0	-	0	-	Kasumi-5 JCRB1398
chr2	121740505	C	T	Homozygous	-	100	1365.23	-	SNP	Novel	tvc.novel.82	GLI2	PN.GLI2_1_15	---	121740505	C	T	183	183	-	97	-	86	-	183	97	86	0.5	-	0.1111	-	0	-	0.0003	-	77.2078	-	1	-	0	-	0	-	0	-	Kasumi-5 JCRB1398
chr2	121744225	A	G	Heterozygous	-	58.5	126.222	-	SNP	Novel	tvc.novel.83	GLI2	PN.GLI2_1_19	---	121744225	A	G	64	65	-	36	-	29	-	38	19	19	0.5538	-	0.0372	-	0.007	-	-0.0044	-	77.4301	-	2	-	0	-	0	-	-0.0855	-	Kasumi-5 JCRB1398
chr2	121746692	C	G	Heterozygous	-	45.8	119.295	-	SNP	Novel	tvc.novel.84	GLI2	PN.GLI2_1_25	---	121746692	C	G	120	120	-	67	-	53	-	55	32	23	0.5239	-	0.0435	-	0.0181	-	-0.0251	-	59.6874	-	1	-	0	-	0	-	0.043	-	Kasumi-5 JCRB1398
chr2	121746956	G	T	Heterozygous	-	45.9	109.294	-	SNP	Novel	tvc.novel.85	GLI2	PN.GLI2_1_26	---	121746956	G	T	108	109	-	56	-	53	-	50	25	25	0.5138	-	0.0386	-	0.0038	-	-0.0047	-	223.034	-	1	-	0	-	0	-	-0.0166	-	Kasumi-5 JCRB1398
chr2	121747406	G	A	Heterozygous	-	47.5	109.938	-	SNP	Novel	tvc.novel.86	GLI2	PN.GLI2_1_28	---	121747406	G	A	98	99	-	53	-	46	-	47	26	21	0.518	-	0.0263	-	-0.0195	-	0.0211	-	64.286	-	1	-	0	-	0	-	0.0409	-	Kasumi-5 JCRB1398
chr2	121747429	A	G	Heterozygous	-	48	111.76	-	SNP	Novel	tvc.novel.87	GLI2	PN.GLI2_1_28	---	121747429	A	G	96	98	-	52	-	46	-	47	26	21	0.5227	-	0.0158	-	-0.0083	-	0.0084	-	68.9879	-	1	-	0	-	0	-	0.0221	-	Kasumi-5 JCRB1398
chr2	182347072	T	C	Heterozygous	-	47.4	67.4745	-	SNP	Novel	tvc.novel.88	ITGA4	PN.ITGA4_1_13	---	182347072	T	C	56	57	-	28	-	29	-	27	12	15	0.5468	-	0.0351	-	-0.0042	-	0.0054	-	52.8501	-	3	-	0	-	0	-	-0.0989	-	Kasumi-5 JCRB1398
chr2	182350743	A	G	Heterozygous	-	50.9	77.8883	-	SNP	Novel	tvc.novel.89	ITGA4	PN.ITGA4_1_15	---	182350743	A	G	55	55	-	22	-	33	-	28	12	16	0.5294	-	0.0242	-	-0.011	-	0.0107	-	297.887	-	1	-	0	-	0	-	0.0527	-	Kasumi-5 JCRB1398
chr2	182359613	G	A	Homozygous	-	100	748.01	-	SNP	Novel	tvc.novel.90	ITGA4	PN.ITGA4_1_18	---	182359613	G	A	100	100	-	59	-	41	-	100	59	41	0.5	-	0.0306	-	0	-	0	-	338.122	-	1	-	0	-	0	-	0	-	Kasumi-5 JCRB1398
chr2	182360182	T	C	Heterozygous	-	51.9	212.979	-	SNP	Novel	tvc.novel.91	ITGA4	PN.ITGA4_1_19	---	182360182	T	C	155	156	-	74	-	82	-	81	36	45	0.5301	-	0.012	-	-0.0105	-	0.0085	-	182.037	-	3	-	0	-	0	-	-0.0487	-	Kasumi-5 JCRB1398
chr2	182363613	T	A	Homozygous	-	99.4	1208.54	-	SNP	Novel	tvc.novel.92	ITGA4	PN.ITGA4_1_23	---	182363613	T	A	167	170	-	84	-	86	-	169	83	86	0.503	-	0.091	-	-0.0837	-	0.0062	-	53.2797	-	2	-	0	-	0	-	0	-	Kasumi-5 JCRB1398
chr2	182374328	T	A	Heterozygous	-	43.3	124.944	-	SNP	Novel	tvc.novel.93	ITGA4	PN.ITGA4_1_24	---	182374328	T	A	149	150	-	71	-	79	-	65	35	30	0.5648	-	0.0021	-	-0.0066	-	0.0066	-	222.675	-	9	-	0	-	0	-	0.1106	-	Kasumi-5 JCRB1398
chr2	182374534	A	G	Heterozygous	-	50.9	75.2446	-	SNP	Novel	tvc.novel.94	ITGA4	PN.ITGA4_1_25	---	182374534	A	G	53	53	-	26	-	27	-	27	12	15	0.5462	-	0.0109	-	-0.0058	-	0.0096	-	220.66	-	1	-	0	-	0	-	-0.0826	-	Kasumi-5 JCRB1398
chr2	182374553	A	T	Heterozygous	-	48.1	64.4592	-	SNP	Novel	tvc.novel.95	ITGA4	PN.ITGA4_1_25	---	182374553	A	T	51	52	-	24	-	28	-	25	12	13	0.5185	-	0.0232	-	-0.0097	-	0.011	-	380.846	-	1	-	0	-	0	-	0.0518	-	Kasumi-5 JCRB1398
chr2	182374567	A	G	Heterozygous	-	49	66.7441	-	SNP	Novel	tvc.novel.96	ITGA4	PN.ITGA4_1_25	---	182374567	A	G	51	51	-	23	-	28	-	25	12	13	0.5291	-	0.0884	-	0.0023	-	-0.0018	-	219.283	-	1	-	0	-	0	-	0.0518	-	Kasumi-5 JCRB1398
chr2	182376546	T	G	Homozygous	-	100	908.711	-	SNP	Novel	tvc.novel.97	ITGA4	PN.ITGA4_1_26	---	182376546	T	G	120	122	-	51	-	71	-	122	51	71	0.5	-	0.0436	-	0	-	0	-	342.766	-	1	-	0	-	0	-	0	-	Kasumi-5 JCRB1398
chr2	182387133	A	G	Heterozygous	-	56.5	223.687	-	SNP	Novel	tvc.novel.98	ITGA4	PN.ITGA4_1_28	---	182387133	A	G	131	131	-	65	-	66	-	74	38	36	0.5173	-	0.0233	-	-0.0142	-	0.012	-	286.468	-	3	-	0	-	0	-	0.0317	-	Kasumi-5 JCRB1398
chr2	182392143	G	C	Heterozygous	-	45.2	74.0482	-	SNP	Novel	tvc.novel.99	ITGA4	PN.ITGA4_1_33	---	182392143	G	C	70	73	-	34	-	39	-	33	17	16	0.5493	-	0.0481	-	-0.0133	-	0.0117	-	67.8846	-	1	-	0	-	0	-	0.1018	-	Kasumi-5 JCRB1398
chr2	182395345	G	A	Heterozygous	-	41.5	45.2077	-	SNP	Novel	tvc.novel.100	ITGA4	PN.ITGA4_1_35	---	182395345	G	A	53	53	-	20	-	33	-	22	10	12	0.5789	-	0.0049	-	-0.0045	-	0.0066	-	397.883	-	2	-	0	-	0	-	0.1385	-	Kasumi-5 JCRB1398
chr2	182399097	T	C	Heterozygous	-	60.3	357.604	-	SNP	Novel	tvc.novel.101	ITGA4	PN.ITGA4_1_38	---	182399097	T	C	179	179	-	83	-	96	-	108	47	61	0.5288	-	0.051	-	-0.0086	-	0.0066	-	87.495	-	1	-	0	-	0	-	-0.0531	-	Kasumi-5 JCRB1398
chr2	182399638	A	G	Homozygous	-	100	829.623	-	SNP	Novel	tvc.novel.102	ITGA4	PN.ITGA4_1_40	---	182399638	A	G	111	111	-	52	-	59	-	111	52	59	0.5	-	0.062	-	0	-	0.0005	-	64.4872	-	1	-	0	-	0	-	0	-	Kasumi-5 JCRB1398
chr2	182399685	C	T	Heterozygous	-	45.9	111.903	-	SNP	Novel	tvc.novel.103	ITGA4	PN.ITGA4_1_40	---	182399685	C	T	110	111	-	52	-	59	-	51	24	27	0.5021	-	0.0788	-	-0.017	-	0.0187	-	89.2903	-	1	-	0	-	0	-	0.0131	-	Kasumi-5 JCRB1398
chr2	198257795	T	C	Homozygous	-	100	2902	-	SNP	Novel	tvc.novel.104	SF3B1	PN.SF3B1_1_4	---	198257795	T	C	390	390	-	221	-	169	-	390	221	169	0.5	-	0.019	-	0	-	0	-	90.2951	-	1	-	0	-	0	-	0	-	Kasumi-5 JCRB1398
chr2	198263146	T	C	Heterozygous	-	41.1	79.5106	-	SNP	Novel	tvc.novel.105	SF3B1	PN.SF3B1_1_9	---	198263146	T	C	107	107	-	61	-	46	-	44	26	18	0.5213	-	0.0217	-	-0.0028	-	0.0043	-	270.327	-	2	-	0	-	0	-	0.0378	-	Kasumi-5 JCRB1398
chr2	198264904	AAT	-	Heterozygous	-	52.5	196.815	-	DEL	Novel	tvc.novel.106	SF3B1	PN.SF3B1_1_11	---	198264903	AAAT	A	139	139	-	71	-	68	-	73	38	35	0.5098	-	0.0118	-	-0.0113	-	0.0106	-	334.083	-	3	-	0	-	0	-	0.0178	-	Kasumi-5 JCRB1398
chr2	198265173	T	A	Homozygous	-	89.2	637.928	-	SNP	Novel	tvc.novel.107	SF3B1	PN.SF3B1_1_12	---	198265173	T	A	119	120	-	51	-	69	-	107	43	64	0.5238	-	0.0062	-	-0.1262	-	0.0016	-	91.7029	-	3	-	0	-	0	-	-0.0445	-	Kasumi-5 JCRB1398
chr2	198265526	A	G	Homozygous	-	100	1380.49	-	SNP	Novel	tvc.novel.108	SF3B1	PN.SF3B1_1_14	---	198265526	A	G	184	187	-	105	-	82	-	187	105	82	0.5	-	0.013	-	0	-	0	-	238.229	-	1	-	0	-	0	-	0	-	Kasumi-5 JCRB1398
chr2	198266943	C	T	Homozygous	-	100	997.478	-	SNP	Novel	tvc.novel.109	SF3B1	PN.SF3B1_1_18	---	198266943	C	T	134	134	-	56	-	78	-	134	56	78	0.5	-	0.0236	-	0	-	0	-	115.515	-	1	-	0	-	0	-	0	-	Kasumi-5 JCRB1398
chr2	198267771	-	AA	Homozygous	-	100	815.149	-	INS	Novel	tvc.novel.110	SF3B1	PN.SF3B1_1_22	---	198267770	G	GAA	132	137	-	70	-	67	-	137	70	67	0.5	-	0.0011	-	0	-	0	-	34.6618	-	4	-	0	-	0	-	0	-	Kasumi-5 JCRB1398
chr2	198283305	T	C	Homozygous	-	100	1100.69	-	SNP	Novel	tvc.novel.111	SF3B1	PN.SF3B1_1_36	---	198283305	T	C	148	148	-	74	-	74	-	148	74	74	0.5	-	0.0137	-	0	-	0	-	233.262	-	4	-	0	-	0	-	0	-	Kasumi-5 JCRB1398
chr2	202025131	G	A	Homozygous	-	100	1182.33	-	SNP	Novel	tvc.novel.112	CFLAR	PN.CFLAR_1_12	---	202025131	G	A	157	159	-	70	-	89	-	159	70	89	0.5	-	0.0115	-	0	-	0	-	126.676	-	1	-	0	-	0	-	0	-	Kasumi-5 JCRB1398
chr2	202122995	A	G	Homozygous	-	99.6	1652.4	-	SNP	Novel	tvc.novel.113	CASP8	PN.CASP8_1_1	---	202122995	A	G	222	226	-	132	-	94	-	225	131	94	0.5019	-	0.0021	-	-0.0989	-	0	-	428.473	-	4	-	0	-	0	-	-0.0037	-	Kasumi-5 JCRB1398
chr2	202151163	A	G	Homozygous	-	100	1237.74	-	SNP	Novel	tvc.novel.114	CASP8	PN.CASP8_1_13	---	202151163	A	G	166	166	-	84	-	82	-	166	84	82	0.5	-	0.0192	-	0	-	0.0001	-	137.079	-	1	-	0	-	0	-	0	-	Kasumi-5 JCRB1398
chr2	202151439	G	C	Homozygous	-	99.3	1050.51	-	SNP	Novel	tvc.novel.115	CASP8	PN.CASP8_1_14	---	202151439	G	C	145	145	-	73	-	72	-	144	73	71	0.5035	-	0.0464	-	-0.1136	-	0.001	-	98.8787	-	2	-	0	-	0	-	0.0067	-	Kasumi-5 JCRB1398
chr2	204594512	T	C	Heterozygous	-	47.1	148.414	-	SNP	Novel	tvc.novel.116	CD28	PN.CD28_1_5	---	204594512	T	C	137	140	-	25	-	115	-	66	15	51	0.575	-	0.0126	-	-0.0119	-	0.0095	-	98.5926	-	1	-	0	-	0	-	0.1473	-	Kasumi-5 JCRB1398
chr2	204732714	A	G	Homozygous	-	100	1201.97	-	SNP	Novel	tvc.novel.117	CTLA4	PN.CTLA4_1_1	---	204732714	A	G	161	161	-	90	-	71	-	161	90	71	0.5	-	0.0681	-	0	-	0.0001	-	118.297	-	1	-	0	-	0	-	0	-	Kasumi-5 JCRB1398
chr2	204824283	T	G	Heterozygous	-	51.4	281.768	-	SNP	Novel	tvc.novel.118	ICOS	PN.ICOS_1_7	---	204824283	T	G	213	216	-	113	-	103	-	111	61	50	0.5265	-	0.0743	-	-0.0004	-	0.0002	-	130.511	-	1	-	0	-	0	-	0.046	-	Kasumi-5 JCRB1398
chr2	204824324	A	C	Heterozygous	-	51.4	281.768	-	SNP	Novel	tvc.novel.119	ICOS	PN.ICOS_1_7	---	204824324	A	C	216	216	-	112	-	104	-	111	60	51	0.5221	-	0.0042	-	0.0026	-	-0.0026	-	392.852	-	1	-	0	-	0	-	0.0403	-	Kasumi-5 JCRB1398
chr2	212252809	G	A	Heterozygous	-	58.6	188.339	-	SNP	Novel	tvc.novel.120	ERBB4	PN.ERBB4_1_6	---	212252809	G	A	99	99	-	48	-	51	-	58	23	35	0.5888	-	0.0175	-	-0.0027	-	0.0017	-	372.026	-	3	-	0	-	0	-	-0.1627	-	Kasumi-5 JCRB1398
chr2	212285103	T	C	Heterozygous	-	58.7	281.355	-	SNP	Novel	tvc.novel.121	ERBB4	PN.ERBB4_1_7	---	212285103	T	C	150	150	-	77	-	73	-	88	47	41	0.5208	-	0.0864	-	-0.0084	-	0.0053	-	225.315	-	1	-	0	-	0	-	0.0383	-	Kasumi-5 JCRB1398
chr2	212426573	G	T	Heterozygous	-	44.5	102.209	-	SNP	Novel	tvc.novel.122	ERBB4	PN.ERBB4_1_14	---	212426573	G	T	108	110	-	54	-	56	-	49	24	25	0.5011	-	0.0795	-	-0.0095	-	0.0096	-	68.1702	-	2	-	0	-	0	-	0.0149	-	Kasumi-5 JCRB1398
chr2	231050715	A	G	Homozygous	-	100	1947.92	-	SNP	Novel	tvc.novel.123	SP110	PN.SP110_1_10	---	231050715	A	G	262	262	-	127	-	135	-	262	127	135	0.5	-	0.0276	-	0	-	0.0001	-	77.7882	-	2	-	0	-	0	-	0	-	Kasumi-5 JCRB1398
chr2	231072709	C	T	Homozygous	-	100	421.845	-	SNP	Novel	tvc.novel.124	SP110	PN.SP110_1_13	---	231072709	C	T	57	57	-	23	-	34	-	57	23	34	0.5	-	0.0086	-	0	-	0	-	94.6847	-	2	-	0	-	0	-	0	-	Kasumi-5 JCRB1398
chr2	231076191	T	C	Heterozygous	-	53.4	279.586	-	SNP	Novel	tvc.novel.125	SP110	PN.SP110_1_15	---	231076191	T	C	192	193	-	105	-	88	-	103	58	45	0.5193	-	0.0215	-	-0.0231	-	0.0192	-	141.046	-	1	-	0	-	0	-	0.0403	-	Kasumi-5 JCRB1398
chr2	231076289	T	G	Homozygous	-	98.5	1366	-	SNP	Novel	tvc.novel.126	SP110	PN.SP110_1_15	---	231076289	T	G	191	194	-	100	-	94	-	191	100	91	0.5081	-	0.0567	-	-0.0868	-	0.0014	-	53.5569	-	4	-	0	-	0	-	0	-	Kasumi-5 JCRB1398
chr2	231077725	A	G	Homozygous	-	100	1162.73	-	SNP	Novel	tvc.novel.127	SP110	PN.SP110_1_18	---	231077725	A	G	155	156	-	79	-	77	-	156	79	77	0.5	-	0.0768	-	0	-	-0.0002	-	83.8921	-	1	-	0	-	0	-	0	-	Kasumi-5 JCRB1398
chr2	239155053	C	T	Heterozygous	-	47.6	259.922	-	SNP	Novel	tvc.novel.128	PER2	PN.PER2_1_2	---	239155053	C	T	248	248	-	115	-	133	-	118	51	67	0.5318	-	0.048	-	0.0011	-	-0.001	-	64.5468	-	2	-	0	-	0	-	-0.0577	-	Kasumi-5 JCRB1398
chr2	239165636	C	T	Heterozygous	-	47	91.5107	-	SNP	Novel	tvc.novel.129	PER2	PN.PER2_1_16	---	239165636	C	T	83	83	-	50	-	33	-	39	18	21	0.6386	-	0.0254	-	-0.0095	-	0.0083	-	152.754	-	1	-	0	-	0	-	-0.2497	-	Kasumi-5 JCRB1398
chr2	239180200	G	A	Heterozygous	-	53.2	332.964	-	SNP	Novel	tvc.novel.130	PER2	PN.PER2_1_31	---	239180200	G	A	233	233	-	116	-	117	-	124	67	57	0.5424	-	0.015	-	0.015	-	-0.0124	-	340.553	-	2	-	0	-	0	-	0.0778	-	Kasumi-5 JCRB1398
chr2	239181852	-	CA	Heterozygous	-	53.9	232.077	-	INS	Novel	tvc.novel.131	PER2	PN.PER2_1_32	---	239181851	T	TCA	153	154	-	80	-	74	-	83	41	42	0.5255	-	0.0024	-	-0.0202	-	0.0396	-	305.078	-	1	-	0	-	0	-	-0.0528	-	Kasumi-5 JCRB1398
chr2	239181860	G	A	Heterozygous	-	55.1	249.113	-	SNP	Novel	tvc.novel.132	PER2	PN.PER2_1_32	---	239181860	G	A	156	156	-	81	-	75	-	86	42	44	0.5308	-	0.0057	-	-0.0077	-	0.0177	-	293.04	-	3	-	0	-	0	-	-0.0565	-	Kasumi-5 JCRB1398
chr2	239181904	A	G	Heterozygous	-	54.8	243.826	-	SNP	Novel	tvc.novel.133	PER2	PN.PER2_1_32	---	239181904	A	G	155	155	-	80	-	75	-	85	41	44	0.5337	-	0.0199	-	-0.0018	-	0.0058	-	125.26	-	3	-	0	-	0	-	-0.0618	-	Kasumi-5 JCRB1398
chr2	239186589	G	C	Heterozygous	-	52.3	242.293	-	SNP	Novel	tvc.novel.134	PER2	PN.PER2_1_37	---	239186589	G	C	176	176	-	92	-	84	-	92	44	48	0.5444	-	0.0089	-	-0.0121	-	0.0105	-	233.83	-	2	-	0	-	0	-	-0.081	-	Kasumi-5 JCRB1398
chr3	37048633	A	G	Homozygous	-	100	737.949	-	SNP	Novel	tvc.novel.135	MLH1	PN.MLH1_2_5	---	37048633	A	G	99	99	-	41	-	58	-	99	41	58	0.5	-	0.0445	-	0	-	0	-	208.884	-	2	-	0	-	0	-	0	-	Kasumi-5 JCRB1398
chr3	37067050	A	G	Homozygous	-	100	418.304	-	SNP	Novel	tvc.novel.136	MLH1	PN.MLH1_2_12	---	37067050	A	G	56	56	-	44	-	12	-	56	44	12	0.5	-	0.0299	-	0	-	0.0005	-	81.8573	-	1	-	0	-	0	-	0	-	Kasumi-5 JCRB1398
chr3	37083740	A	G	Homozygous	-	100	1040.34	-	SNP	Novel	tvc.novel.137	MLH1	PN.MLH1_1_31	---	37083740	A	G	137	140	-	82	-	58	-	140	82	58	0.5	-	0.0271	-	0	-	0.0002	-	76.7026	-	1	-	0	-	0	-	0	-	Kasumi-5 JCRB1398
chr3	41274764	C	A	Homozygous	-	100	1238.38	-	SNP	Novel	tvc.novel.138	CTNNB1	PN.CTNNB1_2_1	---	41274764	C	A	162	166	-	75	-	91	-	166	75	91	0.5	-	0.0522	-	0	-	0	-	169.934	-	1	-	0	-	0	-	0	-	Kasumi-5 JCRB1398
chr3	47059143	TTT	A	Homozygous	-	100	1171.64	-	COMPLEX	Novel	tvc.novel.139	SETD2	PN.SETD2_1_2	---	47059142	GTTT	GA	156	158	-	85	-	73	-	158	85	73	0.5	-	0.011	-	0	-	0	-	127.714	-	3	-	0	-	0	-	0	-	Kasumi-5 JCRB1398
chr3	105412287	-	TT	Homozygous	-	100	379.855	-	INS	Novel	tvc.novel.140	CBLB	PN.CBLB_1_11	---	105412286	C	CTT	56	63	-	24	-	39	-	63	24	39	0.5	-	0.1304	-	0	-	0.0011	-	42.8873	-	1	-	0	-	0	-	0	-	Kasumi-5 JCRB1398
chr3	105422844	C	T	Homozygous	-	98.1	360.12	-	SNP	Novel	tvc.novel.141	CBLB	PN.CBLB_1_15	---	105422844	C	T	50	52	-	31	-	21	-	51	30	21	0.5082	-	0.0676	-	0.0915	-	-0.0027	-	92.5629	-	3	-	0	-	0	-	0	-	Kasumi-5 JCRB1398
chr3	105423088	T	C	Homozygous	-	100	1577.18	-	SNP	Novel	tvc.novel.142	CBLB	PN.CBLB_1_16	---	105423088	T	C	211	212	-	107	-	105	-	212	107	105	0.5	-	0.1406	-	0	-	0.0005	-	60.4665	-	1	-	0	-	0	-	0	-	Kasumi-5 JCRB1398
chr3	105453034	A	G	Homozygous	-	100	375.612	-	SNP	Novel	tvc.novel.143	CBLB	PN.CBLB_1_20	---	105453034	A	G	50	50	-	26	-	24	-	50	26	24	0.5	-	0.009	-	0	-	0	-	424.672	-	3	-	0	-	0	-	0	-	Kasumi-5 JCRB1398
chr3	105470134	T	G	Homozygous	-	100	747.98	-	SNP	Novel	tvc.novel.144	CBLB	PN.CBLB_1_27	---	105470134	T	G	98	100	-	50	-	50	-	100	50	50	0.5	-	0.0744	-	0	-	-0.0005	-	106.03	-	4	-	0	-	0	-	0	-	Kasumi-5 JCRB1398
chr3	124449209	A	G	Homozygous	-	99.6	1782.27	-	SNP	Novel	tvc.novel.145	UMPS	PN.UMPS_1_1	---	124449209	A	G	239	243	-	112	-	131	-	242	112	130	0.5019	-	0.035	-	-0.0592	-	0	-	59.975	-	3	-	0	-	0	-	0	-	Kasumi-5 JCRB1398
chr3	124449252	T	C	Homozygous	-	100	1819.22	-	SNP	Novel	tvc.novel.146	UMPS	PN.UMPS_1_1	---	124449252	T	C	244	244	-	112	-	132	-	244	112	132	0.5	-	0.0485	-	0	-	0.0001	-	71.2717	-	1	-	0	-	0	-	0	-	Kasumi-5 JCRB1398
chr3	124449291	A	G	Homozygous	-	100	1819.22	-	SNP	Novel	tvc.novel.147	UMPS	PN.UMPS_1_1	---	124449291	A	G	241	244	-	112	-	132	-	244	112	132	0.5	-	0.0608	-	0	-	-0.0002	-	67.1486	-	2	-	0	-	0	-	0	-	Kasumi-5 JCRB1398
chr3	124456742	G	C	Homozygous	-	100	620.485	-	SNP	Novel	tvc.novel.148	UMPS	PN.UMPS_1_7	---	124456742	G	C	82	83	-	38	-	45	-	83	38	45	0.5	-	0.0868	-	0	-	0.0001	-	191.625	-	2	-	0	-	0	-	0	-	Kasumi-5 JCRB1398
chr3	124462808	C	T	Homozygous	-	100	1538.58	-	SNP	Novel	tvc.novel.149	UMPS	PN.UMPS_1_11	---	124462808	C	T	207	207	-	104	-	103	-	207	104	103	0.5	-	0.0157	-	0	-	0	-	289.425	-	1	-	0	-	0	-	0	-	Kasumi-5 JCRB1398
chr3	128204951	C	T	Heterozygous	-	51.7	268.186	-	SNP	Novel	tvc.novel.150	GATA2	PN.GATA2_1_10	---	128204951	C	T	198	201	-	93	-	108	-	104	51	53	0.5277	-	0.029	-	-0.0081	-	0.0105	-	310.091	-	1	-	0	-	0	-	0.0642	-	Kasumi-5 JCRB1398
chr3	128204961	G	A	Heterozygous	-	48.3	221.91	-	SNP	Novel	tvc.novel.151	GATA2	PN.GATA2_1_10	---	128204961	G	A	198	201	-	93	-	108	-	97	42	55	0.53	-	0.0203	-	-0.0206	-	0.0187	-	358.048	-	4	-	0	-	0	-	-0.0605	-	Kasumi-5 JCRB1398
chr3	128205860	G	C	Heterozygous	-	57.6	395.967	-	SNP	Novel	tvc.novel.152	GATA2	PN.GATA2_1_13	---	128205860	G	C	222	224	-	109	-	115	-	129	62	67	0.506	-	0.0531	-	0.0016	-	-0.0008	-	57.979	-	3	-	0	-	0	-	-0.0025	-	Kasumi-5 JCRB1398
chr3	129694681	C	G	Heterozygous	-	50.2	299.156	-	SNP	Novel	tvc.novel.153	TRH	PN.TRH_1_1	---	129694681	C	G	244	245	-	137	-	108	-	123	76	47	0.5604	-	0.0193	-	0.0091	-	-0.0082	-	88.5131	-	1	-	0	-	0	-	0.1058	-	Kasumi-5 JCRB1398
chr3	129694934	C	A	Homozygous	-	100	773.914	-	SNP	Novel	tvc.novel.154	TRH	PN.TRH_1_2	---	129694934	C	A	104	104	-	51	-	53	-	104	51	53	0.5	-	0.0423	-	0	-	-0.0001	-	89.2994	-	2	-	0	-	0	-	0	-	Kasumi-5 JCRB1398
chr3	129695038	G	A	Homozygous	-	100	773.919	-	SNP	Novel	tvc.novel.155	TRH	PN.TRH_1_2	---	129695038	G	A	104	104	-	50	-	54	-	104	50	54	0.5	-	0.0061	-	0	-	0	-	166.121	-	4	-	0	-	0	-	0	-	Kasumi-5 JCRB1398
chr3	129695538	C	T	Homozygous	-	98.9	656.122	-	SNP	Novel	tvc.novel.156	TRH	PN.TRH_1_3	---	129695538	C	T	92	92	-	36	-	56	-	91	36	55	0.5045	-	0.0218	-	0.0115	-	-0.0001	-	357.595	-	4	-	0	-	0	-	0.0085	-	Kasumi-5 JCRB1398
chr3	129695954	T	C	Homozygous	-	100	1173.59	-	SNP	Novel	tvc.novel.157	TRH	PN.TRH_1_6	---	129695954	T	C	158	158	-	80	-	78	-	158	80	78	0.5	-	0.0297	-	0	-	-0.0001	-	62.0927	-	2	-	0	-	0	-	0	-	Kasumi-5 JCRB1398
chr3	133327342	C	T	Heterozygous	-	51.1	127.03	-	SNP	Novel	tvc.novel.158	TOPBP1	PN.TOPBP1_1_3	---	133327342	C	T	94	94	-	59	-	35	-	48	32	16	0.5426	-	0.0182	-	-0.0012	-	0.0009	-	257.527	-	1	-	0	-	0	-	0.0769	-	Kasumi-5 JCRB1398
chr3	133327457	T	C	Heterozygous	-	52.1	316.663	-	SNP	Novel	tvc.novel.159	TOPBP1	PN.TOPBP1_1_4	---	133327457	T	C	234	236	-	121	-	115	-	123	62	61	0.5086	-	0.0124	-	-0.0181	-	0.0161	-	236.017	-	1	-	0	-	0	-	-0.0156	-	Kasumi-5 JCRB1398
chr3	133329943	G	A	Heterozygous	-	57.4	171.004	-	SNP	Novel	tvc.novel.160	TOPBP1	PN.TOPBP1_1_8	---	133329943	G	A	93	94	-	52	-	42	-	54	28	26	0.5348	-	0.0487	-	-0.0086	-	0.0067	-	279.955	-	1	-	0	-	0	-	-0.0567	-	Kasumi-5 JCRB1398
chr3	133331230	C	T	Heterozygous	-	52.6	240.163	-	SNP	Novel	tvc.novel.161	TOPBP1	PN.TOPBP1_1_9	---	133331230	C	T	170	171	-	86	-	85	-	90	47	43	0.5193	-	0.0433	-	0.0033	-	-0.0027	-	84.2496	-	1	-	0	-	0	-	0.0406	-	Kasumi-5 JCRB1398
chr3	133335787	C	T	Heterozygous	-	52.9	106.489	-	SNP	Novel	tvc.novel.162	TOPBP1	PN.TOPBP1_1_12	---	133335787	C	T	67	70	-	38	-	32	-	37	17	20	0.5828	-	0.0531	-	-0.0169	-	0.0329	-	57.5364	-	1	-	0	-	0	-	-0.1403	-	Kasumi-5 JCRB1398
chr3	133339340	A	G	Homozygous	-	100	911.243	-	SNP	Novel	tvc.novel.163	TOPBP1	PN.TOPBP1_1_18	---	133339340	A	G	122	122	-	48	-	74	-	122	48	74	0.5	-	0.0337	-	0	-	0	-	306.657	-	4	-	0	-	0	-	0	-	Kasumi-5 JCRB1398
chr3	133342218	C	T	Heterozygous	-	46.5	172.999	-	SNP	Novel	tvc.novel.164	TOPBP1	PN.TOPBP1_1_21	---	133342218	C	T	172	172	-	97	-	75	-	80	45	35	0.5015	-	0.0188	-	-0.0141	-	0.0159	-	246.421	-	1	-	0	-	0	-	-0.0027	-	Kasumi-5 JCRB1398
chr3	133368362	T	G	Heterozygous	-	57.2	418.768	-	SNP	Novel	tvc.novel.165	TOPBP1	PN.TOPBP1_1_37	---	133368362	T	G	243	243	-	130	-	113	-	139	72	67	0.517	-	0.0207	-	-0.0043	-	0.0032	-	338.155	-	2	-	0	-	0	-	-0.0314	-	Kasumi-5 JCRB1398
chr3	133374030	T	C	Homozygous	-	100	460.494	-	SNP	Novel	tvc.novel.166	TOPBP1	PN.TOPBP1_1_44	---	133374030	T	C	62	62	-	26	-	36	-	62	26	36	0.5	-	0.0582	-	0	-	0.0005	-	97.3709	-	1	-	0	-	0	-	0	-	Kasumi-5 JCRB1398
chr3	133375475	G	C	Heterozygous	-	38.8	45.7794	-	SNP	Novel	tvc.novel.167	TOPBP1	PN.TOPBP1_1_46	---	133375475	G	C	66	67	-	36	-	31	-	26	14	12	0.5012	-	0.056	-	-0.016	-	0.0235	-	126.344	-	1	-	0	-	0	-	-0.0179	-	Kasumi-5 JCRB1398
chr3	133376850	A	G	Heterozygous	-	54.2	150.501	-	SNP	Novel	tvc.novel.168	TOPBP1	PN.TOPBP1_1_49	---	133376850	A	G	96	96	-	41	-	55	-	52	25	27	0.554	-	0.0181	-	0.0043	-	-0.0028	-	144.25	-	1	-	0	-	0	-	0.0983	-	Kasumi-5 JCRB1398
chr3	168807686	ATTT	TA	Heterozygous	-	61.9	245.085	-	COMPLEX	Novel	tvc.novel.169	MECOM	PN.MECOM_1_4	---	168807685	AATTT	ATA	112	113	-	53	-	60	-	70	32	38	0.5119	-	0.0249	-	-0.001	-	0.0007	-	368.653	-	2	-	0	-	0	-	-0.0298	-	Kasumi-5 JCRB1398
chr3	168818560	C	T	Homozygous	-	100	629.972	-	SNP	Novel	tvc.novel.170	MECOM	PN.MECOM_1_9	---	168818560	C	T	85	85	-	49	-	36	-	85	49	36	0.5	-	0.0699	-	0	-	-0.0009	-	83.5434	-	1	-	0	-	0	-	0	-	Kasumi-5 JCRB1398
chr3	168819788	A	G	Homozygous	-	100	883.11	-	SNP	Novel	tvc.novel.171	MECOM	PN.MECOM_1_11	---	168819788	A	G	119	119	-	64	-	55	-	119	64	55	0.5	-	0.0841	-	0	-	0.0002	-	150.47	-	1	-	0	-	0	-	0	-	Kasumi-5 JCRB1398
chr3	168833463	G	A	Heterozygous	-	55.4	394.916	-	SNP	Novel	tvc.novel.172	MECOM	PN.MECOM_1_16	---	168833463	G	A	248	249	-	119	-	130	-	138	67	71	0.5076	-	0.0643	-	-0.0414	-	0.0338	-	94.7468	-	1	-	0	-	0	-	0.0179	-	Kasumi-5 JCRB1398
chr3	168845664	C	T	Heterozygous	-	44.9	51.7025	-	SNP	Novel	tvc.novel.173	MECOM	PN.MECOM_1_25	---	168845664	C	T	49	49	-	19	-	30	-	22	9	13	0.5222	-	0.0847	-	-0.0166	-	0.0199	-	61.3412	-	2	-	0	-	0	-	0.0392	-	Kasumi-5 JCRB1398
chr3	172240999	T	G	Heterozygous	-	51.8	155.053	-	SNP	Novel	tvc.novel.174	TNFSF10	PN.TNFSF10_1_8	---	172240999	T	G	112	112	-	61	-	51	-	58	32	26	0.5071	-	0.0486	-	0.002	-	-0.0018	-	244.797	-	3	-	0	-	0	-	0.013	-	Kasumi-5 JCRB1398
chr3	176763897	G	A	Heterozygous	-	56	129.839	-	SNP	Novel	tvc.novel.175	TBL1XR1	PN.TBL1XR1_1_9	---	176763897	G	A	67	75	-	39	-	36	-	42	20	22	0.5437	-	0.1244	-	-0.0643	-	0.0489	-	58.763	-	1	-	0	-	0	-	0.0248	-	Kasumi-5 JCRB1398
chr3	176769608	G	A	Homozygous	-	100	585.958	-	SNP	Novel	tvc.novel.176	TBL1XR1	PN.TBL1XR1_1_15	---	176769608	G	A	79	79	-	34	-	45	-	79	34	45	0.5	-	0.0097	-	0	-	0	-	231.56	-	1	-	0	-	0	-	0	-	Kasumi-5 JCRB1398
chr3	176782519	-	GT	Heterozygous	-	51	136.191	-	INS	Novel	tvc.novel.177	TBL1XR1	PN.TBL1XR1_1_17	---	176782518	T	TGT	102	102	-	48	-	54	-	52	25	27	0.5102	-	0.0223	-	-0.0016	-	0.0016	-	298.672	-	1	-	0	-	0	-	0.0185	-	Kasumi-5 JCRB1398
chr3	188202550	A	T	Heterozygous	-	57.6	213.634	-	SNP	Novel	tvc.novel.178	LPP	PN.LPP_1_4	---	188202550	A	T	118	118	-	50	-	68	-	68	32	36	0.5473	-	0.0577	-	-0.0187	-	0.0153	-	64.8347	-	2	-	0	-	0	-	0.0868	-	Kasumi-5 JCRB1398
chr3	188202582	G	T	Homozygous	-	100	865.384	-	SNP	Novel	tvc.novel.179	LPP	PN.LPP_1_4	---	188202582	G	T	115	116	-	48	-	68	-	116	48	68	0.5	-	0.0263	-	0	-	0	-	332.019	-	1	-	0	-	0	-	0	-	Kasumi-5 JCRB1398
chr3	188590358	C	T	Homozygous	-	100	1435.62	-	SNP	Novel	tvc.novel.180	LPP	PN.LPP_1_15	---	188590358	C	T	180	195	-	108	-	87	-	195	108	87	0.5	-	0.0249	-	0	-	0	-	283.359	-	1	-	0	-	0	-	0	-	Kasumi-5 JCRB1398
chr3	188590446	A	G	Heterozygous	-	49.5	236.81	-	SNP	Novel	tvc.novel.181	LPP	PN.LPP_1_15	---	188590446	A	G	193	200	-	107	-	93	-	99	52	47	0.5098	-	0.0417	-	-0.0152	-	0.0154	-	109.706	-	1	-	0	-	0	-	0.0045	-	Kasumi-5 JCRB1398
chr3	189349247	A	T	Homozygous	-	100	639.327	-	SNP	Novel	tvc.novel.182	TP63	PN.TP63_1_1	---	189349247	A	T	86	86	-	40	-	46	-	86	40	46	0.5	-	0.0576	-	0	-	0.0001	-	274.685	-	1	-	0	-	0	-	0	-	Kasumi-5 JCRB1398
chr3	189582249	G	A	Heterozygous	-	54.1	240.554	-	SNP	Novel	tvc.novel.183	TP63	PN.TP63_1_9	---	189582249	G	A	159	159	-	73	-	86	-	86	38	48	0.5174	-	0.0259	-	0.0028	-	-0.0026	-	58.3563	-	2	-	0	-	0	-	-0.0319	-	Kasumi-5 JCRB1398
chr3	189587091	A	G	Heterozygous	-	55.9	304.747	-	SNP	Novel	tvc.novel.184	TP63	PN.TP63_1_13	---	189587091	A	G	186	186	-	90	-	96	-	104	52	52	0.5161	-	0.021	-	0.0058	-	-0.0047	-	359.417	-	3	-	0	-	0	-	0.0296	-	Kasumi-5 JCRB1398
chr3	189587274	A	G	Heterozygous	-	54.8	292.308	-	SNP	Novel	tvc.novel.185	TP63	PN.TP63_1_13	---	189587274	A	G	188	188	-	87	-	101	-	103	49	54	0.513	-	0.0071	-	-0.0223	-	0.0141	-	186.982	-	1	-	0	-	0	-	0.0239	-	Kasumi-5 JCRB1398
chr3	189604149	T	G	Heterozygous	-	49.2	285.358	-	SNP	Novel	tvc.novel.186	TP63	PN.TP63_1_17	---	189604149	T	G	248	248	-	135	-	113	-	122	72	50	0.5465	-	0.0124	-	0.0254	-	-0.0108	-	65.4316	-	2	-	0	-	0	-	0.0846	-	Kasumi-5 JCRB1398
chr3	189604160	T	C	Heterozygous	-	49.6	294.498	-	SNP	Novel	tvc.novel.187	TP63	PN.TP63_1_17	---	189604160	T	C	250	250	-	136	-	114	-	124	73	51	0.5454	-	0.0291	-	0.0041	-	-0.0066	-	181.371	-	2	-	0	-	0	-	0.0827	-	Kasumi-5 JCRB1398
chr3	195798258	T	C	Homozygous	-	100	979.651	-	SNP	Novel	tvc.novel.188	TFRC	PN.TFRC_1_18	---	195798258	T	C	132	132	-	66	-	66	-	132	66	66	0.5	-	0.0592	-	0	-	0	-	58.8104	-	3	-	0	-	0	-	0	-	Kasumi-5 JCRB1398
chr3	195801025	T	A	Homozygous	-	99.3	876.094	-	SNP	Novel	tvc.novel.189	TFRC	PN.TFRC_1_22	---	195801025	T	A	150	150	-	69	-	81	-	149	68	81	0.5036	-	0.0172	-	0.0831	-	-0.0001	-	355.117	-	1	-	0	-	0	-	-0.0069	-	Kasumi-5 JCRB1398
chr4	1807894	G	A	Homozygous	-	100	1528.48	-	SNP	Novel	tvc.novel.190	FGFR3	PN.FGFR3_1_18	---	1807894	G	A	204	205	-	95	-	110	-	205	95	110	0.5	-	0.034	-	0	-	0.0002	-	69.4414	-	1	-	0	-	0	-	0	-	Kasumi-5 JCRB1398
chr4	1961137	G	A	Homozygous	-	99.3	1000	-	SNP	Novel	tvc.novel.191	WHSC1	PN.WHSC1_1_29	---	1961137	G	A	137	138	-	78	-	60	-	137	78	59	0.5042	-	0.0374	-	0.0192	-	0	-	74.8088	-	1	-	0	-	0	-	0.008	-	Kasumi-5 JCRB1398
chr4	54243905	T	C	Homozygous	-	100	947.017	-	SNP	Novel	tvc.novel.193	FIP1L1	PN.FIP1L1_1_1	---	54243902	TCGT	TCGC	127	127	-	68	-	59	-	127	68	59	0.5	-	0.0308	-	0	-	0.0001	-	144.674	-	1	-	0	-	0	-	0	-	Kasumi-5 JCRB1398
chr4	54257034	A	T	Homozygous	-	100	364.545	-	SNP	Novel	tvc.novel.194	FIP1L1	PN.FIP1L1_1_10	---	54257034	A	T	49	49	-	25	-	24	-	49	25	24	0.5	-	0.0496	-	0	-	0.0002	-	77.9269	-	1	-	0	-	0	-	0	-	Kasumi-5 JCRB1398
chr4	55141055	A	G	Homozygous	-	100	1374.53	-	SNP	Novel	tvc.novel.195	PDGFRA	PN.PDGFRA_1_14	---	55141055	A	G	185	185	-	98	-	87	-	185	98	87	0.5	-	0.0195	-	0	-	0	-	177.626	-	1	-	0	-	0	-	0	-	Kasumi-5 JCRB1398
chr4	55156380	G	A	Homozygous	-	100	873.186	-	SNP	Novel	tvc.novel.196	PDGFRA	PN.PDGFRA_1_25	---	55156380	G	A	116	117	-	62	-	55	-	117	62	55	0.5	-	0.0305	-	0	-	0	-	348.718	-	1	-	0	-	0	-	0	-	Kasumi-5 JCRB1398
chr4	55156400	A	G	Homozygous	-	100	875.147	-	SNP	Novel	tvc.novel.197	PDGFRA	PN.PDGFRA_1_25	---	55156400	A	G	117	118	-	62	-	56	-	118	62	56	0.5	-	0.0328	-	0	-	0	-	207.436	-	1	-	0	-	0	-	0	-	Kasumi-5 JCRB1398
chr4	55161391	T	C	Homozygous	-	100	1091.78	-	SNP	Novel	tvc.novel.198	PDGFRA	PN.PDGFRA_1_27	---	55161391	T	C	146	147	-	69	-	78	-	147	69	78	0.5	-	0.032	-	0	-	0	-	206.85	-	1	-	0	-	0	-	0	-	Kasumi-5 JCRB1398
chr4	55593461	G	C	Heterozygous	-	57.1	281.429	-	SNP	Novel	tvc.novel.199	KIT	PN.KIT_1_13	---	55593461	G	C	161	161	-	82	-	79	-	92	47	45	0.5016	-	0.0071	-	-0.0194	-	0.0145	-	113.312	-	1	-	0	-	0	-	0.0029	-	Kasumi-5 JCRB1398
chr4	55946081	A	G	Homozygous	-	100	958.17	-	SNP	Novel	tvc.novel.200	KDR	PN.KDR_1_1	---	55946081	A	G	128	129	-	73	-	56	-	129	73	56	0.5	-	0.0253	-	0	-	-0.0001	-	141.814	-	1	-	0	-	0	-	0	-	Kasumi-5 JCRB1398
chr4	55946354	G	T	Heterozygous	-	50	194.424	-	SNP	Novel	tvc.novel.201	KDR	PN.KDR_1_2	---	55946354	G	T	158	158	-	65	-	93	-	79	36	43	0.545	-	0.0339	-	0.0017	-	-0.0021	-	258.21	-	2	-	0	-	0	-	0.0819	-	Kasumi-5 JCRB1398
chr4	55948108	A	G	Homozygous	-	99.4	1257.76	-	SNP	Novel	tvc.novel.202	KDR	PN.KDR_1_3	---	55948108	A	G	173	173	-	78	-	95	-	172	78	94	0.5026	-	0.0227	-	-0.0468	-	0.0005	-	64.2467	-	1	-	0	-	0	-	0.005	-	Kasumi-5 JCRB1398
chr4	55962546	-	G	Heterozygous	-	48.5	64.9915	-	INS	Novel	tvc.novel.203	KDR	PN.KDR_1_14	---	55962545	T	TG	97	97	-	52	-	45	-	47	25	22	0.5042	-	0.0451	-	-0.0125	-	0.0123	-	31.2488	-	2	-	0	-	0	-	-0.0075	-	Kasumi-5 JCRB1398
chr4	55972974	T	A	Heterozygous	-	48.4	182.023	-	SNP	Novel	tvc.novel.204	KDR	PN.KDR_1_23	---	55972974	T	A	160	161	-	70	-	91	-	78	34	44	0.5011	-	0.0277	-	-0.0109	-	0.0112	-	289.978	-	2	-	0	-	0	-	-0.003	-	Kasumi-5 JCRB1398
chr4	55979558	C	T	Heterozygous	-	45.8	97.5487	-	SNP	Novel	tvc.novel.205	KDR	PN.KDR_1_27	---	55979558	C	T	96	96	-	44	-	52	-	44	16	28	0.5969	-	0.0349	-	-0.0008	-	0.0005	-	103.135	-	1	-	0	-	0	-	-0.1731	-	Kasumi-5 JCRB1398
chr4	55980239	C	T	Homozygous	-	100	914.997	-	SNP	Novel	tvc.novel.206	KDR	PN.KDR_1_28	---	55980239	C	T	123	123	-	63	-	60	-	123	63	60	0.5	-	0.0371	-	0	-	0.0001	-	96.521	-	1	-	0	-	0	-	0	-	Kasumi-5 JCRB1398
chr4	55980324	A	G	Heterozygous	-	51.2	166.106	-	SNP	Novel	tvc.novel.207	KDR	PN.KDR_1_28	---	55980324	A	G	125	125	-	63	-	62	-	64	27	37	0.582	-	0.0259	-	-0.0252	-	0.0251	-	73.86	-	2	-	0	-	0	-	-0.1489	-	Kasumi-5 JCRB1398
chr4	55980456	C	T	Heterozygous	-	48	137.92	-	SNP	Novel	tvc.novel.208	KDR	PN.KDR_1_28	---	55980456	C	T	122	123	-	60	-	63	-	59	34	25	0.5881	-	0.0187	-	-0.0124	-	0.0128	-	89.6934	-	1	-	0	-	0	-	0.1697	-	Kasumi-5 JCRB1398
chr4	89015857	C	T	Heterozygous	-	49.6	148.214	-	SNP	Novel	tvc.novel.209	ABCG2	PN.ABCG2_1_3	---	89015857	C	T	119	121	-	46	-	75	-	60	19	41	0.5696	-	0.0269	-	-0.0004	-	0.0002	-	135.207	-	1	-	0	-	0	-	-0.106	-	Kasumi-5 JCRB1398
chr4	89016782	A	G	Heterozygous	-	49.6	152.796	-	SNP	Novel	tvc.novel.210	ABCG2	PN.ABCG2_1_4	---	89016782	A	G	125	125	-	38	-	87	-	62	10	52	0.6942	-	0.0182	-	-0.0003	-	0.0002	-	339.754	-	4	-	0	-	0	-	-0.3467	-	Kasumi-5 JCRB1398
chr4	89016803	T	A	Heterozygous	-	50	154.937	-	SNP	Novel	tvc.novel.211	ABCG2	PN.ABCG2_1_4	---	89016803	T	A	124	124	-	37	-	87	-	62	10	52	0.6885	-	0.0586	-	-0.0066	-	0.0058	-	65.4049	-	3	-	0	-	0	-	-0.3369	-	Kasumi-5 JCRB1398
chr4	89018565	A	G	Heterozygous	-	45.8	140.815	-	SNP	Novel	tvc.novel.212	ABCG2	PN.ABCG2_1_5	---	89018565	A	G	142	144	-	73	-	71	-	66	30	36	0.5523	-	0.0027	-	0.0066	-	-0.0081	-	317.211	-	7	-	0	-	0	-	-0.1122	-	Kasumi-5 JCRB1398
chr4	89022362	C	T	Heterozygous	-	48.6	130.456	-	SNP	Novel	tvc.novel.213	ABCG2	PN.ABCG2_1_7	---	89022362	C	T	111	111	-	60	-	51	-	54	27	27	0.5405	-	0.0023	-	-0.005	-	0.0045	-	176.673	-	3	-	0	-	0	-	-0.0732	-	Kasumi-5 JCRB1398
chr4	89052323	G	T	Heterozygous	-	43	212.189	-	SNP	Novel	tvc.novel.214	ABCG2	PN.ABCG2_1_19	---	89052323	G	T	271	272	-	137	-	135	-	117	62	55	0.5262	-	0.0183	-	0.0054	-	-0.0069	-	353.576	-	1	-	0	-	0	-	0.0432	-	Kasumi-5 JCRB1398
chr4	89061265	C	T	Heterozygous	-	53.3	266.352	-	SNP	Novel	tvc.novel.215	ABCG2	PN.ABCG2_1_23	---	89061265	C	T	182	184	-	73	-	111	-	98	39	59	0.5013	-	0.0086	-	0.0043	-	-0.0037	-	387.236	-	1	-	0	-	0	-	-0.009	-	Kasumi-5 JCRB1398
chr4	106155185	C	G	Heterozygous	-	55	179.131	-	SNP	Novel	tvc.novel.216	TET2	PN.TET2_1_1	---	106155185	C	G	111	111	-	63	-	48	-	61	36	25	0.5232	-	0.0429	-	-0.0172	-	0.0138	-	81.7334	-	2	-	0	-	0	-	0.0422	-	Kasumi-5 JCRB1398
chr4	114582860	C	T	Heterozygous	-	42.6	53.475	-	SNP	Novel	tvc.novel.217	CAMK2D	PN.CAMK2D_1_22	---	114582860	C	T	38	54	-	26	-	28	-	23	12	11	0.5402	-	0.0025	-	-0.0026	-	0.0039	-	280.922	-	1	-	0	-	0	-	-0.1125	-	Kasumi-5 JCRB1398
chr4	122604376	T	C	Heterozygous	-	45.7	114.542	-	SNP	Novel	tvc.novel.218	ANXA5	PN.ANXA5_1_9	---	122604376	T	C	116	116	-	61	-	55	-	53	29	24	0.5214	-	0.0238	-	-0.0153	-	0.0172	-	70.0415	-	2	-	0	-	0	-	0.0384	-	Kasumi-5 JCRB1398
chr4	122617688	T	C	Heterozygous	-	52.6	112.594	-	SNP	Novel	tvc.novel.219	ANXA5	PN.ANXA5_1_13	---	122617688	T	C	75	76	-	42	-	34	-	40	20	20	0.5526	-	0.0077	-	-0.0075	-	0.0068	-	104.696	-	1	-	0	-	0	-	-0.0845	-	Kasumi-5 JCRB1398
chr4	123377482	C	A	Homozygous	-	100	756.417	-	SNP	Novel	tvc.novel.220	IL2	PN.IL2_1_6	---	123377482	C	A	100	102	-	51	-	51	-	102	51	51	0.5	-	0.0429	-	0	-	0	-	185.206	-	1	-	0	-	0	-	0	-	Kasumi-5 JCRB1398
chr4	153332380	T	G	Heterozygous	-	49.4	99.6163	-	SNP	Novel	tvc.novel.221	FBXW7	PN.FBXW7_1_20	---	153332380	T	G	79	79	-	58	-	21	-	39	27	12	0.551	-	0.0068	-	-0.0182	-	0.0198	-	284.45	-	1	-	0	-	0	-	-0.0922	-	Kasumi-5 JCRB1398
chr5	1260730	G	T	Heterozygous	-	56.4	201.246	-	SNP	Novel	tvc.novel.222	TERT	PN.TERT_1_5	---	1260730	G	T	116	117	-	55	-	62	-	66	29	37	0.5309	-	0.0299	-	0.0032	-	-0.0023	-	337.06	-	6	-	0	-	0	-	-0.0482	-	Kasumi-5 JCRB1398
chr5	7869235	T	C	Heterozygous	-	45.6	150.823	-	SNP	Novel	tvc.novel.223	MTRR	PN.MTRR_1_1	---	7869235	T	C	158	158	-	76	-	82	-	72	38	34	0.5467	-	0.0111	-	-0.0074	-	0.0097	-	188.297	-	1	-	0	-	0	-	0.084	-	Kasumi-5 JCRB1398
chr5	7875307	C	G	Heterozygous	-	49.6	155.311	-	SNP	Novel	tvc.novel.224	MTRR	PN.MTRR_1_5	---	7875307	C	G	123	127	-	55	-	72	-	63	26	37	0.5209	-	0.1025	-	-0.0254	-	0.0279	-	73.7107	-	2	-	0	-	0	-	-0.0105	-	Kasumi-5 JCRB1398
chr5	7878192	T	C	Heterozygous	-	51.2	279.886	-	SNP	Novel	tvc.novel.225	MTRR	PN.MTRR_1_6	---	7878192	T	C	217	217	-	118	-	99	-	111	65	46	0.5424	-	0.0351	-	-0.0018	-	0.0013	-	87.4101	-	2	-	0	-	0	-	0.0774	-	Kasumi-5 JCRB1398
chr5	7878424	T	A	Heterozygous	-	48.4	174.933	-	SNP	Novel	tvc.novel.226	MTRR	PN.MTRR_1_7	---	7878424	T	A	153	155	-	76	-	79	-	75	37	38	0.503	-	0.0325	-	-0.0062	-	0.0069	-	71.3262	-	1	-	0	-	0	-	-0.0067	-	Kasumi-5 JCRB1398
chr5	7885959	A	G	Heterozygous	-	53.7	258.878	-	SNP	Novel	tvc.novel.227	MTRR	PN.MTRR_1_10	---	7885959	A	G	174	175	-	76	-	99	-	94	43	51	0.5234	-	0.0229	-	0.0222	-	-0.0249	-	66.5546	-	3	-	0	-	0	-	0.0473	-	Kasumi-5 JCRB1398
chr5	7889216	G	A	Heterozygous	-	51.7	233.313	-	SNP	Novel	tvc.novel.228	MTRR	PN.MTRR_1_12	---	7889216	G	A	173	174	-	75	-	99	-	90	34	56	0.5551	-	0.045	-	-0.0163	-	0.0095	-	112.575	-	1	-	0	-	0	-	-0.0944	-	Kasumi-5 JCRB1398
chr5	7889304	C	T	Heterozygous	-	52.3	238.168	-	SNP	Novel	tvc.novel.229	MTRR	PN.MTRR_1_12	---	7889304	C	T	169	172	-	73	-	99	-	90	34	56	0.5484	-	0.0196	-	-0.0081	-	0.0092	-	223.586	-	2	-	0	-	0	-	-0.0857	-	Kasumi-5 JCRB1398
chr5	7891577	AGACTC	-	Heterozygous	-	36.8	50	-	DEL	Novel	tvc.novel.230	MTRR	PN.MTRR_1_13	---	7891576	TAGACTC	T	133	133	-	55	-	78	-	49	23	26	0	-	0	-	0	-	0	-	0	-	0	-	0	-	0	-	0	-	Kasumi-5 JCRB1398
chr5	7891579	ACTCAG	-	Heterozygous	-	39.1	83.0196	-	DEL	Novel	tvc.novel.231	MTRR	PN.MTRR_1_13	---	7891578	GACTCAG	G	133	133	-	55	-	78	-	52	25	27	0.5677	-	0.0114	-	0.0017	-	-0.0024	-	424.272	-	1	-	0	-	0	-	0.1199	-	Kasumi-5 JCRB1398
chr5	7891610	A	G	Heterozygous	-	60.9	275.283	-	SNP	Novel	tvc.novel.232	MTRR	PN.MTRR_1_13	---	7891610	A	G	133	133	-	55	-	78	-	81	30	51	0.5452	-	0.0082	-	0.0074	-	-0.0041	-	238.211	-	2	-	0	-	0	-	-0.0832	-	Kasumi-5 JCRB1398
chr5	7895985	A	G	Heterozygous	-	46.7	155.617	-	SNP	Novel	tvc.novel.233	MTRR	PN.MTRR_1_15	---	7895985	A	G	151	152	-	85	-	67	-	71	38	33	0.5242	-	0.0401	-	-0.0057	-	0.0068	-	59.6392	-	2	-	0	-	0	-	-0.0503	-	Kasumi-5 JCRB1398
chr5	7897191	C	T	Heterozygous	-	51.9	179.884	-	SNP	Novel	tvc.novel.234	MTRR	PN.MTRR_1_17	---	7897191	C	T	131	131	-	58	-	73	-	68	36	32	0.5861	-	0.0289	-	-0.0037	-	0.0024	-	242.154	-	1	-	0	-	0	-	0.1569	-	Kasumi-5 JCRB1398
chr5	7897283	G	A	Heterozygous	-	52.6	191.834	-	SNP	Novel	tvc.novel.235	MTRR	PN.MTRR_1_17	---	7897283	G	A	135	135	-	59	-	76	-	71	36	35	0.5699	-	0.0162	-	-0.0002	-	0.0001	-	310.193	-	1	-	0	-	0	-	0.1275	-	Kasumi-5 JCRB1398
chr5	14290805	G	A	Heterozygous	-	48.6	158.244	-	SNP	Novel	tvc.novel.236	TRIO	PN.TRIO_1_7	---	14290805	G	A	137	138	-	72	-	66	-	67	39	28	0.5608	-	0.0128	-	-0.0076	-	0.0069	-	148.453	-	1	-	0	-	0	-	0.1191	-	Kasumi-5 JCRB1398
chr5	14377962	A	C	Heterozygous	-	40.7	78.0447	-	SNP	Novel	tvc.novel.237	TRIO	PN.TRIO_1_35	---	14377962	A	C	107	108	-	50	-	58	-	44	20	24	0.5085	-	0.0484	-	0.001	-	-0.0017	-	239.695	-	1	-	0	-	0	-	-0.0287	-	Kasumi-5 JCRB1398
chr5	14378068	T	G	Heterozygous	-	41.8	85.3501	-	SNP	Novel	tvc.novel.238	TRIO	PN.TRIO_1_35	---	14378068	T	G	110	110	-	49	-	61	-	46	20	26	0.5108	-	0.0515	-	-0.0108	-	0.0146	-	56.0277	-	2	-	0	-	0	-	-0.0192	-	Kasumi-5 JCRB1398
chr5	14420027	A	C	Heterozygous	-	45.7	217.569	-	SNP	Novel	tvc.novel.239	TRIO	PN.TRIO_1_54	---	14420027	A	C	232	232	-	121	-	111	-	106	62	44	0.5638	-	0.0642	-	0.0007	-	-0.0013	-	60.134	-	2	-	0	-	0	-	0.1152	-	Kasumi-5 JCRB1398
chr5	14472626	T	C	Homozygous	-	100	997.48	-	SNP	Novel	tvc.novel.240	TRIO	PN.TRIO_1_63	---	14472626	T	C	134	134	-	65	-	69	-	134	65	69	0.5	-	0.0165	-	0	-	-0.0001	-	66.4562	-	2	-	0	-	0	-	0	-	Kasumi-5 JCRB1398
chr5	14479938	G	A	Homozygous	-	100	891.758	-	SNP	Novel	tvc.novel.241	TRIO	PN.TRIO_1_67	---	14479938	G	A	120	120	-	56	-	64	-	120	56	64	0.5	-	0.0372	-	0	-	0	-	105.843	-	1	-	0	-	0	-	0	-	Kasumi-5 JCRB1398
chr5	35857177	G	C	Heterozygous	-	52.8	205.842	-	SNP	Novel	tvc.novel.242	IL7R	PN.IL7R_1_2	---	35857177	G	C	144	144	-	63	-	81	-	76	29	47	0.5576	-	0.0675	-	-0.0178	-	0.0167	-	78.906	-	1	-	0	-	0	-	-0.1049	-	Kasumi-5 JCRB1398
chr5	35857207	C	T	Heterozygous	-	46.5	144.268	-	SNP	Novel	tvc.novel.243	IL7R	PN.IL7R_1_2	---	35857207	C	T	142	142	-	61	-	81	-	66	32	34	0.5555	-	0.0496	-	0.0013	-	-0.005	-	269.869	-	1	-	0	-	0	-	0.1002	-	Kasumi-5 JCRB1398
chr5	35857235	C	G	Heterozygous	-	53.5	210.208	-	SNP	Novel	tvc.novel.244	IL7R	PN.IL7R_1_2	---	35857235	C	G	142	142	-	60	-	82	-	76	29	47	0.5425	-	0.0452	-	-0.0049	-	0.0033	-	80.436	-	1	-	0	-	0	-	-0.0775	-	Kasumi-5 JCRB1398
chr5	35857262	A	G	Heterozygous	-	53.5	210.209	-	SNP	Novel	tvc.novel.245	IL7R	PN.IL7R_1_2	---	35857262	A	G	140	142	-	60	-	82	-	76	29	47	0.5425	-	0.0196	-	0.0102	-	-0.0213	-	292.104	-	2	-	0	-	0	-	-0.0756	-	Kasumi-5 JCRB1398
chr5	35857309	-	C	Heterozygous	-	51.6	169.941	-	INS	Novel	tvc.novel.246	IL7R	PN.IL7R_1_2	---	35857308	T	TC	123	128	-	47	-	81	-	66	20	46	0.5716	-	0.021	-	-0.0024	-	0.0017	-	366.344	-	0	-	0	-	0	-	-0.2048	-	Kasumi-5 JCRB1398
chr5	35861068	T	C	Heterozygous	-	49.7	176.549	-	SNP	Novel	tvc.novel.247	IL7R	PN.IL7R_1_3	---	35861068	T	C	144	145	-	63	-	82	-	72	35	37	0.5518	-	0.0226	-	-0.0082	-	0.0075	-	140.071	-	1	-	0	-	0	-	0.0886	-	Kasumi-5 JCRB1398
chr5	35871190	G	A	Heterozygous	-	48.9	218.75	-	SNP	Novel	tvc.novel.248	IL7R	PN.IL7R_1_5	---	35871190	G	A	190	190	-	89	-	101	-	93	44	49	0.5047	-	0.0211	-	-0.0083	-	0.009	-	233.706	-	1	-	0	-	0	-	0.0086	-	Kasumi-5 JCRB1398
chr5	35874563	CTA	GTTG	Heterozygous	-	39.7	52.347	-	COMPLEX	Novel	tvc.novel.249	IL7R	PN.IL7R_1_7	---	35874563	CTA	GTTG	73	73	-	33	-	40	-	29	14	15	0.5308	-	0.0089	-	-0.001	-	0.0046	-	320.068	-	0	-	0	-	0	-	0.054	-	Kasumi-5 JCRB1398
chr5	35874568	TTACTAAC	CTCT	Heterozygous	-	38.9	49.4464	-	COMPLEX	Novel	tvc.novel.250	IL7R	PN.IL7R_1_7	---	35874568	TTACTAAC	CTCT	63	72	-	32	-	40	-	28	13	15	0.52	-	0.0423	-	-0.0143	-	0.0135	-	264.117	-	2	-	0	-	0	-	-0.0492	-	Kasumi-5 JCRB1398
chr5	35875593	A	T	Heterozygous	-	51.2	171.214	-	SNP	Novel	tvc.novel.251	IL7R	PN.IL7R_1_8	---	35875593	A	T	129	129	-	69	-	60	-	66	33	33	0.5349	-	0.038	-	0.0014	-	-0.0011	-	202.982	-	1	-	0	-	0	-	-0.0634	-	Kasumi-5 JCRB1398
chr5	112162854	T	C	Homozygous	-	100	876.051	-	SNP	Novel	tvc.novel.252	APC	PN.APC_2_16	---	112162854	T	C	118	118	-	51	-	67	-	118	51	67	0.5	-	0.0337	-	0	-	0	-	109.245	-	1	-	0	-	0	-	0	-	Kasumi-5 JCRB1398
chr5	112164561	G	A	Homozygous	-	100	378.271	-	SNP	Novel	tvc.novel.253	APC	PN.APC_2_18	---	112164561	G	A	50	51	-	25	-	26	-	51	25	26	0.5	-	0.0351	-	0	-	0.0003	-	88.9008	-	1	-	0	-	0	-	0	-	Kasumi-5 JCRB1398
chr5	112175770	G	A	Homozygous	-	100	756.419	-	SNP	Novel	tvc.novel.254	APC	PN.APC_2_36	---	112175770	G	A	101	102	-	62	-	40	-	102	62	40	0.5	-	0.0418	-	0	-	0.0001	-	150.733	-	2	-	0	-	0	-	0	-	Kasumi-5 JCRB1398
chr5	112176325	G	A	Homozygous	-	100	682.922	-	SNP	Novel	tvc.novel.255	APC	PN.APC_2_40	---	112176325	G	A	91	92	-	41	-	51	-	92	41	51	0.5	-	0.0304	-	0	-	0	-	361.878	-	4	-	0	-	0	-	0	-	Kasumi-5 JCRB1398
chr5	112176559	T	G	Homozygous	-	100	920.217	-	SNP	Novel	tvc.novel.256	APC	PN.APC_2_41	---	112176559	T	G	123	124	-	61	-	63	-	124	61	63	0.5	-	0.0521	-	0	-	0.0003	-	101.626	-	2	-	0	-	0	-	0	-	Kasumi-5 JCRB1398
chr5	112176756	T	A	Homozygous	-	100	873.185	-	SNP	Novel	tvc.novel.257	APC	PN.APC_2_42	---	112176756	T	A	115	117	-	63	-	54	-	117	63	54	0.5	-	0.0679	-	0	-	-0.0006	-	99.626	-	1	-	0	-	0	-	0	-	Kasumi-5 JCRB1398
chr5	112177171	G	A	Homozygous	-	100	1040.34	-	SNP	Novel	tvc.novel.258	APC	PN.APC_2_44	---	112177171	G	A	139	140	-	77	-	63	-	140	77	63	0.5	-	0.0804	-	0	-	0	-	276.948	-	2	-	0	-	0	-	0	-	Kasumi-5 JCRB1398
chr5	131411460	T	C	Heterozygous	-	51.3	304.543	-	SNP	Novel	tvc.novel.259	CSF2	PN.CSF2_1_4	---	131411460	T	C	235	236	-	117	-	119	-	121	60	61	0.5001	-	0.0134	-	-0.0077	-	0.0069	-	257.285	-	2	-	0	-	0	-	0.0041	-	Kasumi-5 JCRB1398
chr5	132009710	C	T	Homozygous	-	99.5	1352.41	-	SNP	Novel	tvc.novel.260	IL4	PN.IL4_1_1	---	132009710	C	T	186	186	-	104	-	82	-	185	104	81	0.5031	-	0.056	-	-0.0477	-	0.0002	-	76.605	-	2	-	0	-	0	-	0.0058	-	Kasumi-5 JCRB1398
chr5	132018132	A	G	Homozygous	-	99.1	827.776	-	SNP	Novel	tvc.novel.261	IL4	PN.IL4_1_5	---	132018132	A	G	114	115	-	61	-	54	-	114	60	54	0.5041	-	0.054	-	-0.0131	-	0	-	70.7496	-	2	-	0	-	0	-	0	-	Kasumi-5 JCRB1398
chr5	132018169	C	A	Homozygous	-	100	846.428	-	SNP	Novel	tvc.novel.262	IL4	PN.IL4_1_5	---	132018169	C	A	110	114	-	60	-	54	-	114	60	54	0.5	-	0.0603	-	0	-	-0.0004	-	99.8404	-	1	-	0	-	0	-	0	-	Kasumi-5 JCRB1398
chr5	141975067	A	C	Homozygous	-	99.6	1665.53	-	SNP	Novel	tvc.novel.263	FGF1	PN.FGF1_1_2	---	141975067	A	C	227	230	-	120	-	110	-	229	119	110	0.5021	-	0.0199	-	0.0578	-	0	-	320.254	-	4	-	0	-	0	-	-0.0041	-	Kasumi-5 JCRB1398
chr5	149435759	G	A	Heterozygous	-	48	294.072	-	SNP	Novel	tvc.novel.264	CSF1R	PN.CSF1R_1_5	---	149435759	G	A	273	275	-	148	-	127	-	132	69	63	0.5155	-	0.0305	-	0.008	-	-0.0087	-	76.9727	-	2	-	0	-	0	-	-0.028	-	Kasumi-5 JCRB1398
chr5	149437190	C	G	Heterozygous	-	47	155.453	-	SNP	Novel	tvc.novel.265	CSF1R	PN.CSF1R_1_8	---	149437190	C	G	149	149	-	77	-	72	-	70	40	30	0.5549	-	0.0186	-	-0.0201	-	0.023	-	70.3217	-	1	-	0	-	0	-	0.099	-	Kasumi-5 JCRB1398
chr5	149456811	G	A	Heterozygous	-	48.6	169.732	-	SNP	Novel	tvc.novel.266	CSF1R	PN.CSF1R_1_20	---	149456811	G	A	146	148	-	88	-	60	-	72	41	31	0.5258	-	0.0526	-	0.0029	-	-0.0033	-	258.269	-	1	-	0	-	0	-	-0.0622	-	Kasumi-5 JCRB1398
chr5	149459541	-	T	Heterozygous	-	50	137.721	-	INS	Novel	tvc.novel.267	CSF1R	PN.CSF1R_1_22	---	149459540	G	GT	202	202	-	110	-	92	-	101	63	38	0.581	-	0.0362	-	0.0063	-	-0.004	-	34.4967	-	1	-	0	-	0	-	0.1472	-	Kasumi-5 JCRB1398
chr5	149460343	G	A	Heterozygous	-	47.3	138.542	-	SNP	Novel	tvc.novel.268	CSF1R	PN.CSF1R_1_24	---	149460343	G	A	129	129	-	63	-	66	-	61	31	30	0.5198	-	0.0405	-	0.0001	-	-0.0002	-	180.754	-	2	-	0	-	0	-	0.0357	-	Kasumi-5 JCRB1398
chr5	149497346	C	T	Heterozygous	-	52.9	268.501	-	SNP	Novel	tvc.novel.269	PDGFRB	PN.PDGFRB_1_3	---	149497346	C	T	188	189	-	79	-	110	-	100	42	58	0.5021	-	0.0619	-	0.0098	-	-0.0089	-	202.784	-	1	-	0	-	0	-	-0.0004	-	Kasumi-5 JCRB1398
chr5	149509270	A	G	Homozygous	-	100	1173.6	-	SNP	Novel	tvc.novel.270	PDGFRB	PN.PDGFRB_1_20	---	149509270	A	G	156	158	-	88	-	70	-	158	88	70	0.5	-	0.0168	-	0	-	0	-	427.027	-	1	-	0	-	0	-	0	-	Kasumi-5 JCRB1398
chr5	149513072	A	G	Homozygous	-	100	1162.71	-	SNP	Novel	tvc.novel.271	PDGFRB	PN.PDGFRB_1_28	---	149513072	A	G	150	156	-	93	-	63	-	156	93	63	0.5	-	0.0847	-	0	-	-0.0003	-	67.8801	-	1	-	0	-	0	-	0	-	Kasumi-5 JCRB1398
chr5	149515074	G	A	Homozygous	-	100	966.194	-	SNP	Novel	tvc.novel.272	PDGFRB	PN.PDGFRB_1_34	---	149515074	G	A	130	130	-	61	-	69	-	130	61	69	0.5	-	0.0184	-	0	-	0	-	88.7216	-	1	-	0	-	0	-	0	-	Kasumi-5 JCRB1398
chr5	149516480	C	T	Homozygous	-	100	1617.78	-	SNP	Novel	tvc.novel.273	PDGFRB	PN.PDGFRB_1_37	---	149516480	C	T	216	217	-	107	-	110	-	217	107	110	0.5	-	0.021	-	0	-	0	-	64.0942	-	1	-	0	-	0	-	0	-	Kasumi-5 JCRB1398
chr5	151043103	G	C	Heterozygous	-	53.5	231.483	-	SNP	Novel	tvc.novel.274	SPARC	PN.SPARC_1_1	---	151043103	G	C	157	157	-	79	-	78	-	84	41	43	0.5151	-	0.0626	-	-0.0072	-	0.0065	-	126.086	-	1	-	0	-	0	-	-0.0276	-	Kasumi-5 JCRB1398
chr5	151043213	G	A	Heterozygous	-	38.2	55.1498	-	SNP	Novel	tvc.novel.275	SPARC	PN.SPARC_1_2	---	151043213	G	A	89	89	-	38	-	51	-	34	18	16	0.6015	-	0.0663	-	-0.0148	-	0.0222	-	63.3223	-	1	-	0	-	0	-	0.1784	-	Kasumi-5 JCRB1398
chr5	151052659	G	A	Heterozygous	-	49.7	206.171	-	SNP	Novel	tvc.novel.276	SPARC	PN.SPARC_1_9	---	151052659	G	A	170	171	-	94	-	77	-	85	44	41	0.5322	-	0.017	-	0.004	-	-0.0048	-	79.3697	-	2	-	0	-	0	-	-0.064	-	Kasumi-5 JCRB1398
chr5	151054137	A	C	Heterozygous	-	45.1	166.51	-	SNP	Novel	tvc.novel.277	SPARC	PN.SPARC_1_10	---	151054137	A	C	180	182	-	102	-	80	-	82	47	35	0.513	-	0.0261	-	0.0063	-	-0.0079	-	95.4721	-	1	-	0	-	0	-	0.0383	-	Kasumi-5 JCRB1398
chr5	170819887	G	A	Homozygous	-	99.3	1071.77	-	SNP	Novel	tvc.novel.278	NPM1	PN.NPM1_1_6	---	170819887	G	A	148	148	-	61	-	87	-	147	60	87	0.5041	-	0.0136	-	-0.0052	-	0	-	168.712	-	1	-	0	-	0	-	-0.0079	-	Kasumi-5 JCRB1398
chr5	170820024	G	A	Homozygous	-	99.3	1018.92	-	SNP	Novel	tvc.novel.279	NPM1	PN.NPM1_1_6	---	170820024	G	A	135	141	-	50	-	91	-	140	50	90	0.5028	-	0.0291	-	-0.1479	-	0.0017	-	65.2196	-	1	-	0	-	0	-	0	-	Kasumi-5 JCRB1398
chr5	170827115	CAAA	AAAG	Homozygous	-	99.1	759.846	-	MNP	Novel	tvc.novel.280	NPM1	PN.NPM1_1_7	---	170827115	CAAA	AAAG	105	106	-	57	-	49	-	105	57	48	0.5052	-	0.0433	-	-0.1119	-	0.0022	-	131.384	-	3	-	0	-	0	-	0	-	Kasumi-5 JCRB1398
chr5	170832243	A	G	Homozygous	-	100	610.562	-	SNP	Novel	tvc.novel.281	NPM1	PN.NPM1_1_9	---	170832243	A	G	81	82	-	46	-	36	-	82	46	36	0.5	-	0.084	-	0	-	0.0003	-	83.7187	-	2	-	0	-	0	-	0	-	Kasumi-5 JCRB1398
chr5	176636882	C	T	Homozygous	-	100	1128.71	-	SNP	Novel	tvc.novel.282	NSD1	PN.NSD1_1_10	---	176636882	C	T	152	152	-	74	-	78	-	152	74	78	0.5	-	0.0547	-	0	-	0	-	244.375	-	1	-	0	-	0	-	0	-	Kasumi-5 JCRB1398
chr5	176637149	G	A	Homozygous	-	100	846.428	-	SNP	Novel	tvc.novel.283	NSD1	PN.NSD1_1_11	---	176637149	G	A	114	114	-	60	-	54	-	114	60	54	0.5	-	0.0076	-	0	-	0	-	434.694	-	1	-	0	-	0	-	0	-	Kasumi-5 JCRB1398
chr5	176637240	G	T	Homozygous	-	99.1	654.687	-	SNP	Novel	tvc.novel.284	NSD1	PN.NSD1_1_12	---	176637240	G	T	109	113	-	69	-	44	-	112	69	43	0.5057	-	0.0391	-	-0.0412	-	0.0049	-	73.4528	-	2	-	0	-	0	-	0	-	Kasumi-5 JCRB1398
chr5	176637576	T	C	Homozygous	-	100	2602.47	-	SNP	Novel	tvc.novel.285	NSD1	PN.NSD1_1_14	---	176637576	T	C	348	350	-	189	-	161	-	350	189	161	0.5	-	0.024	-	0	-	0	-	204.17	-	1	-	0	-	0	-	0	-	Kasumi-5 JCRB1398
chr5	176638269	G	A	Heterozygous	-	23.5	17.1421	-	SNP	Novel	tvc.novel.286	NSD1	PN.NSD1_1_18	---	176638269	G	A	210	213	-	95	-	118	-	50	21	29	0.5265	-	0.0297	-	0.0002	-	-0.0102	-	195.178	-	2	-	0	-	0	-	-0.0385	-	Kasumi-5 JCRB1398
chr5	176696574	G	T	Heterozygous	-	50	248.118	-	SNP	Novel	tvc.novel.287	NSD1	PN.NSD1_1_39	---	176696574	G	T	204	204	-	104	-	100	-	102	52	50	0.5	-	0.1002	-	-0.0047	-	0.004	-	52.9855	-	2	-	0	-	0	-	0	-	Kasumi-5 JCRB1398
chr5	176696787	G	C	Heterozygous	-	59.7	350.674	-	SNP	Novel	tvc.novel.288	NSD1	PN.NSD1_1_40	---	176696787	G	C	180	181	-	87	-	94	-	108	54	54	0.5193	-	0.0231	-	-0.0233	-	0.0168	-	213.769	-	1	-	0	-	0	-	0.0394	-	Kasumi-5 JCRB1398
chr5	176939051	T	C	Homozygous	-	100	1452.33	-	SNP	Novel	tvc.novel.289	DDX41	PN.DDX41_1_2	---	176939051	T	C	195	195	-	98	-	97	-	195	98	97	0.5	-	0.0254	-	0	-	-0.0001	-	58.6382	-	2	-	0	-	0	-	0	-	Kasumi-5 JCRB1398
chr5	176939688	C	T	Homozygous	-	99.8	2948.9	-	SNP	Novel	tvc.novel.290	DDX41	PN.DDX41_1_6	---	176939688	C	T	454	400	-	210	-	190	-	399	210	189	0.5013	-	0.0199	-	-0.0261	-	0.0001	-	118.013	-	1	-	0	-	0	-	0.0022	-	Kasumi-5 JCRB1398
chr5	176939735	A	G	Homozygous	-	99.8	2948.9	-	SNP	Novel	tvc.novel.291	DDX41	PN.DDX41_1_6	---	176939735	A	G	451	400	-	201	-	199	-	399	200	199	0.5012	-	0.059	-	-0.0439	-	0	-	232.061	-	1	-	0	-	0	-	0	-	Kasumi-5 JCRB1398
chr5	176940274	C	T	Heterozygous	-	41.9	222.979	-	SNP	Novel	tvc.novel.292	DDX41	PN.DDX41_1_9	---	176940274	C	T	313	313	-	172	-	141	-	131	68	63	0.5305	-	0.011	-	-0.0002	-	0.0003	-	122.197	-	5	-	0	-	0	-	-0.0548	-	Kasumi-5 JCRB1398
chr5	176940384	G	A	Heterozygous	-	39	89.7523	-	SNP	Novel	tvc.novel.293	DDX41	PN.DDX41_1_9	---	176940384	G	A	145	146	-	78	-	68	-	57	29	28	0.5255	-	0.0376	-	-0.004	-	0.0055	-	74.4904	-	1	-	0	-	0	-	-0.0356	-	Kasumi-5 JCRB1398
chr5	176940871	G	C	Homozygous	-	100	846.426	-	SNP	Novel	tvc.novel.294	DDX41	PN.DDX41_1_12	---	176940871	G	C	114	114	-	54	-	60	-	114	54	60	0.5	-	0.1039	-	0	-	0.0005	-	65.5042	-	1	-	0	-	0	-	0	-	Kasumi-5 JCRB1398
chr5	176942089	C	G	Heterozygous	-	48.5	189.08	-	SNP	Novel	tvc.novel.295	DDX41	PN.DDX41_1_16	---	176942089	C	G	167	167	-	78	-	89	-	81	33	48	0.5604	-	0.0298	-	0.002	-	-0.0021	-	251.502	-	3	-	0	-	0	-	-0.1093	-	Kasumi-5 JCRB1398
chr6	397290	T	C	Heterozygous	-	56	435.464	-	SNP	Novel	tvc.novel.296	IRF4	PN.IRF4_1_5	---	397290	T	C	266	268	-	124	-	144	-	150	75	75	0.5373	-	0.04	-	-0.0109	-	0.01	-	75.6865	-	2	-	0	-	0	-	0.0623	-	Kasumi-5 JCRB1398
chr6	7845244	C	T	Homozygous	-	100	1283.61	-	SNP	Novel	tvc.novel.297	BMP6	PN.BMP6_1_4	---	7845244	C	T	171	172	-	91	-	81	-	172	91	81	0.5	-	0.0866	-	0	-	0	-	297.631	-	3	-	0	-	0	-	0	-	Kasumi-5 JCRB1398
chr6	7845577	C	T	Homozygous	-	100	668.109	-	SNP	Novel	tvc.novel.298	BMP6	PN.BMP6_1_5	---	7845577	C	T	90	90	-	46	-	44	-	90	46	44	0.5	-	0.0227	-	0	-	0	-	239.271	-	1	-	0	-	0	-	0	-	Kasumi-5 JCRB1398
chr6	7862631	G	C	Homozygous	-	100	610.568	-	SNP	Novel	tvc.novel.299	BMP6	PN.BMP6_1_7	---	7862631	G	C	82	82	-	43	-	39	-	82	43	39	0.5	-	0.0643	-	0	-	0.0004	-	126.899	-	1	-	0	-	0	-	0	-	Kasumi-5 JCRB1398
chr6	7879407	T	C	Homozygous	-	100	1009.98	-	SNP	Novel	tvc.novel.300	BMP6	PN.BMP6_1_8	---	7879407	T	C	134	136	-	70	-	66	-	136	70	66	0.5	-	0.0425	-	0	-	0	-	228.897	-	1	-	0	-	0	-	0	-	Kasumi-5 JCRB1398
chr6	32290927	G	T	Homozygous	-	100	829.617	-	SNP	Novel	tvc.novel.301	C6orf10	PN.C6orf10_1_17	---	32290927	G	T	111	111	-	59	-	52	-	111	59	52	0.5	-	0.0832	-	0	-	0.0005	-	81.6331	-	1	-	0	-	0	-	0	-	Kasumi-5 JCRB1398
chr6	32291359	T	G	Homozygous	-	99.4	1014.63	-	SNP	Novel	tvc.novel.302	C6orf10	PN.C6orf10_1_18	---	32291359	T	G	173	173	-	85	-	88	-	172	84	88	0.503	-	0.0489	-	0.1137	-	-0.0028	-	78.1314	-	2	-	0	-	0	-	-0.0056	-	Kasumi-5 JCRB1398
chr6	32298484	G	T	Heterozygous	-	53.1	98.2077	-	SNP	Novel	tvc.novel.303	C6orf10	PN.C6orf10_1_19	---	32298484	G	T	62	64	-	13	-	51	-	34	10	24	0.6204	-	0.0187	-	0	-	0.0001	-	309.157	-	1	-	0	-	0	-	0.1952	-	Kasumi-5 JCRB1398
chr6	32299822	G	A	Heterozygous	-	42.2	118.393	-	SNP	Novel	tvc.novel.304	C6orf10	PN.C6orf10_1_20	---	32299822	G	A	153	154	-	70	-	84	-	65	25	40	0.5714	-	0.0129	-	-0.0144	-	0.024	-	273.423	-	2	-	0	-	0	-	-0.1211	-	Kasumi-5 JCRB1398
chr6	32307446	T	C	Heterozygous	-	53	191.687	-	SNP	Novel	tvc.novel.305	C6orf10	PN.C6orf10_1_25	---	32307446	T	C	132	132	-	58	-	74	-	70	30	40	0.511	-	0.0292	-	-0.0184	-	0.0166	-	83.5317	-	3	-	0	-	0	-	-0.0201	-	Kasumi-5 JCRB1398
chr6	32317467	T	C	Heterozygous	-	49.7	185.231	-	SNP	Novel	tvc.novel.306	C6orf10	PN.C6orf10_1_27	---	32317467	T	C	151	153	-	76	-	77	-	76	37	39	0.5099	-	0.0459	-	-0.0187	-	0.0189	-	68.2352	-	2	-	0	-	0	-	-0.0179	-	Kasumi-5 JCRB1398
chr6	32317635	G	A	Heterozygous	-	49	181.31	-	SNP	Novel	tvc.novel.307	C6orf10	PN.C6orf10_1_27	---	32317635	G	A	154	155	-	74	-	81	-	76	37	39	0.5094	-	0.067	-	-0.0057	-	0.0045	-	65.1535	-	2	-	0	-	0	-	0.0232	-	Kasumi-5 JCRB1398
chr6	32323529	A	G	Heterozygous	-	45.3	85.8139	-	SNP	Novel	tvc.novel.308	C6orf10	PN.C6orf10_1_29	---	32323529	A	G	86	86	-	41	-	45	-	39	22	17	0.5868	-	0.0066	-	-0.0045	-	0.0103	-	70.8577	-	2	-	0	-	0	-	0.1551	-	Kasumi-5 JCRB1398
chr6	32335628	A	T	Heterozygous	-	53.3	114.983	-	SNP	Novel	tvc.novel.309	C6orf10	PN.C6orf10_1_32	---	32335628	A	T	75	75	-	36	-	39	-	40	18	22	0.5301	-	0.0324	-	0.0044	-	-0.0049	-	57.2516	-	3	-	0	-	0	-	-0.0545	-	Kasumi-5 JCRB1398
chr6	32335778	A	-	Homozygous	-	100	426.617	-	DEL	Novel	tvc.novel.310	C6orf10	PN.C6orf10_1_32	---	32335777	TA	T	70	71	-	31	-	40	-	71	31	40	0.5	-	0.0646	-	0	-	-0.0009	-	35.1631	-	3	-	0	-	0	-	0	-	Kasumi-5 JCRB1398
chr6	32336495	T	A	Homozygous	-	100	637.68	-	SNP	Novel	tvc.novel.311	C6orf10	PN.C6orf10_1_33	---	32336495	T	A	86	86	-	43	-	43	-	86	43	43	0.5	-	0.0486	-	0	-	0.0001	-	195.316	-	3	-	0	-	0	-	0	-	Kasumi-5 JCRB1398
chr6	32336517	A	G	Heterozygous	-	51.8	119.924	-	SNP	Novel	tvc.novel.312	C6orf10	PN.C6orf10_1_33	---	32336517	A	G	84	85	-	42	-	43	-	44	16	28	0.6308	-	0.0275	-	-0.0146	-	0.0138	-	79.5833	-	1	-	0	-	0	-	-0.2468	-	Kasumi-5 JCRB1398
chr6	32337630	G	A	Heterozygous	-	51.4	233.324	-	SNP	Novel	tvc.novel.313	C6orf10	PN.C6orf10_1_34	---	32337630	G	A	177	177	-	92	-	85	-	91	41	50	0.5689	-	0.0618	-	-0.003	-	0.0029	-	90.5443	-	1	-	0	-	0	-	-0.1257	-	Kasumi-5 JCRB1398
chr6	32337686	A	G	Homozygous	-	100	1330.46	-	SNP	Novel	tvc.novel.314	C6orf10	PN.C6orf10_1_34	---	32337686	A	G	171	179	-	92	-	87	-	179	92	87	0.5	-	0.069	-	0	-	0	-	275.714	-	1	-	0	-	0	-	0	-	Kasumi-5 JCRB1398
chr6	32339511	C	T	Heterozygous	-	49.1	136.759	-	SNP	Novel	tvc.novel.315	C6orf10	PN.C6orf10_1_35	---	32339511	C	T	114	114	-	60	-	54	-	56	32	24	0.5454	-	0.0706	-	-0.003	-	0.0034	-	201.046	-	1	-	0	-	0	-	0.0821	-	Kasumi-5 JCRB1398
chr6	32605178	T	C	Heterozygous	-	29.9	21.3267	-	SNP	Novel	tvc.novel.316	HLA-DQA1	PN.HLA-DQA1_1_1	---	32605178	T	C	65	67	-	33	-	34	-	20	10	10	0.5075	-	0.0379	-	-0.001	-	0.0097	-	164.642	-	1	-	0	-	0	-	-0.013	-	Kasumi-5 JCRB1398
chr6	32605189	A	G	Heterozygous	-	30.4	23.0739	-	SNP	Novel	tvc.novel.317	HLA-DQA1	PN.HLA-DQA1_1_1	---	32605189	A	G	69	69	-	32	-	37	-	21	10	11	0.5125	-	0.0213	-	-0.0098	-	0.0225	-	209.622	-	1	-	0	-	0	-	0.021	-	Kasumi-5 JCRB1398
chr6	32605207	C	G	Heterozygous	-	30.9	23.9131	-	SNP	Novel	tvc.novel.318	HLA-DQA1	PN.HLA-DQA1_1_1	---	32605207	C	G	68	68	-	31	-	37	-	21	10	11	0.5204	-	0.0354	-	-0.0096	-	0.0124	-	141.249	-	2	-	0	-	0	-	0.0344	-	Kasumi-5 JCRB1398
chr6	32608931	T	C	Homozygous	-	100	447.235	-	SNP	Novel	tvc.novel.319	HLA-DQA1	PN.HLA-DQA1_1_2	---	32608931	T	C	60	60	-	34	-	26	-	60	34	26	0.5	-	0.0261	-	0	-	-0.0004	-	122.577	-	1	-	0	-	0	-	0	-	Kasumi-5 JCRB1398
chr6	32609173	C	G	Homozygous	-	100	500.945	-	SNP	Novel	tvc.novel.320	HLA-DQA1	PN.HLA-DQA1_1_3	---	32609173	C	G	67	67	-	33	-	34	-	67	33	34	0.5	-	0.0734	-	0	-	0.0001	-	210.401	-	1	-	0	-	0	-	0	-	Kasumi-5 JCRB1398
chr6	32609371	T	C	Homozygous	-	100	447.235	-	SNP	Novel	tvc.novel.321	HLA-DQA1	PN.HLA-DQA1_1_4	---	32609371	T	C	60	60	-	38	-	22	-	60	38	22	0.5	-	0.018	-	0	-	0	-	280.607	-	2	-	0	-	0	-	0	-	Kasumi-5 JCRB1398
chr6	32609873	G	C	Heterozygous	-	24.8	18.3126	-	SNP	Novel	tvc.novel.322	HLA-DQA1	PN.HLA-DQA1_1_6	---	32609873	G	C	151	153	-	65	-	88	-	38	23	15	0.6748	-	0.0272	-	-0.0009	-	0.0011	-	156.708	-	1	-	0	-	0	-	0.2877	-	Kasumi-5 JCRB1398
chr6	32609965	C	A	Heterozygous	-	50	98.9528	-	SNP	Novel	tvc.novel.323	HLA-DQA1	PN.HLA-DQA1_1_6	---	32609965	C	A	75	76	-	40	-	36	-	38	23	15	0.5798	-	0.0058	-	-0.0137	-	0.0147	-	333.354	-	1	-	0	-	0	-	0.1349	-	Kasumi-5 JCRB1398
chr6	32610008	CC	TG	Heterozygous	-	49.3	94.5757	-	MNP	Novel	tvc.novel.324	HLA-DQA1	PN.HLA-DQA1_1_6	---	32610008	CC	TG	75	75	-	39	-	36	-	37	22	15	0.5751	-	0.0106	-	-0.0138	-	0.0118	-	245.65	-	2	-	0	-	0	-	0.1349	-	Kasumi-5 JCRB1398
chr6	32610047	T	C	Heterozygous	-	48.1	93.055	-	SNP	Novel	tvc.novel.325	HLA-DQA1	PN.HLA-DQA1_1_6	---	32610047	T	C	79	79	-	40	-	39	-	38	23	15	0.5991	-	0.0543	-	0.023	-	-0.0133	-	65.6319	-	1	-	0	-	0	-	0.1778	-	Kasumi-5 JCRB1398
chr6	32610059	T	G	Heterozygous	-	46.8	86.9627	-	SNP	Novel	tvc.novel.326	HLA-DQA1	PN.HLA-DQA1_1_6	---	32610059	T	G	77	79	-	40	-	39	-	37	22	15	0.5884	-	0.0383	-	-0.0227	-	0.0221	-	156.42	-	2	-	0	-	0	-	0.1375	-	Kasumi-5 JCRB1398
chr6	32610349	C	A	Homozygous	-	100	421.846	-	SNP	Novel	tvc.novel.327	HLA-DQA1	PN.HLA-DQA1_1_7	---	32610349	C	A	57	57	-	33	-	24	-	57	33	24	0.5	-	0.0096	-	0	-	0	-	335.95	-	1	-	0	-	0	-	0	-	Kasumi-5 JCRB1398
chr6	32610436	TG	CA	Homozygous	-	100	898.889	-	MNP	Novel	tvc.novel.328	HLA-DQA1	PN.HLA-DQA1_1_8	---	32610436	TG	CA	120	121	-	72	-	49	-	121	72	49	0.5	-	0.0399	-	0	-	0	-	328.604	-	1	-	0	-	0	-	0	-	Kasumi-5 JCRB1398
chr6	32610461	A	G	Homozygous	-	100	920.259	-	SNP	Novel	tvc.novel.329	HLA-DQA1	PN.HLA-DQA1_1_8	---	32610461	A	G	124	124	-	75	-	49	-	124	75	49	0.5	-	0.0192	-	0	-	0	-	266.637	-	1	-	0	-	0	-	0	-	Kasumi-5 JCRB1398
chr6	52051274	G	A	Heterozygous	-	54.5	124.856	-	SNP	Novel	tvc.novel.330	IL17A	PN.IL17A_1_1	---	52051274	G	A	77	77	-	36	-	41	-	42	21	21	0.5325	-	0.0519	-	-0.021	-	0.0193	-	195.752	-	1	-	0	-	0	-	0.0589	-	Kasumi-5 JCRB1398
chr6	90660754	G	A	Homozygous	-	100	2028.35	-	SNP	Novel	tvc.novel.331	BACH2	PN.BACH2_1_12	---	90660754	G	A	272	272	-	124	-	148	-	272	124	148	0.5	-	0.0516	-	0	-	0.0001	-	186.437	-	3	-	0	-	0	-	0	-	Kasumi-5 JCRB1398
chr6	90661576	T	C	Homozygous	-	100	1110.32	-	SNP	Novel	tvc.novel.332	BACH2	PN.BACH2_1_16	---	90661576	T	C	149	149	-	92	-	57	-	149	92	57	0.5	-	0.0334	-	0	-	0	-	405.736	-	1	-	0	-	0	-	0	-	Kasumi-5 JCRB1398
chr6	111995666	A	G	Heterozygous	-	51.6	293.593	-	SNP	Novel	tvc.novel.333	FYN	PN.FYN_1_3	---	111995666	A	G	223	223	-	113	-	110	-	115	51	64	0.5631	-	0.0182	-	-0.0108	-	0.0101	-	65.2556	-	2	-	0	-	0	-	-0.1153	-	Kasumi-5 JCRB1398
chr6	112024262	A	C	Heterozygous	-	45.1	71.4083	-	SNP	Novel	tvc.novel.334	FYN	PN.FYN_1_13	---	112024262	A	C	71	71	-	30	-	41	-	32	18	14	0.6372	-	0.0395	-	-0.0017	-	0.001	-	73.9792	-	1	-	0	-	0	-	0.245	-	Kasumi-5 JCRB1398
chr6	134493947	A	G	Heterozygous	-	53.8	275.075	-	SNP	Novel	tvc.novel.335	SGK1	PN.SGK1_1_8	---	134493947	A	G	178	186	-	80	-	106	-	100	38	62	0.5518	-	0.0261	-	0.0084	-	-0.0087	-	155.054	-	3	-	0	-	0	-	-0.1211	-	Kasumi-5 JCRB1398
chr6	152129077	T	C	Heterozygous	-	79.3	461.167	-	SNP	Novel	tvc.novel.336	ESR1	PN.ESR1_2_1	---	152129077	T	C	115	116	-	53	-	63	-	92	43	49	0.5106	-	0.0232	-	0.0242	-	-0.0059	-	239.212	-	1	-	0	-	0	-	0.0177	-	Kasumi-5 JCRB1398
chr6	152201875	T	C	Homozygous	-	100	825.397	-	SNP	Novel	tvc.novel.337	ESR1	PN.ESR1_1_6	---	152201875	T	C	109	111	-	51	-	60	-	111	51	60	0.5	-	0.0312	-	0	-	0	-	200.758	-	1	-	0	-	0	-	0	-	Kasumi-5 JCRB1398
chr6	152265283	-	T	Homozygous	-	100	139.096	-	INS	Novel	tvc.novel.338	ESR1	PN.ESR1_1_7	---	152265282	A	AT	59	72	-	43	-	29	-	72	43	29	0.5	-	0.2807	-	0.1153	-	-0.0011	-	5.8355	-	9	-	0	-	0	-	-0.0256	-	Kasumi-5 JCRB1398
chr6	152265522	G	C	Homozygous	-	91.2	567.267	-	SNP	Novel	tvc.novel.339	ESR1	PN.ESR1_1_8	---	152265522	G	C	94	102	-	49	-	53	-	93	43	50	0.5181	-	0.0198	-	-0.0245	-	0.003	-	208.61	-	1	-	0	-	0	-	-0.0439	-	Kasumi-5 JCRB1398
chr6	154414446	A	T	Homozygous	-	100	1241.01	-	SNP	Novel	tvc.novel.340	OPRM1	PN.OPRM1_1_15	---	154414446	A	T	167	167	-	73	-	94	-	167	73	94	0.5	-	0.0315	-	0	-	0	-	198.835	-	2	-	0	-	0	-	0	-	Kasumi-5 JCRB1398
chr6	154414563	A	G	Homozygous	-	100	855.552	-	SNP	Novel	tvc.novel.341	OPRM1	PN.OPRM1_1_15	---	154414563	A	G	114	115	-	52	-	63	-	115	52	63	0.5	-	0.0342	-	0	-	0	-	310.016	-	1	-	0	-	0	-	0	-	Kasumi-5 JCRB1398
chr6	154414573	C	T	Homozygous	-	100	855.6	-	SNP	Novel	tvc.novel.342	OPRM1	PN.OPRM1_1_15	---	154414573	C	T	115	115	-	52	-	63	-	115	52	63	0.5	-	0.0414	-	0	-	-0.0002	-	75.2438	-	2	-	0	-	0	-	0	-	Kasumi-5 JCRB1398
chr6	154428702	A	G	Homozygous	-	100	474.141	-	SNP	Novel	tvc.novel.343	OPRM1	PN.OPRM1_1_16	---	154428702	A	G	64	64	-	44	-	20	-	64	44	20	0.5	-	0.043	-	0	-	0.0001	-	178.188	-	1	-	0	-	0	-	0	-	Kasumi-5 JCRB1398
chr7	2946552	C	A	Heterozygous	-	52.1	194.331	-	SNP	Novel	tvc.novel.344	CARD11	PN.CARD11_1_2	---	2946552	C	A	138	140	-	21	-	119	-	73	12	61	0.5271	-	0.024	-	0.0007	-	-0.0006	-	246.248	-	4	-	0	-	0	-	0.0954	-	Kasumi-5 JCRB1398
chr7	2957005	T	C	Homozygous	-	100	1545.94	-	SNP	Novel	tvc.novel.345	CARD11	PN.CARD11_1_9	---	2957005	T	C	208	208	-	96	-	112	-	208	96	112	0.5	-	0.0763	-	0	-	0.0001	-	211.754	-	1	-	0	-	0	-	0	-	Kasumi-5 JCRB1398
chr7	2962241	G	A	Homozygous	-	100	992.862	-	SNP	Novel	tvc.novel.346	CARD11	PN.CARD11_1_13	---	2962241	G	A	133	133	-	73	-	60	-	133	73	60	0.5	-	0.0499	-	0	-	0.0003	-	69.621	-	1	-	0	-	0	-	0	-	Kasumi-5 JCRB1398
chr7	50596864	C	T	Homozygous	-	100	707.803	-	SNP	Novel	tvc.novel.347	DDC	PN.DDC_1_14	---	50596864	C	T	95	95	-	51	-	44	-	95	51	44	0.5	-	0.0492	-	0	-	0	-	189.895	-	1	-	0	-	0	-	0	-	Kasumi-5 JCRB1398
chr7	50597056	G	A	Homozygous	-	100	711.847	-	SNP	Novel	tvc.novel.348	DDC	PN.DDC_1_14	---	50597056	G	A	96	96	-	48	-	48	-	96	48	48	0.5	-	0.0608	-	0	-	0.0002	-	45.1111	-	2	-	0	-	0	-	0	-	Kasumi-5 JCRB1398
chr7	50611735	T	C	Homozygous	-	100	2239.46	-	SNP	Novel	tvc.novel.349	DDC	PN.DDC_1_19	---	50611735	T	C	300	301	-	148	-	153	-	301	148	153	0.5	-	0.0291	-	0	-	0	-	64.0037	-	1	-	0	-	0	-	0	-	Kasumi-5 JCRB1398
chr7	55214348	C	T	Heterozygous	-	58.8	371.309	-	SNP	Novel	tvc.novel.350	EGFR	PN.EGFR_1_4	---	55214348	C	T	196	199	-	88	-	111	-	117	56	61	0.5366	-	0.0222	-	-0.0469	-	0.0308	-	142.808	-	1	-	0	-	0	-	0.0721	-	Kasumi-5 JCRB1398
chr7	55218903	T	C	Heterozygous	-	48.9	113.759	-	SNP	Novel	tvc.novel.351	EGFR	PN.EGFR_1_5	---	55218903	T	C	94	94	-	47	-	47	-	46	21	25	0.5435	-	0.0611	-	-0.0087	-	0.0175	-	83.5766	-	1	-	0	-	0	-	-0.0783	-	Kasumi-5 JCRB1398
chr7	55228053	A	T	Homozygous	-	100	901.264	-	SNP	Novel	tvc.novel.352	EGFR	PN.EGFR_1_13	---	55228053	A	T	121	121	-	46	-	75	-	121	46	75	0.5	-	0.0826	-	0	-	0	-	297.158	-	1	-	0	-	0	-	0	-	Kasumi-5 JCRB1398
chr7	55229255	G	A	Heterozygous	-	46.2	70.3061	-	SNP	Novel	tvc.novel.353	EGFR	PN.EGFR_1_14	---	55229255	G	A	65	65	-	32	-	33	-	30	19	11	0.6404	-	0.0345	-	0.0176	-	-0.0221	-	72.2321	-	3	-	0	-	0	-	0.2497	-	Kasumi-5 JCRB1398
chr7	55238268	G	A	Heterozygous	-	43.2	82.2135	-	SNP	Novel	tvc.novel.354	EGFR	PN.EGFR_1_19	---	55238268	G	A	93	95	-	43	-	52	-	41	16	25	0.5637	-	0.0107	-	-0.0083	-	0.0102	-	382.942	-	1	-	0	-	0	-	-0.1392	-	Kasumi-5 JCRB1398
chr7	55238874	T	A	Heterozygous	-	54.6	268.978	-	SNP	Novel	tvc.novel.355	EGFR	PN.EGFR_1_20	---	55238874	T	A	173	174	-	81	-	93	-	95	50	45	0.5606	-	0.0619	-	-0.0091	-	0.0079	-	94.1664	-	1	-	0	-	0	-	0.1167	-	Kasumi-5 JCRB1398
chr7	55266417	T	C	Homozygous	-	100	756.419	-	SNP	Novel	tvc.novel.356	EGFR	PN.EGFR_1_27	---	55266417	T	C	102	102	-	52	-	50	-	102	52	50	0.5	-	0.0017	-	0	-	0	-	283.106	-	1	-	0	-	0	-	0	-	Kasumi-5 JCRB1398
chr7	55268916	C	T	Heterozygous	-	35.4	53.411	-	SNP	Novel	tvc.novel.357	EGFR	PN.EGFR_1_30	---	55268916	C	T	113	113	-	43	-	70	-	40	12	28	0.589	-	0.0097	-	-0.0004	-	0.0008	-	352.334	-	1	-	0	-	0	-	-0.1542	-	Kasumi-5 JCRB1398
chr7	81346685	T	C	Homozygous	-	100	1002.22	-	SNP	Novel	tvc.novel.358	HGF	PN.HGF_1_10	---	81346685	T	C	135	135	-	74	-	61	-	135	74	61	0.5	-	0.0359	-	0	-	0.0001	-	84.0727	-	1	-	0	-	0	-	0	-	Kasumi-5 JCRB1398
chr7	81359117	A	-	Homozygous	-	100	618.413	-	DEL	Novel	tvc.novel.359	HGF	PN.HGF_1_15	---	81359116	CA	C	176	190	-	79	-	111	-	190	79	111	0.5	-	0.0938	-	0.0693	-	0.0163	-	8.0928	-	9	-	0	-	0	-	-0.0371	-	Kasumi-5 JCRB1398
chr7	81372156	A	G	Homozygous	-	100	1100.69	-	SNP	Novel	tvc.novel.360	HGF	PN.HGF_1_16	---	81372156	A	G	147	148	-	80	-	68	-	148	80	68	0.5	-	0.0054	-	0	-	0	-	106.119	-	3	-	0	-	0	-	0	-	Kasumi-5 JCRB1398
chr7	87138645	A	G	Homozygous	-	100	1809.31	-	SNP	Novel	tvc.novel.361	ABCB1	PN.ABCB1_1_4	---	87138645	A	G	242	243	-	121	-	122	-	243	121	122	0.5	-	0.0209	-	0	-	0	-	70.689	-	2	-	0	-	0	-	0	-	Kasumi-5 JCRB1398
chr7	87160618	A	C	Homozygous	-	100	840.89	-	SNP	Novel	tvc.novel.362	ABCB1	PN.ABCB1_1_9	---	87160618	A	C	113	113	-	60	-	53	-	113	60	53	0.5	-	0.0235	-	0	-	0	-	228.47	-	2	-	0	-	0	-	0	-	Kasumi-5 JCRB1398
chr7	87229501	T	C	Homozygous	-	100	1227.96	-	SNP	Novel	tvc.novel.363	ABCB1	PN.ABCB1_2_1	---	87229501	T	C	164	165	-	86	-	79	-	165	86	79	0.5	-	0.0418	-	0	-	-0.0001	-	69.6401	-	2	-	0	-	0	-	0	-	Kasumi-5 JCRB1398
chr7	101671294	G	A	Homozygous	-	100	674.531	-	SNP	Novel	tvc.novel.364	CUX1	PN.CUX1_1_5	---	101671294	G	A	91	91	-	51	-	40	-	91	51	40	0.5	-	0.0192	-	0	-	0	-	81.462	-	1	-	0	-	0	-	0	-	Kasumi-5 JCRB1398
chr7	101671302	T	C	Homozygous	-	100	674.539	-	SNP	Novel	tvc.novel.365	CUX1	PN.CUX1_1_5	---	101671302	T	C	90	91	-	51	-	40	-	91	51	40	0.5	-	0.0323	-	0	-	0	-	270.635	-	5	-	0	-	0	-	0	-	Kasumi-5 JCRB1398
chr7	101713567	T	C	Homozygous	-	97.6	866.105	-	SNP	Novel	tvc.novel.366	CUX1	PN.CUX1_1_6	---	101713567	T	C	123	126	-	70	-	56	-	123	70	53	0.5138	-	0.1942	-	-0.228	-	0.0051	-	62.1808	-	2	-	0	-	0	-	0	-	Kasumi-5 JCRB1398
chr7	101713590	T	C	Homozygous	-	100	973.511	-	SNP	Novel	tvc.novel.367	CUX1	PN.CUX1_1_6	---	101713590	T	C	128	131	-	70	-	61	-	131	70	61	0.5	-	0.0152	-	0	-	0	-	340.911	-	5	-	0	-	0	-	0	-	Kasumi-5 JCRB1398
chr7	101837149	G	A	Heterozygous	-	61.3	225.864	-	SNP	Novel	tvc.novel.368	CUX1	PN.CUX1_1_18	---	101837149	G	A	106	106	-	63	-	43	-	65	34	31	0.5719	-	0.0266	-	-0.0059	-	0.0035	-	86.7545	-	1	-	0	-	0	-	-0.1326	-	Kasumi-5 JCRB1398
chr7	101840641	TG	-	Heterozygous	-	45.2	192.904	-	DEL	Novel	tvc.novel.369	CUX1	PN.CUX1_1_24	---	101840640	ATG	A	210	210	-	104	-	106	-	95	47	48	0.5005	-	0.0075	-	-0.0161	-	0.0198	-	225.735	-	1	-	0	-	0	-	-0.0009	-	Kasumi-5 JCRB1398
chr7	101844851	A	G	Heterozygous	-	39.1	34.9323	-	SNP	Novel	tvc.novel.370	CUX1	PN.CUX1_1_29	---	101844851	A	G	46	46	-	30	-	16	-	18	10	8	0.5999	-	0.0147	-	0.0161	-	-0.0263	-	83.1771	-	1	-	0	-	0	-	-0.1738	-	Kasumi-5 JCRB1398
chr7	101870599	A	G	Homozygous	-	100	964.957	-	SNP	Novel	tvc.novel.371	CUX1	PN.CUX1_1_36	---	101870599	A	G	129	130	-	57	-	73	-	130	57	73	0.5	-	0.0284	-	0	-	0.0001	-	154.234	-	4	-	0	-	0	-	0	-	Kasumi-5 JCRB1398
chr7	101882503	T	C	Heterozygous	-	51.4	103.595	-	SNP	Novel	tvc.novel.372	CUX1	PN.CUX1_1_41	---	101882503	T	C	73	74	-	21	-	53	-	38	13	25	0.5675	-	0.0191	-	-0.0167	-	0.0132	-	333.208	-	1	-	0	-	0	-	0.114	-	Kasumi-5 JCRB1398
chr7	101916647	A	G	Heterozygous	-	54.6	317.741	-	SNP	Novel	tvc.novel.373	CUX1	PN.CUX1_1_48	---	101916647	A	G	205	207	-	106	-	101	-	113	55	58	0.5253	-	0.0136	-	-0.0069	-	0.006	-	379.194	-	1	-	0	-	0	-	-0.0387	-	Kasumi-5 JCRB1398
chr7	101917521	G	A	Heterozygous	-	47.1	126.867	-	SNP	Novel	tvc.novel.374	CUX1	PN.CUX1_1_50	---	101917521	G	A	119	119	-	117	-	2	-	56	55	1	0.5154	-	0.008	-	-0.021	-	0.0209	-	294.004	-	1	-	0	-	0	-	-0.0278	-	Kasumi-5 JCRB1398
chr7	101917647	A	G	Heterozygous	-	45.5	175.064	-	SNP	Novel	tvc.novel.375	CUX1	PN.CUX1_1_50	---	101917647	A	G	186	187	-	110	-	77	-	85	51	34	0.5122	-	0.038	-	-0.0257	-	0.0228	-	129.444	-	2	-	0	-	0	-	0.0161	-	Kasumi-5 JCRB1398
chr7	101923316	-	C	Heterozygous	-	51.6	227.21	-	INS	Novel	tvc.novel.376	CUX1	PN.CUX1_1_55	---	101923315	T	TC	311	312	-	173	-	139	-	161	90	71	0.5046	-	0.1163	-	0.0136	-	-0.0122	-	25.4655	-	2	-	0	-	0	-	0.0051	-	Kasumi-5 JCRB1398
chr7	101925065	G	T	Heterozygous	-	53.2	164.407	-	SNP	Novel	tvc.novel.377	CUX1	PN.CUX1_1_57	---	101925065	G	T	110	111	-	51	-	60	-	59	28	31	0.5152	-	0.0423	-	0.001	-	-0.0008	-	218.644	-	1	-	0	-	0	-	0.0366	-	Kasumi-5 JCRB1398
chr7	101926087	G	T	Heterozygous	-	38	63.5772	-	SNP	Novel	tvc.novel.378	CUX1	PN.CUX1_1_60	---	101926087	G	T	37	108	-	64	-	44	-	41	23	18	0.5323	-	0.0085	-	-0.0135	-	0.021	-	227.999	-	3	-	0	-	0	-	0	-	Kasumi-5 JCRB1398
chr7	101926228	T	C	Heterozygous	-	40.4	38.4785	-	SNP	Novel	tvc.novel.379	CUX1	PN.CUX1_1_60	---	101926228	T	C	45	47	-	0	-	47	-	19	0	19	0.5	-	0.0013	-	0.005	-	-0.0077	-	388.943	-	1	-	0	-	0	-	0	-	Kasumi-5 JCRB1398
chr7	104717320	TGTGTGTGTGTG	-	Heterozygous	-	11.4	50	-	DEL	Novel	tvc.novel.380	KMT2E	PN.KMT2E_1_11	---	104717319	TTGTGTGTGTGTG	T	254	254	-	141	-	113	-	29	29	0	0	-	0	-	0	-	0	-	0	-	0	-	0	-	0	-	0	-	Kasumi-5 JCRB1398
chr7	104717517	C	T	Heterozygous	-	37.7	43.1224	-	SNP	Novel	tvc.novel.381	KMT2E	PN.KMT2E_1_12	---	104717517	C	T	69	69	-	41	-	28	-	26	15	11	0.5178	-	0.0151	-	-0.0294	-	0.0461	-	61.7512	-	1	-	0	-	0	-	-0.0309	-	Kasumi-5 JCRB1398
chr7	104741842	A	T	Heterozygous	-	52.9	148.841	-	SNP	Novel	tvc.novel.382	KMT2E	PN.KMT2E_1_21	---	104741842	A	T	99	102	-	58	-	44	-	54	34	20	0.5632	-	0.0323	-	-0.004	-	0.0033	-	330.502	-	1	-	0	-	0	-	0.1349	-	Kasumi-5 JCRB1398
chr7	104742054	C	T	Heterozygous	-	54	82.8721	-	SNP	Novel	tvc.novel.383	KMT2E	PN.KMT2E_1_22	---	104742054	C	T	49	50	-	17	-	33	-	27	10	17	0.5331	-	0.0571	-	-0.0285	-	0.0285	-	210.572	-	1	-	0	-	0	-	0.0869	-	Kasumi-5 JCRB1398
chr7	104752798	G	A	Heterozygous	-	53	191.691	-	SNP	Novel	tvc.novel.384	KMT2E	PN.KMT2E_1_43	---	104752798	G	A	130	132	-	78	-	54	-	70	44	26	0.5395	-	0.0259	-	-0.0116	-	0.0112	-	131.129	-	1	-	0	-	0	-	0.0733	-	Kasumi-5 JCRB1398
chr7	116397572	A	G	Heterozygous	-	55.9	186.608	-	SNP	Novel	tvc.novel.385	MET	PN.MET_1_13	---	116397572	A	G	110	111	-	47	-	64	-	62	30	32	0.5607	-	0.0103	-	-0.0034	-	0.002	-	183.825	-	2	-	0	-	0	-	0.1041	-	Kasumi-5 JCRB1398
chr7	116435768	C	T	Heterozygous	-	48.7	95.2991	-	SNP	Novel	tvc.novel.386	MET	PN.MET_1_31	---	116435768	C	T	78	78	-	43	-	35	-	38	23	15	0.5551	-	0.0219	-	0.002	-	-0.002	-	191.723	-	1	-	0	-	0	-	0.0989	-	Kasumi-5 JCRB1398
chr7	116436022	G	A	Heterozygous	-	48.2	357.055	-	SNP	Novel	tvc.novel.387	MET	PN.MET_1_33	---	116436022	G	A	328	332	-	158	-	174	-	160	82	78	0.5365	-	0.0221	-	-0.0096	-	0.0078	-	192.319	-	1	-	0	-	0	-	0.0618	-	Kasumi-5 JCRB1398
chr7	116436097	G	A	Heterozygous	-	53.9	338.283	-	SNP	Novel	tvc.novel.388	MET	PN.MET_1_33	---	116436097	G	A	228	228	-	103	-	125	-	123	59	64	0.528	-	0.015	-	-0.0063	-	0.005	-	79.9521	-	1	-	0	-	0	-	0.0514	-	Kasumi-5 JCRB1398
chr7	124465509	A	C	Homozygous	-	100	457.234	-	SNP	Novel	tvc.novel.389	POT1	PN.POT1_1_3	---	124465509	A	C	61	61	-	28	-	33	-	61	28	33	0.5	-	0.1553	-	0	-	0.0003	-	180.751	-	2	-	0	-	0	-	0	-	Kasumi-5 JCRB1398
chr7	124475297	AAACA	-	Heterozygous	-	60.2	50	-	DEL	Novel	tvc.novel.390	POT1	PN.POT1_1_7	---	124475296	TAAACA	T	93	93	-	54	-	39	-	56	47	9	0	-	0	-	0	-	0	-	0	-	0	-	0	-	0	-	0	-	Kasumi-5 JCRB1398
chr7	124475300	CAAAA	-	Homozygous	-	89.9	375.187	-	DEL	Novel	tvc.novel.391	POT1	PN.POT1_1_7	---	124475299	ACAAAA	A	58	69	-	53	-	16	-	62	49	13	0.5322	-	0.0729	-	-0.0671	-	0.0085	-	258.44	-	1	-	0	-	0	-	0	-	Kasumi-5 JCRB1398
chr7	124481245	G	A	Homozygous	-	99.3	969.062	-	SNP	Novel	tvc.novel.392	POT1	PN.POT1_1_10	---	124481245	G	A	134	134	-	60	-	74	-	133	60	73	0.5034	-	0.0484	-	-0.1027	-	0.0007	-	60.0798	-	2	-	0	-	0	-	0.0065	-	Kasumi-5 JCRB1398
chr7	124481403	T	A	Homozygous	-	100	721.273	-	SNP	Novel	tvc.novel.393	POT1	PN.POT1_1_10	---	124481403	T	A	97	97	-	41	-	56	-	97	41	56	0.5	-	0.1023	-	0	-	-0.0002	-	109.522	-	7	-	0	-	0	-	0	-	Kasumi-5 JCRB1398
chr7	124481420	T	A	Homozygous	-	100	730.461	-	SNP	Novel	tvc.novel.394	POT1	PN.POT1_1_10	---	124481420	T	A	98	98	-	41	-	57	-	98	41	57	0.5	-	0.0433	-	0	-	-0.0012	-	50.8845	-	2	-	0	-	0	-	0	-	Kasumi-5 JCRB1398
chr7	124486980	T	C	Homozygous	-	100	692.24	-	SNP	Novel	tvc.novel.395	POT1	PN.POT1_1_13	---	124486980	T	C	93	93	-	51	-	42	-	93	51	42	0.5	-	0.0523	-	0	-	0.0004	-	102.413	-	1	-	0	-	0	-	0	-	Kasumi-5 JCRB1398
chr7	124491951	T	C	Heterozygous	-	45.5	194.257	-	SNP	Novel	tvc.novel.396	POT1	PN.POT1_1_15	---	124491951	T	C	208	209	-	110	-	99	-	95	51	44	0.5106	-	0.0203	-	-0.0115	-	0.0098	-	142.75	-	2	-	0	-	0	-	0.0248	-	Kasumi-5 JCRB1398
chr7	128845299	T	C	Heterozygous	-	48.5	219.158	-	SNP	Novel	tvc.novel.397	SMO	PN.SMO_1_7	---	128845299	T	C	194	196	-	88	-	108	-	95	43	52	0.5037	-	0.024	-	-0.0152	-	0.0201	-	69.2054	-	1	-	0	-	0	-	0.007	-	Kasumi-5 JCRB1398
chr7	128846207	G	A	Heterozygous	-	52.7	186.866	-	SNP	Novel	tvc.novel.398	SMO	PN.SMO_1_10	---	128846207	G	A	131	131	-	62	-	69	-	69	30	39	0.5388	-	0.0047	-	-0.0203	-	0.0188	-	76.8345	-	1	-	0	-	0	-	-0.0706	-	Kasumi-5 JCRB1398
chr7	128850875	T	C	Heterozygous	-	45.4	291.562	-	SNP	Novel	tvc.novel.399	SMO	PN.SMO_1_17	---	128850875	T	C	324	324	-	194	-	130	-	147	88	59	0.5001	-	0.0287	-	-0.0072	-	0.0123	-	63.2792	-	1	-	0	-	0	-	-0.0002	-	Kasumi-5 JCRB1398
chr7	128852381	C	T	Heterozygous	-	47.9	135.415	-	SNP	Novel	tvc.novel.400	SMO	PN.SMO_1_21	---	128852381	C	T	119	121	-	62	-	59	-	58	29	29	0.5124	-	0.011	-	0.0049	-	-0.0049	-	276.033	-	3	-	0	-	0	-	-0.0228	-	Kasumi-5 JCRB1398
chr7	142460261	T	A	Homozygous	-	100	1255.43	-	SNP	Novel	tvc.novel.401	PRSS1	PN.PRSS1_1_6	---	142460261	T	A	166	169	-	78	-	91	-	169	78	91	0.5	-	0.047	-	0	-	0	-	244.864	-	2	-	0	-	0	-	0	-	Kasumi-5 JCRB1398
chr7	142460313	T	C	Heterozygous	-	50.9	215.378	-	SNP	Novel	tvc.novel.402	PRSS1	PN.PRSS1_1_6	---	142460313	T	C	167	167	-	76	-	91	-	85	38	47	0.5081	-	0.0125	-	-0.0037	-	0.0036	-	210.708	-	1	-	0	-	0	-	-0.0148	-	Kasumi-5 JCRB1398
chr7	142460865	T	C	Heterozygous	-	47.7	269.61	-	SNP	Novel	tvc.novel.403	PRSS1	PN.PRSS1_1_7	---	142460865	T	C	256	256	-	141	-	115	-	122	74	48	0.557	-	0.0229	-	-0.0201	-	0.0157	-	144.121	-	1	-	0	-	0	-	0.1033	-	Kasumi-5 JCRB1398
chr7	142651320	C	T	Heterozygous	-	55.4	283.63	-	SNP	Novel	tvc.novel.404	KEL	PN.KEL_1_13	---	142651320	C	T	176	177	-	92	-	85	-	98	50	48	0.5096	-	0.0489	-	-0.0315	-	0.0252	-	114.234	-	2	-	0	-	0	-	-0.0218	-	Kasumi-5 JCRB1398
chr7	148504717	G	-	Heterozygous	-	48.6	76.2885	-	DEL	Novel	tvc.novel.405	EZH2	PN.EZH2_1_1	---	148504716	AG	A	145	146	-	86	-	60	-	71	42	29	0.5026	-	0.1543	-	-0.0582	-	0.0526	-	17.7467	-	6	-	0	-	0	-	-0.0183	-	Kasumi-5 JCRB1398
chr7	148504855	-	GACTT	Heterozygous	-	45.8	140.815	-	INS	Novel	tvc.novel.406	EZH2	PN.EZH2_1_1	---	148504854	A	AGACTT	144	144	-	84	-	60	-	66	40	26	0.5236	-	0.0095	-	-0.0093	-	0.0106	-	374.723	-	1	-	0	-	0	-	0.0424	-	Kasumi-5 JCRB1398
chr7	148508833	A	G	Heterozygous	-	41.8	126.434	-	SNP	Novel	tvc.novel.407	EZH2	PN.EZH2_1_5	---	148508833	A	G	154	170	-	86	-	84	-	71	33	38	0.541	-	0.0971	-	-0.01	-	0.0136	-	86.2025	-	1	-	0	-	0	-	-0.0662	-	Kasumi-5 JCRB1398
chr7	148525904	C	G	Heterozygous	-	46.3	135.494	-	SNP	Novel	tvc.novel.408	EZH2	PN.EZH2_1_19	---	148525904	C	G	134	134	-	77	-	57	-	62	38	24	0.5396	-	0.0434	-	-0.0231	-	0.0269	-	104.441	-	1	-	0	-	0	-	0.0712	-	Kasumi-5 JCRB1398
chr7	148543525	A	G	Heterozygous	-	46.6	206.025	-	SNP	Novel	tvc.novel.409	EZH2	PN.EZH2_1_22	---	148543525	A	G	204	206	-	122	-	84	-	96	55	41	0.5198	-	0.1211	-	-0.0108	-	0.0132	-	248.254	-	1	-	0	-	0	-	-0.0242	-	Kasumi-5 JCRB1398
chr7	151945072	-	T	Heterozygous	-	32.2	32.308	-	INS	Novel	tvc.novel.410	KMT2C	PN.KMT2C_1_98	---	151945071	G	GT	440	400	-	202	-	198	-	129	65	64	0.5011	-	0.0541	-	0.0123	-	-0.0238	-	31.4622	-	1	-	0	-	0	-	-0.0062	-	Kasumi-5 JCRB1398
chr7	151945140	C	T	Heterozygous	-	33.5	133.126	-	SNP	Novel	tvc.novel.411	KMT2C	PN.KMT2C_1_98	---	151945140	C	T	438	400	-	198	-	202	-	134	59	75	0.5548	-	0.0258	-	-0.0175	-	0.019	-	119.671	-	1	-	0	-	0	-	-0.0829	-	Kasumi-5 JCRB1398
chr7	151945167	G	T	Heterozygous	-	33	125.878	-	SNP	Novel	tvc.novel.412	KMT2C	PN.KMT2C_1_98	---	151945167	G	T	436	400	-	195	-	205	-	132	57	75	0.5559	-	0.0225	-	-0.0074	-	0.0146	-	346.769	-	4	-	0	-	0	-	-0.0815	-	Kasumi-5 JCRB1398
chr7	151945204	G	A	Heterozygous	-	65.5	967.239	-	SNP	Novel	tvc.novel.413	KMT2C	PN.KMT2C_1_98	---	151945204	G	A	437	400	-	191	-	209	-	262	120	142	0.5196	-	0.0423	-	-0.0229	-	0.0141	-	84.2316	-	1	-	0	-	0	-	-0.0436	-	Kasumi-5 JCRB1398
chr7	151945215	T	C	Heterozygous	-	32.8	122.326	-	SNP	Novel	tvc.novel.414	KMT2C	PN.KMT2C_1_98	---	151945215	T	C	439	400	-	191	-	209	-	131	65	66	0.5187	-	0.0138	-	-0.0071	-	0.0155	-	340.897	-	1	-	0	-	0	-	-0.0027	-	Kasumi-5 JCRB1398
chr7	151970977	C	A	Heterozygous	-	45.3	76.0329	-	SNP	Novel	tvc.novel.415	KMT2C	PN.KMT2C_1_113	---	151970977	C	A	74	75	-	43	-	32	-	34	23	11	0.6087	-	0.0345	-	0.0043	-	-0.0074	-	194.115	-	1	-	0	-	0	-	0.203	-	Kasumi-5 JCRB1398
chr8	18258103	G	A	Heterozygous	-	54.7	89.339	-	SNP	Novel	tvc.novel.416	NAT2	PN.NAT2_1_4	---	18258103	G	A	53	53	-	24	-	29	-	29	11	18	0.5752	-	0.0538	-	-0.0044	-	0.0063	-	62.866	-	1	-	0	-	0	-	-0.1353	-	Kasumi-5 JCRB1398
chr8	18258316	G	A	Homozygous	-	100	503.871	-	SNP	Novel	tvc.novel.417	NAT2	PN.NAT2_1_5	---	18258316	G	A	67	68	-	38	-	30	-	68	38	30	0.5	-	0.0365	-	0	-	0	-	379.077	-	1	-	0	-	0	-	0	-	Kasumi-5 JCRB1398
chr8	38287555	C	T	Heterozygous	-	51.8	256.25	-	SNP	Novel	tvc.novel.418	FGFR1	PN.FGFR1_1_20	---	38287555	C	T	189	191	-	92	-	99	-	99	46	53	0.5171	-	0.025	-	-0.0059	-	0.006	-	222.479	-	1	-	0	-	0	-	-0.0408	-	Kasumi-5 JCRB1398
chr8	42196441	C	T	Homozygous	-	100	1425.87	-	SNP	Novel	tvc.novel.419	POLB	PN.POLB_1_2	---	42196441	C	T	190	192	-	116	-	76	-	192	116	76	0.5	-	0.0419	-	0	-	0	-	261.831	-	1	-	0	-	0	-	0	-	Kasumi-5 JCRB1398
chr8	117864217	A	G	Heterozygous	-	51.3	207.785	-	SNP	Novel	tvc.novel.420	RAD21	PN.RAD21_1_6	---	117864217	A	G	158	158	-	84	-	74	-	81	38	43	0.5623	-	0.0245	-	-0.0042	-	0.0044	-	231.446	-	1	-	0	-	0	-	-0.1134	-	Kasumi-5 JCRB1398
chr8	117869498	C	T	Heterozygous	-	42.3	78.8198	-	SNP	Novel	tvc.novel.421	RAD21	PN.RAD21_1_13	---	117869498	C	T	96	97	-	57	-	40	-	41	27	14	0.575	-	0.0172	-	-0.0097	-	0.0132	-	362.001	-	3	-	0	-	0	-	0.1406	-	Kasumi-5 JCRB1398
chr8	128751201	G	A	Heterozygous	-	42.9	87.854	-	SNP	Novel	tvc.novel.422	MYC	PN.MYC_1_6	---	128751201	G	A	104	105	-	57	-	48	-	45	24	21	0.5096	-	0.0881	-	-0.0286	-	0.0372	-	109.048	-	1	-	0	-	0	-	-0.0264	-	Kasumi-5 JCRB1398
chr8	141549291	A	G	Homozygous	-	100	1391.34	-	SNP	Novel	tvc.novel.423	AGO2	PN.AGO2_1_6	---	141549291	A	G	187	187	-	91	-	96	-	187	91	96	0.5	-	0.0134	-	0	-	0	-	195.923	-	1	-	0	-	0	-	0	-	Kasumi-5 JCRB1398
chr8	141549347	T	-	Homozygous	-	100	1136.65	-	DEL	Novel	tvc.novel.424	AGO2	PN.AGO2_1_6	---	141549346	CT	C	187	189	-	92	-	97	-	189	92	97	0.5	-	0.0521	-	0	-	-0.0005	-	39.896	-	2	-	0	-	0	-	0	-	Kasumi-5 JCRB1398
chr8	141549383	A	G	Heterozygous	-	56.4	314.993	-	SNP	Novel	tvc.novel.425	AGO2	PN.AGO2_1_6	---	141549383	A	G	186	188	-	91	-	97	-	106	52	54	0.5065	-	0.0081	-	0.0012	-	-0.0009	-	411.744	-	2	-	0	-	0	-	0.0024	-	Kasumi-5 JCRB1398
chr8	141551407	G	A	Heterozygous	-	50.2	374.604	-	SNP	Novel	tvc.novel.426	AGO2	PN.AGO2_1_9	---	141551407	G	A	309	311	-	157	-	154	-	156	73	83	0.5368	-	0.0312	-	-0.0063	-	0.0067	-	121.311	-	1	-	0	-	0	-	-0.0615	-	Kasumi-5 JCRB1398
chr8	141557497	T	C	Heterozygous	-	44.9	101.437	-	SNP	Novel	tvc.novel.427	AGO2	PN.AGO2_1_11	---	141557497	T	C	107	107	-	39	-	68	-	48	18	30	0.5113	-	0.0076	-	-0.0116	-	0.0142	-	204.716	-	1	-	0	-	0	-	0.0202	-	Kasumi-5 JCRB1398
chr8	141559125	A	G	Heterozygous	-	42	92.8026	-	SNP	Novel	tvc.novel.428	AGO2	PN.AGO2_1_13	---	141559125	A	G	119	119	-	64	-	55	-	50	27	23	0.5022	-	0.0112	-	0.0045	-	-0.0065	-	235.699	-	1	-	0	-	0	-	0.0039	-	Kasumi-5 JCRB1398
chr8	141559358	G	A	Heterozygous	-	53.2	508.53	-	SNP	Novel	tvc.novel.429	AGO2	PN.AGO2_1_15	---	141559358	G	A	360	361	-	184	-	177	-	192	97	95	0.5045	-	0.0127	-	-0.0091	-	0.0078	-	276.756	-	2	-	0	-	0	-	-0.0057	-	Kasumi-5 JCRB1398
chr8	141561393	G	C	Heterozygous	-	51.7	344.118	-	SNP	Novel	tvc.novel.430	AGO2	PN.AGO2_1_16	---	141561393	G	C	260	261	-	137	-	124	-	135	67	68	0.5286	-	0.0126	-	0.0081	-	-0.0076	-	401.497	-	6	-	0	-	0	-	-0.049	-	Kasumi-5 JCRB1398
chr8	141565892	A	C	Heterozygous	-	48.5	260.896	-	SNP	Novel	tvc.novel.431	AGO2	PN.AGO2_1_18	---	141565892	A	C	234	235	-	132	-	103	-	114	64	50	0.5003	-	0.0302	-	0.0002	-	-0.0003	-	179.56	-	1	-	0	-	0	-	0.0029	-	Kasumi-5 JCRB1398
chr8	141566311	C	T	Heterozygous	-	50.2	339.441	-	SNP	Novel	tvc.novel.432	AGO2	PN.AGO2_1_20	---	141566311	C	T	276	281	-	149	-	132	-	141	76	65	0.5088	-	0.0078	-	0.0072	-	-0.008	-	191.68	-	1	-	0	-	0	-	0.0321	-	Kasumi-5 JCRB1398
chr8	141566487	G	A	Heterozygous	-	50.9	145.429	-	SNP	Novel	tvc.novel.433	AGO2	PN.AGO2_1_20	---	141566487	G	A	109	110	-	66	-	44	-	56	34	22	0.5075	-	0.0235	-	-0.0232	-	0.0223	-	252.042	-	1	-	0	-	0	-	0.0241	-	Kasumi-5 JCRB1398
chr8	141568622	G	A	Heterozygous	-	55.8	132.345	-	SNP	Novel	tvc.novel.434	AGO2	PN.AGO2_1_23	---	141568622	G	A	77	77	-	36	-	41	-	43	19	24	0.5259	-	0.0659	-	0.0076	-	-0.0068	-	70.5173	-	1	-	0	-	0	-	-0.047	-	Kasumi-5 JCRB1398
chr8	141568699	A	G	Heterozygous	-	55.8	132.353	-	SNP	Novel	tvc.novel.435	AGO2	PN.AGO2_1_23	---	141568699	A	G	77	77	-	36	-	41	-	43	19	24	0.5259	-	0.0078	-	-0.0185	-	0.0143	-	69.5751	-	1	-	0	-	0	-	-0.047	-	Kasumi-5 JCRB1398
chr8	141568725	G	A	Heterozygous	-	55.8	132.357	-	SNP	Novel	tvc.novel.436	AGO2	PN.AGO2_1_23	---	141568725	G	A	75	77	-	36	-	41	-	43	19	24	0.5259	-	0.1005	-	0.0209	-	-0.0141	-	61.8417	-	2	-	0	-	0	-	-0.0211	-	Kasumi-5 JCRB1398
chr8	141572497	GG	AA	Homozygous	-	100	1627.77	-	MNP	Novel	tvc.novel.437	AGO2	PN.AGO2_1_28	---	141572497	GG	AA	219	219	-	136	-	83	-	219	136	83	0.5	-	0.0281	-	0	-	0	-	211.866	-	6	-	0	-	0	-	0	-	Kasumi-5 JCRB1398
chr9	5081780	G	A	Heterozygous	-	50	196.75	-	SNP	Novel	tvc.novel.438	JAK2	PN.JAK2_1_24	---	5081780	G	A	158	160	-	77	-	83	-	80	42	38	0.5437	-	0.055	-	0.0121	-	-0.0124	-	65.6485	-	4	-	0	-	0	-	0.0684	-	Kasumi-5 JCRB1398
chr9	5090641	G	A	Heterozygous	-	38	55.1051	-	SNP	Novel	tvc.novel.439	JAK2	PN.JAK2_1_27	---	5090641	G	A	91	92	-	45	-	47	-	35	18	17	0.5251	-	0.0216	-	-0.0305	-	0.0557	-	209.234	-	1	-	0	-	0	-	0.0288	-	Kasumi-5 JCRB1398
chr9	5090810	C	T	Heterozygous	-	53.8	215.226	-	SNP	Novel	tvc.novel.440	JAK2	PN.JAK2_1_28	---	5090810	C	T	141	143	-	70	-	73	-	77	37	40	0.509	-	0.021	-	-0.0195	-	0.0157	-	192.475	-	1	-	0	-	0	-	-0.0162	-	Kasumi-5 JCRB1398
chr9	19516090	C	G	Heterozygous	-	54.5	254.771	-	SNP	Novel	tvc.novel.441	SLC24A2	PN.SLC24A2_1_1	---	19516090	C	G	165	165	-	75	-	90	-	90	42	48	0.5122	-	0.0118	-	-0.0051	-	0.0042	-	55.3832	-	3	-	0	-	0	-	0.0223	-	Kasumi-5 JCRB1398
chr9	19550308	A	T	Homozygous	-	100	1269.97	-	SNP	Novel	tvc.novel.442	SLC24A2	PN.SLC24A2_1_6	---	19550308	A	T	172	173	-	72	-	101	-	173	72	101	0.5	-	0.0934	-	0	-	0.0006	-	59.3164	-	4	-	0	-	0	-	-0.0068	-	Kasumi-5 JCRB1398
chr9	19573335	G	C	Heterozygous	-	43.6	88.9943	-	SNP	Novel	tvc.novel.443	SLC24A2	PN.SLC24A2_1_7	---	19573335	G	C	100	101	-	46	-	55	-	44	18	26	0.5471	-	0.0124	-	0.004	-	-0.0063	-	258.629	-	2	-	0	-	0	-	-0.0745	-	Kasumi-5 JCRB1398
chr9	19573484	ACACACACACACACACACACACACAC	-	Homozygous	-	100	587.03	-	DEL	Novel	tvc.novel.444	SLC24A2	PN.SLC24A2_1_8	---	19573483	AACACACACACACACACACACACACAC	A	26	67	-	25	-	42	-	67	25	42	0.5	-	0.0194	-	0	-	0.0009	-	256.386	-	1	-	0	-	0	-	0	-	Kasumi-5 JCRB1398
chr9	19573549	G	C	Heterozygous	-	48.7	139.874	-	SNP	Novel	tvc.novel.445	SLC24A2	PN.SLC24A2_1_8	---	19573549	G	C	108	119	-	38	-	81	-	58	21	37	0.5475	-	0.0228	-	-0.0339	-	0.0329	-	70.8452	-	1	-	0	-	0	-	0.1762	-	Kasumi-5 JCRB1398
chr9	19573600	C	T	Homozygous	-	100	935.34	-	SNP	Novel	tvc.novel.446	SLC24A2	PN.SLC24A2_1_8	---	19573600	C	T	125	126	-	42	-	84	-	126	42	84	0.5	-	0.0834	-	0	-	-0.0006	-	50.1802	-	2	-	0	-	0	-	0	-	Kasumi-5 JCRB1398
chr9	19576949	T	G	Homozygous	-	100	583.593	-	SNP	Novel	tvc.novel.447	SLC24A2	PN.SLC24A2_1_9	---	19576949	T	G	78	78	-	1	-	77	-	78	1	77	0.5	-	0.0826	-	0	-	0.0001	-	347.746	-	1	-	0	-	0	-	0	-	Kasumi-5 JCRB1398
chr9	19622268	T	C	Homozygous	-	100	1264.13	-	SNP	Novel	tvc.novel.448	SLC24A2	PN.SLC24A2_1_12	---	19622268	T	C	170	170	-	67	-	103	-	170	67	103	0.5	-	0.0233	-	0	-	0	-	248.298	-	2	-	0	-	0	-	0	-	Kasumi-5 JCRB1398
chr9	20354796	A	G	Heterozygous	-	48.2	125.818	-	SNP	Novel	tvc.novel.449	MLLT3	PN.MLLT3_1_4	---	20354796	A	G	110	110	-	59	-	51	-	53	29	24	0.5109	-	0.011	-	-0.0102	-	0.0105	-	330.6	-	1	-	0	-	0	-	0.0196	-	Kasumi-5 JCRB1398
chr9	20621644	C	T	Heterozygous	-	45.9	65.9264	-	SNP	Novel	tvc.novel.450	MLLT3	PN.MLLT3_1_17	---	20621644	C	T	61	61	-	33	-	28	-	28	19	9	0.6416	-	0.0067	-	0.0048	-	-0.0082	-	178.649	-	1	-	0	-	0	-	0.2507	-	Kasumi-5 JCRB1398
chr9	21816637	T	C	Heterozygous	-	50.3	219.825	-	SNP	Novel	tvc.novel.451	MTAP	PN.MTAP_1_3	---	21816637	T	C	175	177	-	84	-	93	-	89	42	47	0.5027	-	0.0265	-	-0.0215	-	0.0223	-	207.418	-	2	-	0	-	0	-	-0.0153	-	Kasumi-5 JCRB1398
chr9	21816646	A	G	Homozygous	-	88.1	697.215	-	SNP	Novel	tvc.novel.452	MTAP	PN.MTAP_1_3	---	21816646	A	G	156	177	-	84	-	93	-	156	84	72	0.5636	-	0.0641	-	-0.0323	-	0.0533	-	88.3171	-	2	-	0	-	0	-	0	-	Kasumi-5 JCRB1398
chr9	21816758	G	A	Heterozygous	-	47.3	176.54	-	SNP	Novel	tvc.novel.453	MTAP	PN.MTAP_1_3	---	21816758	G	A	138	167	-	67	-	100	-	79	29	50	0.536	-	0.0323	-	-0.0279	-	0.0514	-	157.938	-	1	-	0	-	0	-	-0.6826	-	Kasumi-5 JCRB1398
chr9	21861903	T	G	Heterozygous	-	36.5	54.7716	-	SNP	Novel	tvc.novel.454	MTAP	PN.MTAP_1_9	---	21861903	T	G	79	96	-	45	-	51	-	35	13	22	0.5989	-	0.0404	-	-0.0784	-	0.0397	-	41.7011	-	11	-	0	-	0	-	-0.1748	-	Kasumi-5 JCRB1398
chr9	21968199	C	G	Homozygous	-	100	1411.78	-	SNP	Novel	tvc.novel.455	CDKN2A	PN.CDKN2A_1_1	---	21968199	C	G	188	190	-	102	-	88	-	190	102	88	0.5	-	0.0344	-	0	-	-0.0001	-	67.4967	-	3	-	0	-	0	-	0	-	Kasumi-5 JCRB1398
chr9	23705108	C	T	Heterozygous	-	40.2	59.5337	-	SNP	Novel	tvc.novel.456	ELAVL2	PN.ELAVL2_1_7	---	23705108	C	T	82	82	-	41	-	41	-	33	17	16	0.5151	-	0.0658	-	-0.0015	-	0.002	-	93.3919	-	1	-	0	-	0	-	0.0266	-	Kasumi-5 JCRB1398
chr9	36840623	G	A	Homozygous	-	98.3	839.889	-	SNP	Novel	tvc.novel.457	PAX5	PN.PAX5_1_2	---	36840623	G	A	120	120	-	65	-	55	-	118	65	53	0.5093	-	0.1344	-	0.0288	-	0.0005	-	76.8437	-	1	-	0	-	0	-	0.0176	-	Kasumi-5 JCRB1398
chr9	37020622	A	C	Heterozygous	-	51.2	272.608	-	SNP	Novel	tvc.novel.458	PAX5	PN.PAX5_1_14	---	37020622	A	C	211	211	-	119	-	92	-	108	60	48	0.5085	-	0.0202	-	0.0061	-	-0.005	-	82.6361	-	1	-	0	-	0	-	-0.0156	-	Kasumi-5 JCRB1398
chr9	90220180	G	A	Heterozygous	-	47.1	148.413	-	SNP	Novel	tvc.novel.459	DAPK1	PN.DAPK1_1_3	---	90220180	G	A	140	140	-	68	-	72	-	66	33	33	0.5143	-	0.01	-	-0.0133	-	0.0158	-	214.841	-	1	-	0	-	0	-	0.0258	-	Kasumi-5 JCRB1398
chr9	90258413	TTT	C	Heterozygous	-	57.3	173.199	-	COMPLEX	Novel	tvc.novel.460	DAPK1	PN.DAPK1_1_12	---	90258412	CTTT	CC	96	96	-	16	-	80	-	55	7	48	0.5783	-	0.0108	-	0.002	-	-0.0014	-	431.35	-	3	-	0	-	0	-	-0.1419	-	Kasumi-5 JCRB1398
chr9	90262393	G	A	Heterozygous	-	41.7	104.635	-	SNP	Novel	tvc.novel.461	DAPK1	PN.DAPK1_1_15	---	90262393	G	A	139	139	-	63	-	76	-	58	27	31	0.5124	-	0.0094	-	-0.0251	-	0.0413	-	115.917	-	1	-	0	-	0	-	0.022	-	Kasumi-5 JCRB1398
chr9	90283509	C	T	Heterozygous	-	50.5	126.866	-	SNP	Novel	tvc.novel.462	DAPK1	PN.DAPK1_1_22	---	90283509	C	T	96	97	-	44	-	53	-	49	22	27	0.5047	-	0.0342	-	0.0063	-	-0.0079	-	124.552	-	1	-	0	-	0	-	0.0019	-	Kasumi-5 JCRB1398
chr9	90283514	C	T	Heterozygous	-	50.5	126.867	-	SNP	Novel	tvc.novel.463	DAPK1	PN.DAPK1_1_22	---	90283514	C	T	97	97	-	44	-	53	-	49	22	27	0.5047	-	0.0481	-	0.0089	-	-0.0096	-	177.354	-	1	-	0	-	0	-	-0.0084	-	Kasumi-5 JCRB1398
chr9	90313717	G	T	Heterozygous	-	48.3	163.637	-	SNP	Novel	tvc.novel.464	DAPK1	PN.DAPK1_1_30	---	90313717	G	T	145	145	-	67	-	78	-	70	28	42	0.563	-	0.0393	-	-0.0011	-	0.0009	-	80.1646	-	4	-	0	-	0	-	-0.1139	-	Kasumi-5 JCRB1398
chr9	90322023	G	A	Homozygous	-	100	1110.32	-	SNP	Novel	tvc.novel.465	DAPK1	PN.DAPK1_1_39	---	90322023	G	A	149	149	-	72	-	77	-	149	72	77	0.5	-	0.0215	-	0	-	0	-	351.919	-	1	-	0	-	0	-	0	-	Kasumi-5 JCRB1398
chr9	113637854	G	A	Heterozygous	-	47.4	185.305	-	SNP	Novel	tvc.novel.466	LPAR1	PN.LPAR1_1_2	---	113637854	G	A	175	175	-	81	-	94	-	83	32	51	0.5786	-	0.0894	-	0.0025	-	-0.0019	-	75.4739	-	1	-	0	-	0	-	-0.1421	-	Kasumi-5 JCRB1398
chr9	133761001	A	G	Heterozygous	-	45.1	210.18	-	SNP	Novel	tvc.novel.467	ABL1	PN.ABL1_1_26	---	133761001	A	G	232	233	-	117	-	116	-	105	55	50	0.5217	-	0.0051	-	0.0016	-	-0.0018	-	287.093	-	1	-	0	-	0	-	0.043	-	Kasumi-5 JCRB1398
chr9	139391636	G	A	Heterozygous	-	47.2	133.811	-	SNP	Novel	tvc.novel.468	NOTCH1	PN.NOTCH1_1_7	---	139391636	G	A	124	125	-	43	-	82	-	59	23	36	0.5492	-	0.0069	-	-0.0023	-	0.0025	-	410.65	-	1	-	0	-	0	-	0.0835	-	Kasumi-5 JCRB1398
chr9	139395473	C	T	Heterozygous	-	51.3	290.95	-	SNP	Novel	tvc.novel.469	NOTCH1	PN.NOTCH1_1_14	---	139395473	C	T	215	224	-	113	-	111	-	115	53	62	0.5436	-	0.0251	-	0.0058	-	-0.0043	-	120.246	-	1	-	0	-	0	-	-0.0419	-	Kasumi-5 JCRB1398
chr9	139396408	A	G	Heterozygous	-	48.5	216.829	-	SNP	Novel	tvc.novel.470	NOTCH1	PN.NOTCH1_1_16	---	139396408	A	G	193	194	-	116	-	78	-	94	57	37	0.5088	-	0.0033	-	0.0045	-	-0.0048	-	400.433	-	1	-	0	-	0	-	0.0119	-	Kasumi-5 JCRB1398
chr9	139397707	G	A	Heterozygous	-	49	170.035	-	SNP	Novel	tvc.novel.471	NOTCH1	PN.NOTCH1_1_19	---	139397707	G	A	145	145	-	68	-	77	-	71	32	39	0.5184	-	0.0365	-	-0.009	-	0.0098	-	219.341	-	1	-	0	-	0	-	-0.0333	-	Kasumi-5 JCRB1398
chr9	139399368	A	G	Heterozygous	-	46.9	287.642	-	SNP	Novel	tvc.novel.472	NOTCH1	PN.NOTCH1_1_22	---	139399368	A	G	288	288	-	149	-	139	-	135	80	55	0.5757	-	0.0921	-	0.0042	-	-0.0051	-	64.615	-	2	-	0	-	0	-	0.1372	-	Kasumi-5 JCRB1398
chr9	139400904	C	T	Heterozygous	-	50.6	206.154	-	SNP	Novel	tvc.novel.473	NOTCH1	PN.NOTCH1_1_28	---	139400904	C	T	162	162	-	87	-	75	-	82	47	35	0.5365	-	0.1438	-	-0.0268	-	0.0244	-	96.6196	-	4	-	0	-	0	-	0.0664	-	Kasumi-5 JCRB1398
chr9	139402663	T	C	Heterozygous	-	54	315.188	-	SNP	Novel	tvc.novel.474	NOTCH1	PN.NOTCH1_1_34	---	139402663	T	C	210	211	-	93	-	118	-	114	50	64	0.5022	-	0.0102	-	0.0017	-	-0.0014	-	147.749	-	1	-	0	-	0	-	0.0009	-	Kasumi-5 JCRB1398
chr9	139403554	T	C	Heterozygous	-	55.3	243.876	-	SNP	Novel	tvc.novel.475	NOTCH1	PN.NOTCH1_1_36	---	139403554	T	C	149	152	-	43	-	109	-	84	22	62	0.5265	-	0.0637	-	-0.0111	-	0.0081	-	83.95	-	1	-	0	-	0	-	-0.0537	-	Kasumi-5 JCRB1398
chr9	139407932	A	G	Heterozygous	-	48.1	208.102	-	SNP	Novel	tvc.novel.476	NOTCH1	PN.NOTCH1_1_44	---	139407932	A	G	185	189	-	88	-	101	-	91	38	53	0.5486	-	0.0136	-	-0.0064	-	0.008	-	214.376	-	1	-	0	-	0	-	-0.0925	-	Kasumi-5 JCRB1398
chr9	139410177	T	C	Homozygous	-	99.5	1524.17	-	SNP	Novel	tvc.novel.477	NOTCH1	PN.NOTCH1_1_48	---	139410177	T	C	204	209	-	100	-	109	-	208	100	108	0.5023	-	0.0288	-	0.0184	-	-0.0002	-	81.7627	-	1	-	0	-	0	-	0.0045	-	Kasumi-5 JCRB1398
chr9	139410424	A	G	Homozygous	-	100	1446.86	-	SNP	Novel	tvc.novel.478	NOTCH1	PN.NOTCH1_1_49	---	139410424	A	G	193	194	-	98	-	96	-	194	98	96	0.5	-	0.0242	-	0	-	0	-	277.576	-	1	-	0	-	0	-	0	-	Kasumi-5 JCRB1398
chr9	139412197	G	A	Homozygous	-	100	1038.61	-	SNP	Novel	tvc.novel.479	NOTCH1	PN.NOTCH1_1_51	---	139412197	G	A	137	140	-	70	-	70	-	140	70	70	0.5	-	0.0988	-	0	-	0.0007	-	53.9027	-	1	-	0	-	0	-	0	-	Kasumi-5 JCRB1398
chr9	139412884	C	T	Homozygous	-	100	1564.33	-	SNP	Novel	tvc.novel.480	NOTCH1	PN.NOTCH1_1_53	---	139412884	C	T	209	210	-	101	-	109	-	210	101	109	0.5	-	0.0229	-	0	-	0	-	225.049	-	1	-	0	-	0	-	0	-	Kasumi-5 JCRB1398
chr9	139418260	A	G	Homozygous	-	99.7	2475.89	-	SNP	Novel	tvc.novel.481	NOTCH1	PN.NOTCH1_1_61	---	139418260	A	G	335	337	-	152	-	185	-	336	152	184	0.5014	-	0.0316	-	-0.0279	-	0.0001	-	115.233	-	1	-	0	-	0	-	0.0026	-	Kasumi-5 JCRB1398
chr10	22826093	A	C	Heterozygous	-	50.7	182.52	-	SNP	Novel	tvc.novel.482	PIP4K2A	PN.PIP4K2A_1_1	---	22826093	A	C	142	142	-	82	-	60	-	72	46	26	0.5642	-	0.014	-	-0.0162	-	0.0189	-	160.54	-	1	-	0	-	0	-	0.1164	-	Kasumi-5 JCRB1398
chr10	22839628	T	C	Homozygous	-	100	793.979	-	SNP	Novel	tvc.novel.483	PIP4K2A	PN.PIP4K2A_1_6	---	22839628	T	C	106	107	-	51	-	56	-	107	51	56	0.5	-	0.0538	-	0	-	0.0001	-	233.947	-	2	-	0	-	0	-	0	-	Kasumi-5 JCRB1398
chr10	29747417	C	T	Heterozygous	-	50.3	224.208	-	SNP	Novel	tvc.novel.484	SVIL	PN.SVIL_1_3	---	29747417	C	T	181	181	-	67	-	114	-	91	39	52	0.5606	-	0.0131	-	-0.0026	-	0.0031	-	311.269	-	2	-	0	-	0	-	0.1107	-	Kasumi-5 JCRB1398
chr10	29754609	T	C	Heterozygous	-	39.2	93.2842	-	SNP	Novel	tvc.novel.485	SVIL	PN.SVIL_1_6	---	29754609	T	C	146	153	-	58	-	95	-	60	14	46	0.6673	-	0.01	-	0.0024	-	-0.0029	-	327.621	-	1	-	0	-	0	-	-0.346	-	Kasumi-5 JCRB1398
chr10	29759175	G	-	Heterozygous	-	48	61.193	-	DEL	Novel	tvc.novel.486	SVIL	PN.SVIL_1_8	---	29759174	TG	T	99	102	-	49	-	53	-	49	26	23	0.5501	-	0.0338	-	0.0036	-	-0.01	-	18.5095	-	6	-	0	-	0	-	0.0647	-	Kasumi-5 JCRB1398
chr10	29759225	A	G	Heterozygous	-	48.5	120.762	-	SNP	Novel	tvc.novel.487	SVIL	PN.SVIL_1_8	---	29759225	A	G	103	103	-	49	-	54	-	50	26	24	0.5442	-	0.0227	-	-0.0145	-	0.0158	-	86.1354	-	1	-	0	-	0	-	0.0797	-	Kasumi-5 JCRB1398
chr10	29759434	C	T	Heterozygous	-	47.1	148.414	-	SNP	Novel	tvc.novel.488	SVIL	PN.SVIL_1_9	---	29759434	C	T	140	140	-	71	-	69	-	66	31	35	0.5374	-	0.0386	-	0.0074	-	-0.0063	-	213.349	-	1	-	0	-	0	-	-0.0675	-	Kasumi-5 JCRB1398
chr10	29760209	C	T	Heterozygous	-	49.6	139.055	-	SNP	Novel	tvc.novel.489	SVIL	PN.SVIL_1_10	---	29760209	C	T	113	113	-	56	-	57	-	56	30	26	0.5401	-	0.0282	-	-0.0034	-	0.0078	-	92.8722	-	1	-	0	-	0	-	0.0725	-	Kasumi-5 JCRB1398
chr10	29812602	G	T	Heterozygous	-	48.8	246.798	-	SNP	Novel	tvc.novel.490	SVIL	PN.SVIL_1_33	---	29812602	G	T	217	217	-	105	-	112	-	106	45	61	0.5596	-	0.0044	-	-0.0041	-	0.0048	-	125.109	-	2	-	0	-	0	-	-0.1083	-	Kasumi-5 JCRB1398
chr10	29818604	A	C	Heterozygous	-	52.4	311.666	-	SNP	Novel	tvc.novel.491	SVIL	PN.SVIL_1_39	---	29818604	A	C	226	227	-	109	-	118	-	119	56	63	0.5096	-	0.0507	-	-0.0177	-	0.016	-	201.254	-	1	-	0	-	0	-	-0.0134	-	Kasumi-5 JCRB1398
chr10	29821089	C	T	Heterozygous	-	57.1	353.543	-	SNP	Novel	tvc.novel.492	SVIL	PN.SVIL_1_43	---	29821089	C	T	204	205	-	102	-	103	-	117	56	61	0.5189	-	0.0262	-	-0.0029	-	0.0023	-	246.811	-	2	-	0	-	0	-	-0.0303	-	Kasumi-5 JCRB1398
chr10	29821523	T	C	Heterozygous	-	55.8	248.689	-	SNP	Novel	tvc.novel.493	SVIL	PN.SVIL_1_44	---	29821523	T	C	124	147	-	83	-	64	-	82	46	36	0.5037	-	0.0939	-	-0.1255	-	0.0544	-	37.0546	-	4	-	0	-	0	-	0.1425	-	Kasumi-5 JCRB1398
chr10	29822032	C	T	Homozygous	-	99.3	992.237	-	SNP	Novel	tvc.novel.494	SVIL	PN.SVIL_1_46	---	29822032	C	T	136	137	-	63	-	74	-	136	63	73	0.5034	-	0.023	-	-0.1613	-	0.0005	-	168.088	-	1	-	0	-	0	-	0.0065	-	Kasumi-5 JCRB1398
chr10	29822159	T	C	Heterozygous	-	56.1	325.854	-	SNP	Novel	tvc.novel.495	SVIL	PN.SVIL_1_47	---	29822159	T	C	198	198	-	92	-	106	-	111	53	58	0.5129	-	0.0287	-	-0.0111	-	0.0084	-	286.258	-	1	-	0	-	0	-	0.0237	-	Kasumi-5 JCRB1398
chr10	29839513	A	G	Heterozygous	-	57.1	246.148	-	SNP	Novel	tvc.novel.496	SVIL	PN.SVIL_1_50	---	29839513	A	G	139	140	-	74	-	66	-	80	43	37	0.509	-	0.1099	-	-0.015	-	0.0132	-	62.3655	-	1	-	0	-	0	-	0.0227	-	Kasumi-5 JCRB1398
chr10	29839787	A	G	Heterozygous	-	49.5	262.112	-	SNP	Novel	tvc.novel.497	SVIL	PN.SVIL_1_51	---	29839787	A	G	221	222	-	104	-	118	-	110	48	62	0.5324	-	0.005	-	0.0041	-	-0.0069	-	337.622	-	1	-	0	-	0	-	-0.0627	-	Kasumi-5 JCRB1398
chr10	29839864	A	C	Heterozygous	-	49.6	264.268	-	SNP	Novel	tvc.novel.498	SVIL	PN.SVIL_1_51	---	29839864	A	C	224	224	-	104	-	120	-	111	48	63	0.5322	-	0.0625	-	-0.01	-	0.009	-	243.193	-	1	-	0	-	0	-	-0.0585	-	Kasumi-5 JCRB1398
chr10	29840012	C	T	Heterozygous	-	41.5	124.126	-	SNP	Novel	tvc.novel.499	SVIL	PN.SVIL_1_52	---	29840012	C	T	171	171	-	78	-	93	-	71	33	38	0.5087	-	0.0134	-	0.0052	-	-0.0076	-	177.037	-	1	-	0	-	0	-	0.0155	-	Kasumi-5 JCRB1398
chr10	29840038	A	G	Heterozygous	-	58.5	315.661	-	SNP	Novel	tvc.novel.500	SVIL	PN.SVIL_1_52	---	29840038	A	G	171	171	-	78	-	93	-	100	45	55	0.5062	-	0.0617	-	-0.0036	-	0.0019	-	82.5165	-	2	-	0	-	0	-	-0.0114	-	Kasumi-5 JCRB1398
chr10	29840164	A	G	Heterozygous	-	48.6	90.3669	-	SNP	Novel	tvc.novel.501	SVIL	PN.SVIL_1_53	---	29840164	A	G	74	74	-	29	-	45	-	36	16	20	0.5538	-	0.0164	-	0.004	-	-0.0044	-	231.331	-	1	-	0	-	0	-	0.0967	-	Kasumi-5 JCRB1398
chr10	29843833	C	T	Heterozygous	-	48.4	206.961	-	SNP	Novel	tvc.novel.502	SVIL	PN.SVIL_1_54	---	29843833	C	T	185	186	-	85	-	101	-	90	37	53	0.5466	-	0.069	-	0.0011	-	-0.0006	-	63.1184	-	3	-	0	-	0	-	-0.0913	-	Kasumi-5 JCRB1398
chr10	29844067	T	C	Heterozygous	-	58.8	401.461	-	SNP	Novel	tvc.novel.503	SVIL	PN.SVIL_1_55	---	29844067	T	C	215	216	-	113	-	103	-	127	66	61	0.5035	-	0.0371	-	-0.0375	-	0.018	-	134.109	-	1	-	0	-	0	-	-0.0093	-	Kasumi-5 JCRB1398
chr10	43595968	A	G	Heterozygous	-	44.6	187.489	-	SNP	Novel	tvc.novel.504	RET	PN.RET_1_4	---	43595968	A	G	213	213	-	103	-	110	-	95	42	53	0.5416	-	0.0134	-	-0.0198	-	0.0255	-	138.675	-	1	-	0	-	0	-	-0.0749	-	Kasumi-5 JCRB1398
chr10	43600689	A	G	Heterozygous	-	47.3	173.773	-	SNP	Novel	tvc.novel.505	RET	PN.RET_2_7	---	43600689	A	G	165	165	-	93	-	72	-	78	45	33	0.5135	-	0.0253	-	-0.0174	-	0.0196	-	113.181	-	1	-	0	-	0	-	0.0245	-	Kasumi-5 JCRB1398
chr10	43613843	G	T	Heterozygous	-	52.3	123.394	-	SNP	Novel	tvc.novel.506	RET	PN.RET_2_18	---	43613843	G	T	85	86	-	46	-	40	-	45	25	20	0.5208	-	0.0363	-	-0.0023	-	0.0022	-	302.654	-	1	-	0	-	0	-	0.0292	-	Kasumi-5 JCRB1398
chr10	43622217	T	C	Heterozygous	-	49.5	129.792	-	SNP	Novel	tvc.novel.507	RET	PN.RET_1_46	---	43622217	T	C	105	105	-	53	-	52	-	52	28	24	0.5337	-	0.0087	-	0.0065	-	-0.007	-	249.477	-	3	-	0	-	0	-	0.0609	-	Kasumi-5 JCRB1398
chr10	45924023	G	A	Heterozygous	-	51.5	258.77	-	SNP	Novel	tvc.novel.508	ALOX5	PN.ALOX5_1_10	---	45924023	G	A	193	196	-	115	-	81	-	101	55	46	0.5428	-	0.0091	-	-0.0035	-	0.0028	-	377.816	-	1	-	0	-	0	-	-0.0663	-	Kasumi-5 JCRB1398
chr10	45924256	T	C	Heterozygous	-	58.5	252.154	-	SNP	Novel	tvc.novel.509	ALOX5	PN.ALOX5_1_11	---	45924256	T	C	133	135	-	76	-	59	-	79	46	33	0.5197	-	0.0132	-	-0.0199	-	0.015	-	268.359	-	1	-	0	-	0	-	0.0281	-	Kasumi-5 JCRB1398
chr10	63699895	A	C	Homozygous	-	98.6	1544.85	-	SNP	Novel	tvc.novel.510	ARID5B	PN.ARID5B_1_4	---	63699895	A	C	216	221	-	122	-	99	-	218	121	97	0.503	-	0.0098	-	0.0571	-	-0.0006	-	54.5506	-	3	-	0	-	0	-	-0.0039	-	Kasumi-5 JCRB1398
chr10	63700228	A	T	Homozygous	-	100	832.625	-	SNP	Novel	tvc.novel.511	ARID5B	PN.ARID5B_1_5	---	63700228	A	T	111	112	-	55	-	57	-	112	55	57	0.5	-	0.0448	-	0	-	0.0001	-	180.475	-	2	-	0	-	0	-	0	-	Kasumi-5 JCRB1398
chr10	63700245	A	G	Homozygous	-	100	817.603	-	SNP	Novel	tvc.novel.512	ARID5B	PN.ARID5B_1_5	---	63700245	A	G	111	114	-	55	-	59	-	114	55	59	0.5	-	0.1026	-	0	-	0.0012	-	91.8336	-	1	-	0	-	0	-	0	-	Kasumi-5 JCRB1398
chr10	89720907	T	G	Heterozygous	-	43.8	60.3601	-	SNP	Novel	tvc.novel.513	PTEN	PN.PTEN_2_10	---	89720907	T	G	64	64	-	26	-	38	-	28	10	18	0.5518	-	0.069	-	0.0002	-	0.0022	-	46.709	-	2	-	0	-	0	-	-0.0914	-	Kasumi-5 JCRB1398
chr10	90701645	A	G	Heterozygous	-	50.6	312.203	-	SNP	Novel	tvc.novel.514	ACTA2	PN.ACTA2_2_6	---	90701645	A	G	251	251	-	139	-	112	-	127	70	57	0.5026	-	0.017	-	-0.0046	-	0.0044	-	401.722	-	1	-	0	-	0	-	-0.0048	-	Kasumi-5 JCRB1398
chr10	90767640	C	T	Heterozygous	-	53.6	321.155	-	SNP	Novel	tvc.novel.515	FAS	PN.FAS_1_3	---	90767640	C	T	215	220	-	90	-	130	-	118	43	75	0.547	-	0.0075	-	-0.0019	-	0.0014	-	222.417	-	1	-	0	-	0	-	-0.0796	-	Kasumi-5 JCRB1398
chr10	90770439	C	G	Heterozygous	-	38.5	43.4558	-	SNP	Novel	tvc.novel.516	FAS	PN.FAS_1_6	---	90770439	C	G	62	65	-	33	-	32	-	25	16	9	0.6328	-	0.098	-	-0.0151	-	0.0258	-	69.6887	-	1	-	0	-	0	-	0.2371	-	Kasumi-5 JCRB1398
chr10	90771829	T	C	Homozygous	-	100	707.799	-	SNP	Novel	tvc.novel.517	FAS	PN.FAS_1_7	---	90771829	T	C	95	95	-	41	-	54	-	95	41	54	0.5	-	0.0961	-	0	-	0.0012	-	60.4494	-	3	-	0	-	0	-	0	-	Kasumi-5 JCRB1398
chr10	96796861	G	A	Homozygous	-	99.1	660.693	-	SNP	Novel	tvc.novel.518	CYP2C8	PN.CYP2C8_1_2	---	96796861	G	A	113	114	-	52	-	62	-	113	51	62	0.5049	-	0.0096	-	-0.1398	-	0.0003	-	310.897	-	2	-	0	-	0	-	0	-	Kasumi-5 JCRB1398
chr10	96802598	A	T	Homozygous	-	100	1509.35	-	SNP	Novel	tvc.novel.519	CYP2C8	PN.CYP2C8_1_6	---	96802598	A	T	203	203	-	111	-	92	-	203	111	92	0.5	-	0.0311	-	0	-	0	-	378.763	-	1	-	0	-	0	-	0	-	Kasumi-5 JCRB1398
chr10	96827120	-	A	Homozygous	-	96.5	357.488	-	INS	Novel	tvc.novel.520	CYP2C8	PN.CYP2C8_1_13	---	96827119	T	TA	83	85	-	44	-	41	-	82	42	40	0.5055	-	0.0609	-	0.0405	-	0.0061	-	11.672	-	7	-	0	-	0	-	0.0044	-	Kasumi-5 JCRB1398
chr10	96827178	T	C	Homozygous	-	100	1746.87	-	SNP	Novel	tvc.novel.521	CYP2C8	PN.CYP2C8_1_14	---	96827178	T	C	235	235	-	131	-	104	-	235	131	104	0.5	-	0.0217	-	0	-	0	-	192.073	-	2	-	0	-	0	-	0	-	Kasumi-5 JCRB1398
chr10	112328838	C	G	Homozygous	-	100	1128.66	-	SNP	Novel	tvc.novel.522	SMC3	PN.SMC3_1_3	---	112328838	C	G	152	152	-	65	-	87	-	152	65	87	0.5	-	0.0633	-	0	-	0.0002	-	70.091	-	1	-	0	-	0	-	0	-	Kasumi-5 JCRB1398
chr10	112333338	-	GTT	Homozygous	-	98.1	750.416	-	INS	Novel	tvc.novel.523	SMC3	PN.SMC3_1_4	---	112333337	T	TGTT	108	108	-	64	-	44	-	106	63	43	0.5018	-	0.0465	-	0.0628	-	-0.0003	-	316.806	-	0	-	0	-	0	-	0.0034	-	Kasumi-5 JCRB1398
chr10	112337693	T	A	Homozygous	-	92.6	855.426	-	SNP	Novel	tvc.novel.524	SMC3	PN.SMC3_1_8	---	112337693	T	A	154	162	-	83	-	79	-	150	75	75	0.5123	-	0.0306	-	-0.055	-	0.0035	-	29.2456	-	8	-	0	-	0	-	-0.0218	-	Kasumi-5 JCRB1398
chr10	112341636	A	C	Homozygous	-	100	1080.06	-	SNP	Novel	tvc.novel.525	SMC3	PN.SMC3_1_11	---	112341636	A	C	145	145	-	68	-	77	-	145	68	77	0.5	-	0.011	-	0	-	0	-	245.231	-	5	-	0	-	0	-	0	-	Kasumi-5 JCRB1398
chr10	112343591	G	A	Homozygous	-	100	1283.61	-	SNP	Novel	tvc.novel.526	SMC3	PN.SMC3_1_16	---	112343591	G	A	170	172	-	92	-	80	-	172	92	80	0.5	-	0.0074	-	0	-	0	-	243.496	-	1	-	0	-	0	-	0	-	Kasumi-5 JCRB1398
chr10	112343923	T	C	Homozygous	-	100	1307.19	-	SNP	Novel	tvc.novel.527	SMC3	PN.SMC3_1_17	---	112343923	T	C	177	179	-	87	-	92	-	179	87	92	0.5	-	0.0721	-	-0.0805	-	0.0001	-	261.782	-	3	-	0	-	0	-	0	-	Kasumi-5 JCRB1398
chr10	112356331	G	A	Homozygous	-	100	1204.88	-	SNP	Novel	tvc.novel.528	SMC3	PN.SMC3_1_25	---	112356331	G	A	160	162	-	79	-	83	-	162	79	83	0.5	-	0.0266	-	0	-	0	-	194.32	-	1	-	0	-	0	-	0	-	Kasumi-5 JCRB1398
chr10	112360936	A	G	Homozygous	-	99.4	1215.95	-	SNP	Novel	tvc.novel.529	SMC3	PN.SMC3_1_31	---	112360936	A	G	164	167	-	70	-	97	-	166	69	97	0.5036	-	0.0759	-	0.0462	-	0.0001	-	67.5807	-	4	-	0	-	0	-	0	-	Kasumi-5 JCRB1398
chr10	112361870	A	G	Homozygous	-	100	707.806	-	SNP	Novel	tvc.novel.530	SMC3	PN.SMC3_1_35	---	112361870	A	G	94	95	-	45	-	50	-	95	45	50	0.5	-	0.0524	-	0	-	0.0005	-	73.4484	-	2	-	0	-	0	-	0	-	Kasumi-5 JCRB1398
chr10	115439530	G	C	Homozygous	-	100	2719.78	-	SNP	Novel	tvc.novel.531	CASP7	PN.CASP7_1_2	---	115439530	G	C	365	365	-	220	-	145	-	365	220	145	0.5	-	0.0071	-	0	-	0	-	66.3989	-	3	-	0	-	0	-	0	-	Kasumi-5 JCRB1398
chr10	115439569	C	T	Homozygous	-	100	2737.69	-	SNP	Novel	tvc.novel.532	CASP7	PN.CASP7_1_2	---	115439569	C	T	368	368	-	221	-	147	-	368	221	147	0.5	-	0.0443	-	0	-	0	-	311.152	-	4	-	0	-	0	-	0	-	Kasumi-5 JCRB1398
chr10	115481306	G	A	Heterozygous	-	48.2	216.908	-	SNP	Novel	tvc.novel.533	CASP7	PN.CASP7_1_10	---	115481306	G	A	197	197	-	79	-	118	-	95	39	56	0.5099	-	0.0024	-	0.0052	-	-0.006	-	119.456	-	1	-	0	-	0	-	0.0179	-	Kasumi-5 JCRB1398
chr10	115485400	T	C	Heterozygous	-	55.2	98.9429	-	SNP	Novel	tvc.novel.534	CASP7	PN.CASP7_1_13	---	115485400	T	C	58	58	-	24	-	34	-	32	13	19	0.5078	-	0.0742	-	-0.0169	-	0.0121	-	80.8056	-	2	-	0	-	0	-	-0.0141	-	Kasumi-5 JCRB1398
chr10	115489152	C	G	Heterozygous	-	56.6	196.018	-	SNP	Novel	tvc.novel.535	CASP7	PN.CASP7_1_16	---	115489152	C	G	113	113	-	62	-	51	-	64	31	33	0.5641	-	0.0078	-	0.006	-	-0.0034	-	201.708	-	2	-	0	-	0	-	-0.1174	-	Kasumi-5 JCRB1398
chr10	115489167	G	A	Heterozygous	-	56.6	196.015	-	SNP	Novel	tvc.novel.536	CASP7	PN.CASP7_1_16	---	115489167	G	A	113	113	-	62	-	51	-	64	31	33	0.5641	-	0.013	-	-0.0027	-	0.0021	-	194.548	-	1	-	0	-	0	-	-0.1174	-	Kasumi-5 JCRB1398
chr10	123239112	G	A	Heterozygous	-	54.4	178.08	-	SNP	Novel	tvc.novel.537	FGFR2	PN.FGFR2_1_1	---	123239112	G	A	114	114	-	49	-	65	-	62	24	38	0.5441	-	0.0098	-	-0.0109	-	0.009	-	105.367	-	1	-	0	-	0	-	-0.0804	-	Kasumi-5 JCRB1398
chr10	123243197	G	A	Heterozygous	-	53	194.617	-	SNP	Novel	tvc.novel.538	FGFR2	PN.FGFR2_1_4	---	123243197	G	A	134	134	-	66	-	68	-	71	36	35	0.5145	-	0.0298	-	0.0248	-	-0.0216	-	373.561	-	1	-	0	-	0	-	0.0264	-	Kasumi-5 JCRB1398
chr10	123298158	T	C	Homozygous	-	100	801.283	-	SNP	Novel	tvc.novel.539	FGFR2	PN.FGFR2_1_20	---	123298158	T	C	108	108	-	52	-	56	-	108	52	56	0.5	-	0.0081	-	0	-	0	-	263.484	-	1	-	0	-	0	-	0	-	Kasumi-5 JCRB1398
chr10	131506192	C	T	Heterozygous	-	45.8	128.659	-	SNP	Novel	tvc.novel.540	MGMT	PN.MGMT_1_3	---	131506192	C	T	131	131	-	68	-	63	-	60	34	26	0.5478	-	0.0328	-	0.0182	-	-0.0182	-	81.4996	-	1	-	0	-	0	-	0.0859	-	Kasumi-5 JCRB1398
chr10	131506283	C	T	Heterozygous	-	44.6	118.934	-	SNP	Novel	tvc.novel.541	MGMT	PN.MGMT_1_3	---	131506283	C	T	129	130	-	66	-	64	-	58	32	26	0.5441	-	0.0253	-	0.006	-	-0.0075	-	299.381	-	1	-	0	-	0	-	0.0716	-	Kasumi-5 JCRB1398
chr11	8246181	A	G	Heterozygous	-	50.6	224.707	-	SNP	Novel	tvc.novel.542	LMO1	PN.LMO1_1_1	---	8246181	A	G	178	178	-	82	-	96	-	90	37	53	0.5503	-	0.0846	-	-0.0009	-	0.0008	-	66.6876	-	3	-	0	-	0	-	-0.0914	-	Kasumi-5 JCRB1398
chr11	8252064	A	G	Heterozygous	-	50	103.773	-	SNP	Novel	tvc.novel.543	LMO1	PN.LMO1_1_6	---	8252064	A	G	78	80	-	30	-	50	-	40	15	25	0.5	-	0.028	-	-0.012	-	0.0124	-	195.933	-	1	-	0	-	0	-	0.0245	-	Kasumi-5 JCRB1398
chr11	13379973	T	C	Heterozygous	-	58.5	273.006	-	SNP	Novel	tvc.novel.544	ARNTL	ES30.ARNTL_1_5	---	13379973	T	C	147	147	-	75	-	72	-	86	43	43	0.5102	-	0.0057	-	-0.0105	-	0.0077	-	314.842	-	2	-	0	-	0	-	-0.0188	-	Kasumi-5 JCRB1398
chr11	13398129	T	A	Homozygous	-	100	1709.59	-	SNP	Novel	tvc.novel.545	ARNTL	ES30.ARNTL_1_14	---	13398129	T	A	230	230	-	112	-	118	-	230	112	118	0.5	-	0.0597	-	0	-	0	-	261.207	-	1	-	0	-	0	-	0	-	Kasumi-5 JCRB1398
chr11	13399791	A	G	Heterozygous	-	50.5	242.924	-	SNP	Novel	tvc.novel.546	ARNTL	ES30.ARNTL_1_16	---	13399791	A	G	194	194	-	85	-	109	-	98	36	62	0.5732	-	0.0245	-	-0.007	-	0.0093	-	339.738	-	3	-	0	-	0	-	-0.1331	-	Kasumi-5 JCRB1398
chr11	13407184	C	T	Heterozygous	-	43.3	84.9164	-	SNP	Novel	tvc.novel.547	ARNTL	ES30.ARNTL_1_18	---	13407184	C	T	104	104	-	47	-	57	-	45	18	27	0.5529	-	0.0526	-	-0.0057	-	0.0081	-	117.766	-	1	-	0	-	0	-	-0.0942	-	Kasumi-5 JCRB1398
chr11	32414333	G	T	Heterozygous	-	53.9	231.656	-	SNP	Novel	tvc.novel.548	WT1	PN.WT1_2_3	---	32414333	G	T	154	154	-	67	-	87	-	83	35	48	0.5137	-	0.0313	-	-0.0122	-	0.0096	-	185.627	-	1	-	0	-	0	-	-0.025	-	Kasumi-5 JCRB1398
chr11	32417945	T	C	Heterozygous	-	46.8	174.629	-	SNP	Novel	tvc.novel.549	WT1	PN.WT1_2_4	---	32417945	T	C	170	171	-	79	-	92	-	80	42	38	0.5628	-	0.0495	-	0.0066	-	-0.0084	-	73.1024	-	1	-	0	-	0	-	0.1083	-	Kasumi-5 JCRB1398
chr11	32439038	T	C	Homozygous	-	100	1122.58	-	SNP	Novel	tvc.novel.550	WT1	PN.WT1_2_7	---	32439038	T	C	149	151	-	82	-	69	-	151	82	69	0.5	-	0.0152	-	0	-	0	-	249.57	-	3	-	0	-	0	-	0	-	Kasumi-5 JCRB1398
chr11	32449661	G	A	Heterozygous	-	38	92.2792	-	SNP	Novel	tvc.novel.551	WT1	PN.WT1_2_8	---	32449661	G	A	163	163	-	67	-	96	-	62	24	38	0.5249	-	0.0916	-	0.0081	-	-0.0113	-	59.8673	-	2	-	0	-	0	-	-0.044	-	Kasumi-5 JCRB1398
chr11	32456694	C	A	Heterozygous	-	60.5	233.015	-	SNP	Novel	tvc.novel.552	WT1	PN.WT1_2_13	---	32456694	C	A	114	114	-	65	-	49	-	69	41	28	0.5247	-	0.0096	-	0.0116	-	-0.0075	-	366.187	-	1	-	0	-	0	-	0.0454	-	Kasumi-5 JCRB1398
chr11	35198108	A	G	Heterozygous	-	46.8	129.797	-	SNP	Novel	tvc.novel.553	CD44	PN.CD44_1_2	---	35198108	A	G	124	124	-	64	-	60	-	58	33	25	0.5531	-	0.0225	-	-0.0192	-	0.0213	-	73.7963	-	1	-	0	-	0	-	0.0955	-	Kasumi-5 JCRB1398
chr11	35223158	T	C	Homozygous	-	100	1436.96	-	SNP	Novel	tvc.novel.554	CD44	PN.CD44_1_12	---	35223158	T	C	192	193	-	93	-	100	-	193	93	100	0.5	-	0.0655	-	0	-	0.0002	-	67.3909	-	1	-	0	-	0	-	0	-	Kasumi-5 JCRB1398
chr11	35226155	A	G	Homozygous	-	100	610.568	-	SNP	Novel	tvc.novel.555	CD44	PN.CD44_1_13	---	35226155	A	G	82	82	-	42	-	40	-	82	42	40	0.5	-	0.0219	-	0	-	0	-	268.91	-	3	-	0	-	0	-	0	-	Kasumi-5 JCRB1398
chr11	35229673	T	C	Homozygous	-	100	474.141	-	SNP	Novel	tvc.novel.556	CD44	PN.CD44_1_15	---	35229673	T	C	64	64	-	33	-	31	-	64	33	31	0.5	-	0.0425	-	0	-	0.0002	-	151.062	-	1	-	0	-	0	-	0	-	Kasumi-5 JCRB1398
chr11	47380340	G	T	Heterozygous	-	45.1	205.01	-	SNP	Novel	tvc.novel.557	SPI1	PN.SPI1_1_3	---	47380340	G	T	223	226	-	115	-	111	-	102	57	45	0.5501	-	0.0535	-	-0.0198	-	0.0243	-	58.9576	-	5	-	0	-	0	-	0.0881	-	Kasumi-5 JCRB1398
chr11	47380593	G	A	Heterozygous	-	46.5	146.79	-	SNP	Novel	tvc.novel.558	SPI1	PN.SPI1_1_4	---	47380593	G	A	144	144	-	72	-	72	-	67	37	30	0.5522	-	0.0172	-	-0.0006	-	0.0007	-	357.596	-	3	-	0	-	0	-	0.0941	-	Kasumi-5 JCRB1398
chr11	47397353	G	A	Heterozygous	-	54.7	328.91	-	SNP	Novel	tvc.novel.559	SPI1	PN.SPI1_1_8	---	47397353	G	A	213	214	-	106	-	108	-	117	61	56	0.526	-	0.0458	-	0.0048	-	-0.0035	-	154.921	-	1	-	0	-	0	-	0.0445	-	Kasumi-5 JCRB1398
chr11	48145166	G	A	Heterozygous	-	46.9	57.6946	-	SNP	Novel	tvc.novel.560	PTPRJ	PN.PTPRJ_1_7	---	48145166	G	A	49	49	-	22	-	27	-	23	11	12	0.5294	-	0.058	-	-0.0136	-	0.0138	-	196.094	-	1	-	0	-	0	-	0.052	-	Kasumi-5 JCRB1398
chr11	48145247	T	C	Heterozygous	-	54	82.7474	-	SNP	Novel	tvc.novel.561	PTPRJ	PN.PTPRJ_1_7	---	48145247	T	C	49	50	-	22	-	28	-	27	11	16	0.5333	-	0.0974	-	0.0182	-	-0.0079	-	115.715	-	1	-	0	-	0	-	-0.0471	-	Kasumi-5 JCRB1398
chr11	48151962	C	G	Heterozygous	-	55	208.57	-	SNP	Novel	tvc.novel.562	PTPRJ	PN.PTPRJ_1_14	---	48151962	C	G	131	131	-	72	-	59	-	72	41	31	0.5201	-	0.0157	-	0.0018	-	-0.0008	-	119.366	-	1	-	0	-	0	-	0.0367	-	Kasumi-5 JCRB1398
chr11	48157869	T	C	Heterozygous	-	56.1	442.214	-	SNP	Novel	tvc.novel.563	PTPRJ	PN.PTPRJ_1_18	---	48157869	T	C	270	271	-	129	-	142	-	152	73	79	0.5043	-	0.0653	-	-0.0111	-	0.0086	-	60.1312	-	2	-	0	-	0	-	0.0051	-	Kasumi-5 JCRB1398
chr11	48171793	T	C	Homozygous	-	100	1166.26	-	SNP	Novel	tvc.novel.564	PTPRJ	PN.PTPRJ_1_31	---	48171793	T	C	157	157	-	88	-	69	-	157	88	69	0.5	-	0.0121	-	0	-	0	-	285.586	-	1	-	0	-	0	-	0	-	Kasumi-5 JCRB1398
chr11	48184983	G	T	Heterozygous	-	50	161.988	-	SNP	Novel	tvc.novel.565	PTPRJ	PN.PTPRJ_1_36	---	48184983	G	T	130	130	-	67	-	63	-	65	35	30	0.5231	-	0.0164	-	0.0018	-	-0.0018	-	293.772	-	2	-	0	-	0	-	0.0419	-	Kasumi-5 JCRB1398
chr11	60886519	T	C	Heterozygous	-	51.5	223.934	-	SNP	Novel	tvc.novel.566	CD5	PN.CD5_1_7	---	60886519	T	C	168	169	-	65	-	104	-	87	32	55	0.5179	-	0.025	-	-0.0201	-	0.0206	-	194.871	-	2	-	0	-	0	-	-0.037	-	Kasumi-5 JCRB1398
chr11	60886913	C	T	Heterozygous	-	52.5	358.052	-	SNP	Novel	tvc.novel.567	CD5	PN.CD5_1_9	---	60886913	C	T	257	261	-	148	-	113	-	137	84	53	0.5475	-	0.007	-	-0.0027	-	0.0023	-	219.127	-	3	-	0	-	0	-	0.0937	-	Kasumi-5 JCRB1398
chr11	60890563	C	T	Homozygous	-	99.5	1587.22	-	SNP	Novel	tvc.novel.568	CD5	PN.CD5_1_13	---	60890563	C	T	217	217	-	114	-	103	-	216	113	103	0.5022	-	0.0343	-	0.0131	-	-0.0001	-	207.541	-	1	-	0	-	0	-	-0.0042	-	Kasumi-5 JCRB1398
chr11	60892606	A	G	Homozygous	-	100	2486.78	-	SNP	Novel	tvc.novel.569	CD5	PN.CD5_1_17	---	60892606	A	G	334	334	-	169	-	165	-	334	169	165	0.5	-	0.1039	-	0	-	0.0003	-	70.0188	-	1	-	0	-	0	-	0	-	Kasumi-5 JCRB1398
chr11	60893235	C	T	Homozygous	-	99.6	1706.65	-	SNP	Novel	tvc.novel.570	CD5	PN.CD5_1_19	---	60893235	C	T	233	233	-	122	-	111	-	232	121	111	0.5021	-	0.0212	-	-0.02	-	0	-	285.181	-	1	-	0	-	0	-	-0.0039	-	Kasumi-5 JCRB1398
chr11	69462642	G	A	Homozygous	-	100	1494.89	-	SNP	Novel	tvc.novel.571	CCND1	PN.CCND1_2_1	---	69462642	G	A	201	201	-	91	-	110	-	201	91	110	0.5	-	0.0345	-	0	-	-0.0001	-	80.8248	-	1	-	0	-	0	-	0	-	Kasumi-5 JCRB1398
chr11	69462910	G	A	Heterozygous	-	45.7	227.148	-	SNP	Novel	tvc.novel.572	CCND1	PN.CCND1_2_2	---	69462910	G	A	243	243	-	119	-	124	-	111	51	60	0.5303	-	0.0124	-	0.0013	-	-0.0013	-	98.9623	-	2	-	0	-	0	-	-0.0547	-	Kasumi-5 JCRB1398
chr11	69465681	A	G	Homozygous	-	100	911.241	-	SNP	Novel	tvc.novel.573	CCND1	PN.CCND1_1_7	---	69465681	A	G	121	122	-	66	-	56	-	122	66	56	0.5	-	0.0464	-	0	-	0	-	256.671	-	1	-	0	-	0	-	0	-	Kasumi-5 JCRB1398
chr11	69466115	C	A	Homozygous	-	99.4	1202.76	-	SNP	Novel	tvc.novel.574	CCND1	PN.CCND1_1_8	---	69466115	C	A	159	165	-	87	-	78	-	164	86	78	0.5029	-	0.0299	-	-0.019	-	0	-	285.949	-	4	-	0	-	0	-	0	-	Kasumi-5 JCRB1398
chr11	85692181	A	C	Homozygous	-	100	1784.11	-	SNP	Novel	tvc.novel.575	PICALM	PN.PICALM_1_6	---	85692181	A	C	240	240	-	140	-	100	-	240	140	100	0.5	-	0.0189	-	0	-	0	-	77.3296	-	1	-	0	-	0	-	0	-	Kasumi-5 JCRB1398
chr11	85692342	A	C	Homozygous	-	100	421.846	-	SNP	Novel	tvc.novel.576	PICALM	PN.PICALM_1_6	---	85692342	A	C	57	57	-	34	-	23	-	57	34	23	0.5	-	0.0488	-	0	-	0.0005	-	93.3728	-	1	-	0	-	0	-	0	-	Kasumi-5 JCRB1398
chr11	85711953	A	C	Heterozygous	-	50.9	141.293	-	SNP	Novel	tvc.novel.577	PICALM	PN.PICALM_1_15	---	85711953	A	C	105	106	-	47	-	59	-	54	25	29	0.5197	-	0.0489	-	-0.0048	-	0.0029	-	79.2017	-	4	-	0	-	0	-	0.0455	-	Kasumi-5 JCRB1398
chr11	85718641	T	C	Homozygous	-	97.8	633.442	-	SNP	Novel	tvc.novel.578	PICALM	PN.PICALM_1_18	---	85718641	T	C	90	92	-	41	-	51	-	90	39	51	0.5125	-	0.0741	-	-0.0238	-	0.0012	-	80.7839	-	2	-	0	-	0	-	0	-	Kasumi-5 JCRB1398
chr11	85718663	A	C	Homozygous	-	100	666.05	-	SNP	Novel	tvc.novel.579	PICALM	PN.PICALM_1_18	---	85718663	A	C	89	89	-	38	-	51	-	89	38	51	0.5	-	0.0412	-	0	-	0	-	366.268	-	5	-	0	-	0	-	0	-	Kasumi-5 JCRB1398
chr11	102201848	G	A	Heterozygous	-	46.1	195.684	-	SNP	Novel	tvc.novel.580	BIRC3	PN.BIRC3_2_2	---	102201848	G	A	202	204	-	110	-	94	-	94	55	39	0.5465	-	0.0139	-	-0.0109	-	0.0125	-	290.71	-	1	-	0	-	0	-	0.0977	-	Kasumi-5 JCRB1398
chr11	102207024	C	T	Homozygous	-	100	334.066	-	SNP	Novel	tvc.novel.581	BIRC3	PN.BIRC3_1_14	---	102207024	C	T	44	45	-	29	-	16	-	45	29	16	0.5	-	0.0243	-	0	-	0.0006	-	50.8316	-	1	-	0	-	0	-	0	-	Kasumi-5 JCRB1398
chr11	102207851	G	A	Homozygous	-	100	627.293	-	SNP	Novel	tvc.novel.582	BIRC3	PN.BIRC3_1_19	---	102207851	G	A	84	85	-	50	-	35	-	85	50	35	0.5	-	0.0648	-	0	-	0.0001	-	326.38	-	1	-	0	-	0	-	0	-	Kasumi-5 JCRB1398
chr11	108183167	A	G	Homozygous	-	100	756.419	-	SNP	Novel	tvc.novel.583	ATM	PN.ATM_1_57	---	108183167	A	G	102	102	-	57	-	45	-	102	57	45	0.5	-	0.0433	-	0	-	0.0001	-	194.586	-	2	-	0	-	0	-	0	-	Kasumi-5 JCRB1398
chr11	117711970	G	A	Heterozygous	-	50.8	249.439	-	SNP	Novel	tvc.novel.584	FXYD6	PN.FXYD6_1_3	---	117711970	G	A	196	197	-	100	-	97	-	100	48	52	0.5276	-	0.0122	-	-0.004	-	0.0038	-	374.855	-	2	-	0	-	0	-	-0.055	-	Kasumi-5 JCRB1398
chr11	119145706	-	T	Heterozygous	-	52.6	154.13	-	INS	Novel	tvc.novel.585	CBL	PN.CBL_1_7	---	119145705	G	GT	189	190	-	95	-	95	-	100	49	51	0.51	-	0.0618	-	0.0351	-	-0.0325	-	30.1082	-	2	-	0	-	0	-	-0.0234	-	Kasumi-5 JCRB1398
chr11	119146659	G	C	Homozygous	-	100	1122.58	-	SNP	Novel	tvc.novel.586	CBL	PN.CBL_1_8	---	119146659	G	C	151	151	-	79	-	72	-	151	79	72	0.5	-	0.0236	-	0	-	0	-	268.548	-	1	-	0	-	0	-	0	-	Kasumi-5 JCRB1398
chr11	119148573	G	T	Homozygous	-	100	1534.45	-	SNP	Novel	tvc.novel.587	CBL	PN.CBL_1_9	---	119148573	G	T	205	206	-	99	-	107	-	206	99	107	0.5	-	0.021	-	0	-	0	-	342.95	-	1	-	0	-	0	-	0	-	Kasumi-5 JCRB1398
chr11	120278359	T	C	Heterozygous	-	41.9	53.033	-	SNP	Novel	tvc.novel.588	ARHGEF12	PN.ARHGEF12_1_3	---	120278359	T	C	59	62	-	30	-	32	-	26	15	11	0.5925	-	0.0092	-	-0.0017	-	0.0022	-	286.002	-	5	-	0	-	0	-	0.12	-	Kasumi-5 JCRB1398
chr11	120300559	G	A	Heterozygous	-	48.6	165.414	-	SNP	Novel	tvc.novel.589	ARHGEF12	PN.ARHGEF12_1_12	---	120300559	G	A	144	144	-	72	-	72	-	70	34	36	0.5143	-	0.0273	-	-0.0131	-	0.0141	-	125.715	-	1	-	0	-	0	-	-0.0259	-	Kasumi-5 JCRB1398
chr11	120302629	T	C	Heterozygous	-	37.8	75.8434	-	SNP	Novel	tvc.novel.590	ARHGEF12	PN.ARHGEF12_1_14	---	120302629	T	C	135	135	-	72	-	63	-	51	24	27	0.5625	-	0.0548	-	0.0058	-	-0.0092	-	64.67	-	3	-	0	-	0	-	-0.1101	-	Kasumi-5 JCRB1398
chr11	120310959	G	A	Heterozygous	-	40.6	70.0305	-	SNP	Novel	tvc.novel.591	ARHGEF12	PN.ARHGEF12_1_16	---	120310959	G	A	96	96	-	56	-	40	-	39	24	15	0.5333	-	0.005	-	-0.0023	-	0.0133	-	357.477	-	1	-	0	-	0	-	0.0588	-	Kasumi-5 JCRB1398
chr11	120310978	A	C	Heterozygous	-	41.1	71.4465	-	SNP	Novel	tvc.novel.592	ARHGEF12	PN.ARHGEF12_1_16	---	120310978	A	C	95	95	-	55	-	40	-	39	24	15	0.5378	-	0.03	-	0.0006	-	-0.0006	-	194.966	-	1	-	0	-	0	-	0.0667	-	Kasumi-5 JCRB1398
chr11	120312746	G	A	Heterozygous	-	45.3	139.321	-	SNP	Novel	tvc.novel.593	ARHGEF12	PN.ARHGEF12_1_18	---	120312746	G	A	143	148	-	81	-	67	-	67	40	27	0.5506	-	0.1028	-	-0.0041	-	0.0039	-	60.2813	-	2	-	0	-	0	-	0.0907	-	Kasumi-5 JCRB1398
chr11	120317299	T	C	Heterozygous	-	37.3	33.4991	-	SNP	Novel	tvc.novel.594	ARHGEF12	PN.ARHGEF12_1_20	---	120317299	T	C	51	51	-	28	-	23	-	19	7	12	0.6759	-	0.0583	-	0.0094	-	-0.0096	-	41.3241	-	2	-	0	-	0	-	-0.304	-	Kasumi-5 JCRB1398
chr11	120319064	A	C	Heterozygous	-	53.8	162.424	-	SNP	Novel	tvc.novel.595	ARHGEF12	PN.ARHGEF12_1_23	---	120319064	A	C	106	106	-	60	-	46	-	57	33	24	0.5132	-	0.0194	-	-0.023	-	0.0201	-	241.788	-	2	-	0	-	0	-	0.024	-	Kasumi-5 JCRB1398
chr11	120328384	A	T	Heterozygous	-	48.8	102.332	-	SNP	Novel	tvc.novel.596	ARHGEF12	PN.ARHGEF12_1_29	---	120328384	A	T	84	84	-	42	-	42	-	41	19	22	0.5366	-	0.0334	-	0.0083	-	-0.0089	-	131.14	-	1	-	0	-	0	-	-0.0658	-	Kasumi-5 JCRB1398
chr11	120330019	T	G	Heterozygous	-	44.6	104.36	-	SNP	Novel	tvc.novel.597	ARHGEF12	PN.ARHGEF12_1_32	---	120330019	T	G	111	112	-	47	-	65	-	50	26	24	0.5997	-	0.0176	-	-0.0013	-	0.002	-	64.3788	-	2	-	0	-	0	-	0.1884	-	Kasumi-5 JCRB1398
chr11	120330149	G	C	Heterozygous	-	45	106.019	-	SNP	Novel	tvc.novel.598	ARHGEF12	PN.ARHGEF12_1_32	---	120330149	G	C	111	111	-	45	-	66	-	50	26	24	0.6137	-	0.0198	-	-0.035	-	0.0438	-	66.1922	-	1	-	0	-	0	-	0.2045	-	Kasumi-5 JCRB1398
chr11	120347887	-	TGTTG	Heterozygous	-	54.2	253.692	-	INS	Novel	tvc.novel.599	ARHGEF12	PN.ARHGEF12_1_42	---	120347886	T	TTGTTG	167	168	-	80	-	88	-	91	40	51	0.5368	-	0.0225	-	-0.005	-	0.0043	-	362.78	-	6	-	0	-	0	-	-0.0543	-	Kasumi-5 JCRB1398
chr11	120347940	A	G	Heterozygous	-	53.3	244.913	-	SNP	Novel	tvc.novel.600	ARHGEF12	PN.ARHGEF12_1_42	---	120347940	A	G	169	169	-	80	-	89	-	90	39	51	0.5403	-	0.0134	-	-0.0032	-	0.0032	-	153.217	-	2	-	0	-	0	-	-0.0737	-	Kasumi-5 JCRB1398
chr11	120355230	A	G	Heterozygous	-	51.9	114.914	-	SNP	Novel	tvc.novel.601	ARHGEF12	PN.ARHGEF12_1_51	---	120355230	A	G	81	81	-	36	-	45	-	42	22	20	0.5789	-	0.0517	-	-0.0055	-	0.0052	-	72.6782	-	1	-	0	-	0	-	0.1429	-	Kasumi-5 JCRB1398
chr12	8757481	G	A	Homozygous	-	100	592.684	-	SNP	Novel	tvc.novel.602	AICDA	PN.AICDA_1_2	---	8757481	G	A	79	80	-	42	-	38	-	80	42	38	0.5	-	0.0358	-	0	-	0.0002	-	113.131	-	1	-	0	-	0	-	0	-	Kasumi-5 JCRB1398
chr12	8765447	T	C	Homozygous	-	100	460.495	-	SNP	Novel	tvc.novel.603	AICDA	PN.AICDA_1_6	---	8765447	T	C	62	62	-	32	-	30	-	62	32	30	0.5	-	0.0142	-	0	-	0	-	290.213	-	2	-	0	-	0	-	0	-	Kasumi-5 JCRB1398
chr12	25368462	C	T	Homozygous	-	100	682.922	-	SNP	Novel	tvc.novel.604	KRAS	PN.KRAS_1_2	---	25368462	C	T	92	92	-	41	-	51	-	92	41	51	0.5	-	0.013	-	0	-	0	-	196.249	-	3	-	0	-	0	-	0	-	Kasumi-5 JCRB1398
chr12	48251259	G	A	Heterozygous	-	46.5	146.79	-	SNP	Novel	tvc.novel.605	VDR	PN.VDR_1_9	---	48251259	G	A	144	144	-	73	-	71	-	67	39	28	0.5753	-	0.052	-	-0.0054	-	0.0071	-	286.156	-	2	-	0	-	0	-	0.1357	-	Kasumi-5 JCRB1398
chr12	48251533	C	T	Homozygous	-	100	2119.13	-	SNP	Novel	tvc.novel.606	VDR	PN.VDR_1_10	---	48251533	C	T	285	285	-	122	-	163	-	285	122	163	0.5	-	0.025	-	0	-	0	-	59.3631	-	2	-	0	-	0	-	0	-	Kasumi-5 JCRB1398
chr12	48251542	G	A	Homozygous	-	98.6	1999.51	-	SNP	Novel	tvc.novel.607	VDR	PN.VDR_1_10	---	48251542	G	A	282	283	-	120	-	163	-	279	119	160	0.5026	-	0.0078	-	-0.0213	-	0.0001	-	435.767	-	5	-	0	-	0	-	0.0019	-	Kasumi-5 JCRB1398
chr12	48272895	A	G	Heterozygous	-	49.2	225.036	-	SNP	Novel	tvc.novel.608	VDR	PN.VDR_1_12	---	48272895	A	G	193	193	-	96	-	97	-	95	50	45	0.5289	-	0.0135	-	0.0057	-	-0.0057	-	187.872	-	1	-	0	-	0	-	0.0525	-	Kasumi-5 JCRB1398
chr12	57858414	A	G	Heterozygous	-	41.2	125.611	-	SNP	Novel	tvc.novel.609	GLI1	PN.GLI1_1_3	---	57858414	A	G	177	177	-	107	-	70	-	73	38	35	0.5847	-	0.0382	-	0.0113	-	-0.0115	-	193.278	-	1	-	0	-	0	-	-0.1516	-	Kasumi-5 JCRB1398
chr12	57859431	G	A	Heterozygous	-	58.6	219.364	-	SNP	Novel	tvc.novel.610	GLI1	PN.GLI1_1_6	---	57859431	G	A	116	116	-	54	-	62	-	68	32	36	0.5051	-	0.1118	-	0.0334	-	-0.0233	-	74.3408	-	2	-	0	-	0	-	0.0093	-	Kasumi-5 JCRB1398
chr12	57859932	G	A	Heterozygous	-	50.6	201.031	-	SNP	Novel	tvc.novel.611	GLI1	PN.GLI1_1_8	---	57859932	G	A	158	158	-	71	-	87	-	80	40	40	0.5506	-	0.0307	-	-0.0142	-	0.0152	-	105.461	-	1	-	0	-	0	-	0.0921	-	Kasumi-5 JCRB1398
chr12	57865321	G	A	Heterozygous	-	55.7	298.205	-	SNP	Novel	tvc.novel.612	GLI1	PN.GLI1_1_22	---	57865321	G	A	182	183	-	92	-	91	-	102	56	46	0.5463	-	0.0005	-	-0.0053	-	0.0049	-	402.743	-	6	-	0	-	0	-	0.09	-	Kasumi-5 JCRB1398
chr12	57865821	G	C	Heterozygous	-	49.7	199.142	-	SNP	Novel	tvc.novel.613	GLI1	PN.GLI1_1_24	---	57865821	G	C	165	165	-	97	-	68	-	82	48	34	0.5026	-	0.0074	-	-0.0172	-	0.0128	-	75.2311	-	1	-	0	-	0	-	-0.0047	-	Kasumi-5 JCRB1398
chr12	66346121	A	G	Homozygous	-	100	1204.89	-	SNP	Novel	tvc.novel.614	HMGA2	PN.HMGA2_1_8	---	66346121	A	G	162	162	-	91	-	71	-	162	91	71	0.5	-	0.0192	-	0	-	0	-	417.741	-	1	-	0	-	0	-	0	-	Kasumi-5 JCRB1398
chr12	111856738	T	A	Homozygous	-	100	639.329	-	SNP	Novel	tvc.novel.615	SH2B3	PN.SH2B3_1_6	---	111856738	T	A	85	86	-	40	-	46	-	86	40	46	0.5	-	0.0276	-	0	-	0.0003	-	72.7208	-	1	-	0	-	0	-	0	-	Kasumi-5 JCRB1398
chr12	111884608	T	C	Homozygous	-	99.3	1959.24	-	SNP	Novel	tvc.novel.616	SH2B3	PN.SH2B3_1_9	---	111884608	T	C	271	271	-	141	-	130	-	269	140	129	0.5002	-	0.0211	-	0.0034	-	0	-	362.339	-	1	-	0	-	0	-	0.0003	-	Kasumi-5 JCRB1398
chr12	111885352	TGGGG	-	Homozygous	-	93.2	702.266	-	DEL	Novel	tvc.novel.617	SH2B3	PN.SH2B3_1_13	---	111885351	ATGGGG	A	98	118	-	81	-	37	-	110	73	37	0.526	-	0.0751	-	0.051	-	-0.0016	-	303.38	-	1	-	0	-	0	-	0	-	Kasumi-5 JCRB1398
chr12	112942580	A	-	Heterozygous	-	57.2	147.977	-	DEL	Novel	tvc.novel.618	PTPN11	PN.PTPN11_1_16	---	112942579	CA	C	137	138	-	75	-	63	-	79	41	38	0.5246	-	0.115	-	0.0023	-	0.0001	-	23.1509	-	4	-	0	-	0	-	-0.0525	-	Kasumi-5 JCRB1398
chr12	121416622	C	G	Heterozygous	-	58.9	205.479	-	SNP	Novel	tvc.novel.619	HNF1A	PN.HNF1A_1_1	---	121416622	C	G	107	107	-	49	-	58	-	63	28	35	0.5136	-	0.0195	-	-0.0052	-	0.0035	-	199.922	-	1	-	0	-	0	-	-0.025	-	Kasumi-5 JCRB1398
chr12	121416650	A	C	Heterozygous	-	55.5	292.821	-	SNP	Novel	tvc.novel.620	HNF1A	PN.HNF1A_1_2	---	121416650	A	C	182	182	-	89	-	93	-	101	48	53	0.5138	-	0.0091	-	-0.0149	-	0.0108	-	150.615	-	1	-	0	-	0	-	-0.0253	-	Kasumi-5 JCRB1398
chr12	121416797	G	A	Heterozygous	-	49.3	89.8921	-	SNP	Novel	tvc.novel.621	HNF1A	PN.HNF1A_1_2	---	121416797	G	A	71	71	-	35	-	36	-	35	17	18	0.5072	-	0.0257	-	-0.0141	-	0.0143	-	229.872	-	1	-	0	-	0	-	-0.013	-	Kasumi-5 JCRB1398
chr12	121416988	A	G	Heterozygous	-	42.9	67.0734	-	SNP	Novel	tvc.novel.622	HNF1A	PN.HNF1A_1_3	---	121416988	A	G	60	77	-	42	-	35	-	33	17	16	0.5304	-	0.0618	-	-0.0104	-	0.0135	-	133.15	-	1	-	0	-	0	-	0.1216	-	Kasumi-5 JCRB1398
chr12	121426545	G	A	Homozygous	-	100	1617.83	-	SNP	Novel	tvc.novel.623	HNF1A	PN.HNF1A_1_4	---	121426545	G	A	216	217	-	124	-	93	-	217	124	93	0.5	-	0.027	-	0	-	0	-	392.579	-	3	-	0	-	0	-	0	-	Kasumi-5 JCRB1398
chr12	121426594	G	A	Heterozygous	-	50.9	279.275	-	SNP	Novel	tvc.novel.624	HNF1A	PN.HNF1A_1_4	---	121426594	G	A	218	220	-	123	-	97	-	112	68	44	0.5493	-	0.0332	-	-0.0134	-	0.0145	-	305.766	-	1	-	0	-	0	-	0.0821	-	Kasumi-5 JCRB1398
chr12	121431300	C	T	Heterozygous	-	49.3	261.905	-	SNP	Novel	tvc.novel.625	HNF1A	PN.HNF1A_1_6	---	121431300	C	T	223	225	-	117	-	108	-	111	62	49	0.5387	-	0.0679	-	-0.0122	-	0.0133	-	64.1888	-	1	-	0	-	0	-	0.0709	-	Kasumi-5 JCRB1398
chr12	121435342	C	T	Heterozygous	-	50.2	295.315	-	SNP	Novel	tvc.novel.626	HNF1A	PN.HNF1A_1_12	---	121435342	C	T	242	245	-	132	-	113	-	123	65	58	0.5104	-	0.0599	-	-0.0234	-	0.0221	-	63.7821	-	3	-	0	-	0	-	-0.0156	-	Kasumi-5 JCRB1398
chr12	121435427	G	A	Heterozygous	-	50.4	307.722	-	SNP	Novel	tvc.novel.627	HNF1A	PN.HNF1A_1_12	---	121435427	G	A	247	250	-	130	-	120	-	126	64	62	0.5121	-	0.0162	-	-0.0135	-	0.0132	-	331.679	-	1	-	0	-	0	-	-0.0114	-	Kasumi-5 JCRB1398
chr12	121435475	G	A	Heterozygous	-	50.6	307.111	-	SNP	Novel	tvc.novel.628	HNF1A	PN.HNF1A_1_12	---	121435475	G	A	245	247	-	127	-	120	-	125	64	61	0.5022	-	0.019	-	-0.0122	-	0.0119	-	239.12	-	1	-	0	-	0	-	0.0036	-	Kasumi-5 JCRB1398
chr12	121437221	T	C	Homozygous	-	100	356.036	-	SNP	Novel	tvc.novel.629	HNF1A	PN.HNF1A_1_13	---	121437221	T	C	48	48	-	26	-	22	-	48	26	22	0.5	-	0.0984	-	0	-	-0.0009	-	106.272	-	2	-	0	-	0	-	0	-	Kasumi-5 JCRB1398
chr12	121437382	A	G	Homozygous	-	100	1972.68	-	SNP	Novel	tvc.novel.630	HNF1A	PN.HNF1A_1_14	---	121437382	A	G	264	265	-	125	-	140	-	265	125	140	0.5	-	0.0219	-	0	-	0	-	257.897	-	1	-	0	-	0	-	0	-	Kasumi-5 JCRB1398
chr12	121438844	T	C	Heterozygous	-	45.6	150.823	-	SNP	Novel	tvc.novel.631	HNF1A	PN.HNF1A_1_15	---	121438844	T	C	158	158	-	70	-	88	-	72	30	42	0.5269	-	0.0094	-	-0.004	-	0.0047	-	150.55	-	1	-	0	-	0	-	-0.0484	-	Kasumi-5 JCRB1398
chr12	121600180	C	T	Homozygous	-	100	964.957	-	SNP	Novel	tvc.novel.632	P2RX7	PN.P2RX7_1_6	---	121600180	C	T	129	130	-	52	-	78	-	130	52	78	0.5	-	0.0174	-	0	-	0	-	125.922	-	2	-	0	-	0	-	0	-	Kasumi-5 JCRB1398
chr12	121600253	T	C	Homozygous	-	100	1894.9	-	SNP	Novel	tvc.novel.633	P2RX7	PN.P2RX7_1_7	---	121600253	T	C	254	255	-	126	-	129	-	255	126	129	0.5	-	0.0263	-	0	-	0.0001	-	83.0366	-	1	-	0	-	0	-	0	-	Kasumi-5 JCRB1398
chr12	121614934	C	T	Heterozygous	-	52.1	198.808	-	SNP	Novel	tvc.novel.634	P2RX7	PN.P2RX7_1_12	---	121614934	C	T	144	144	-	76	-	68	-	75	43	32	0.5459	-	0.0297	-	-0.0035	-	0.0029	-	63.5162	-	3	-	0	-	0	-	0.0836	-	Kasumi-5 JCRB1398
chr12	121615131	C	G	Heterozygous	-	46	138.211	-	SNP	Novel	tvc.novel.635	P2RX7	PN.P2RX7_1_13	---	121615131	C	G	139	139	-	95	-	44	-	64	38	26	0.5963	-	0.0252	-	-0.0098	-	0.0147	-	254.482	-	1	-	0	-	0	-	-0.1746	-	Kasumi-5 JCRB1398
chr12	121622239	C	T	Heterozygous	-	49.3	87.5852	-	SNP	Novel	tvc.novel.636	P2RX7	PN.P2RX7_1_15	---	121622239	C	T	68	69	-	63	-	6	-	34	32	2	0.6037	-	0.0118	-	-0.0188	-	0.02	-	349.622	-	4	-	0	-	0	-	0.1758	-	Kasumi-5 JCRB1398
chr12	121622419	G	T	Heterozygous	-	58.1	140.542	-	SNP	Novel	tvc.novel.637	P2RX7	PN.P2RX7_1_16	---	121622419	G	T	74	74	-	39	-	35	-	43	19	24	0.5846	-	0.0577	-	-0.0008	-	0.0008	-	73.7395	-	2	-	0	-	0	-	-0.1544	-	Kasumi-5 JCRB1398
chr12	121622520	A	T	Homozygous	-	100	1100.69	-	SNP	Novel	tvc.novel.638	P2RX7	PN.P2RX7_1_17	---	121622520	A	T	106	148	-	77	-	71	-	148	77	71	0.5	-	0.0417	-	0	-	0.0002	-	329.086	-	2	-	0	-	0	-	0	-	Kasumi-5 JCRB1398
chr13	28589662	C	-	Homozygous	-	100	672.58	-	DEL	Novel	tvc.novel.639	FLT3	PN.FLT3_1_4	---	28589661	GC	G	37	92	-	46	-	46	-	92	46	46	0.5	-	0.1379	-	0	-	0.0001	-	246.318	-	1	-	0	-	0	-	0	-	Kasumi-5 JCRB1398
chr13	28602227	AG	-	Homozygous	-	100	643.319	-	DEL	Novel	tvc.novel.640	FLT3	PN.FLT3_1_10	---	28602226	AAG	A	52	87	-	50	-	37	-	87	50	37	0.5	-	0.1507	-	0	-	0.0003	-	197.622	-	1	-	0	-	0	-	0	-	Kasumi-5 JCRB1398
chr13	28607989	T	G	Homozygous	-	100	854.601	-	SNP	Novel	tvc.novel.641	FLT3	PN.FLT3_1_12	---	28607989	T	G	111	115	-	55	-	60	-	115	55	60	0.5	-	0.0802	-	0	-	0	-	136.514	-	1	-	0	-	0	-	0	-	Kasumi-5 JCRB1398
chr13	28609825	A	G	Homozygous	-	100	1049.84	-	SNP	Novel	tvc.novel.642	FLT3	PN.FLT3_1_15	---	28609825	A	G	140	141	-	78	-	63	-	141	78	63	0.5	-	0.0273	-	0	-	0	-	228.7	-	1	-	0	-	0	-	0	-	Kasumi-5 JCRB1398
chr13	28609846	A	T	Homozygous	-	100	964.928	-	SNP	Novel	tvc.novel.643	FLT3	PN.FLT3_1_15	---	28609846	A	T	130	130	-	67	-	63	-	130	67	63	0.5	-	0.0935	-	0	-	-0.0006	-	59.9424	-	1	-	0	-	0	-	0	-	Kasumi-5 JCRB1398
chr13	28610183	A	G	Homozygous	-	100	832.625	-	SNP	Novel	tvc.novel.644	FLT3	PN.FLT3_1_16	---	28610183	A	G	112	112	-	52	-	60	-	112	52	60	0.5	-	0.0145	-	0	-	0	-	268.069	-	1	-	0	-	0	-	0	-	Kasumi-5 JCRB1398
chr13	28636084	G	A	Homozygous	-	99.5	1339.94	-	SNP	Novel	tvc.novel.645	FLT3	PN.FLT3_1_26	---	28636084	G	A	183	184	-	88	-	96	-	183	87	96	0.5029	-	0.0364	-	0.0268	-	-0.0001	-	302.63	-	1	-	0	-	0	-	-0.0054	-	Kasumi-5 JCRB1398
chr13	43148313	C	G	Homozygous	-	100	377.14	-	SNP	Novel	tvc.novel.646	TNFSF11	PN.TNFSF11_1_1	---	43148313	C	G	51	51	-	40	-	11	-	51	40	11	0.5	-	0.0132	-	0	-	0	-	281.455	-	3	-	0	-	0	-	0	-	Kasumi-5 JCRB1398
chr13	48878271	T	C	Homozygous	-	100	719.456	-	SNP	Novel	tvc.novel.647	RB1	PN.RB1_5_1	---	48878271	T	C	97	97	-	45	-	52	-	97	45	52	0.5	-	0.0185	-	0	-	0	-	395.582	-	1	-	0	-	0	-	0	-	Kasumi-5 JCRB1398
chr13	48878292	G	A	Homozygous	-	98	558.974	-	SNP	Novel	tvc.novel.648	RB1	PN.RB1_5_1	---	48878292	G	A	100	100	-	44	-	56	-	98	42	56	0.5116	-	0.0295	-	-0.1061	-	0.0002	-	190.808	-	3	-	0	-	0	-	-0.022	-	Kasumi-5 JCRB1398
chr13	48947469	G	T	Homozygous	-	98.1	302.701	-	SNP	Novel	tvc.novel.649	RB1	PN.RB1_2_14	---	48947469	G	T	53	54	-	29	-	25	-	53	29	24	0.5102	-	0.0774	-	0.0293	-	-0.0038	-	68.3364	-	2	-	0	-	0	-	0	-	Kasumi-5 JCRB1398
chr13	49051012	C	T	Homozygous	-	99.1	747.723	-	SNP	Novel	tvc.novel.650	RB1	PN.RB1_1_47	---	49051012	C	T	106	107	-	51	-	56	-	106	50	56	0.505	-	0.0485	-	-0.1446	-	0.0009	-	176.263	-	2	-	0	-	0	-	-0.019	-	Kasumi-5 JCRB1398
chr13	50035151	G	C	Heterozygous	-	50.8	89.3917	-	SNP	Novel	tvc.novel.651	SETDB2	PN.SETDB2_1_4	---	50035151	G	C	64	65	-	34	-	31	-	33	15	18	0.5682	-	0.0196	-	-0.0073	-	0.0065	-	210.28	-	1	-	0	-	0	-	-0.1095	-	Kasumi-5 JCRB1398
chr13	50035208	G	A	Heterozygous	-	51.6	91.6078	-	SNP	Novel	tvc.novel.652	SETDB2	PN.SETDB2_1_4	---	50035208	G	A	64	64	-	32	-	32	-	33	15	18	0.5454	-	0.0641	-	-0.0033	-	0.0011	-	110.989	-	1	-	0	-	0	-	-0.0817	-	Kasumi-5 JCRB1398
chr13	50038080	G	A	Heterozygous	-	62	175.421	-	SNP	Novel	tvc.novel.653	SETDB2	PN.SETDB2_1_5	---	50038080	G	A	78	79	-	39	-	40	-	49	24	25	0.5039	-	0.0575	-	-0.0201	-	0.0131	-	61.629	-	3	-	0	-	0	-	0.0048	-	Kasumi-5 JCRB1398
chr13	50050620	A	G	Homozygous	-	100	846.409	-	SNP	Novel	tvc.novel.654	SETDB2	PN.SETDB2_1_7	---	50050620	A	G	113	114	-	64	-	50	-	114	64	50	0.5	-	0.0473	-	0	-	-0.0013	-	56.8905	-	4	-	0	-	0	-	0	-	Kasumi-5 JCRB1398
chr13	50054308	G	A	Homozygous	-	100	810.06	-	SNP	Novel	tvc.novel.655	SETDB2	PN.SETDB2_1_11	---	50054308	G	A	109	109	-	57	-	52	-	109	57	52	0.5	-	0.0391	-	0	-	-0.0001	-	99.6671	-	1	-	0	-	0	-	0	-	Kasumi-5 JCRB1398
chr13	50054346	G	T	Homozygous	-	100	819.604	-	SNP	Novel	tvc.novel.656	SETDB2	PN.SETDB2_1_11	---	50054346	G	T	110	110	-	57	-	53	-	110	57	53	0.5	-	0.0229	-	0	-	0	-	320.426	-	1	-	0	-	0	-	0	-	Kasumi-5 JCRB1398
chr13	50057097	G	A	Homozygous	-	100	392.396	-	SNP	Novel	tvc.novel.657	SETDB2	PN.SETDB2_1_16	---	50057097	G	A	52	53	-	27	-	26	-	53	27	26	0.5	-	0.1229	-	0	-	-0.0036	-	80.0846	-	1	-	0	-	0	-	0	-	Kasumi-5 JCRB1398
chr13	50057633	A	G	Heterozygous	-	41.3	51.3461	-	SNP	Novel	tvc.novel.658	SETDB2	PN.SETDB2_1_17	---	50057633	A	G	62	63	-	38	-	25	-	26	18	8	0.5967	-	0.0026	-	-0.0207	-	0.0302	-	360.5	-	2	-	0	-	0	-	0.1556	-	Kasumi-5 JCRB1398
chr13	50080847	A	G	Homozygous	-	100	1591	-	SNP	Novel	tvc.novel.659	PHF11	PN.PHF11_1_3	---	50080847	A	G	214	214	-	112	-	102	-	214	112	102	0.5	-	0.0966	-	0	-	0.0003	-	83.2539	-	1	-	0	-	0	-	0	-	Kasumi-5 JCRB1398
chr13	50092128	ACTC	-	Homozygous	-	98.6	513.528	-	DEL	Novel	tvc.novel.660	PHF11	PN.PHF11_1_5	---	50092127	TACTC	T	72	73	-	34	-	39	-	72	33	39	0.5075	-	0.0254	-	-0.0279	-	0.0002	-	377.867	-	1	-	0	-	0	-	-0.0141	-	Kasumi-5 JCRB1398
chr13	50092486	T	C	Homozygous	-	100	378.234	-	SNP	Novel	tvc.novel.661	PHF11	PN.PHF11_1_6	---	50092486	T	C	51	51	-	26	-	25	-	51	26	25	0.5	-	0.0953	-	0	-	0.001	-	65.2527	-	1	-	0	-	0	-	0	-	Kasumi-5 JCRB1398
chr13	50098376	G	T	Heterozygous	-	56.2	165.112	-	SNP	Novel	tvc.novel.662	PHF11	PN.PHF11_1_10	---	50098376	G	T	92	96	-	52	-	44	-	54	29	25	0.5047	-	0.0109	-	-0.0078	-	0.0065	-	191.572	-	1	-	0	-	0	-	0.0281	-	Kasumi-5 JCRB1398
chr13	50204880	G	A	Heterozygous	-	47.9	324.872	-	SNP	Novel	tvc.novel.663	ARL11	PN.ARL11_1_3	---	50204880	G	A	306	307	-	142	-	165	-	147	72	75	0.5273	-	0.0197	-	0.003	-	-0.003	-	156.605	-	2	-	0	-	0	-	0.0528	-	Kasumi-5 JCRB1398
chr13	51517599	G	A	Homozygous	-	100	1040.34	-	SNP	Novel	tvc.novel.664	RNASEH2B	PN.RNASEH2B_1_7	---	51517599	G	A	140	140	-	57	-	83	-	140	57	83	0.5	-	0.0478	-	0	-	-0.0002	-	108.783	-	2	-	0	-	0	-	0	-	Kasumi-5 JCRB1398
chr14	51376774	G	A	Heterozygous	-	45.8	162.478	-	SNP	Novel	tvc.novel.665	PYGL	PN.PYGL_1_6	---	51376774	G	A	168	168	-	91	-	77	-	77	36	41	0.5737	-	0.0496	-	0.0052	-	-0.0069	-	206.752	-	2	-	0	-	0	-	-0.133	-	Kasumi-5 JCRB1398
chr14	51376880	T	C	Heterozygous	-	46.3	163.537	-	SNP	Novel	tvc.novel.666	PYGL	PN.PYGL_1_6	---	51376880	T	C	163	164	-	87	-	77	-	76	34	42	0.5826	-	0.0262	-	-0.015	-	0.0197	-	109.944	-	2	-	0	-	0	-	-0.1442	-	Kasumi-5 JCRB1398
chr14	51378591	T	-	Heterozygous	-	43.7	61.2438	-	DEL	Novel	tvc.novel.667	PYGL	PN.PYGL_1_7	---	51378590	CT	C	142	142	-	70	-	72	-	62	31	31	0.507	-	0.1823	-	0.0009	-	-0.0002	-	25.8349	-	3	-	0	-	0	-	0.0126	-	Kasumi-5 JCRB1398
chr14	51382744	C	T	Heterozygous	-	54.3	301.086	-	SNP	Novel	tvc.novel.668	PYGL	PN.PYGL_1_14	---	51382744	C	T	199	199	-	118	-	81	-	108	65	43	0.5092	-	0.0088	-	0.0012	-	-0.001	-	223.348	-	1	-	0	-	0	-	0.0169	-	Kasumi-5 JCRB1398
chr14	51387782	C	T	Heterozygous	-	48.3	256.828	-	SNP	Novel	tvc.novel.669	PYGL	PN.PYGL_1_18	---	51387782	C	T	234	234	-	118	-	116	-	113	58	55	0.509	-	0.0203	-	-0.0172	-	0.02	-	196.58	-	2	-	0	-	0	-	0.0163	-	Kasumi-5 JCRB1398
chr14	51411029	A	G	Heterozygous	-	45.9	278.872	-	SNP	Novel	tvc.novel.670	PYGL	PN.PYGL_1_25	---	51411029	A	G	291	296	-	147	-	149	-	136	65	71	0.5187	-	0.0247	-	-0.0002	-	0.0003	-	247.611	-	3	-	0	-	0	-	-0.025	-	Kasumi-5 JCRB1398
chr14	105239146	C	G	Heterozygous	-	47.9	257.087	-	SNP	Novel	tvc.novel.671	AKT1	PN.AKT1_1_4	---	105239146	C	G	234	240	-	126	-	114	-	115	62	53	0.5142	-	0.0312	-	0.0098	-	-0.0322	-	129.606	-	1	-	0	-	0	-	0.0094	-	Kasumi-5 JCRB1398
chr14	105239192	T	C	Heterozygous	-	47.9	259.245	-	SNP	Novel	tvc.novel.672	AKT1	PN.AKT1_1_4	---	105239192	T	C	242	242	-	127	-	115	-	116	62	54	0.5097	-	0.017	-	-0.0004	-	0.0004	-	368.253	-	1	-	0	-	0	-	0.0176	-	Kasumi-5 JCRB1398
chr14	105239894	C	T	Heterozygous	-	45.7	220.203	-	SNP	Novel	tvc.novel.673	AKT1	PN.AKT1_1_8	---	105239894	C	T	233	234	-	105	-	129	-	107	50	57	0.5187	-	0.0461	-	-0.0159	-	0.0158	-	108.469	-	1	-	0	-	0	-	0.0381	-	Kasumi-5 JCRB1398
chr14	105242228	T	C	Heterozygous	-	54	404.775	-	SNP	Novel	tvc.novel.674	AKT1	PN.AKT1_2_2	---	105242228	T	C	274	274	-	130	-	144	-	148	69	79	0.5083	-	0.0622	-	-0.0058	-	0.0041	-	73.6439	-	2	-	0	-	0	-	-0.0152	-	Kasumi-5 JCRB1398
chr14	105242831	C	T	Heterozygous	-	46	257.464	-	SNP	Novel	tvc.novel.675	AKT1	PN.AKT1_2_3	---	105242831	C	T	269	272	-	132	-	140	-	125	68	57	0.5585	-	0.0348	-	-0.005	-	0.005	-	74.8919	-	1	-	0	-	0	-	0.1042	-	Kasumi-5 JCRB1398
chr14	105242966	T	C	Heterozygous	-	47.1	284.345	-	SNP	Novel	tvc.novel.676	AKT1	PN.AKT1_2_3	---	105242966	T	C	269	280	-	122	-	158	-	132	61	71	0.5267	-	0.0143	-	-0.0112	-	0.0138	-	278.938	-	1	-	0	-	0	-	0.0359	-	Kasumi-5 JCRB1398
chr14	105243220	G	A	Heterozygous	-	54.3	180.768	-	SNP	Novel	tvc.novel.677	AKT1	PN.AKT1_2_4	---	105243220	G	A	116	116	-	58	-	58	-	63	32	31	0.5079	-	0.0055	-	-0.001	-	0.0008	-	389.002	-	3	-	0	-	0	-	0.0145	-	Kasumi-5 JCRB1398
chr14	105246407	G	A	Heterozygous	-	52.9	358.041	-	SNP	Novel	tvc.novel.678	AKT1	PN.AKT1_1_14	---	105246407	G	A	240	255	-	138	-	117	-	135	63	72	0.5741	-	0.0414	-	-0.0002	-	0	-	64.0637	-	2	-	0	-	0	-	-0.1531	-	Kasumi-5 JCRB1398
chr14	105258892	CA	TG	Heterozygous	-	58.9	266.573	-	MNP	Novel	tvc.novel.679	AKT1	PN.AKT1_1_15	---	105258892	CA	TG	135	141	-	80	-	61	-	83	43	40	0.5495	-	0.0211	-	-0.0143	-	0.008	-	202.927	-	5	-	0	-	0	-	-0.0557	-	Kasumi-5 JCRB1398
chr15	58471368	C	T	Heterozygous	-	45	346.578	-	SNP	Novel	tvc.novel.680	AQP9	PN.AQP9_1_7	---	58471368	C	T	396	398	-	209	-	189	-	179	92	87	0.5112	-	0.0179	-	-0.0034	-	0.0043	-	313.635	-	1	-	0	-	0	-	-0.0145	-	Kasumi-5 JCRB1398
chr15	58476093	-	A	Heterozygous	-	57.1	162.808	-	INS	Novel	tvc.novel.681	AQP9	PN.AQP9_1_9	---	58476092	G	GA	174	175	-	90	-	85	-	100	54	46	0.5258	-	0.2011	-	-0.0456	-	0.0372	-	17.1603	-	5	-	0	-	0	-	0.0942	-	Kasumi-5 JCRB1398
chr15	58476281	A	G	Heterozygous	-	52.1	385.187	-	SNP	Novel	tvc.novel.682	AQP9	PN.AQP9_1_10	---	58476281	A	G	287	288	-	144	-	144	-	150	79	71	0.5267	-	0.0579	-	-0.0073	-	0.0085	-	88.3886	-	1	-	0	-	0	-	0.052	-	Kasumi-5 JCRB1398
chr15	74317362	G	A	Heterozygous	-	49.2	75.7002	-	SNP	Novel	tvc.novel.683	PML	PN.PML_1_10	---	74317362	G	A	59	59	-	26	-	33	-	29	10	19	0.5994	-	0.0568	-	0.0017	-	-0.0006	-	71.0597	-	1	-	0	-	0	-	-0.1772	-	Kasumi-5 JCRB1398
chr15	75044400	G	C	Heterozygous	-	40.2	89.1428	-	SNP	Novel	tvc.novel.684	CYP1A2	PN.CYP1A2_1_9	---	75044400	G	C	131	132	-	67	-	65	-	53	27	26	0.5019	-	0.0124	-	0.0031	-	-0.0041	-	306.757	-	1	-	0	-	0	-	0.0138	-	Kasumi-5 JCRB1398
chr15	88678680	T	C	Heterozygous	-	46.1	200.112	-	SNP	Novel	tvc.novel.685	NTRK3	PN.NTRK3_1_20	---	88678680	T	C	205	206	-	97	-	109	-	95	41	54	0.5396	-	0.0105	-	-0.0067	-	0.0066	-	120.549	-	1	-	0	-	0	-	-0.0779	-	Kasumi-5 JCRB1398
chr15	88679785	G	A	Homozygous	-	100	810.052	-	SNP	Novel	tvc.novel.686	NTRK3	PN.NTRK3_1_22	---	88679785	G	A	109	109	-	60	-	49	-	109	60	49	0.5	-	0.018	-	0	-	0.0001	-	188.95	-	1	-	0	-	0	-	0	-	Kasumi-5 JCRB1398
chr15	88680684	G	A	Heterozygous	-	48.2	130.385	-	SNP	Novel	tvc.novel.687	NTRK3	PN.NTRK3_1_23	---	88680684	G	A	114	114	-	52	-	62	-	55	29	26	0.5708	-	0.0356	-	-0.0167	-	0.0155	-	144.932	-	1	-	0	-	0	-	0.1278	-	Kasumi-5 JCRB1398
chr15	90634941	A	G	Heterozygous	-	48.2	125.818	-	SNP	Novel	tvc.novel.688	IDH2	PN.IDH2_1_14	---	90634941	A	G	110	110	-	49	-	61	-	53	26	27	0.5452	-	0.0069	-	-0.0107	-	0.014	-	307.426	-	1	-	0	-	0	-	0.0816	-	Kasumi-5 JCRB1398
chr16	3778300	T	C	Heterozygous	-	51.5	180.598	-	SNP	Novel	tvc.novel.689	CREBBP	PN.CREBBP_1_4	---	3778300	T	C	134	134	-	84	-	50	-	69	45	24	0.5274	-	0.0288	-	-0.0415	-	0.0376	-	122.015	-	1	-	0	-	0	-	0.0498	-	Kasumi-5 JCRB1398
chr16	3781313	G	A	Heterozygous	-	50.3	194.45	-	SNP	Novel	tvc.novel.690	CREBBP	PN.CREBBP_1_16	---	3781313	G	A	155	155	-	82	-	73	-	78	36	42	0.5672	-	0.0291	-	-0.0027	-	0.0024	-	310.538	-	2	-	0	-	0	-	-0.1222	-	Kasumi-5 JCRB1398
chr16	15811023	C	T	Homozygous	-	100	1436.96	-	SNP	Novel	tvc.novel.691	MYH11	PN.MYH11_2_5	---	15811023	C	T	192	193	-	98	-	95	-	193	98	95	0.5	-	0.0389	-	0	-	0.0001	-	101.92	-	2	-	0	-	0	-	0	-	Kasumi-5 JCRB1398
chr16	15811062	C	T	Homozygous	-	100	1420.26	-	SNP	Novel	tvc.novel.692	MYH11	PN.MYH11_2_5	---	15811062	C	T	192	194	-	98	-	96	-	194	98	96	0.5	-	0.1678	-	0	-	0.0002	-	164.002	-	1	-	0	-	0	-	0	-	Kasumi-5 JCRB1398
chr16	15813211	G	T	Homozygous	-	100	929.932	-	SNP	Novel	tvc.novel.693	MYH11	PN.MYH11_2_7	---	15813211	G	T	124	125	-	59	-	66	-	125	59	66	0.5	-	0.0046	-	0	-	0	-	292.012	-	1	-	0	-	0	-	0	-	Kasumi-5 JCRB1398
chr16	15818141	A	C	Homozygous	-	100	1763.7	-	SNP	Novel	tvc.novel.694	MYH11	PN.MYH11_2_17	---	15818141	A	C	237	237	-	107	-	130	-	237	107	130	0.5	-	0.0281	-	0	-	0	-	198.879	-	2	-	0	-	0	-	0	-	Kasumi-5 JCRB1398
chr16	15818310	G	A	Homozygous	-	100	838.324	-	SNP	Novel	tvc.novel.695	MYH11	PN.MYH11_2_17	---	15818310	G	A	113	113	-	47	-	66	-	113	47	66	0.5	-	0.0246	-	0	-	0.0001	-	117.964	-	1	-	0	-	0	-	0	-	Kasumi-5 JCRB1398
chr16	15838940	G	C	Homozygous	-	100	1122.95	-	SNP	Novel	tvc.novel.696	MYH11	PN.MYH11_2_31	---	15838940	G	C	148	152	-	90	-	62	-	152	90	62	0.5	-	0.1829	-	0	-	0.0004	-	160.137	-	1	-	0	-	0	-	0	-	Kasumi-5 JCRB1398
chr16	15841773	G	A	Heterozygous	-	50.3	215.53	-	SNP	Novel	tvc.novel.697	MYH11	PN.MYH11_2_33	---	15841773	G	A	173	173	-	97	-	76	-	87	52	35	0.5379	-	0.0532	-	-0.0204	-	0.0188	-	67.8385	-	4	-	0	-	0	-	0.0689	-	Kasumi-5 JCRB1398
chr16	15841839	G	A	Heterozygous	-	49.7	208.935	-	SNP	Novel	tvc.novel.698	MYH11	PN.MYH11_2_33	---	15841839	G	A	173	173	-	96	-	77	-	86	51	35	0.5389	-	0.0423	-	-0.0073	-	0.0073	-	165.367	-	1	-	0	-	0	-	0.0706	-	Kasumi-5 JCRB1398
chr16	15850204	A	G	Heterozygous	-	50.4	150.694	-	SNP	Novel	tvc.novel.699	MYH11	PN.MYH11_2_38	---	15850204	A	G	117	117	-	61	-	56	-	59	34	25	0.5552	-	0.0326	-	-0.0113	-	0.0126	-	162.894	-	1	-	0	-	0	-	0.1001	-	Kasumi-5 JCRB1398
chr16	15851655	G	A	Heterozygous	-	55.4	238.929	-	SNP	Novel	tvc.novel.700	MYH11	PN.MYH11_2_39	---	15851655	G	A	147	148	-	84	-	64	-	82	49	33	0.5308	-	0.0187	-	0.0069	-	-0.0049	-	284.021	-	2	-	0	-	0	-	0.0492	-	Kasumi-5 JCRB1398
chr16	15853596	C	G	Heterozygous	-	53.6	168.614	-	SNP	Novel	tvc.novel.701	MYH11	PN.MYH11_2_40	---	15853596	C	G	111	112	-	64	-	48	-	60	27	33	0.6197	-	0.0245	-	-0.0196	-	0.0098	-	199.965	-	1	-	0	-	0	-	-0.2143	-	Kasumi-5 JCRB1398
chr16	23847748	GCGCCCTCC	-	Heterozygous	-	59.3	229.864	-	DEL	Novel	tvc.novel.702	PRKCB	PN.PRKCB_1_2	---	23847747	TGCGCCCTCC	T	117	118	-	60	-	58	-	70	34	36	0.5227	-	0.0105	-	-0.0196	-	0.0125	-	394.713	-	1	-	0	-	0	-	-0.0341	-	Kasumi-5 JCRB1398
chr16	23847786	T	C	Heterozygous	-	61	246.403	-	SNP	Novel	tvc.novel.703	PRKCB	PN.PRKCB_1_2	---	23847786	T	C	116	118	-	59	-	59	-	72	35	37	0.5139	-	0.0132	-	-0.0046	-	0.0023	-	344.333	-	1	-	0	-	0	-	-0.0256	-	Kasumi-5 JCRB1398
chr16	23847797	G	C	Heterozygous	-	60.7	241.812	-	SNP	Novel	tvc.novel.704	PRKCB	PN.PRKCB_1_2	---	23847797	G	C	117	117	-	58	-	59	-	71	34	37	0.5169	-	0.0344	-	-0.0006	-	0	-	60.4464	-	2	-	0	-	0	-	-0.031	-	Kasumi-5 JCRB1398
chr16	23848762	G	A	Heterozygous	-	50.5	257.167	-	SNP	Novel	tvc.novel.705	PRKCB	PN.PRKCB_1_3	---	23848762	G	A	203	206	-	91	-	115	-	104	46	58	0.5006	-	0.1729	-	-0.0074	-	0.0083	-	49.7824	-	3	-	0	-	0	-	0.0063	-	Kasumi-5 JCRB1398
chr16	24135112	T	C	Heterozygous	-	51.8	299.863	-	SNP	Novel	tvc.novel.706	PRKCB	PN.PRKCB_1_11	---	24135112	T	C	226	226	-	128	-	98	-	117	62	55	0.5367	-	0.0251	-	0.0079	-	-0.0079	-	73.6558	-	1	-	0	-	0	-	-0.0672	-	Kasumi-5 JCRB1398
chr16	31191482	A	G	Homozygous	-	100	1162.74	-	SNP	Novel	tvc.novel.707	FUS	PN.FUS_1_1	---	31191482	A	G	156	156	-	84	-	72	-	156	84	72	0.5	-	0.0155	-	0	-	0	-	360.49	-	1	-	0	-	0	-	0	-	Kasumi-5 JCRB1398
chr16	31195279	C	T	Homozygous	-	100	1464.12	-	SNP	Novel	tvc.novel.708	FUS	PN.FUS_1_4	---	31195279	C	T	197	197	-	97	-	100	-	197	97	100	0.5	-	0.0189	-	0	-	0	-	239.26	-	3	-	0	-	0	-	0	-	Kasumi-5 JCRB1398
chr16	31273129	T	C	Homozygous	-	100	1284.61	-	SNP	Novel	tvc.novel.709	ITGAM	PN.ITGAM_1_2	---	31273129	T	C	172	173	-	85	-	88	-	173	85	88	0.5	-	0.1112	-	0	-	-0.0001	-	119.401	-	2	-	0	-	0	-	0	-	Kasumi-5 JCRB1398
chr16	31336519	T	C	Homozygous	-	100	1054.12	-	SNP	Novel	tvc.novel.710	ITGAM	PN.ITGAM_1_26	---	31336519	T	C	141	142	-	90	-	52	-	142	90	52	0.5	-	0.015	-	0	-	0.0001	-	82.3202	-	1	-	0	-	0	-	0	-	Kasumi-5 JCRB1398
chr16	31336719	G	A	Homozygous	-	100	1191.97	-	SNP	Novel	tvc.novel.711	ITGAM	PN.ITGAM_1_26	---	31336719	G	A	160	160	-	73	-	87	-	160	73	87	0.5	-	0.0078	-	0	-	0	-	200.342	-	1	-	0	-	0	-	0	-	Kasumi-5 JCRB1398
chr16	68771372	C	T	Homozygous	-	100	1709.62	-	SNP	Novel	tvc.novel.712	CDH1	PN.CDH1_1_1	---	68771372	C	T	229	230	-	143	-	87	-	230	143	87	0.5	-	0.018	-	0	-	0	-	305.625	-	4	-	0	-	0	-	0	-	Kasumi-5 JCRB1398
chr16	68857441	T	C	Heterozygous	-	51.5	223.934	-	SNP	Novel	tvc.novel.713	CDH1	PN.CDH1_1_18	---	68857441	T	C	169	169	-	82	-	87	-	87	38	49	0.5486	-	0.0317	-	0.0016	-	-0.0015	-	132.467	-	1	-	0	-	0	-	-0.0885	-	Kasumi-5 JCRB1398
chr16	69745145	G	A	Heterozygous	-	51.4	145.605	-	SNP	Novel	tvc.novel.714	NQO1	PN.NQO1_1_2	---	69745145	G	A	107	107	-	58	-	49	-	55	28	27	0.533	-	0.0467	-	-0.0074	-	0.0076	-	256.98	-	2	-	0	-	0	-	-0.0599	-	Kasumi-5 JCRB1398
chr16	69752464	C	G	Homozygous	-	100	1018.98	-	SNP	Novel	tvc.novel.715	NQO1	PN.NQO1_1_6	---	69752464	C	G	137	137	-	75	-	62	-	137	75	62	0.5	-	0.0214	-	0	-	0	-	148.172	-	1	-	0	-	0	-	0	-	Kasumi-5 JCRB1398
chr16	72042682	A	C	Homozygous	-	100	877.366	-	SNP	Novel	tvc.novel.716	DHODH	PN.DHODH_1_1	---	72042682	A	C	117	118	-	45	-	73	-	118	45	73	0.5	-	0.1008	-	0	-	0.0002	-	125.946	-	3	-	0	-	0	-	0	-	Kasumi-5 JCRB1398
chr16	72042825	T	G	Homozygous	-	100	910.018	-	SNP	Novel	tvc.novel.717	DHODH	PN.DHODH_1_1	---	72042825	T	G	120	122	-	44	-	78	-	122	44	78	0.5	-	0.0675	-	0	-	0	-	130.085	-	1	-	0	-	0	-	0	-	Kasumi-5 JCRB1398
chr16	72050885	G	C	Homozygous	-	100	1449.18	-	SNP	Novel	tvc.novel.718	DHODH	PN.DHODH_1_5	---	72050885	G	C	195	195	-	101	-	94	-	195	101	94	0.5	-	0.0775	-	0	-	0.0002	-	69.7194	-	1	-	0	-	0	-	0	-	Kasumi-5 JCRB1398
chr16	85953955	T	C	Heterozygous	-	43.8	47.7126	-	SNP	Novel	tvc.novel.719	IRF8	PN.IRF8_1_12	---	85953955	T	C	49	48	-	12	-	36	-	21	6	15	0.5454	-	0.0343	-	-0.0201	-	0.024	-	116.155	-	1	-	0	-	0	-	0.064	-	Kasumi-5 JCRB1398
chr17	7579350	A	T	Homozygous	-	98.6	517.14	-	SNP	Novel	tvc.novel.720	TP53	PN.TP53_2_10	---	7579350	A	T	72	73	-	34	-	39	-	72	34	38	0.5065	-	0.0098	-	-0.012	-	0.0003	-	329.921	-	2	-	0	-	0	-	0.0123	-	Kasumi-5 JCRB1398
chr17	7579472	G	C	Homozygous	-	100	1292.56	-	SNP	Novel	tvc.novel.721	TP53	PN.TP53_1_19	---	7579472	G	C	174	174	-	82	-	92	-	174	82	92	0.5	-	0.0109	-	0	-	0	-	301.649	-	6	-	0	-	0	-	0	-	Kasumi-5 JCRB1398
chr17	7579644	CCCCAGCCCTCCAGGT	-	Homozygous	-	97	428.973	-	DEL	Novel	tvc.novel.722	TP53	PN.TP53_5_1	---	7579643	CCCCCAGCCCTCCAGGT	C	64	66	-	12	-	54	-	64	10	54	0.5454	-	0.0271	-	-0.0805	-	0.0013	-	368.887	-	6	-	0	-	0	-	-0.0855	-	Kasumi-5 JCRB1398
chr17	7579801	G	C	Homozygous	-	100	873.181	-	SNP	Novel	tvc.novel.723	TP53	PN.TP53_2_13	---	7579801	G	C	116	117	-	61	-	56	-	117	61	56	0.5	-	0.1134	-	0	-	-0.0002	-	119.422	-	5	-	0	-	0	-	0	-	Kasumi-5 JCRB1398
chr17	8046772	C	G	Homozygous	-	100	1555.21	-	SNP	Novel	tvc.novel.724	PER1	PN.PER1_1_11	---	8046772	C	G	198	209	-	98	-	111	-	209	98	111	0.5	-	0.0078	-	0	-	0	-	297.665	-	1	-	0	-	0	-	0	-	Kasumi-5 JCRB1398
chr17	8050979	A	G	Homozygous	-	100	1436.96	-	SNP	Novel	tvc.novel.725	PER1	PN.PER1_1_25	---	8050979	A	G	192	193	-	93	-	100	-	193	93	100	0.5	-	0.0205	-	0	-	0	-	223.992	-	1	-	0	-	0	-	0	-	Kasumi-5 JCRB1398
chr17	8052537	-	CAAAA	Homozygous	-	90.3	622.77	-	INS	Novel	tvc.novel.726	PER1	PN.PER1_1_30	---	8052536	A	ACAAAA	90	124	-	73	-	51	-	112	68	44	0.5192	-	0.0118	-	-0.0072	-	0.0004	-	274.297	-	0	-	0	-	0	-	0.0643	-	Kasumi-5 JCRB1398
chr17	8053085	T	G	Homozygous	-	100	1100.69	-	SNP	Novel	tvc.novel.727	PER1	PN.PER1_1_32	---	8053085	T	G	148	148	-	75	-	73	-	148	75	73	0.5	-	0.0146	-	0	-	0	-	377.187	-	1	-	0	-	0	-	0	-	Kasumi-5 JCRB1398
chr17	29486152	G	A	Homozygous	-	100	335.769	-	SNP	Novel	tvc.novel.728	NF1	PN.NF1_1_3	---	29486152	G	A	45	45	-	20	-	25	-	45	20	25	0.5	-	0.0331	-	0	-	0	-	223.152	-	1	-	0	-	0	-	0	-	Kasumi-5 JCRB1398
chr17	29545988	-	T	Homozygous	-	100	278.584	-	INS	Novel	tvc.novel.729	NF1	PN.NF1_1_16	---	29545987	A	AT	65	68	-	33	-	35	-	68	33	35	0.5	-	0.1464	-	0.0168	-	0.0185	-	12.2999	-	7	-	0	-	0	-	0.0144	-	Kasumi-5 JCRB1398
chr17	29546175	T	C	Homozygous	-	100	483.255	-	SNP	Novel	tvc.novel.730	NF1	PN.NF1_1_16	---	29546175	T	C	65	65	-	26	-	39	-	65	26	39	0.5	-	0.0194	-	0	-	0.0001	-	183.251	-	2	-	0	-	0	-	0	-	Kasumi-5 JCRB1398
chr17	29553485	G	A	Homozygous	-	100	333.125	-	SNP	Novel	tvc.novel.731	NF1	PN.NF1_1_20	---	29553485	G	A	43	45	-	22	-	23	-	45	22	23	0.5	-	0.0653	-	0	-	0.0001	-	112.59	-	1	-	0	-	0	-	0	-	Kasumi-5 JCRB1398
chr17	29664645	T	A	Homozygous	-	100	364.174	-	SNP	Novel	tvc.novel.732	NF1	PN.NF1_1_57	---	29664645	T	A	60	60	-	31	-	29	-	60	31	29	0.5	-	0.2697	-	-0.0659	-	0.011	-	30.515	-	7	-	0	-	0	-	0.2034	-	Kasumi-5 JCRB1398
chr17	29670190	C	G	Homozygous	-	100	411.358	-	SNP	Novel	tvc.novel.733	NF1	PN.NF1_1_62	---	29670190	C	G	54	55	-	31	-	24	-	55	31	24	0.5	-	0.0608	-	0	-	0.0011	-	68.3898	-	1	-	0	-	0	-	0	-	Kasumi-5 JCRB1398
chr17	38172452	T	C	Homozygous	-	100	528.899	-	SNP	Novel	tvc.novel.734	CSF3	PN.CSF3_1_3	---	38172452	T	C	70	71	-	31	-	40	-	71	31	40	0.5	-	0.0294	-	0	-	0.0002	-	78.0877	-	1	-	0	-	0	-	0	-	Kasumi-5 JCRB1398
chr17	38172942	A	G	Homozygous	-	100	829.625	-	SNP	Novel	tvc.novel.735	CSF3	PN.CSF3_1_6	---	38172942	A	G	111	111	-	46	-	65	-	111	46	65	0.5	-	0.0056	-	0	-	0	-	123.026	-	1	-	0	-	0	-	0	-	Kasumi-5 JCRB1398
chr17	38172974	-	G	Homozygous	-	100	813.419	-	INS	Novel	tvc.novel.736	CSF3	PN.CSF3_1_6	---	38172973	A	AG	103	110	-	45	-	65	-	110	45	65	0.5	-	0.0131	-	0	-	0	-	287.392	-	0	-	0	-	0	-	0	-	Kasumi-5 JCRB1398
chr17	38556770	T	C	Homozygous	-	100	838.179	-	SNP	Novel	tvc.novel.737	TOP2A	PN.TOP2A_1_18	---	38556770	T	C	113	113	-	56	-	57	-	113	56	57	0.5	-	0.0796	-	0	-	0.0001	-	149.244	-	1	-	0	-	0	-	0	-	Kasumi-5 JCRB1398
chr17	38572366	G	A	Homozygous	-	100	500.503	-	SNP	Novel	tvc.novel.738	TOP2A	PN.TOP2A_1_45	---	38572366	G	A	65	68	-	32	-	36	-	68	32	36	0.5	-	0.0136	-	0	-	0	-	262.511	-	1	-	0	-	0	-	0	-	Kasumi-5 JCRB1398
chr17	40481529	G	C	Homozygous	-	100	1237.69	-	SNP	Novel	tvc.novel.739	STAT3	PN.STAT3_1_14	---	40481529	G	C	164	166	-	85	-	81	-	166	85	81	0.5	-	0.0719	-	0	-	-0.0003	-	55.716	-	2	-	0	-	0	-	0	-	Kasumi-5 JCRB1398
chr17	44144993	C	G	Homozygous	-	100	1237.75	-	SNP	Novel	tvc.novel.740	KANSL1	PN.KANSL1_1_18	---	44144993	C	G	165	166	-	106	-	60	-	166	106	60	0.5	-	0.0232	-	0	-	0	-	295.63	-	1	-	0	-	0	-	0	-	Kasumi-5 JCRB1398
chr17	61660890	G	-	Homozygous	-	100	1052.36	-	DEL	Novel	tvc.novel.741	DCAF7	PN.DCAF7_1_6	---	61660889	CG	C	178	181	-	101	-	80	-	181	101	80	0.5	-	0.2302	-	0	-	-0.0025	-	20.0395	-	6	-	0	-	0	-	0	-	Kasumi-5 JCRB1398
chr17	66524987	G	A	Homozygous	-	100	1248.34	-	SNP	Novel	tvc.novel.742	PRKAR1A	PN.PRKAR1A_1_9	---	66524987	G	A	167	168	-	75	-	93	-	168	75	93	0.5	-	0.0353	-	0	-	0	-	78.834	-	1	-	0	-	0	-	0	-	Kasumi-5 JCRB1398
chr17	66526027	G	T	Homozygous	-	100	829.625	-	SNP	Novel	tvc.novel.743	PRKAR1A	PN.PRKAR1A_1_11	---	66526027	G	T	111	111	-	68	-	43	-	111	68	43	0.5	-	0.0172	-	0	-	0	-	315.209	-	1	-	0	-	0	-	0	-	Kasumi-5 JCRB1398
chr17	74732507	A	G	Homozygous	-	100	829.624	-	SNP	Novel	tvc.novel.744	SRSF2	PN.SRSF2_1_2	---	74732507	A	G	111	111	-	50	-	61	-	111	50	61	0.5	-	0.0375	-	0	-	-0.0003	-	75.8119	-	1	-	0	-	0	-	0	-	Kasumi-5 JCRB1398
chr17	74733099	G	A	Homozygous	-	100	1545.94	-	SNP	Novel	tvc.novel.745	SRSF2	PN.SRSF2_1_5	---	74733099	G	A	208	208	-	90	-	118	-	208	90	118	0.5	-	0.0425	-	0	-	0	-	207.869	-	2	-	0	-	0	-	0	-	Kasumi-5 JCRB1398
chr17	74733403	G	A	Heterozygous	-	54.2	220.26	-	SNP	Novel	tvc.novel.746	SRSF2	PN.SRSF2_1_6	---	74733403	G	A	143	144	-	67	-	77	-	78	34	44	0.5296	-	0.0678	-	-0.019	-	0.0147	-	251.82	-	1	-	0	-	0	-	-0.0609	-	Kasumi-5 JCRB1398
chr17	75303298	T	C	Homozygous	-	100	1079.12	-	SNP	Novel	tvc.novel.747	2020-09-09	PN.SEPT9_1_2	---	75303298	T	C	142	145	-	62	-	83	-	145	62	83	0.5	-	0.0244	-	0	-	0	-	349.568	-	1	-	0	-	0	-	0	-	Kasumi-5 JCRB1398
chr17	75494552	C	-	Homozygous	-	100	85.5921	-	DEL	Novel	tvc.novel.748	2020-09-09	PN.SEPT9_1_25	---	75494551	GC	G	18	19	-	3	-	16	-	19	3	16	0.5	-	0.253	-	-0.0224	-	0.0371	-	13.9568	-	5	-	0	-	0	-	-0.0813	-	Kasumi-5 JCRB1398
chr17	76210367	G	C	Heterozygous	-	48.8	144.025	-	SNP	Novel	tvc.novel.749	BIRC5	PN.BIRC5_1_1	---	76210367	G	C	122	123	-	64	-	59	-	60	40	20	0.6483	-	0.0325	-	0.0353	-	-0.0326	-	47.2538	-	3	-	0	-	0	-	0.2608	-	Kasumi-5 JCRB1398
chr17	76219591	G	A	Heterozygous	-	63.3	381.068	-	SNP	Novel	tvc.novel.750	BIRC5	PN.BIRC5_1_7	---	76219591	G	A	169	169	-	76	-	93	-	107	46	61	0.5201	-	0.0521	-	0.0185	-	-0.011	-	65.6019	-	2	-	0	-	0	-	-0.0372	-	Kasumi-5 JCRB1398
chr17	76219783	T	C	Heterozygous	-	49	66.7412	-	SNP	Novel	tvc.novel.751	BIRC5	PN.BIRC5_1_7	---	76219783	T	C	49	51	-	23	-	28	-	25	8	17	0.6357	-	0.0646	-	0.0125	-	-0.0106	-	65.2073	-	2	-	0	-	0	-	-0.3163	-	Kasumi-5 JCRB1398
chr18	12825705	A	T	Homozygous	-	100	793.976	-	SNP	Novel	tvc.novel.752	PTPN2	PN.PTPN2_1_10	---	12825705	A	T	107	107	-	52	-	55	-	107	52	55	0.5	-	0.0349	-	0	-	-0.0002	-	63.2422	-	2	-	0	-	0	-	0	-	Kasumi-5 JCRB1398
chr18	42456653	G	A	Homozygous	-	99.5	1426.4	-	SNP	Novel	tvc.novel.753	SETBP1	PN.SETBP1_1_6	---	42456653	G	A	195	196	-	104	-	92	-	195	104	91	0.5027	-	0.0454	-	-0.0631	-	0.0008	-	143.891	-	1	-	0	-	0	-	0.0053	-	Kasumi-5 JCRB1398
chr18	42456671	-	TCTT	Homozygous	-	100	1441.05	-	INS	Novel	tvc.novel.754	SETBP1	PN.SETBP1_1_6	---	42456670	C	CTCTT	194	194	-	103	-	91	-	194	103	91	0.5	-	0.0346	-	0	-	0	-	428.646	-	0	-	0	-	0	-	0	-	Kasumi-5 JCRB1398
chr18	42531184	C	T	Heterozygous	-	54	315.189	-	SNP	Novel	tvc.novel.755	SETBP1	PN.SETBP1_1_14	---	42531184	C	T	210	211	-	103	-	108	-	114	54	60	0.5145	-	0.0193	-	0.0105	-	-0.0083	-	261.045	-	1	-	0	-	0	-	-0.0308	-	Kasumi-5 JCRB1398
chr18	42533093	A	G	Heterozygous	-	56.7	415.295	-	SNP	Novel	tvc.novel.756	SETBP1	PN.SETBP1_1_24	---	42533093	A	G	244	247	-	131	-	116	-	140	75	65	0.5054	-	0.0304	-	-0.0032	-	0.0022	-	76.3711	-	1	-	0	-	0	-	0.0122	-	Kasumi-5 JCRB1398
chr18	42533130	A	G	Homozygous	-	100	1828.87	-	SNP	Novel	tvc.novel.757	SETBP1	PN.SETBP1_1_24	---	42533130	A	G	245	246	-	131	-	115	-	246	131	115	0.5	-	0.0371	-	0	-	0	-	227.966	-	1	-	0	-	0	-	0	-	Kasumi-5 JCRB1398
chr18	48581116	A	T	Heterozygous	-	54.1	152.39	-	SNP	Novel	tvc.novel.758	SMAD4	PN.SMAD4_1_6	---	48581116	A	T	98	98	-	55	-	43	-	53	28	25	0.5331	-	0.0184	-	-0.0099	-	0.0079	-	339.546	-	1	-	0	-	0	-	-0.0604	-	Kasumi-5 JCRB1398
chr18	60028858	C	T	Homozygous	-	100	1525.92	-	SNP	Novel	tvc.novel.759	TNFRSF11A	PN.TNFRSF11A_1_7	---	60028858	C	T	202	205	-	101	-	104	-	205	101	104	0.5	-	0.0924	-	0	-	0.0001	-	74.291	-	1	-	0	-	0	-	0	-	Kasumi-5 JCRB1398
chr18	60036083	A	G	Homozygous	-	100	1245.49	-	SNP	Novel	tvc.novel.760	TNFRSF11A	PN.TNFRSF11A_1_11	---	60036083	A	G	167	167	-	87	-	80	-	167	87	80	0.5	-	0.0243	-	0	-	0	-	69.6556	-	1	-	0	-	0	-	0	-	Kasumi-5 JCRB1398
chr18	60985879	T	C	Heterozygous	-	59.6	178.143	-	SNP	Novel	tvc.novel.761	BCL2	PN.BCL2_1_6	---	60985879	T	C	89	89	-	50	-	39	-	53	28	25	0.5337	-	0.0278	-	-0.0045	-	0.0026	-	165.647	-	1	-	0	-	0	-	-0.0618	-	Kasumi-5 JCRB1398
chr19	1207238	G	T	Homozygous	-	100	947.013	-	SNP	Novel	tvc.novel.762	STK11	PN.STK11_2_3	---	1207238	G	T	126	127	-	62	-	65	-	127	62	65	0.5	-	0.1074	-	0	-	-0.0003	-	71.159	-	3	-	0	-	0	-	0	-	Kasumi-5 JCRB1398
chr19	1615796	G	A	Heterozygous	-	56	443.195	-	SNP	Novel	tvc.novel.764	TCF3	PN.TCF3_1_7	---	1615796	GC	AC	108	109	-	33	-	76	-	61	19	42	0.6132	-	0.0206	-	0.0225	-	-0.0073	-	131.691	-	1	-	0	-	0	-	-0.2098	-	Kasumi-5 JCRB1398
chr19	1615797	C	-	Heterozygous	-	27.5	443.195	-	DEL	Novel	tvc.novel.763	TCF3	PN.TCF3_1_7	---	1615796	GC	G	108	109	-	33	-	76	-	30	0	30	0.9995	-	0.0688	-	-0.031	-	0.1567	-	19.0325	-	2	-	0	-	0	-	-0.8767	-	Kasumi-5 JCRB1398
chr19	1619339	T	C	Homozygous	-	100	1146.26	-	SNP	Novel	tvc.novel.765	TCF3	PN.TCF3_1_9	---	1619339	T	C	154	154	-	66	-	88	-	154	66	88	0.5	-	0.0803	-	0	-	-0.0004	-	63.8745	-	1	-	0	-	0	-	0	-	Kasumi-5 JCRB1398
chr19	1619753	-	TGGGG	Heterozygous	-	38.5	128.885	-	INS	Novel	tvc.novel.766	TCF3	PN.TCF3_1_11	---	1619752	G	GTGGGG	209	234	-	142	-	92	-	90	78	12	0.808	-	0.0235	-	-0.0045	-	0.0085	-	297.991	-	1	-	0	-	0	-	0.493	-	Kasumi-5 JCRB1398
chr19	1621268	C	T	Heterozygous	-	46.2	70.3065	-	SNP	Novel	tvc.novel.767	TCF3	PN.TCF3_1_13	---	1621268	C	T	65	65	-	24	-	41	-	30	11	19	0.5028	-	0.0146	-	-0.0014	-	0.002	-	310.355	-	2	-	0	-	0	-	-0.0049	-	Kasumi-5 JCRB1398
chr19	1622116	G	A	Heterozygous	-	46	123.784	-	SNP	Novel	tvc.novel.768	TCF3	PN.TCF3_1_16	---	1622116	G	A	124	124	-	65	-	59	-	57	31	26	0.5197	-	0.0612	-	0.0002	-	-0.0002	-	231.24	-	1	-	0	-	0	-	0.0355	-	Kasumi-5 JCRB1398
chr19	1624007	A	G	Heterozygous	-	53.4	259.501	-	SNP	Novel	tvc.novel.769	TCF3	PN.TCF3_1_18	---	1624007	A	G	178	178	-	108	-	70	-	95	51	44	0.571	-	0.0475	-	0.0181	-	-0.016	-	72.4948	-	2	-	0	-	0	-	-0.1302	-	Kasumi-5 JCRB1398
chr19	1625558	G	A	Heterozygous	-	40.3	90.7543	-	SNP	Novel	tvc.novel.770	TCF3	PN.TCF3_1_19	---	1625558	G	A	61	62	-	38	-	24	-	25	18	7	0.6188	-	0.0222	-	-0.016	-	0.0376	-	137.621	-	2	-	0	-	0	-	0.1891	-	Kasumi-5 JCRB1398
chr19	1625811	T	C	Heterozygous	-	57.7	133.108	-	SNP	Novel	tvc.novel.771	TCF3	PN.TCF3_1_20	---	1625811	T	C	69	71	-	29	-	42	-	41	16	25	0.519	-	0.0047	-	0.0013	-	-0.0007	-	149.356	-	1	-	0	-	0	-	-0.0568	-	Kasumi-5 JCRB1398
chr19	1632198	A	-	Heterozygous	-	44.5	176.086	-	DEL	Novel	tvc.novel.772	TCF3	PN.TCF3_1_23	---	1632197	GA	G	199	200	-	105	-	95	-	89	48	41	0.5144	-	0.0194	-	-0.0167	-	0.0211	-	159.908	-	1	-	0	-	0	-	0.0211	-	Kasumi-5 JCRB1398
chr19	1650134	A	G	Homozygous	-	100	1280.52	-	SNP	Novel	tvc.novel.773	TCF3	PN.TCF3_1_26	---	1650134	A	G	167	172	-	82	-	90	-	172	82	90	0.5	-	0.0331	-	0	-	0	-	229.397	-	1	-	0	-	0	-	0	-	Kasumi-5 JCRB1398
chr19	3113305	G	C	Homozygous	-	100	2239.53	-	SNP	Novel	tvc.novel.774	GNA11	PN.GNA11_1_4	---	3113305	G	C	300	301	-	168	-	133	-	301	168	133	0.5	-	0.0441	-	0	-	0.0001	-	135.65	-	1	-	0	-	0	-	0	-	Kasumi-5 JCRB1398
chr19	3119184	T	G	Homozygous	-	100	542.824	-	SNP	Novel	tvc.novel.775	GNA11	PN.GNA11_1_9	---	3119184	T	G	73	73	-	26	-	47	-	73	26	47	0.5	-	0.1009	-	0	-	-0.0009	-	99.483	-	1	-	0	-	0	-	0	-	Kasumi-5 JCRB1398
chr19	3119239	C	T	Heterozygous	-	50	282.702	-	SNP	Novel	tvc.novel.776	GNA11	PN.GNA11_1_10	---	3119239	C	T	229	234	-	97	-	137	-	117	47	70	0.5133	-	0.0243	-	-0.0115	-	0.0132	-	160.74	-	2	-	0	-	0	-	-0.0198	-	Kasumi-5 JCRB1398
chr19	3119405	T	G	Heterozygous	-	48.1	1100.99	-	SNP	Novel	tvc.novel.778	GNA11	PN.GNA11_1_10	tvc.novel.777	3119405	TG	GG	159	160	-	63	-	97	-	77	29	48	0.5246	-	0.0067	-	0.0125	-	-0.004	-	178.311	-	1	-	0	-	0	-	-0.0365	-	Kasumi-5 JCRB1398
chr19	3119405	TG	GT	Heterozygous	-	50	1100.99	-	MNP	Novel	tvc.novel.777	GNA11	PN.GNA11_1_10	---	3119405	TG	GT	159	160	-	63	-	97	-	80	31	49	0.5231	-	0.1027	-	-0.2409	-	0.0458	-	35.1659	-	1	-	0	-	0	-	-0.0339	-	Kasumi-5 JCRB1398
chr19	4362480	G	A	Heterozygous	-	28.3	35.4356	-	SNP	Novel	tvc.novel.779	SH3GL1	PN.SH3GL1_1_4	---	4362480	G	A	179	180	-	104	-	76	-	51	41	10	0.7497	-	0.0087	-	0	-	0.0002	-	214.05	-	2	-	0	-	0	-	0.4464	-	Kasumi-5 JCRB1398
chr19	4362691	G	C	Heterozygous	-	47.8	81.2122	-	SNP	Novel	tvc.novel.780	SH3GL1	PN.SH3GL1_1_5	---	4362691	G	C	69	69	-	35	-	34	-	33	17	16	0.5079	-	0.0065	-	-0.0092	-	0.0102	-	252.092	-	3	-	0	-	0	-	0.0141	-	Kasumi-5 JCRB1398
chr19	4363568	AG	-	Homozygous	-	100	737.949	-	DEL	Novel	tvc.novel.781	SH3GL1	PN.SH3GL1_1_7	---	4363567	GAG	G	98	99	-	49	-	50	-	99	49	50	0.5	-	0.027	-	0	-	0	-	365.381	-	1	-	0	-	0	-	0	-	Kasumi-5 JCRB1398
chr19	17941254	T	C	Heterozygous	-	58.8	349.075	-	SNP	Novel	tvc.novel.782	JAK3	PN.JAK3_1_4	---	17941254	T	C	187	187	-	89	-	98	-	110	49	61	0.5306	-	0.0038	-	-0.0153	-	0.0127	-	213.967	-	2	-	0	-	0	-	-0.0565	-	Kasumi-5 JCRB1398
chr19	17941294	T	C	Heterozygous	-	41.4	132.881	-	SNP	Novel	tvc.novel.783	JAK3	PN.JAK3_1_4	---	17941294	T	C	186	186	-	87	-	99	-	77	39	38	0.5387	-	0.0084	-	0.0061	-	-0.0081	-	303.136	-	1	-	0	-	0	-	0.0692	-	Kasumi-5 JCRB1398
chr19	17946054	G	A	Heterozygous	-	49.2	288.018	-	SNP	Novel	tvc.novel.784	JAK3	PN.JAK3_1_12	---	17946054	G	A	248	250	-	133	-	117	-	123	68	55	0.521	-	0.0111	-	0.0032	-	-0.0029	-	199.364	-	3	-	0	-	0	-	0.0451	-	Kasumi-5 JCRB1398
chr19	17946871	-	G	Heterozygous	-	42.1	53.5433	-	INS	Novel	tvc.novel.785	JAK3	PN.JAK3_1_13	---	17946870	A	AG	140	140	-	48	-	92	-	59	23	36	0.5505	-	0.0623	-	-0.0018	-	0.0034	-	32.4626	-	1	-	0	-	0	-	0.0903	-	Kasumi-5 JCRB1398
chr19	17952609	T	G	Heterozygous	-	53.7	219.599	-	SNP	Novel	tvc.novel.786	JAK3	PN.JAK3_1_23	---	17952609	T	G	146	147	-	71	-	76	-	79	36	43	0.5274	-	0.0118	-	0.0092	-	-0.0072	-	335.713	-	1	-	0	-	0	-	-0.0436	-	Kasumi-5 JCRB1398
chr19	17953468	C	-	Homozygous	-	100	717.586	-	DEL	Novel	tvc.novel.787	JAK3	PN.JAK3_1_26	---	17953467	TC	T	121	130	-	40	-	90	-	130	40	90	0.5	-	0.1623	-	0	-	-0.0019	-	17.3407	-	4	-	0	-	0	-	0.0057	-	Kasumi-5 JCRB1398
chr19	17955001	CCC	TCT	Heterozygous	-	49.2	220.892	-	MNP	Novel	tvc.novel.788	JAK3	PN.JAK3_1_30	---	17955001	CCC	TCT	189	189	-	108	-	81	-	93	55	38	0.5205	-	0.0068	-	-0.0017	-	0.0016	-	427.351	-	4	-	0	-	0	-	0.0372	-	Kasumi-5 JCRB1398
chr19	17955021	G	A	Heterozygous	-	49.2	220.891	-	SNP	Novel	tvc.novel.789	JAK3	PN.JAK3_1_30	---	17955021	G	A	189	189	-	108	-	81	-	93	55	38	0.5205	-	0.0115	-	0.0005	-	-0.0004	-	241.772	-	1	-	0	-	0	-	0.0372	-	Kasumi-5 JCRB1398
chr19	18284651	G	T	Heterozygous	-	57.6	597.714	-	SNP	Novel	tvc.novel.790	IFI30	PN.IFI30_1_2	---	18284651	G	T	344	344	-	182	-	162	-	198	108	90	0.5165	-	0.0385	-	-0.0082	-	0.0066	-	180.807	-	1	-	0	-	0	-	0.0304	-	Kasumi-5 JCRB1398
chr19	18285751	G	C	Heterozygous	-	62	201.181	-	SNP	Novel	tvc.novel.791	IFI30	PN.IFI30_1_3	---	18285751	G	C	92	92	-	55	-	37	-	57	32	25	0.5373	-	0.0537	-	0.0021	-	-0.0021	-	72.2318	-	1	-	0	-	0	-	-0.0687	-	Kasumi-5 JCRB1398
chr19	18286546	T	A	Heterozygous	-	46.3	277.25	-	SNP	Novel	tvc.novel.792	IFI30	PN.IFI30_1_6	---	18286546	T	A	286	287	-	160	-	127	-	133	76	57	0.5142	-	0.0151	-	-0.0048	-	0.0055	-	420.803	-	1	-	0	-	0	-	0.0301	-	Kasumi-5 JCRB1398
chr19	18288069	A	G	Heterozygous	-	63.7	238.053	-	SNP	Novel	tvc.novel.793	IFI30	PN.IFI30_1_7	---	18288069	A	G	102	102	-	48	-	54	-	65	33	32	0.5371	-	0.0454	-	-0.0083	-	0.004	-	229.772	-	1	-	0	-	0	-	0.0684	-	Kasumi-5 JCRB1398
chr19	18288810	A	G	Heterozygous	-	52.8	323.194	-	SNP	Novel	tvc.novel.794	IFI30	PN.IFI30_1_10	---	18288810	A	G	230	231	-	127	-	104	-	122	67	55	0.5006	-	0.0397	-	-0.0148	-	0.0156	-	121.159	-	1	-	0	-	0	-	0.0025	-	Kasumi-5 JCRB1398
chr19	44055726	T	C	Homozygous	-	100	1727.65	-	SNP	Novel	tvc.novel.795	XRCC1	PN.XRCC1_1_11	---	44055726	T	C	230	232	-	131	-	101	-	232	131	101	0.5	-	0.0447	-	0	-	0	-	268.594	-	1	-	0	-	0	-	0	-	Kasumi-5 JCRB1398
chr19	49459104	A	G	Homozygous	-	100	992.74	-	SNP	Novel	tvc.novel.796	BAX	PN.BAX_1_3	---	49459104	A	G	132	134	-	74	-	60	-	134	74	60	0.5	-	0.0115	-	0	-	0	-	322.734	-	1	-	0	-	0	-	0	-	Kasumi-5 JCRB1398
chr19	49464971	G	A	Homozygous	-	100	692.24	-	SNP	Novel	tvc.novel.797	BAX	PN.BAX_1_9	---	49464971	G	A	93	93	-	54	-	39	-	93	54	39	0.5	-	0.0671	-	0	-	0	-	89.6769	-	1	-	0	-	0	-	0	-	Kasumi-5 JCRB1398
chr19	54647081	-	TG	Heterozygous	-	45.3	147.737	-	INS	Novel	tvc.novel.798	CNOT3	PN.CNOT3_1_3	---	54647080	G	GTG	154	159	-	80	-	79	-	72	32	40	0.5586	-	0.0257	-	-0.0101	-	0.0132	-	340.077	-	1	-	0	-	0	-	-0.1051	-	Kasumi-5 JCRB1398
chr19	54648085	C	T	Heterozygous	-	55.8	132.354	-	SNP	Novel	tvc.novel.799	CNOT3	PN.CNOT3_1_6	---	54648085	C	T	77	77	-	37	-	40	-	43	19	24	0.5388	-	0.0174	-	0.009	-	-0.0063	-	301.408	-	3	-	0	-	0	-	-0.0706	-	Kasumi-5 JCRB1398
chr19	54649671	T	C	Homozygous	-	100	1362.45	-	SNP	Novel	tvc.novel.800	CNOT3	PN.CNOT3_1_9	---	54649671	T	C	175	186	-	99	-	87	-	186	99	87	0.5	-	0.0096	-	0	-	0	-	381.912	-	1	-	0	-	0	-	0	-	Kasumi-5 JCRB1398
chr19	54652203	T	C	Heterozygous	-	39.5	58.9903	-	SNP	Novel	tvc.novel.801	CNOT3	PN.CNOT3_1_14	---	54652203	T	C	85	86	-	64	-	22	-	34	24	10	0.5479	-	0.0319	-	-0.0175	-	0.0213	-	86.4114	-	1	-	0	-	0	-	-0.0778	-	Kasumi-5 JCRB1398
chr19	54656709	A	T	Heterozygous	-	54.5	290.089	-	SNP	Novel	tvc.novel.802	CNOT3	PN.CNOT3_1_22	---	54656709	A	T	188	189	-	96	-	93	-	103	51	52	0.5128	-	0.0307	-	0.0085	-	-0.0061	-	161.241	-	1	-	0	-	0	-	-0.0277	-	Kasumi-5 JCRB1398
chr20	2361684	C	T	Homozygous	-	100	2819.82	-	SNP	Novel	tvc.novel.803	TGM6	PN.TGM6_1_1	---	2361684	C	T	379	379	-	175	-	204	-	379	175	204	0.5	-	0.0452	-	0	-	0	-	197.313	-	1	-	0	-	0	-	0	-	Kasumi-5 JCRB1398
chr20	2375262	A	G	Homozygous	-	99.8	2931.96	-	SNP	Novel	tvc.novel.804	TGM6	PN.TGM6_1_3	---	2375262	A	G	584	400	-	178	-	222	-	399	178	221	0.5011	-	0.0132	-	0.0124	-	0	-	145.559	-	1	-	0	-	0	-	0.0031	-	Kasumi-5 JCRB1398
chr20	2376963	T	A	Heterozygous	-	32.2	115.363	-	SNP	Novel	tvc.novel.805	TGM6	PN.TGM6_1_6	---	2376963	T	A	483	400	-	208	-	192	-	129	60	69	0.5547	-	0.014	-	-0.0006	-	0.0013	-	70.1175	-	2	-	0	-	0	-	-0.0634	-	Kasumi-5 JCRB1398
chr20	2380396	G	A	Heterozygous	-	31.6	88.9721	-	SNP	Novel	tvc.novel.806	TGM6	PN.TGM6_1_10	---	2380396	G	A	325	329	-	174	-	155	-	104	53	51	0.5193	-	0.0213	-	-0.0182	-	0.0409	-	320.449	-	1	-	0	-	0	-	-0.0185	-	Kasumi-5 JCRB1398
chr20	2398017	G	A	Heterozygous	-	63.2	869.504	-	SNP	Novel	tvc.novel.807	TGM6	PN.TGM6_1_17	---	2398017	G	A	443	399	-	146	-	253	-	252	82	170	0.5447	-	0.0321	-	-0.0233	-	0.0117	-	318.358	-	1	-	0	-	0	-	-0.0902	-	Kasumi-5 JCRB1398
chr20	2413126	C	T	Homozygous	-	99.6	1650.82	-	SNP	Novel	tvc.novel.808	TGM6	PN.TGM6_1_23	---	2413126	C	T	225	226	-	113	-	113	-	225	113	112	0.5022	-	0.0153	-	0.0091	-	0	-	54.3662	-	4	-	0	-	0	-	0.0042	-	Kasumi-5 JCRB1398
chr20	23028724	G	A	Heterozygous	-	69.5	801.966	-	SNP	Novel	tvc.novel.809	THBD	PN.THBD_1_2	---	23028724	G	A	284	285	-	122	-	163	-	198	87	111	0.5115	-	0.0169	-	0.0001	-	0	-	211.304	-	3	-	0	-	0	-	0.0187	-	Kasumi-5 JCRB1398
chr20	30661297	G	A	Homozygous	-	100	1576.99	-	SNP	Novel	tvc.novel.810	HCK	PN.HCK_1_4	---	30661297	G	A	210	212	-	91	-	121	-	212	91	121	0.5	-	0.1046	-	0	-	-0.0002	-	107.99	-	1	-	0	-	0	-	0	-	Kasumi-5 JCRB1398
chr20	30954295	A	G	Heterozygous	-	60.8	257.364	-	SNP	Novel	tvc.novel.811	ASXL1	PN.ASXL1_1_2	---	30954295	A	G	124	125	-	48	-	77	-	76	32	44	0.5385	-	0.0511	-	-0.0183	-	0.0099	-	148.376	-	1	-	0	-	0	-	0.066	-	Kasumi-5 JCRB1398
chr20	31022959	T	C	Homozygous	-	100	1509.35	-	SNP	Novel	tvc.novel.812	ASXL1	PN.ASXL1_1_22	---	31022959	T	C	203	203	-	106	-	97	-	203	106	97	0.5	-	0.0182	-	0	-	0	-	170.61	-	1	-	0	-	0	-	0	-	Kasumi-5 JCRB1398
chr20	31023500	C	T	Heterozygous	-	48.9	362.411	-	SNP	Novel	tvc.novel.813	ASXL1	PN.ASXL1_1_25	---	31023500	C	T	321	323	-	148	-	175	-	158	65	93	0.5475	-	0.0049	-	-0.0058	-	0.0061	-	372.637	-	1	-	0	-	0	-	-0.0861	-	Kasumi-5 JCRB1398
chr20	31024034	G	A	Heterozygous	-	50.9	210.332	-	SNP	Novel	tvc.novel.814	ASXL1	PN.ASXL1_1_28	---	31024034	G	A	163	163	-	78	-	85	-	83	40	43	0.5034	-	0.0107	-	0.0071	-	-0.007	-	417.123	-	1	-	0	-	0	-	0.0062	-	Kasumi-5 JCRB1398
chr20	31024207	C	T	Heterozygous	-	55.3	169.183	-	SNP	Novel	tvc.novel.815	ASXL1	PN.ASXL1_1_29	---	31024207	C	T	103	103	-	55	-	48	-	57	32	25	0.5276	-	0.0327	-	0.0249	-	-0.0194	-	61.1686	-	2	-	0	-	0	-	0.0504	-	Kasumi-5 JCRB1398
chr20	31024274	T	C	Heterozygous	-	43.6	88.9943	-	SNP	Novel	tvc.novel.816	ASXL1	PN.ASXL1_1_29	---	31024274	T	C	100	101	-	53	-	48	-	44	21	23	0.5474	-	0.0215	-	-0.0102	-	0.0152	-	119.903	-	1	-	0	-	0	-	-0.0974	-	Kasumi-5 JCRB1398
chr20	31025163	A	G	Heterozygous	-	47.4	199.853	-	SNP	Novel	tvc.novel.817	ASXL1	PN.ASXL1_1_34	---	31025163	A	G	189	190	-	92	-	98	-	90	43	47	0.5064	-	0.0278	-	-0.015	-	0.014	-	96.6646	-	1	-	0	-	0	-	-0.0173	-	Kasumi-5 JCRB1398
chr20	31025231	T	C	Heterozygous	-	47.1	192.942	-	SNP	Novel	tvc.novel.818	ASXL1	PN.ASXL1_1_34	---	31025231	T	C	186	187	-	88	-	99	-	88	41	47	0.5047	-	0.0028	-	-0.0212	-	0.0244	-	134.666	-	1	-	0	-	0	-	-0.0145	-	Kasumi-5 JCRB1398
chr20	36030939	G	C	Homozygous	-	99.5	1479.23	-	SNP	Novel	tvc.novel.819	SRC	PN.SRC_1_11	---	36030939	G	C	203	203	-	103	-	100	-	202	102	100	0.5024	-	0.0115	-	-0.1409	-	0.0013	-	68.7352	-	2	-	0	-	0	-	-0.0046	-	Kasumi-5 JCRB1398
chr20	39788855	A	G	Heterozygous	-	50.9	339.223	-	SNP	Novel	tvc.novel.820	PLCG1	PN.PLCG1_1_7	---	39788855	A	G	269	269	-	124	-	145	-	137	58	79	0.5381	-	0.0136	-	0.0107	-	-0.0093	-	273.994	-	1	-	0	-	0	-	-0.0695	-	Kasumi-5 JCRB1398
chr20	39794489	G	A	Heterozygous	-	46.6	208.023	-	SNP	Novel	tvc.novel.821	PLCG1	PN.PLCG1_1_21	---	39794489	G	A	208	208	-	106	-	102	-	97	42	55	0.5764	-	0.0043	-	0.0005	-	-0.0004	-	239.589	-	1	-	0	-	0	-	-0.1383	-	Kasumi-5 JCRB1398
chr20	39797465	T	C	Heterozygous	-	50.9	222.272	-	SNP	Novel	tvc.novel.822	PLCG1	PN.PLCG1_1_28	---	39797465	T	C	172	173	-	75	-	98	-	88	43	45	0.5553	-	0.03	-	-0.0068	-	0.0055	-	155.557	-	1	-	0	-	0	-	0.0962	-	Kasumi-5 JCRB1398
chr20	46267950	C	T	Homozygous	-	100	801.283	-	SNP	Novel	tvc.novel.823	NCOA3	PN.NCOA3_1_25	---	46267950	C	T	108	108	-	60	-	48	-	108	60	48	0.5	-	0.0222	-	0	-	0	-	252.616	-	1	-	0	-	0	-	0	-	Kasumi-5 JCRB1398
chr20	57415995	A	G	Homozygous	-	99.4	1262.77	-	SNP	Novel	tvc.novel.824	GNAS	PN.GNAS_1_6	---	57415995	A	G	172	174	-	72	-	102	-	173	71	102	0.5035	-	0.0073	-	0.0058	-	0	-	328.171	-	1	-	0	-	0	-	-0.0068	-	Kasumi-5 JCRB1398
chr20	57478807	C	T	Homozygous	-	100	1494.88	-	SNP	Novel	tvc.novel.825	GNAS	PN.GNAS_1_26	---	57478807	C	T	201	201	-	103	-	98	-	201	103	98	0.5	-	0.0557	-	0	-	-0.0002	-	75.0567	-	2	-	0	-	0	-	0	-	Kasumi-5 JCRB1398
chr20	57570568	G	A	Heterozygous	-	50.8	161.826	-	SNP	Novel	tvc.novel.826	CTSZ	PN.CTSZ_1_1	---	57570568	G	A	124	124	-	53	-	71	-	63	27	36	0.5012	-	0.0205	-	-0.0133	-	0.0126	-	145.463	-	1	-	0	-	0	-	0.0021	-	Kasumi-5 JCRB1398
chr20	57571763	A	G	Heterozygous	-	53.8	577.604	-	SNP	Novel	tvc.novel.827	CTSZ	PN.CTSZ_1_4	---	57571763	A	G	405	400	-	215	-	185	-	215	117	98	0.5067	-	0.0235	-	0.0013	-	-0.0011	-	217.523	-	1	-	0	-	0	-	-0.0067	-	Kasumi-5 JCRB1398
chr20	57572614	T	C	Heterozygous	-	50	98.9486	-	SNP	Novel	tvc.novel.828	CTSZ	PN.CTSZ_1_5	---	57572614	T	C	75	76	-	46	-	30	-	38	24	14	0.5278	-	0.0602	-	0.0038	-	-0.0048	-	55.7859	-	3	-	0	-	0	-	0.0349	-	Kasumi-5 JCRB1398
chr20	57572675	A	G	Homozygous	-	100	583.594	-	SNP	Novel	tvc.novel.829	CTSZ	PN.CTSZ_1_5	---	57572675	A	G	78	78	-	45	-	33	-	78	45	33	0.5	-	0.0052	-	0	-	0	-	408.167	-	1	-	0	-	0	-	0	-	Kasumi-5 JCRB1398
chr21	36164405	G	T	Heterozygous	-	54.2	252.612	-	SNP	Novel	tvc.novel.830	RUNX1	PN.RUNX1_1_1	---	36164405	G	T	166	166	-	56	-	110	-	90	34	56	0.5439	-	0.0166	-	-0.0265	-	0.0223	-	358.021	-	4	-	0	-	0	-	0.0806	-	Kasumi-5 JCRB1398
chr21	36193871	T	C	Homozygous	-	100	928.016	-	SNP	Novel	tvc.novel.831	RUNX1	PN.RUNX1_1_5	---	36193871	T	C	124	125	-	58	-	67	-	125	58	67	0.5	-	0.0717	-	0	-	0.0005	-	66.0082	-	1	-	0	-	0	-	0	-	Kasumi-5 JCRB1398
chr21	36206932	G	A	Homozygous	-	100	1040.34	-	SNP	Novel	tvc.novel.832	RUNX1	PN.RUNX1_1_8	---	36206932	G	A	140	140	-	74	-	66	-	140	74	66	0.5	-	0.0124	-	0	-	0	-	279.107	-	6	-	0	-	0	-	0	-	Kasumi-5 JCRB1398
chr21	36421036	T	C	Heterozygous	-	39.1	114.667	-	SNP	Novel	tvc.novel.833	RUNX1	PN.RUNX1_1_14	---	36421036	T	C	189	192	-	97	-	95	-	75	37	38	0.5119	-	0.004	-	-0.0118	-	0.0196	-	337.365	-	1	-	0	-	0	-	-0.0165	-	Kasumi-5 JCRB1398
chr21	42808015	A	G	Heterozygous	-	47.5	72.0643	-	SNP	Novel	tvc.novel.834	MX1	PN.MX1_1_3	---	42808015	A	G	61	61	-	17	-	44	-	29	8	21	0.5035	-	0.0313	-	-0.0141	-	0.0162	-	80.6021	-	1	-	0	-	0	-	-0.0063	-	Kasumi-5 JCRB1398
chr21	42821265	A	G	Heterozygous	-	52	334.589	-	SNP	Novel	tvc.novel.835	MX1	PN.MX1_1_16	---	42821265	A	G	254	254	-	137	-	117	-	132	74	58	0.5214	-	0.0239	-	0.0173	-	-0.0208	-	45.7068	-	3	-	0	-	0	-	0.0392	-	Kasumi-5 JCRB1398
chr21	42824449	C	T	Heterozygous	-	56.6	371.03	-	SNP	Novel	tvc.novel.836	MX1	PN.MX1_1_18	---	42824449	C	T	219	221	-	101	-	120	-	125	50	75	0.558	-	0.0249	-	-0.0058	-	0.0037	-	207.488	-	1	-	0	-	0	-	-0.1089	-	Kasumi-5 JCRB1398
chr21	42824661	A	G	Heterozygous	-	57.6	236.709	-	SNP	Novel	tvc.novel.837	MX1	PN.MX1_1_19	---	42824661	A	G	132	132	-	65	-	67	-	76	38	38	0.5076	-	0.0371	-	-0.0002	-	0.0002	-	122.737	-	1	-	0	-	0	-	0.0139	-	Kasumi-5 JCRB1398
chr21	42830400	-	GTCCCCTCCTCACAGTGTCCCCTCCTCACAGT	Heterozygous	-	48.2	213.228	-	INS	Novel	tvc.novel.838	MX1	PN.MX1_1_21	---	42830399	A	AGTCCCCTCCTCACAGTGTCCCCTCCTCACAGT	191	191	-	99	-	92	-	92	51	41	0.5362	-	0.0214	-	-0.0069	-	0.0058	-	408.849	-	1	-	0	-	0	-	0.0566	-	Kasumi-5 JCRB1398
chr21	44515504	T	C	Homozygous	-	99.5	1470.66	-	SNP	Novel	tvc.novel.839	U2AF1	PN.U2AF1_1_5	---	44515504	T	C	202	202	-	100	-	102	-	201	99	102	0.5025	-	0.0728	-	-0.0237	-	0.0002	-	212.316	-	1	-	0	-	0	-	-0.0048	-	Kasumi-5 JCRB1398
chr21	44515685	T	C	Homozygous	-	100	1309.65	-	SNP	Novel	tvc.novel.840	U2AF1	PN.U2AF1_1_6	---	44515685	T	C	176	176	-	85	-	91	-	176	85	91	0.5	-	0.0311	-	0	-	0.0001	-	116.048	-	2	-	0	-	0	-	0	-	Kasumi-5 JCRB1398
chr21	46934826	G	A	Heterozygous	-	58.9	327.823	-	SNP	Novel	tvc.novel.841	SLC19A1	PN.SLC19A1_1_1	---	46934826	G	A	175	175	-	82	-	93	-	103	44	59	0.5418	-	0.0237	-	-0.0247	-	0.0178	-	74.1773	-	1	-	0	-	0	-	-0.077	-	Kasumi-5 JCRB1398
chr21	46934861	A	C	Heterozygous	-	58.9	327.825	-	SNP	Novel	tvc.novel.842	SLC19A1	PN.SLC19A1_1_1	---	46934861	A	C	175	175	-	82	-	93	-	103	44	59	0.5418	-	0.0245	-	0.0064	-	-0.0048	-	77.0823	-	2	-	0	-	0	-	-0.077	-	Kasumi-5 JCRB1398
chr21	46936228	-	C	Heterozygous	-	48.3	69.2409	-	INS	Novel	tvc.novel.843	SLC19A1	PN.SLC19A1_1_6	---	46936227	GCCCCCCCGAC	GCCCCCCCCGAC	119	151	-	80	-	71	-	73	34	39	0.5638	-	0.1962	-	-0.0229	-	0.0042	-	10.949	-	7	-	0	-	0	-	-0.0394	-	Kasumi-5 JCRB1398
chr21	46936263	G	C	Heterozygous	-	59.1	283.804	-	SNP	Novel	tvc.novel.845	SLC19A1	PN.SLC19A1_1_6	---	46936263	G	C	142	149	-	78	-	71	-	88	49	39	0.5335	-	0.0665	-	0.0084	-	-0.0031	-	58.3488	-	6	-	0	-	0	-	0.105	-	Kasumi-5 JCRB1398
chr21	46951556	A	G	Heterozygous	-	44.9	184.126	-	SNP	Novel	tvc.novel.846	SLC19A1	PN.SLC19A1_1_11	---	46951556	A	G	204	205	-	105	-	100	-	92	51	41	0.5423	-	0.0604	-	-0.0004	-	0.0005	-	186.945	-	1	-	0	-	0	-	0.0826	-	Kasumi-5 JCRB1398
chr21	46952094	T	C	Heterozygous	-	43	123.354	-	SNP	Novel	tvc.novel.847	SLC19A1	PN.SLC19A1_1_14	---	46952094	T	C	150	151	-	81	-	70	-	65	31	34	0.5593	-	0.0698	-	-0.0061	-	0.0109	-	100.338	-	1	-	0	-	0	-	-0.1126	-	Kasumi-5 JCRB1398
chr21	46957794	T	C	Heterozygous	-	48.1	338.214	-	SNP	Novel	tvc.novel.848	SLC19A1	PN.SLC19A1_1_18	---	46957794	T	C	315	316	-	140	-	176	-	152	75	77	0.5505	-	0.0245	-	0.0112	-	-0.0287	-	191.253	-	1	-	0	-	0	-	0.0951	-	Kasumi-5 JCRB1398
chr21	46957916	G	A	Heterozygous	-	47.9	336.531	-	SNP	Novel	tvc.novel.849	SLC19A1	PN.SLC19A1_1_18	---	46957916	G	A	317	317	-	138	-	179	-	152	73	79	0.5452	-	0.0105	-	0.0036	-	-0.0042	-	357.17	-	1	-	0	-	0	-	0.0822	-	Kasumi-5 JCRB1398
chr22	22599057	A	G	Heterozygous	-	49.6	159.722	-	SNP	Novel	tvc.novel.850	VPREB1	PN.VPREB1_1_1	---	22599057	A	G	131	131	-	67	-	64	-	65	30	35	0.5498	-	0.005	-	-0.0081	-	0.0096	-	203.847	-	1	-	0	-	0	-	-0.0903	-	Kasumi-5 JCRB1398
chr22	23523630	C	A	Heterozygous	-	46.4	89.8057	-	SNP	Novel	tvc.novel.851	BCR	PN.BCR_1_4	---	23523630	C	A	84	84	-	43	-	41	-	39	24	15	0.604	-	0.0344	-	-0.0013	-	0.0011	-	235.212	-	2	-	0	-	0	-	0.1859	-	Kasumi-5 JCRB1398
chr22	23603957	T	G	Homozygous	-	100	365.555	-	SNP	Novel	tvc.novel.852	BCR	PN.BCR_1_14	---	23603957	T	G	49	49	-	13	-	36	-	49	13	36	0.5	-	0.0632	-	0	-	0.0002	-	59.6194	-	2	-	0	-	0	-	0	-	Kasumi-5 JCRB1398
chr22	23653880	G	A	Homozygous	-	98.2	795.036	-	SNP	Novel	tvc.novel.853	BCR	PN.BCR_1_30	---	23653880	G	A	114	114	-	63	-	51	-	112	62	50	0.501	-	0.0308	-	-0.0023	-	0.0004	-	89.3949	-	1	-	0	-	0	-	0.0018	-	Kasumi-5 JCRB1398
chr22	23655219	G	A	Homozygous	-	98.4	863.014	-	SNP	Novel	tvc.novel.854	BCR	PN.BCR_1_31	---	23655219	G	A	122	123	-	62	-	61	-	121	61	60	0.5001	-	0.065	-	-0.0015	-	0.0005	-	66.5066	-	2	-	0	-	0	-	0.0003	-	Kasumi-5 JCRB1398
chr22	23657735	G	A	Homozygous	-	100	832.624	-	SNP	Novel	tvc.novel.855	BCR	PN.BCR_1_35	---	23657735	G	A	112	112	-	56	-	56	-	112	56	56	0.5	-	0.0044	-	0	-	0	-	365.018	-	2	-	0	-	0	-	0	-	Kasumi-5 JCRB1398
chr22	23657766	G	A	Homozygous	-	100	819.604	-	SNP	Novel	tvc.novel.856	BCR	PN.BCR_1_35	---	23657766	G	A	107	110	-	54	-	56	-	110	54	56	0.5	-	0.0114	-	0	-	0	-	124.164	-	3	-	0	-	0	-	0	-	Kasumi-5 JCRB1398
chr22	24167513	G	A	Heterozygous	-	56.4	188.774	-	SNP	Novel	tvc.novel.857	SMARCB1	PN.SMARCB1_1_9	---	24167513	G	A	109	110	-	54	-	56	-	62	35	27	0.5734	-	0.0516	-	-0.0095	-	0.0092	-	342.995	-	2	-	0	-	0	-	0.1296	-	Kasumi-5 JCRB1398
chr22	24176287	G	A	Homozygous	-	100	973.508	-	SNP	Novel	tvc.novel.858	SMARCB1	PN.SMARCB1_1_12	---	24176287	G	A	131	131	-	70	-	61	-	131	70	61	0.5	-	0.0419	-	0	-	0.0003	-	62.3195	-	3	-	0	-	0	-	0	-	Kasumi-5 JCRB1398
chr22	37622815	A	G	Heterozygous	-	50	152.858	-	SNP	Novel	tvc.novel.859	RAC2	PN.RAC2_1_1	---	37622815	A	G	121	122	-	67	-	55	-	61	38	23	0.5756	-	0.0045	-	-0.0067	-	0.009	-	327.282	-	1	-	0	-	0	-	0.1481	-	Kasumi-5 JCRB1398
chr22	37622881	-	T	Heterozygous	-	48.3	72.8774	-	INS	Novel	tvc.novel.860	RAC2	PN.RAC2_1_1	---	37622880	G	GT	111	118	-	63	-	55	-	57	34	23	0.5634	-	0.1168	-	0.0559	-	-0.062	-	30.4203	-	1	-	0	-	0	-	0.0639	-	Kasumi-5 JCRB1398
chr22	37622884	CGGGGGG	GGGGTGC	Heterozygous	-	50.4	146.789	-	MNP	Novel	tvc.novel.861	RAC2	PN.RAC2_1_1	---	37622884	CGGGGGG	GGGGTGC	99	113	-	63	-	50	-	57	34	23	0.5398	-	0.0035	-	0.0069	-	-0.0065	-	302.503	-	1	-	0	-	0	-	0.1133	-	Kasumi-5 JCRB1398
chr22	37627234	T	C	Homozygous	-	100	1280.01	-	SNP	Novel	tvc.novel.862	RAC2	PN.RAC2_1_2	---	37627234	T	C	169	172	-	88	-	84	-	172	88	84	0.5	-	0.0326	-	0	-	0	-	250.336	-	1	-	0	-	0	-	0	-	Kasumi-5 JCRB1398
chr22	37627246	G	C	Homozygous	-	100	1262.63	-	SNP	Novel	tvc.novel.863	RAC2	PN.RAC2_1_2	---	37627246	G	C	166	170	-	86	-	84	-	170	86	84	0.5	-	0.0127	-	0	-	0	-	390.996	-	1	-	0	-	0	-	0	-	Kasumi-5 JCRB1398
chr22	37627845	G	A	Homozygous	-	99.4	1279.61	-	SNP	Novel	tvc.novel.864	RAC2	PN.RAC2_1_4	---	37627845	G	A	176	176	-	139	-	37	-	175	139	36	0.5068	-	0.0696	-	-0.0495	-	0	-	352.262	-	2	-	0	-	0	-	0.013	-	Kasumi-5 JCRB1398
chr22	37628054	-	G	Homozygous	-	100	2196.75	-	INS	Novel	tvc.novel.865	RAC2	PN.RAC2_1_5	---	37628053	A	AG	423	396	-	191	-	205	-	396	191	205	0.5	-	0.0782	-	0	-	-0.0004	-	20.6197	-	2	-	0	-	0	-	0	-	Kasumi-5 JCRB1398
chr22	37628145	A	G	Heterozygous	-	58	369.348	-	SNP	Novel	tvc.novel.866	RAC2	PN.RAC2_1_5	---	37628145	A	G	205	205	-	76	-	129	-	119	40	79	0.5378	-	0.1544	-	-0.0004	-	-0.0008	-	58.1949	-	2	-	0	-	0	-	-0.0696	-	Kasumi-5 JCRB1398
chr22	37628993	T	G	Heterozygous	-	57.9	286.207	-	SNP	Novel	tvc.novel.867	RAC2	PN.RAC2_1_7	---	37628993	T	G	158	159	-	88	-	71	-	92	57	35	0.5678	-	0.0174	-	-0.0066	-	0.0038	-	255.186	-	1	-	0	-	0	-	0.1183	-	Kasumi-5 JCRB1398
chr22	37637653	G	C	Heterozygous	-	44.7	128.612	-	SNP	Novel	tvc.novel.868	RAC2	PN.RAC2_1_8	---	37637653	G	C	140	141	-	69	-	72	-	63	35	28	0.566	-	0.0119	-	0.0042	-	-0.0042	-	223.913	-	2	-	0	-	0	-	0.1124	-	Kasumi-5 JCRB1398
chr22	39770597	A	G	Homozygous	-	100	1287.28	-	SNP	Novel	tvc.novel.869	SYNGR1	PN.SYNGR1_1_6	---	39770597	A	G	173	173	-	88	-	85	-	173	88	85	0.5	-	0.0092	-	0	-	0	-	73.9695	-	1	-	0	-	0	-	0	-	Kasumi-5 JCRB1398
chr22	39777823	-	CAA	Homozygous	-	100	1702.25	-	INS	Novel	tvc.novel.870	SYNGR1	PN.SYNGR1_1_11	---	39777822	C	CCAA	229	229	-	108	-	121	-	229	108	121	0.5	-	0.0141	-	0	-	0	-	351.718	-	3	-	0	-	0	-	0	-	Kasumi-5 JCRB1398
chrX	1537002	C	G	Homozygous	-	100	668.105	-	SNP	Novel	tvc.novel.871	ASMTL	PN.ASMTL_1_5	---	1537002	C	G	90	90	-	39	-	51	-	90	39	51	0.5	-	0.0132	-	0	-	-0.0001	-	59.4151	-	3	-	0	-	0	-	0	-	Kasumi-5 JCRB1398
chrX	1546792	G	A	Homozygous	-	97.9	1327.16	-	SNP	Novel	tvc.novel.872	ASMTL	PN.ASMTL_1_12	---	1546792	G	A	170	192	-	100	-	92	-	188	98	90	0.5004	-	0.0384	-	-0.0008	-	0	-	210.4	-	1	-	0	-	0	-	-0.0051	-	Kasumi-5 JCRB1398
chrX	1546876	A	G	Homozygous	-	100	1009.72	-	SNP	Novel	tvc.novel.873	ASMTL	PN.ASMTL_1_12	---	1546876	A	G	133	136	-	63	-	73	-	136	63	73	0.5	-	0.0552	-	0	-	0	-	97.456	-	1	-	0	-	0	-	0	-	Kasumi-5 JCRB1398
chrX	1558072	G	A	Heterozygous	-	47.8	81.2131	-	SNP	Novel	tvc.novel.874	ASMTL	PN.ASMTL_1_18	---	1558072	G	A	69	69	-	26	-	43	-	33	14	19	0.5492	-	0.0301	-	-0.027	-	0.0292	-	95.0467	-	1	-	0	-	0	-	0.0883	-	Kasumi-5 JCRB1398
chrX	15817963	A	G	Homozygous	-	100	401.564	-	SNP	Novel	tvc.novel.875	ZRSR2	PN.ZRSR2_1_3	---	15817963	A	G	54	54	-	26	-	28	-	54	26	28	0.5	-	0.099	-	0	-	0.0001	-	234.803	-	1	-	0	-	0	-	0	-	Kasumi-5 JCRB1398
chrX	15818115	T	-	Homozygous	-	100	313.595	-	DEL	Novel	tvc.novel.876	ZRSR2	PN.ZRSR2_1_3	---	15818114	AT	A	52	52	-	23	-	29	-	52	23	29	0.5	-	0.1426	-	0	-	-0.0037	-	26.3059	-	4	-	0	-	0	-	0	-	Kasumi-5 JCRB1398
chrX	15827524	T	G	Homozygous	-	100	421.846	-	SNP	Novel	tvc.novel.877	ZRSR2	PN.ZRSR2_1_8	---	15827524	T	G	55	57	-	18	-	39	-	57	18	39	0.5	-	0.0624	-	0	-	0	-	304.62	-	1	-	0	-	0	-	0	-	Kasumi-5 JCRB1398
chrX	15836648	T	G	Homozygous	-	100	616.739	-	SNP	Novel	tvc.novel.878	ZRSR2	PN.ZRSR2_1_11	---	15836648	T	G	85	86	-	42	-	44	-	86	42	44	0.5	-	0.0245	-	-0.0692	-	0.0001	-	397.315	-	3	-	0	-	0	-	0.0111	-	Kasumi-5 JCRB1398
chrX	15838366	C	T	Homozygous	-	100	707.807	-	SNP	Novel	tvc.novel.879	ZRSR2	PN.ZRSR2_1_13	---	15838366	C	T	95	95	-	44	-	51	-	95	44	51	0.5	-	0.0315	-	0	-	0	-	269.876	-	1	-	0	-	0	-	0	-	Kasumi-5 JCRB1398
chrX	39922359	A	G	Homozygous	-	100	384.254	-	SNP	Novel	tvc.novel.880	BCOR	PN.BCOR_1_12	---	39922359	A	G	52	52	-	26	-	26	-	52	26	26	0.5	-	0.0678	-	0	-	0.0001	-	168.7	-	1	-	0	-	0	-	0	-	Kasumi-5 JCRB1398
chrX	39932907	T	C	Homozygous	-	100	483.25	-	SNP	Novel	tvc.novel.881	BCOR	PN.BCOR_1_28	---	39932907	T	C	65	65	-	38	-	27	-	65	38	27	0.5	-	0.0562	-	0	-	0.0008	-	78.668	-	1	-	0	-	0	-	0	-	Kasumi-5 JCRB1398
chrX	39933339	A	G	Homozygous	-	100	512.215	-	SNP	Novel	tvc.novel.882	BCOR	PN.BCOR_1_31	---	39933339	A	G	67	69	-	34	-	35	-	69	34	35	0.5	-	0.0274	-	0	-	0	-	403.509	-	1	-	0	-	0	-	0	-	Kasumi-5 JCRB1398
chrX	44833841	C	A	Homozygous	-	100	378.268	-	SNP	Novel	tvc.novel.883	KDM6A	PN.KDM6A_1_7	---	44833841	C	A	51	51	-	29	-	22	-	51	29	22	0.5	-	0.1134	-	0	-	-0.0019	-	59.2958	-	2	-	0	-	0	-	0	-	Kasumi-5 JCRB1398
chrX	44938563	G	A	Homozygous	-	100	503.863	-	SNP	Novel	tvc.novel.884	KDM6A	PN.KDM6A_1_37	---	44938563	G	A	68	68	-	34	-	34	-	68	34	34	0.5	-	0.0232	-	0	-	0	-	215.372	-	1	-	0	-	0	-	0	-	Kasumi-5 JCRB1398
chrX	53430830	A	G	Homozygous	-	100	601.183	-	SNP	Novel	tvc.novel.885	SMC1A	PN.SMC1A_1_18	---	53430830	A	G	81	81	-	30	-	51	-	81	30	51	0.5	-	0.0149	-	0	-	0	-	283.336	-	1	-	0	-	0	-	0	-	Kasumi-5 JCRB1398
chrX	53436232	G	T	Homozygous	-	100	683.034	-	SNP	Novel	tvc.novel.886	SMC1A	PN.SMC1A_1_26	---	53436232	G	T	92	96	-	56	-	40	-	96	56	40	0.5	-	0.0442	-	0	-	0	-	212.536	-	2	-	0	-	0	-	0	-	Kasumi-5 JCRB1398
chrX	76937963	G	C	Homozygous	-	100	557.643	-	SNP	Novel	tvc.novel.887	ATRX	PN.ATRX_1_46	---	76937963	G	C	75	75	-	37	-	38	-	75	37	38	0.5	-	0.0088	-	0	-	0	-	271.795	-	1	-	0	-	0	-	0	-	Kasumi-5 JCRB1398
chrX	76940534	A	G	Homozygous	-	100	585.907	-	SNP	Novel	tvc.novel.888	ATRX	PN.ATRX_1_59	---	76940534	A	G	79	79	-	45	-	34	-	79	45	34	0.5	-	0.0434	-	0	-	0.0001	-	80.4497	-	4	-	0	-	0	-	0	-	Kasumi-5 JCRB1398
chrX	129147079	T	C	Homozygous	-	100	832.57	-	SNP	Novel	tvc.novel.889	BCORL1	PN.BCORL1_1_4	---	129147079	T	C	112	112	-	54	-	58	-	112	54	58	0.5	-	0.0185	-	0	-	0	-	58.4845	-	2	-	0	-	0	-	0	-	Kasumi-5 JCRB1398
chrX	153629155	A	G	Homozygous	-	99.3	1055.42	-	SNP	Novel	tvc.novel.890	RPL10	PN.RPL10_1_7	---	153629155	A	G	146	146	-	64	-	82	-	145	64	81	0.5031	-	0.0452	-	-0.0739	-	0.0005	-	135.572	-	2	-	0	-	0	-	0.0058	-	Kasumi-5 JCRB1398

## Sheet: Kasumi-7
Chrom	Position	Ref	Variant	Allele Call	Filter	Frequency	Quality	Filter	Type	Allele Source	Allele Name	Gene ID	Region Name	Subset Of	VCF Position	VCF Ref	VCF Variant	Original Coverage	Coverage	Filter	Coverage+	Filter	Coverage-	Filter	Allele Cov	Allele Cov+	Allele Cov-	Strand Bias	Filter	Common Signal Shift	Filter	Reference Signal Shift	Filter	Variant Signal Shift	Filter	Relative Read Quality	Filter	HP Length	Filter	Context Error+	Filter	Context Error-	Filter	Context Strand Bias	Filter	Sample Name
chr1	3607520	G	A	Heterozygous	-	49.1	136.761	-	SNP	Novel	tvc.novel.1	TP73	PN.TP73_1_3	---	3607520	G	A	114	114	-	62	-	52	-	56	33	23	0.5461	-	0.005	-	0.0043	-	-0.0039	-	388.973	-	1	-	0	-	0	-	0.0833	-	Kasumi-7 JCRB1401
chr1	3638674	C	T	Homozygous	-	100	1162.74	-	SNP	Novel	tvc.novel.2	TP73	PN.TP73_1_7	---	3638674	C	T	156	156	-	80	-	76	-	156	80	76	0.5	-	0.0433	-	0	-	-0.0001	-	101.139	-	2	-	0	-	0	-	0	-	Kasumi-7 JCRB1401
chr1	3640085	C	G	Homozygous	-	100	2486.91	-	SNP	Novel	tvc.novel.3	TP73	PN.TP73_1_10	---	3640085	C	G	330	336	-	182	-	154	-	336	182	154	0.5	-	0.0593	-	0	-	0.0001	-	59.9563	-	1	-	0	-	0	-	0	-	Kasumi-7 JCRB1401
chr1	3640135	CTGC	-	Homozygous	-	96.2	50	-	DEL	Novel	tvc.novel.4	TP73	PN.TP73_1_10	---	3640134	TCTGC	T	343	343	-	184	-	159	-	330	178	152	0	-	0	-	0	-	0	-	0	-	0	-	0	-	0	-	0	-	Kasumi-7 JCRB1401
chr1	3640136	TGCC	-	Homozygous	-	100	2520.04	-	DEL	Novel	tvc.novel.5	TP73	PN.TP73_1_10	---	3640135	CTGCC	C	339	339	-	182	-	157	-	339	182	157	0.5	-	0.014	-	0	-	0	-	341.837	-	1	-	0	-	0	-	0	-	Kasumi-7 JCRB1401
chr1	3644349	A	G	Heterozygous	-	52.4	403.258	-	SNP	Novel	tvc.novel.6	TP73	PN.TP73_1_13	---	3644349	A	G	296	296	-	131	-	165	-	155	69	86	0.5026	-	0.0472	-	-0.0039	-	0.0008	-	177.615	-	1	-	0	-	0	-	0.0114	-	Kasumi-7 JCRB1401
chr1	3644374	A	G	Heterozygous	-	52.7	408.065	-	SNP	Novel	tvc.novel.7	TP73	PN.TP73_1_13	---	3644374	A	G	295	296	-	130	-	166	-	156	70	86	0.5096	-	0.0127	-	-0.0029	-	0.0016	-	293.522	-	1	-	0	-	0	-	0.0203	-	Kasumi-7 JCRB1401
chr1	3644669	C	T	Heterozygous	-	50.7	336.802	-	SNP	Novel	tvc.novel.8	TP73	PN.TP73_1_14	---	3644669	C	T	268	270	-	156	-	114	-	137	83	54	0.529	-	0.0536	-	0.004	-	-0.0041	-	77.0176	-	4	-	0	-	0	-	0.0519	-	Kasumi-7 JCRB1401
[truncated: 968 more rows]

## Sheet: Kasumi-8
Chrom	Position	Ref	Variant	Allele Call	Filter	Frequency	Quality	Filter	Type	Allele Source	Allele Name	Gene ID	Region Name	Subset Of	VCF Position	VCF Ref	VCF Variant	Original Coverage	Coverage	Filter	Coverage+	Filter	Coverage-	Filter	Allele Cov	Allele Cov+	Allele Cov-	Strand Bias	Filter	Common Signal Shift	Filter	Reference Signal Shift	Filter	Variant Signal Shift	Filter	Relative Read Quality	Filter	HP Length	Filter	Context Error+	Filter	Context Error-	Filter	Context Strand Bias	Filter	Sample Name
[truncated: 944 more rows]

[truncated: 2 more sheets: Kasumi-9, Kasumi-10]
