# Supplementary material for: Kasumi leukemia cell lines: characterization of tumor genomes with ethnic origin and scales of genomic alterations
Source: Hum Cell. 2020 Mar 16;33(3):868–76. doi: 10.1007/s13577-020-00347-5 (PMC7324421; doi:10.1007/s13577-020-00347-5)
Supplement: Supplementary file 4 — Supplementary file4 (XLSX 504 kb) [file 13577_2020_347_MOESM4_ESM.xlsx]

## Sheet: Kasumi-1
##fileformat=VCFv4.1
##INFO=<ID=OID,Number=.,Type=String,Description="List of original Hotspot IDs">
##INFO=<ID=OPOS,Number=.,Type=Integer,Description="List of original allele positions">
##INFO=<ID=OREF,Number=.,Type=String,Description="List of original reference bases">
##INFO=<ID=OALT,Number=.,Type=String,Description="List of original variant bases">
##INFO=<ID=OMAPALT,Number=.,Type=String,Description="Maps OID,OPOS,OREF,OALT entries to specific ALT alleles">
##FILTER=<ID=NOCALL,Description="Generic filter. Filtering details stored in FR info tag.">
##FORMAT=<ID=AF,Number=A,Type=Float,Description="Allele frequency based on Flow Evaluator observation counts">
##FORMAT=<ID=AO,Number=A,Type=Integer,Description="Alternate allele observation count">
##FORMAT=<ID=DP,Number=1,Type=Integer,Description="Read Depth">
##FORMAT=<ID=FAO,Number=A,Type=Integer,Description="Flow Evaluator Alternate allele observation count">
##FORMAT=<ID=FDP,Number=1,Type=Integer,Description="Flow Evaluator Read Depth">
##FORMAT=<ID=FRO,Number=1,Type=Integer,Description="Flow Evaluator Reference allele observation count">
##FORMAT=<ID=FSAF,Number=A,Type=Integer,Description="Flow Evaluator Alternate allele observations on the forward strand">
##FORMAT=<ID=FSAR,Number=A,Type=Integer,Description="Flow Evaluator Alternate allele observations on the reverse strand">
##FORMAT=<ID=FSRF,Number=1,Type=Integer,Description="Flow Evaluator reference observations on the forward strand">
##FORMAT=<ID=FSRR,Number=1,Type=Integer,Description="Flow Evaluator reference observations on the reverse strand">
##FORMAT=<ID=GQ,Number=1,Type=Integer,Description="Genotype Quality, the Phred-scaled marginal (or unconditional) probability of the called genotype">
##FORMAT=<ID=GT,Number=1,Type=String,Description="Genotype">
##FORMAT=<ID=MAF,Number=A,Type=Float,Description="MAO / MDP">
##FORMAT=<ID=MAO,Number=A,Type=Integer,Description="Number of consensus alignments generated by the functional families that support the alternative allele">
##FORMAT=<ID=MDP,Number=1,Type=Integer,Description="Number of functional families identified">
##FORMAT=<ID=MRO,Number=1,Type=Integer,Description="Number of consensus alignments generated by the functional families that support the reference allele">
##FORMAT=<ID=QT,Number=1,Type=Integer,Description="Type of QUAL, 0 indicates a ref call, 1 indicates a var call">
##FORMAT=<ID=RO,Number=1,Type=Integer,Description="Reference allele observation count">
##FORMAT=<ID=SAF,Number=A,Type=Integer,Description="Alternate allele observations on the forward strand">
##FORMAT=<ID=SAR,Number=A,Type=Integer,Description="Alternate allele observations on the reverse strand">
##FORMAT=<ID=SRF,Number=1,Type=Integer,Description="Number of reference observations on the forward strand">
##FORMAT=<ID=SRR,Number=1,Type=Integer,Description="Number of reference observations on the reverse strand">
##INFO=<ID=AF,Number=A,Type=Float,Description="Allele frequency based on Flow Evaluator observation counts">
##INFO=<ID=AO,Number=A,Type=Integer,Description="Alternate allele observations">
##INFO=<ID=DP,Number=1,Type=Integer,Description="Total read depth at the locus">
##INFO=<ID=FAO,Number=A,Type=Integer,Description="Flow Evaluator Alternate allele observations">
##INFO=<ID=FDP,Number=1,Type=Integer,Description="Flow Evaluator read depth at the locus">
##INFO=<ID=FR,Number=A,Type=String,Description="Reason why the variant was filtered.">
##INFO=<ID=FRO,Number=1,Type=Integer,Description="Flow Evaluator Reference allele observations">
##INFO=<ID=FSAF,Number=A,Type=Integer,Description="Flow Evaluator Alternate allele observations on the forward strand">
##INFO=<ID=FSAR,Number=A,Type=Integer,Description="Flow Evaluator Alternate allele observations on the reverse strand">
##INFO=<ID=FSRF,Number=1,Type=Integer,Description="Flow Evaluator Reference observations on the forward strand">
##INFO=<ID=FSRR,Number=1,Type=Integer,Description="Flow Evaluator Reference observations on the reverse strand">
##INFO=<ID=FWDB,Number=A,Type=Float,Description="Forward strand bias in prediction.">
##INFO=<ID=FXX,Number=1,Type=Float,Description="Flow Evaluator failed read ratio">
##INFO=<ID=HRUN,Number=A,Type=Integer,Description="Run length: the number of consecutive repeats of the alternate allele in the reference genome">
##INFO=<ID=HS,Number=0,Type=Flag,Description="Indicate it is at a hot spot">
##INFO=<ID=INFO,Number=.,Type=String,Description="Information about variant realignment and healing.">
##INFO=<ID=LEN,Number=A,Type=Integer,Description="allele length">
##INFO=<ID=MAF,Number=A,Type=Float,Description="MAO / MDP">
##INFO=<ID=MAO,Number=A,Type=Integer,Description="Number of consensus alignments generated by the functional families that support the alternative allele">
##INFO=<ID=MDP,Number=1,Type=Integer,Description="Number of functional families identified">
##INFO=<ID=MLLD,Number=A,Type=Float,Description="Mean log-likelihood delta per read.">
##INFO=<ID=MRO,Number=1,Type=Integer,Description="Number of consensus alignments generated by the functional families that support the reference allele">
##INFO=<ID=NS,Number=1,Type=Integer,Description="Number of samples with data">
##INFO=<ID=PB,Number=A,Type=Float,Description="Bias of relative variant position in reference reads versus variant reads. Equals Mann-Whitney U rho statistic P(Y>X)+0.5P(Y=X)">
##INFO=<ID=PBP,Number=A,Type=Float,Description="Pval of relative variant position in reference reads versus variant reads. Related to GATK ReadPosRankSumTest">
##INFO=<ID=QD,Number=1,Type=Float,Description="QualityByDepth as 4*QUAL/FDP (analogous to GATK)">
##INFO=<ID=RBI,Number=A,Type=Float,Description="Distance of bias parameters from zero.">
##INFO=<ID=REFB,Number=A,Type=Float,Description="Reference Hypothesis bias in prediction.">
##INFO=<ID=REVB,Number=A,Type=Float,Description="Reverse strand bias in prediction.">
##INFO=<ID=RO,Number=1,Type=Integer,Description="Reference allele observations">
##INFO=<ID=SAF,Number=A,Type=Integer,Description="Alternate allele observations on the forward strand">
##INFO=<ID=SAR,Number=A,Type=Integer,Description="Alternate allele observations on the reverse strand">
##INFO=<ID=SRF,Number=1,Type=Integer,Description="Number of reference observations on the forward strand">
##INFO=<ID=SRR,Number=1,Type=Integer,Description="Number of reference observations on the reverse strand">
##INFO=<ID=SSEN,Number=A,Type=Float,Description="Strand-specific-error prediction on negative strand.">
##INFO=<ID=SSEP,Number=A,Type=Float,Description="Strand-specific-error prediction on positive strand.">
##INFO=<ID=SSSB,Number=A,Type=Float,Description="Strand-specific strand bias for allele.">
##INFO=<ID=STB,Number=A,Type=Float,Description="Strand bias in variant relative to reference.">
##INFO=<ID=STBP,Number=A,Type=Float,Description="Pval of Strand bias in variant relative to reference.">
##INFO=<ID=TYPE,Number=A,Type=String,Description="The type of allele, either snp, mnp, ins, del, or complex.">
##INFO=<ID=VARB,Number=A,Type=Float,Description="Variant Hypothesis bias in prediction.">
##LeftAlignVariants="analysis_type=LeftAlignVariants bypassFlowAlign=true kmer_len=19 min_var_count=5 short_suffix_match=5 min_indel_size=4 max_hp_length=8 min_var_freq=0.15 min_var_score=10.0 relative_strand_bias=0.8 output_mnv=0 sse_hp_size=0 sse_report_file= target_size=1.0 pref_kmer_max=3 pref_kmer_min=0 pref_delta_max=2 pref_delta_min=0 suff_kmer_max=3 suff_kmer_min=0 suff_delta_max=2 suff_d…
##basecallerVersion="5.10-11/a3f44ef"
##contig=<ID=chr1,length=249250621,assembly=hg19>
##contig=<ID=chr10,length=135534747,assembly=hg19>
##contig=<ID=chr11,length=135006516,assembly=hg19>
##contig=<ID=chr12,length=133851895,assembly=hg19>
##contig=<ID=chr13,length=115169878,assembly=hg19>
##contig=<ID=chr14,length=107349540,assembly=hg19>
##contig=<ID=chr15,length=102531392,assembly=hg19>
##contig=<ID=chr16,length=90354753,assembly=hg19>
##contig=<ID=chr17,length=81195210,assembly=hg19>
##contig=<ID=chr18,length=78077248,assembly=hg19>
##contig=<ID=chr19,length=59128983,assembly=hg19>
##contig=<ID=chr2,length=243199373,assembly=hg19>
##contig=<ID=chr20,length=63025520,assembly=hg19>
##contig=<ID=chr21,length=48129895,assembly=hg19>
##contig=<ID=chr22,length=51304566,assembly=hg19>
##contig=<ID=chr3,length=198022430,assembly=hg19>
##contig=<ID=chr4,length=191154276,assembly=hg19>
##contig=<ID=chr5,length=180915260,assembly=hg19>
##contig=<ID=chr6,length=171115067,assembly=hg19>
##contig=<ID=chr7,length=159138663,assembly=hg19>
##contig=<ID=chr8,length=146364022,assembly=hg19>
##contig=<ID=chr9,length=141213431,assembly=hg19>
##contig=<ID=chrM,length=16569,assembly=hg19>
##contig=<ID=chrX,length=155270560,assembly=hg19>
##contig=<ID=chrY,length=59373566,assembly=hg19>
##fileDate=20190412
##fileUTCtime=2019-04-12T17:05:37
##phasing=none
##reference=/results/referenceLibrary/tmap-f3/hg19/hg19.fasta
##reference=file:///results/referenceLibrary/tmap-f3/hg19/hg19.fasta
##source="tvc 5.2-25 (46145e1) - Torrent Variant Caller"
##tmapVersion="5.10.11 (a3f44ef) (201809210555)"
#CHROM	POS	ID	REF	ALT	QUAL	FILTER	INFO	FORMAT	Kasumi-1 JCRB1003
chr1	6550376	rs2986742;rs2986742;rs2986742	T	C,A,G	261.43	PASS	AF=0.440252,0,0;AO=70,0,0;DP=159;FAO=70,0,0;FDP=159;FR=.,.,.;FRO=89;FSAF=32,0,0;FSAR=38,0,0;FSRF=45;FSRR=44;FWDB=-0.000740172,0.00798281,0.00819991;FXX=0;HRUN=1,1,1;LEN=1,1,1;MLLD=238.921,203.028,182.11;PB=.,.,.;PBP=.,.,.;QD=6.57693;RBI=0.0130496,0.013049,0.00913407;REFB=0.0083011,-0.0021716,0.00709074;REVB=-0.0130286,0.0103224,-0.00402403;RO=89;SAF=32,0,0;SAR=38,0,0;SRF=45;SRR=44;SSEN=0,0,0;SSEP…	GT:GQ:DP:FDP:RO:FRO:AO:FAO:AF:SAR:SAF:SRF:SRR:FSAR:FSAF:FSRF:FSRR:QT	0/1:99:159:159:89:89:70,0,0:70,0,0:0.440252,0,0:38,0,0:32,0,0:45:44:38,0,0:32,0,0:45:44:1
chr1	12608178	rs6541030;rs6541030;rs6541030	A	G,C,T	497.85	PASS	AF=1,0,0;AO=53,0,0;DP=53;FAO=53,0,0;FDP=53;FR=.,.,.;FRO=0;FSAF=26,0,0;FSAR=27,0,0;FSRF=0;FSRR=0;FWDB=-0.0494883,-0.0308608,-0.0392389;FXX=0;HRUN=1,1,1;LEN=1,1,1;MLLD=251.849,148.426,147.549;PB=.,.,.;PBP=.,.,.;QD=37.5735;RBI=0.0495111,0.0308684,0.0397215;REFB=0,0,0;REVB=0.00150204,0.000684193,0.00617346;RO=0;SAF=26,0,0;SAR=27,0,0;SRF=0;SRR=0;SSEN=0,0,0;SSEP=0,0,0;SSSB=0,0,0;STB=0.5,0.5,0.5;STBP=1,…	GT:GQ:DP:FDP:RO:FRO:AO:FAO:AF:SAR:SAF:SRF:SRR:FSAR:FSAF:FSRF:FSRR:QT	1/1:24:53:53:0:0:53,0,0:53,0,0:1,0,0:27,0,0:26,0,0:0:0:27,0,0:26,0,0:0:0:1
chr1	18170886	rs647325;rs647325;rs647325	A	G,C,T	4308.06	PASS	AF=0.476562,0,0;AO=1098,0,0;DP=2304;FAO=1098,0,0;FDP=2304;FR=.,.,.;FRO=1206;FSAF=623,0,0;FSAR=475,0,0;FSRF=669;FSRR=537;FWDB=0.0299322,0.00817745,0.0132545;FXX=0;HRUN=4,4,4;LEN=1,1,1;MLLD=78.3609,175.956,64.8427;PB=.,.,.;PBP=.,.,.;QD=7.47926;RBI=0.0418981,0.0106374,0.013301;REFB=0.0102564,0.00131014,0.0049938;REVB=-0.0293175,-0.00680322,-0.00111134;RO=1206;SAF=623,0,0;SAR=475,0,0;SRF=669;SRR=537;…	GT:GQ:DP:FDP:RO:FRO:AO:FAO:AF:SAR:SAF:SRF:SRR:FSAR:FSAF:FSRF:FSRR:QT	0/1:99:2304:2304:1206:1206:1098,0,0:1098,0,0:0.476562,0,0:475,0,0:623,0,0:669:537:475,0,0:623,0,0:669:537:1
chr1	27931698	rs4908343;rs4908343;rs4908343	G	A,C,T	872.49	PASS	AF=1,0,0;AO=92,0,0;DP=92;FAO=92,0,0;FDP=92;FR=.,.,.;FRO=0;FSAF=46,0,0;FSAR=46,0,0;FSRF=0;FSRR=0;FWDB=0.0440534,0.0222577,-0.00578853;FXX=0;HRUN=2,2,2;LEN=1,1,1;MLLD=78.6278,151.643,35.0448;PB=.,.,.;PBP=.,.,.;QD=37.9342;RBI=0.0482801,0.0250969,0.0121536;REFB=0,0,0;REVB=-0.0197552,-0.0115953,-0.0106866;RO=0;SAF=46,0,0;SAR=46,0,0;SRF=0;SRR=0;SSEN=0,0,0;SSEP=0,0,0;SSSB=0,0,0;STB=0.5,0.5,0.5;STBP=1,1,…	GT:GQ:DP:FDP:RO:FRO:AO:FAO:AF:SAR:SAF:SRF:SRR:FSAR:FSAF:FSRF:FSRR:QT	1/1:41:92:92:0:0:92,0,0:92,0,0:1,0,0:46,0,0:46,0,0:0:0:46,0,0:46,0,0:0:0:1
chr1	42360270	rs1325502;rs1325502;rs1325502	G	A,C,T	1246.41	PASS	AF=0.47793,0,0;AO=312,0,0;DP=655;FAO=314,0,0;FDP=657;FR=.,.,.;FRO=343;FSAF=166,0,0;FSAR=148,0,0;FSRF=170;FSRR=173;FWDB=-0.00413956,-0.0085223,-0.0273815;FXX=0;HRUN=1,1,1;LEN=1,1,1;MLLD=278.736,205.056,62.3366;PB=.,.,.;PBP=.,.,.;QD=7.58847;RBI=0.0488827,0.00954947,0.0473822;REFB=0.00410895,0.00484227,-0.00926305;REVB=0.0487071,-0.00430845,0.0386694;RO=343;SAF=165,0,0;SAR=147,0,0;SRF=170;SRR=173;SS…	GT:GQ:DP:FDP:RO:FRO:AO:FAO:AF:SAR:SAF:SRF:SRR:FSAR:FSAF:FSRF:FSRR:QT	0/1:99:655:657:343:343:312,0,0:314,0,0:0.47793,0,0:147,0,0:165,0,0:170:173:148,0,0:166,0,0:170:173:1
chr1	55663372	rs12130799;rs12130799;rs12130799	A	C,G,T	27.9609	PASS	AF=0,0,0;AO=0,0,0;DP=61;FAO=0,0,0;FDP=61;FR=.,.,.;FRO=61;FSAF=0,0,0;FSAR=0,0,0;FSRF=29;FSRR=32;FWDB=-0.0298065,0.00394406,-0.00310552;FXX=0;HRUN=1,1,1;LEN=1,1,1;MLLD=148.466,167.335,304.689;PB=.,.,.;PBP=.,.,.;QD=1.8335;RBI=0.0591097,0.0403012,0.00381747;REFB=0.000193803,0.000380562,-1.99101e-06;REVB=0.0510444,0.0401078,0.00222011;RO=61;SAF=0,0,0;SAR=0,0,0;SRF=29;SRR=32;SSEN=0,0,0;SSEP=0,0,0;SSSB=…	GT:GQ:DP:FDP:RO:FRO:AO:FAO:AF:SAR:SAF:SRF:SRR:FSAR:FSAF:FSRF:FSRR:QT	0/0:27:61:61:61:61:0,0,0:0,0,0:0,0,0:0,0,0:0,0,0:29:32:0,0,0:0,0,0:29:32:0
chr1	68849687	rs3118378;rs3118378;rs3118378	A	C,G,T	63.4313	PASS	AF=0,0,0;AO=0,1,0;DP=155;FAO=0,0,0;FDP=154;FR=.,.,.;FRO=154;FSAF=0,0,0;FSAR=0,0,0;FSRF=87;FSRR=67;FWDB=-0.0169519,-0.0270121,-0.00358626;FXX=0.0064512;HRUN=3,3,3;LEN=1,1,1;MLLD=83.5915,170.852,199.629;PB=.,.,.;PBP=.,.,.;QD=1.64757;RBI=0.0295961,0.029424,0.00451027;REFB=4.29611e-05,-5.05288e-05,-1.97401e-05;REVB=0.0242603,-0.0116672,-0.00273519;RO=154;SAF=0,1,0;SAR=0,0,0;SRF=87;SRR=67;SSEN=0,0,0;S…	GT:GQ:DP:FDP:RO:FRO:AO:FAO:AF:SAR:SAF:SRF:SRR:FSAR:FSAF:FSRF:FSRR:QT	0/0:70:155:154:154:154:0,1,0:0,0,0:0,0,0:0,0,0:0,1,0:87:67:0,0,0:0,0,0:87:67:0
chr1	101709563	rs3737576;rs3737576;rs3737576	T	A,C,G	236.671	PASS	AF=0,0,0;AO=0,0,0;DP=522;FAO=0,0,0;FDP=522;FR=.,.,.;FRO=522;FSAF=0,0,0;FSAR=0,0,0;FSRF=399;FSRR=123;FWDB=-0.000435041,-0.00598422,-0.00505327;FXX=0;HRUN=3,3,3;LEN=1,1,1;MLLD=81.0115,321.29,325.844;PB=.,.,.;PBP=.,.,.;QD=1.81357;RBI=0.0367054,0.0328936,0.00739232;REFB=5.0271e-05,2.25402e-06,2.25541e-06;REVB=0.0367028,0.0323447,0.00539545;RO=522;SAF=0,0,0;SAR=0,0,0;SRF=399;SRR=123;SSEN=0,0,0;SSEP=0,…	GT:GQ:DP:FDP:RO:FRO:AO:FAO:AF:SAR:SAF:SRF:SRR:FSAR:FSAF:FSRF:FSRR:QT	0/0:99:522:522:522:522:0,0,0:0,0,0:0,0,0:0,0,0:0,0,0:399:123:0,0,0:0,0,0:399:123:0
chr1	151122489	rs7554936;rs7554936;rs7554936	C	T,A,G	23728.3	PASS	AF=1,0,0;AO=2473,1,1;DP=2479;FAO=2473,0,0;FDP=2473;FR=.,.,.;FRO=0;FSAF=1182,0,0;FSAR=1291,0,0;FSRF=0;FSRR=0;FWDB=-0.00803163,0.00682843,0.00419337;FXX=0.00242032;HRUN=1,1,1;LEN=1,1,1;MLLD=93.6504,238.586,6.63218;PB=.,.,.;PBP=.,.,.;QD=38.3798;RBI=0.0347097,0.00750085,0.0112452;REFB=0,0,0;REVB=-0.0337677,0.00310409,-0.0104341;RO=4;SAF=1182,1,1;SAR=1291,0,0;SRF=1;SRR=3;SSEN=0,0,0;SSEP=0,0,0;SSSB=0.0…	GT:GQ:DP:FDP:RO:FRO:AO:FAO:AF:SAR:SAF:SRF:SRR:FSAR:FSAF:FSRF:FSRR:QT	1/1:99:2479:2473:4:0:2473,1,1:2473,0,0:1,0,0:1291,0,0:1182,1,1:1:3:1291,0,0:1182,0,0:0:0:1
chr1	159174683	rs2814778;rs2814778;rs2814778	T	A,C,G	70.5124	PASS	AF=0,0,0;AO=0,0,0;DP=155;FAO=0,0,0;FDP=155;FR=.,.,.;FRO=155;FSAF=0,0,0;FSAR=0,0,0;FSRF=82;FSRR=73;FWDB=0.0165921,0.0108875,0.0148912;FXX=0;HRUN=1,1,1;LEN=1,1,1;MLLD=226.119,216.589,321.047;PB=.,.,.;PBP=.,.,.;QD=1.81968;RBI=0.0334633,0.0110411,0.0153854;REFB=5.47595e-05,1.27227e-06,9.82769e-06;REVB=0.0290601,-0.00183487,-0.00386828;RO=155;SAF=0,0,0;SAR=0,0,0;SRF=82;SRR=73;SSEN=0,0,0;SSEP=0,0,0;SSS…	GT:GQ:DP:FDP:RO:FRO:AO:FAO:AF:SAR:SAF:SRF:SRR:FSAR:FSAF:FSRF:FSRR:QT	0/0:70:155:155:155:155:0,0,0:0,0,0:0,0,0:0,0,0:0,0,0:82:73:0,0,0:0,0,0:82:73:0
chr1	168159890	rs1040404;rs1040404;rs1040404	G	A,C,T	663.33	PASS	AF=0.551181,0,0;AO=140,0,0;DP=254;FAO=140,0,0;FDP=254;FR=.,.,.;FRO=114;FSAF=82,0,0;FSAR=58,0,0;FSRF=52;FSRR=62;FWDB=-0.00930348,-0.0112294,0.0150368;FXX=0;HRUN=2,2,2;LEN=1,1,1;MLLD=288.134,146.473,47.3735;PB=.,.,.;PBP=.,.,.;QD=10.4462;RBI=0.0209169,0.0479142,0.0150664;REFB=-0.000623601,-0.000345657,0.00164959;REVB=0.0187339,-0.0465797,-0.000945002;RO=114;SAF=82,0,0;SAR=58,0,0;SRF=52;SRR=62;SSEN=0…	GT:GQ:DP:FDP:RO:FRO:AO:FAO:AF:SAR:SAF:SRF:SRR:FSAR:FSAF:FSRF:FSRR:QT	0/1:99:254:254:114:114:140,0,0:140,0,0:0.551181,0,0:58,0,0:82,0,0:52:62:58,0,0:82,0,0:52:62:1
chr1	186149032	rs1407434;rs1407434;rs1407434	G	A,C,T	520.15	PASS	AF=0.525114,0,0;AO=115,0,0;DP=219;FAO=115,0,0;FDP=219;FR=.,.,.;FRO=104;FSAF=53,0,0;FSAR=62,0,0;FSRF=46;FSRR=58;FWDB=0.0134126,-0.0148747,0.00188669;FXX=0;HRUN=2,2,2;LEN=1,1,1;MLLD=381.611,60.6149,58.7117;PB=.,.,.;PBP=.,.,.;QD=9.50046;RBI=0.0142687,0.0172412,0.0231857;REFB=0.000671836,0.00618518,0.0111723;REVB=0.0048681,0.00871794,0.0231088;RO=104;SAF=53,0,0;SAR=62,0,0;SRF=46;SRR=58;SSEN=0,0,0;SSE…	GT:GQ:DP:FDP:RO:FRO:AO:FAO:AF:SAR:SAF:SRF:SRR:FSAR:FSAF:FSRF:FSRR:QT	0/1:99:219:219:104:104:115,0,0:115,0,0:0.525114,0,0:62,0,0:53,0,0:46:58:62,0,0:53,0,0:46:58:1
chr1	186149040	.	A	C	417.84	PASS	AF=0.472727;AO=104;DP=220;FAO=104;FDP=220;FR=.;FRO=116;FSAF=46;FSAR=58;FSRF=53;FSRR=63;FWDB=-0.0137226;FXX=0;HRUN=3;LEN=1;MLLD=82.1086;PB=.;PBP=.;QD=7.59699;RBI=0.0291254;REFB=0.0149326;REVB=0.0256901;RO=116;SAF=46;SAR=58;SRF=53;SRR=63;SSEN=0;SSEP=0;SSSB=-0.0140955;STB=0.507781;STBP=0.827;TYPE=snp;VARB=-0.0153468;OID=.;OPOS=186149040;OREF=A;OALT=C;OMAPALT=C	GT:GQ:DP:FDP:RO:FRO:AO:FAO:AF:SAR:SAF:SRF:SRR:FSAR:FSAF:FSRF:FSRR:QT	0/1:99:220:220:116:116:104:104:0.472727:58:46:53:63:58:46:53:63:1
chr1	212786883	rs4951629;rs4951629;rs4951629	T	C,A,G	1396.71	PASS	AF=0.474599,0,0;AO=355,0,0;DP=748;FAO=355,0,0;FDP=748;FR=.,.,.;FRO=393;FSAF=172,0,0;FSAR=183,0,0;FSRF=202;FSRR=191;FWDB=0.00221878,0.00453246,0.00981785;FXX=0;HRUN=2,2,2;LEN=1,1,1;MLLD=85.1275,342.093,234.621;PB=.,.,.;PBP=.,.,.;QD=7.46903;RBI=0.0112171,0.00682627,0.0119856;REFB=0.0302687,0.00217263,0.0036417;REVB=-0.0109955,0.00510438,-0.00687489;RO=393;SAF=172,0,0;SAR=183,0,0;SRF=202;SRR=191;SSE…	GT:GQ:DP:FDP:RO:FRO:AO:FAO:AF:SAR:SAF:SRF:SRR:FSAR:FSAF:FSRF:FSRR:QT	0/1:99:748:748:393:393:355,0,0:355,0,0:0.474599,0,0:183,0,0:172,0,0:202:191:183,0,0:172,0,0:202:191:1
chr1	242342504	rs316873;rs316873;rs316873	C	A,G,T	1682.89	PASS	AF=0,0,0;AO=0,0,1;DP=3525;FAO=0,0,0;FDP=3524;FR=.,.,.;FRO=3524;FSAF=0,0,0;FSAR=0,0,0;FSRF=1757;FSRR=1767;FWDB=0.0360988,-0.00473388,-0.00871167;FXX=0.000283687;HRUN=2,2,2;LEN=1,1,1;MLLD=189.774,167.823,81.4615;PB=.,.,.;PBP=.,.,.;QD=1.91021;RBI=0.0374268,0.0147663,0.0334574;REFB=1.57124e-05,-3.06896e-05,3.68548e-06;REVB=0.00988124,0.013987,0.0323033;RO=3524;SAF=0,0,0;SAR=0,0,1;SRF=1757;SRR=1767;SS…	GT:GQ:DP:FDP:RO:FRO:AO:FAO:AF:SAR:SAF:SRF:SRR:FSAR:FSAF:FSRF:FSRR:QT	0/0:99:3525:3524:3524:3524:0,0,1:0,0,0:0,0,0:0,0,1:0,0,0:1757:1767:0,0,0:0,0,0:1757:1767:0
chr2	7968275	rs798443;rs798443;rs798443	G	A,C,T	30910.4	PASS	AF=1,0,0;AO=3316,1,0;DP=3319;FAO=3327,0,0;FDP=3327;FR=.,.,.;FRO=0;FSAF=1729,0,0;FSAR=1598,0,0;FSRF=0;FSRR=0;FWDB=-0.015275,-0.0191515,-0.00867639;FXX=0.00120084;HRUN=1,1,1;LEN=1,1,1;MLLD=431.865,97.7059,54.009;PB=.,.,.;PBP=.,.,.;QD=37.1631;RBI=0.0161285,0.0304312,0.0282133;REFB=0,0,0;REVB=-0.00517712,0.023649,0.026846;RO=2;SAF=1729,1,0;SAR=1587,0,0;SRF=1;SRR=1;SSEN=0,0,0;SSEP=0,0,0;SSSB=2.47321e-…	GT:GQ:DP:FDP:RO:FRO:AO:FAO:AF:SAR:SAF:SRF:SRR:FSAR:FSAF:FSRF:FSRR:QT	1/1:99:3319:3327:2:0:3316,1,0:3327,0,0:1,0,0:1587,0,0:1729,1,0:1:1:1598,0,0:1729,0,0:0:0:1
chr2	14756349	rs7421394;rs7421394;rs7421394	A	G,C,T	13491.7	PASS	AF=0.518561,0,0;AO=3169,0,0;DP=6113;FAO=3171,0,0;FDP=6115;FR=.,.,.;FRO=2944;FSAF=1486,0,0;FSAR=1685,0,0;FSRF=1317;FSRR=1627;FWDB=-0.00488929,-0.00268384,-0.0109663;FXX=0;HRUN=1,1,1;LEN=1,1,1;MLLD=350.988,181.697,193.325;PB=.,.,.;PBP=.,.,.;QD=8.8253;RBI=0.0067474,0.00517543,0.0119514;REFB=-0.0040498,-0.00604045,-0.00342935;REVB=-0.00464998,-0.00442516,-0.00475148;RO=2942;SAF=1486,0,0;SAR=1683,0,0;…	GT:GQ:DP:FDP:RO:FRO:AO:FAO:AF:SAR:SAF:SRF:SRR:FSAR:FSAF:FSRF:FSRR:QT	0/1:99:6113:6115:2942:2944:3169,0,0:3171,0,0:0.518561,0,0:1683,0,0:1486,0,0:1317:1625:1685,0,0:1486,0,0:1317:1627:1
chr2	17362568	rs1876482;rs1876482;rs1876482	G	A,C,T	9.26695	NOCALL	AF=1,0,0;AO=1,0,0;DP=1;FAO=1,0,0;FDP=1;FR=.&QualityScore<10&MINCOV<6,.,.;FRO=0;FSAF=1,0,0;FSAR=0,0,0;FSRF=0;FSRR=0;FWDB=0.00495948,0.0144126,-0.0179889;FXX=0;HRUN=2,2,2;LEN=1,1,1;MLLD=380.003,283.677,41.35;PB=.,.,.;PBP=.,.,.;QD=37.0678;RBI=0.00495948,0.0144126,0.0179889;REFB=0,0,0;REVB=0,0,0;RO=0;SAF=1,0,0;SAR=0,0,0;SRF=0;SRR=0;SSEN=0,0,0;SSEP=0,0,0;SSSB=0,0,0;STB=0.5,0.5,0.5;STBP=1,1,1;TYPE=snp,…	GT:GQ:DP:FDP:RO:FRO:AO:FAO:AF:SAR:SAF:SRF:SRR:FSAR:FSAF:FSRF:FSRR:QT	./.:9:1:1:0:0:1,0,0:1,0,0:1,0,0:0,0,0:1,0,0:0:0:0,0,0:1,0,0:0:0:1
chr2	17901485	rs1834619;rs1834619;rs1834619	G	A,C,T	1607.15	PASS	AF=0.510929,0,0;AO=374,0,0;DP=732;FAO=374,0,0;FDP=732;FR=.,.,.;FRO=358;FSAF=181,0,0;FSAR=193,0,0;FSRF=162;FSRR=196;FWDB=-0.0515658,-0.000818043,-0.0175335;FXX=0;HRUN=1,1,1;LEN=1,1,1;MLLD=141.367,86.3051,93.9202;PB=.,.,.;PBP=.,.,.;QD=8.78225;RBI=0.0523363,0.00170289,0.018138;REFB=0.00215258,-0.0038929,-0.00141233;REVB=0.00894722,-0.00149353,0.00464344;RO=358;SAF=181,0,0;SAR=193,0,0;SRF=162;SRR=196…	GT:GQ:DP:FDP:RO:FRO:AO:FAO:AF:SAR:SAF:SRF:SRR:FSAR:FSAF:FSRF:FSRR:QT	0/1:99:732:732:358:358:374,0,0:374,0,0:0.510929,0,0:193,0,0:181,0,0:162:196:193,0,0:181,0,0:162:196:1
chr2	29538411	rs4666200;rs4666200;rs4666200	G	A,C,T	1850.13	PASS	AF=1,0,0;AO=199,0,0;DP=202;FAO=199,0,0;FDP=199;FR=.,.,.;FRO=0;FSAF=107,0,0;FSAR=92,0,0;FSRF=0;FSRR=0;FWDB=-0.0463874,-0.0314036,0.00769778;FXX=0.0148508;HRUN=2,2,2;LEN=1,1,1;MLLD=240.662,17.5983,132.627;PB=.,.,.;PBP=.,.,.;QD=37.1886;RBI=0.046579,0.0314303,0.00794017;REFB=0.051798,0.0156399,0.0111678;REVB=0.00422094,0.00129332,0.00194693;RO=3;SAF=107,0,0;SAR=92,0,0;SRF=2;SRR=1;SSEN=0,0,0;SSEP=0,0,…	GT:GQ:DP:FDP:RO:FRO:AO:FAO:AF:SAR:SAF:SRF:SRR:FSAR:FSAF:FSRF:FSRR:QT	1/1:65:202:199:3:0:199,0,0:199,0,0:1,0,0:92,0,0:107,0,0:2:1:92,0,0:107,0,0:0:0:1
chr2	37941396	rs4670767;rs4670767;rs4670767	G	A,C,T	118.512	PASS	AF=0,0,0;AO=0,0,0;DP=261;FAO=0,0,0;FDP=261;FR=.,.,.;FRO=261;FSAF=0,0,0;FSAR=0,0,0;FSRF=131;FSRR=130;FWDB=-0.0144029,-0.016171,0.00925599;FXX=0;HRUN=1,1,1;LEN=1,1,1;MLLD=90.087,185.947,335.677;PB=.,.,.;PBP=.,.,.;QD=1.81627;RBI=0.0216701,0.0178959,0.0107348;REFB=-8.05084e-05,-3.18023e-05,1.63469e-06;REVB=-0.016191,-0.00766572,-0.00543719;RO=261;SAF=0,0,0;SAR=0,0,0;SRF=131;SRR=130;SSEN=0,0,0;SSEP=0,…	GT:GQ:DP:FDP:RO:FRO:AO:FAO:AF:SAR:SAF:SRF:SRR:FSAR:FSAF:FSRF:FSRR:QT	0/0:99:261:261:261:261:0,0,0:0,0,0:0,0,0:0,0,0:0,0,0:131:130:0,0,0:0,0,0:131:130:0
chr2	79864902	.	C	T	1181.74	PASS	AF=1;AO=124;DP=124;FAO=124;FDP=124;FR=.;FRO=0;FSAF=68;FSAR=56;FSRF=0;FSRR=0;FWDB=-0.00099694;FXX=0;HRUN=1;LEN=1;MLLD=144.525;PB=.;PBP=.;QD=38.1207;RBI=0.0230665;REFB=0;REVB=-0.023045;RO=0;SAF=68;SAR=56;SRF=0;SRR=0;SSEN=0;SSEP=0;SSSB=5.51989e-08;STB=0.5;STBP=1;TYPE=snp;VARB=-0.000120804;OID=.;OPOS=79864902;OREF=C;OALT=T;OMAPALT=T	GT:GQ:DP:FDP:RO:FRO:AO:FAO:AF:SAR:SAF:SRF:SRR:FSAR:FSAF:FSRF:FSRR:QT	1/1:56:124:124:0:0:124:124:1:56:68:0:0:56:68:0:0:1
chr2	79864923	rs13400937;rs13400937;rs13400937	T	G,A,C	1181.74	PASS	AF=1,0,0;AO=124,0,0;DP=124;FAO=124,0,0;FDP=124;FR=.,.,.;FRO=0;FSAF=68,0,0;FSAR=56,0,0;FSRF=0;FSRR=0;FWDB=-0.01285,-0.0113919,-0.011683;FXX=0;HRUN=4,4,4;LEN=1,1,1;MLLD=410.339,286.182,286.83;PB=.,.,.;PBP=.,.,.;QD=38.1206;RBI=0.014445,0.0123843,0.0129242;REFB=0,0,0;REVB=-0.00659816,-0.00485742,-0.00552654;RO=0;SAF=68,0,0;SAR=56,0,0;SRF=0;SRR=0;SSEN=0,0,0;SSEP=0,0,0;SSSB=5.51989e-08,0,0;STB=0.5,0.5,…	GT:GQ:DP:FDP:RO:FRO:AO:FAO:AF:SAR:SAF:SRF:SRR:FSAR:FSAF:FSRF:FSRR:QT	1/1:56:124:124:0:0:124,0,0:124,0,0:1,0,0:56,0,0:68,0,0:0:0:56,0,0:68,0,0:0:0:1
chr2	109513601	rs3827760;rs3827760;rs3827760	A	C,G,T	0	NOCALL	AF=0,0,0;AO=0,0,0;DP=0;FAO=0,0,0;FDP=0;FR=.&NODATA,.&NODATA,.&NODATA;FRO=0;FSAF=0,0,0;FSAR=0,0,0;FSRF=0;FSRR=0;FWDB=0,0,0;FXX=0;HRUN=0,0,0;LEN=1,1,1;MLLD=0,0,0;QD=0;RBI=0,0,0;REFB=0,0,0;REVB=0,0,0;RO=0;SAF=0,0,0;SAR=0,0,0;SRF=0;SRR=0;SSEN=0,0,0;SSEP=0,0,0;SSSB=0,0,0;STB=0,0,0;STBP=0,0,0;TYPE=snp,snp,snp;VARB=0,0,0;HS;OID=rs3827760,rs3827760,rs3827760;OPOS=109513601,109513601,109513601;OREF=A,A,A;…	GT:GQ:DP:FDP:RO:FRO:AO:FAO:AF:SAR:SAF:SRF:SRR:FSAR:FSAF:FSRF:FSRR:QT	./.:0:0:0:0:0:0,0,0:0,0,0:0,0,0:0,0,0:0,0,0:0:0:0,0,0:0,0,0:0:0:.
chr2	109579738	rs260690;rs260690;rs260690	C	A,G,T	29.7648	PASS	AF=0,0,0;AO=0,0,0;DP=65;FAO=0,0,0;FDP=65;FR=.,.,.;FRO=65;FSAF=0,0,0;FSAR=0,0,0;FSRF=31;FSRR=34;FWDB=0.00288612,-0.0123302,0.00550994;FXX=0;HRUN=1,1,1;LEN=1,1,1;MLLD=249.835,105.9,165.981;PB=.,.,.;PBP=.,.,.;QD=1.83168;RBI=0.00289559,0.0153965,0.0275233;REFB=6.53703e-06,-0.000218083,0.000200926;REVB=0.000234046,-0.00922056,0.0269661;RO=65;SAF=0,0,0;SAR=0,0,0;SRF=31;SRR=34;SSEN=0,0,0;SSEP=0,0,0;SSSB…	GT:GQ:DP:FDP:RO:FRO:AO:FAO:AF:SAR:SAF:SRF:SRR:FSAR:FSAF:FSRF:FSRR:QT	0/0:29:65:65:65:65:0,0,0:0,0,0:0,0,0:0,0,0:0,0,0:31:34:0,0,0:0,0,0:31:34:0
chr2	136707982	rs6754311;rs6754311;rs6754311	T	C,A,G	11423.2	PASS	AF=1,0,0;AO=1187,1,0;DP=1188;FAO=1187,0,0;FDP=1187;FR=.,.,.;FRO=0;FSAF=599,0,0;FSAR=588,0,0;FSRF=0;FSRR=0;FWDB=-0.0413961,0.0353729,0.0283523;FXX=0.000841744;HRUN=2,2,2;LEN=1,1,1;MLLD=85.9438,197.581,199.942;PB=.,.,.;PBP=.,.,.;QD=38.4943;RBI=0.0420013,0.035802,0.0286689;REFB=0,0,0;REVB=-0.00710477,0.00552648,0.00424878;RO=0;SAF=599,0,0;SAR=588,1,0;SRF=0;SRR=0;SSEN=0,0,0;SSEP=0,0,0;SSSB=0,0,0;STB=…	GT:GQ:DP:FDP:RO:FRO:AO:FAO:AF:SAR:SAF:SRF:SRR:FSAR:FSAF:FSRF:FSRR:QT	1/1:99:1188:1187:0:0:1187,1,0:1187,0,0:1,0,0:588,1,0:599,0,0:0:0:588,0,0:599,0,0:0:0:1
chr2	145769943	rs10496971;rs10496971;rs10496971	T	G,A,C	69.5	PASS	AF=0.518519,0,0;AO=14,0,0;DP=27;FAO=14,0,0;FDP=27;FR=.,.,.;FRO=13;FSAF=9,0,0;FSAR=5,0,0;FSRF=8;FSRR=5;FWDB=-0.00111445,0.00144607,-0.00748486;FXX=0;HRUN=5,5,5;LEN=1,1,1;MLLD=223.41,206.266,252.234;PB=.,.,.;PBP=.,.,.;QD=10.297;RBI=0.0165566,0.0201767,0.0231061;REFB=0.0112925,0.0115693,0.0105699;REVB=0.0165191,0.0201248,0.0218602;RO=13;SAF=9,0,0;SAR=5,0,0;SRF=8;SRR=5;SSEN=0,0,0;SSEP=0,0,0;SSSB=0.02…	GT:GQ:DP:FDP:RO:FRO:AO:FAO:AF:SAR:SAF:SRF:SRR:FSAR:FSAF:FSRF:FSRR:QT	0/1:60:27:27:13:13:14,0,0:14,0,0:0.518519,0,0:5,0,0:9,0,0:8:5:5,0,0:9,0,0:8:5:1
chr2	158667217	rs10497191;rs10497191;rs10497191	T	C,A,G	22385.8	PASS	AF=1,0,0;AO=2331,0,0;DP=2333;FAO=2331,0,0;FDP=2331;FR=.,.,.;FRO=0;FSAF=1185,0,0;FSAR=1146,0,0;FSRF=0;FSRR=0;FWDB=-0.0342174,-0.0120664,-0.00629674;FXX=0.00128534;HRUN=2,2,2;LEN=1,1,1;MLLD=97.249,120.453,277.833;PB=.,.,.;PBP=.,.,.;QD=38.4141;RBI=0.0356309,0.0172451,0.00713988;REFB=0,0,0;REVB=-0.00993624,-0.0123204,0.00336584;RO=2;SAF=1185,0,0;SAR=1146,0,0;SRF=1;SRR=1;SSEN=0,0,0;SSEP=0,0,0;SSSB=1.3…	GT:GQ:DP:FDP:RO:FRO:AO:FAO:AF:SAR:SAF:SRF:SRR:FSAR:FSAF:FSRF:FSRR:QT	1/1:99:2333:2331:2:0:2331,0,0:2331,0,0:1,0,0:1146,0,0:1185,0,0:1:1:1146,0,0:1185,0,0:0:0:1
chr2	179606538	rs2627037;rs2627037;rs2627037	G	A,C,T	158.411	PASS	AF=0,0,0;AO=0,0,0;DP=349;FAO=0,0,0;FDP=349;FR=.,.,.;FRO=349;FSAF=0,0,0;FSAR=0,0,0;FSRF=148;FSRR=201;FWDB=0.0175013,0.015751,0.0178418;FXX=0;HRUN=3,3,3;LEN=1,1,1;MLLD=429.751,412.096,372.711;PB=.,.,.;PBP=.,.,.;QD=1.8156;RBI=0.0213732,0.0225583,0.0284121;REFB=2.618e-06,-3.12424e-06,1.55458e-05;REVB=0.0122686,0.0161488,0.0221115;RO=349;SAF=0,0,0;SAR=0,0,0;SRF=148;SRR=201;SSEN=0,0,0;SSEP=0,0,0;SSSB=0…	GT:GQ:DP:FDP:RO:FRO:AO:FAO:AF:SAR:SAF:SRF:SRR:FSAR:FSAF:FSRF:FSRR:QT	0/0:99:349:349:349:349:0,0,0:0,0,0:0,0,0:0,0,0:0,0,0:148:201:0,0,0:0,0,0:148:201:0
chr2	201021954	rs1569175;rs1569175;rs1569175	T	C,A,G	86.76	PASS	AF=1,0,0;AO=9,0,0;DP=9;FAO=9,0,0;FDP=9;FR=.,.,.;FRO=0;FSAF=5,0,0;FSAR=4,0,0;FSRF=0;FSRR=0;FWDB=-0.00882724,0.00397275,0.0275818;FXX=0;HRUN=3,3,3;LEN=1,1,1;MLLD=79.0656,11.3791,15.7502;PB=.,.,.;PBP=.,.,.;QD=38.5593;RBI=0.0283103,0.0235149,0.0376643;REFB=0,0,0;REVB=-0.026899,-0.0231769,-0.0256485;RO=0;SAF=5,0,0;SAR=4,0,0;SRF=0;SRR=0;SSEN=0,0,0;SSEP=0,0,0;SSSB=0,0,0;STB=0.5,0.5,0.5;STBP=1,1,1;TYPE=s…	GT:GQ:DP:FDP:RO:FRO:AO:FAO:AF:SAR:SAF:SRF:SRR:FSAR:FSAF:FSRF:FSRR:QT	1/1:4:9:9:0:0:9,0,0:9,0,0:1,0,0:4,0,0:5,0,0:0:0:4,0,0:5,0,0:0:0:1
chr3	30415612	rs4955316;rs4955316;rs4955316	T	G,A,C	3465.26	PASS	AF=0.484594,0,0;AO=863,1,2;DP=1783;FAO=865,0,0;FDP=1785;FR=.,.,.;FRO=920;FSAF=413,0,0;FSAR=452,0,0;FSRF=458;FSRR=462;FWDB=0.0133145,-0.000894007,-0.0186575;FXX=0.00167784;HRUN=3,3,3;LEN=1,1,1;MLLD=78.6066,98.9861,129.677;PB=.,.,.;PBP=.,.,.;QD=7.76528;RBI=0.0176481,0.025348,0.0290501;REFB=0.00613499,-0.00180157,-0.00126911;REVB=-0.0115835,-0.0253322,-0.0222667;RO=917;SAF=413,1,2;SAR=450,0,0;SRF=45…	GT:GQ:DP:FDP:RO:FRO:AO:FAO:AF:SAR:SAF:SRF:SRR:FSAR:FSAF:FSRF:FSRR:QT	0/1:99:1783:1785:917:920:863,1,2:865,0,0:0.484594,0,0:450,0,0:413,1,2:457:460:452,0,0:413,0,0:458:462:1
chr3	39146429	rs9809104;rs9809104;rs9809104	T	A,C,G	4.61621	NOCALL	AF=0,0,0;AO=0,0,0;DP=4;FAO=0,0,0;FDP=4;FR=.&QualityScore<10&MINCOV<6,.,.;FRO=4;FSAF=0,0,0;FSAR=0,0,0;FSRF=3;FSRR=1;FWDB=0.0050277,-0.00399836,0.00458376;FXX=0;HRUN=1,1,1;LEN=1,1,1;MLLD=399.825,150.694,154.431;PB=.,.,.;PBP=.,.,.;QD=4.61621;RBI=0.0233824,0.034497,0.0162514;REFB=0.00035739,0.00283726,-0.00101423;REVB=0.0228355,0.0342645,-0.0155915;RO=4;SAF=0,0,0;SAR=0,0,0;SRF=3;SRR=1;SSEN=0,0,0;SSEP…	GT:GQ:DP:FDP:RO:FRO:AO:FAO:AF:SAR:SAF:SRF:SRR:FSAR:FSAF:FSRF:FSRR:QT	./.:4:4:4:4:4:0,0,0:0,0,0:0,0,0:0,0,0:0,0,0:3:1:0,0,0:0,0,0:3:1:0
chr3	79399575	rs6548616;rs6548616;rs6548616	T	A,C,G	6.24577	NOCALL	AF=0,0.166667,0;AO=0,1,0;DP=6;FAO=0,1,0;FDP=6;FR=.,.&QualityScore<10,.;FRO=5;FSAF=0,0,0;FSAR=0,1,0;FSRF=1;FSRR=4;FWDB=0.0226879,-0.0337306,0.0198388;FXX=0;HRUN=2,2,2;LEN=1,1,1;MLLD=183.449,95.3364,388.57;PB=.,.,.;PBP=.,.,.;QD=4.16384;RBI=0.0227113,0.0339209,0.0200114;REFB=0.00303642,0.0177955,0.00066674;REVB=-0.00103023,-0.00358789,0.00262236;RO=5;SAF=0,0,0;SAR=0,1,0;SRF=1;SRR=4;SSEN=0,0,0;SSEP=0…	GT:GQ:DP:FDP:RO:FRO:AO:FAO:AF:SAR:SAF:SRF:SRR:FSAR:FSAF:FSRF:FSRR:QT	./.:6:6:6:5:5:0,1,0:0,1,0:0,0.166667,0:0,1,0:0,0,0:1:4:0,1,0:0,0,0:1:4:1
chr3	120522716	rs12629908;rs12629908;rs12629908	G	A,C,T	148.89	PASS	AF=0.777778,0,0;AO=21,0,0;DP=27;FAO=21,0,0;FDP=27;FR=.,.,.;FRO=6;FSAF=10,0,0;FSAR=11,0,0;FSRF=3;FSRR=3;FWDB=-0.0841101,0.00161044,0.0059614;FXX=0;HRUN=1,1,1;LEN=1,1,1;MLLD=114.433,52.3735,46.1552;PB=.,.,.;PBP=.,.,.;QD=22.0577;RBI=0.0853281,0.00527548,0.0143828;REFB=0.0654875,0.00607392,0.0388785;REVB=-0.0143659,0.00502366,0.0130892;RO=6;SAF=10,0,0;SAR=11,0,0;SRF=3;SRR=3;SSEN=0,0,0;SSEP=0,0,0;SSSB…	GT:GQ:DP:FDP:RO:FRO:AO:FAO:AF:SAR:SAF:SRF:SRR:FSAR:FSAF:FSRF:FSRR:QT	0/1:15:27:27:6:6:21,0,0:21,0,0:0.777778,0,0:11,0,0:10,0,0:3:3:11,0,0:10,0,0:3:3:1
chr3	121459589	rs12498138;rs12498138;rs12498138	G	A,C,T	24.7688	PASS	AF=0,0,0;AO=0,0,0;DP=54;FAO=0,0,0;FDP=54;FR=.,.,.;FRO=54;FSAF=0,0,0;FSAR=0,0,0;FSRF=28;FSRR=26;FWDB=0.0144952,-0.0102427,0.0131065;FXX=0;HRUN=1,1,1;LEN=1,1,1;MLLD=417.354,102.519,419.009;PB=.,.,.;PBP=.,.,.;QD=1.83473;RBI=0.0153442,0.0444375,0.0166982;REFB=2.73933e-05,-0.000639509,4.15035e-05;REVB=0.00503336,-0.043241,0.0103465;RO=54;SAF=0,0,0;SAR=0,0,0;SRF=28;SRR=26;SSEN=0,0,0;SSEP=0,0,0;SSSB=-3.…	GT:GQ:DP:FDP:RO:FRO:AO:FAO:AF:SAR:SAF:SRF:SRR:FSAR:FSAF:FSRF:FSRR:QT	0/0:24:54:54:54:54:0,0,0:0,0,0:0,0,0:0,0,0:0,0,0:28:26:0,0,0:0,0,0:28:26:0
chr3	135914476	rs9845457;rs9845457;rs9845457	G	A,C,T	0	NOCALL	AF=0,0,0;AO=0,0,0;DP=0;FAO=0,0,0;FDP=0;FR=.&NODATA,.&NODATA,.&NODATA;FRO=0;FSAF=0,0,0;FSAR=0,0,0;FSRF=0;FSRR=0;FWDB=0,0,0;FXX=0;HRUN=0,0,0;LEN=1,1,1;MLLD=0,0,0;QD=0;RBI=0,0,0;REFB=0,0,0;REVB=0,0,0;RO=0;SAF=0,0,0;SAR=0,0,0;SRF=0;SRR=0;SSEN=0,0,0;SSEP=0,0,0;SSSB=0,0,0;STB=0,0,0;STBP=0,0,0;TYPE=snp,snp,snp;VARB=0,0,0;HS;OID=rs9845457,rs9845457,rs9845457;OPOS=135914476,135914476,135914476;OREF=G,G,G;…	GT:GQ:DP:FDP:RO:FRO:AO:FAO:AF:SAR:SAF:SRF:SRR:FSAR:FSAF:FSRF:FSRR:QT	./.:0:0:0:0:0:0,0,0:0,0,0:0,0,0:0,0,0:0,0,0:0:0:0,0,0:0,0,0:0:0:.
chr3	147750355	rs734873;rs734873;rs734873	G	A,C,T	156.91	PASS	AF=0.694444,0,0;AO=25,0,0;DP=36;FAO=25,0,0;FDP=36;FR=.,.,.;FRO=11;FSAF=15,0,0;FSAR=10,0,0;FSRF=5;FSRR=6;FWDB=0.0133566,-0.0424422,-0.0109395;FXX=0;HRUN=1,1,1;LEN=1,1,1;MLLD=150.933,34.6366,104.261;PB=.,.,.;PBP=.,.,.;QD=17.4344;RBI=0.0196514,0.0425616,0.0190661;REFB=-0.00158017,-0.00792286,0.000794676;REVB=0.0144145,0.00318608,0.0156156;RO=11;SAF=15,0,0;SAR=10,0,0;SRF=5;SRR=6;SSEN=0,0,0;SSEP=0,0,0…	GT:GQ:DP:FDP:RO:FRO:AO:FAO:AF:SAR:SAF:SRF:SRR:FSAR:FSAF:FSRF:FSRR:QT	0/1:32:36:36:11:11:25,0,0:25,0,0:0.694444,0,0:10,0,0:15,0,0:5:6:10,0,0:15,0,0:5:6:1
chr3	179964727	rs2030763;rs2030763;rs2030763	G	A,C,T	1928.52	PASS	AF=1,0,0;AO=200,0,0;DP=200;FAO=200,0,0;FDP=200;FR=.,.,.;FRO=0;FSAF=102,0,0;FSAR=98,0,0;FSRF=0;FSRR=0;FWDB=-0.00998716,-0.016558,-0.0256677;FXX=0;HRUN=1,1,1;LEN=1,1,1;MLLD=450.989,103.885,80.6019;PB=.,.,.;PBP=.,.,.;QD=38.5703;RBI=0.050626,0.0477963,0.0495215;REFB=0,0,0;REVB=-0.0496312,0.0448366,0.0423503;RO=0;SAF=102,0,0;SAR=98,0,0;SRF=0;SRR=0;SSEN=0,0,0;SSEP=0,0,0;SSSB=4.23452e-08,0,0;STB=0.5,0.5…	GT:GQ:DP:FDP:RO:FRO:AO:FAO:AF:SAR:SAF:SRF:SRR:FSAR:FSAF:FSRF:FSRR:QT	1/1:90:200:200:0:0:200,0,0:200,0,0:1,0,0:98,0,0:102,0,0:0:0:98,0,0:102,0,0:0:0:1
chr3	188574996	rs1513181;rs1513181;rs1513181	G	A,C,T	23520.6	PASS	AF=1,0,0;AO=2530,1,2;DP=2545;FAO=2530,0,0;FDP=2530;FR=.,.,.;FRO=0;FSAF=1341,0,0;FSAR=1189,0,0;FSRF=0;FSRR=0;FWDB=0.00916959,0.00876631,-0.00104814;FXX=0.00589389;HRUN=4,4,4;LEN=1,1,1;MLLD=384.847,32.2302,194.184;PB=.,.,.;PBP=.,.,.;QD=37.1867;RBI=0.00946688,0.0376599,0.00175645;REFB=0,0,0;REVB=-0.0023538,0.0366254,0.00140943;RO=12;SAF=1341,0,1;SAR=1189,1,1;SRF=6;SRR=6;SSEN=0,0,0;SSEP=0,0,0;SSSB=0.…	GT:GQ:DP:FDP:RO:FRO:AO:FAO:AF:SAR:SAF:SRF:SRR:FSAR:FSAF:FSRF:FSRR:QT	1/1:99:2545:2530:12:0:2530,1,2:2530,0,0:1,0,0:1189,1,1:1341,0,1:6:6:1189,0,0:1341,0,0:0:0:1
chr4	5390637	rs9291090;rs9291090;rs9291090	A	C,G,T	41.1268	PASS	AF=0,0,0;AO=0,0,0;DP=90;FAO=0,0,0;FDP=90;FR=.,.,.;FRO=90;FSAF=0,0,0;FSAR=0,0,0;FSRF=40;FSRR=50;FWDB=0.0190285,0.025247,0.0339596;FXX=0;HRUN=2,2,2;LEN=1,1,1;MLLD=88.3196,110.744,128.418;PB=.,.,.;PBP=.,.,.;QD=1.82786;RBI=0.0205482,0.0255792,0.0351643;REFB=7.72336e-05,0.00014523,0.000202513;REVB=-0.00775529,0.00410928,0.00912522;RO=90;SAF=0,0,0;SAR=0,0,0;SRF=40;SRR=50;SSEN=0,0,0;SSEP=0,0,0;SSSB=-3.1…	GT:GQ:DP:FDP:RO:FRO:AO:FAO:AF:SAR:SAF:SRF:SRR:FSAR:FSAF:FSRF:FSRR:QT	0/0:41:90:90:90:90:0,0,0:0,0,0:0,0,0:0,0,0:0,0,0:40:50:0,0,0:0,0,0:40:50:0
chr4	38815502	rs4833103;rs4833103;rs4833103	A	C,G,T	86.76	PASS	AF=1,0,0;AO=9,0,0;DP=9;FAO=9,0,0;FDP=9;FR=.,.,.;FRO=0;FSAF=3,0,0;FSAR=6,0,0;FSRF=0;FSRR=0;FWDB=0.0223611,-0.0149606,0.000377761;FXX=0;HRUN=1,1,1;LEN=1,1,1;MLLD=120.647,5.46431,317.553;PB=.,.,.;PBP=.,.,.;QD=38.5593;RBI=0.0250043,0.0153925,0.00624212;REFB=0,0,0;REVB=-0.0111891,-0.00362066,-0.00623068;RO=0;SAF=3,0,0;SAR=6,0,0;SRF=0;SRR=0;SSEN=0,0,0;SSEP=0,0,0;SSSB=0,0,0;STB=0.5,0.5,0.5;STBP=1,1,1;TY…	GT:GQ:DP:FDP:RO:FRO:AO:FAO:AF:SAR:SAF:SRF:SRR:FSAR:FSAF:FSRF:FSRR:QT	1/1:4:9:9:0:0:9,0,0:9,0,0:1,0,0:6,0,0:3,0,0:0:0:6,0,0:3,0,0:0:0:1
chr4	41554364	rs10007810;rs10007810;rs10007810	G	A,C,T	23.8651	PASS	AF=0,0,0;AO=0,0,0;DP=52;FAO=0,0,0;FDP=52;FR=.,.,.;FRO=52;FSAF=0,0,0;FSAR=0,0,0;FSRF=28;FSRR=24;FWDB=0.0470522,0.0155279,-0.00263743;FXX=0;HRUN=1,1,1;LEN=1,1,1;MLLD=91.6062,92.7488,266.392;PB=.,.,.;PBP=.,.,.;QD=1.83578;RBI=0.0470546,0.0167529,0.00264123;REFB=0.000591925,0.000116298,-7.63006e-06;REVB=-0.00047904,-0.0062882,-0.000141573;RO=52;SAF=0,0,0;SAR=0,0,0;SRF=28;SRR=24;SSEN=0,0,0;SSEP=0,0,0;S…	GT:GQ:DP:FDP:RO:FRO:AO:FAO:AF:SAR:SAF:SRF:SRR:FSAR:FSAF:FSRF:FSRR:QT	0/0:23:52:52:52:52:0,0,0:0,0,0:0,0,0:0,0,0:0,0,0:28:24:0,0,0:0,0,0:28:24:0
chr4	73245191	rs1369093;rs1369093;rs1369093	T	C,A,G	75.09	PASS	AF=0.517241,0,0;AO=15,0,0;DP=29;FAO=15,0,0;FDP=29;FR=.,.,.;FRO=14;FSAF=7,0,0;FSAR=8,0,0;FSRF=2;FSRR=12;FWDB=0.000155944,-0.00316423,0.00429116;FXX=0;HRUN=1,1,1;LEN=1,1,1;MLLD=341.432,217.494,129.412;PB=.,.,.;PBP=.,.,.;QD=10.3573;RBI=0.009235,0.00479044,0.00722394;REFB=-0.000640099,-0.000285759,0.00281558;REVB=0.00923368,0.00359665,0.00581131;RO=14;SAF=7,0,0;SAR=8,0,0;SRF=2;SRR=12;SSEN=0,0,0;SSEP=…	GT:GQ:DP:FDP:RO:FRO:AO:FAO:AF:SAR:SAF:SRF:SRR:FSAR:FSAF:FSRF:FSRR:QT	0/1:65:29:29:14:14:15,0,0:15,0,0:0.517241,0,0:8,0,0:7,0,0:2:12:8,0,0:7,0,0:2:12:1
chr4	85309078	rs385194;rs385194;rs385194	A	G,C,T	353.68	PASS	AF=0.52,0,0;AO=78,0,0;DP=150;FAO=78,0,0;FDP=150;FR=.,.,.;FRO=72;FSAF=33,0,0;FSAR=45,0,0;FSRF=31;FSRR=41;FWDB=0.00597598,0.00718689,0.00745915;FXX=0;HRUN=3,3,3;LEN=1,1,1;MLLD=413.859,184.219,247.577;PB=.,.,.;PBP=.,.,.;QD=9.4316;RBI=0.0063354,0.00793625,0.00912984;REFB=-0.00169326,0.000347713,-0.00101385;REVB=-0.00210358,-0.0033664,-0.00526451;RO=72;SAF=33,0,0;SAR=45,0,0;SRF=31;SRR=41;SSEN=0,0,0;SS…	GT:GQ:DP:FDP:RO:FRO:AO:FAO:AF:SAR:SAF:SRF:SRR:FSAR:FSAF:FSRF:FSRR:QT	0/1:99:150:150:72:72:78,0,0:78,0,0:0.52,0,0:45,0,0:33,0,0:31:41:45,0,0:33,0,0:31:41:1
chr4	100239319	rs1229984;rs1229984;rs1229984	T	A,C,G	363.115	PASS	AF=0,0,0;AO=0,2,0;DP=834;FAO=0,0,0;FDP=832;FR=.,.,.;FRO=832;FSAF=0,0,0;FSAR=0,0,0;FSRF=393;FSRR=439;FWDB=0.00163357,-0.0250729,0.00207104;FXX=0.00239805;HRUN=1,1,1;LEN=1,1,1;MLLD=131.964,92.5677,295.023;PB=.,.,.;PBP=.,.,.;QD=1.74575;RBI=0.0195602,0.025989,0.00965662;REFB=-1.19466e-05,-1.92701e-05,-8.54657e-08;REVB=-0.0194919,-0.00683948,0.00943192;RO=832;SAF=0,1,0;SAR=0,1,0;SRF=393;SRR=439;SSEN=0…	GT:GQ:DP:FDP:RO:FRO:AO:FAO:AF:SAR:SAF:SRF:SRR:FSAR:FSAF:FSRF:FSRR:QT	0/0:99:834:832:832:832:0,2,0:0,0,0:0,0,0:0,1,0:0,1,0:393:439:0,0,0:0,0,0:393:439:0
chr4	100244319	rs3811801;rs3811801;rs3811801	G	A,C,T	832.23	PASS	AF=1,0,0;AO=87,0,0;DP=87;FAO=87,0,0;FDP=87;FR=.,.,.;FRO=0;FSAF=50,0,0;FSAR=37,0,0;FSRF=0;FSRR=0;FWDB=0.0485254,-0.0210942,-0.016693;FXX=0;HRUN=1,1,1;LEN=1,1,1;MLLD=113.209,14.8476,34.4024;PB=.,.,.;PBP=.,.,.;QD=38.2633;RBI=0.0491693,0.0230712,0.0187992;REFB=0,0,0;REVB=-0.00793143,0.0093443,-0.00864605;RO=0;SAF=50,0,0;SAR=37,0,0;SRF=0;SRR=0;SSEN=0,0,0;SSEP=0,0,0;SSSB=0,0,0;STB=0.5,0.5,0.5;STBP=1,1,…	GT:GQ:DP:FDP:RO:FRO:AO:FAO:AF:SAR:SAF:SRF:SRR:FSAR:FSAF:FSRF:FSRR:QT	1/1:39:87:87:0:0:87,0,0:87,0,0:1,0,0:37,0,0:50,0,0:0:0:37,0,0:50,0,0:0:0:1
chr4	105375423	rs7657799;rs7657799;rs7657799	T	G,A,C	2153.28	PASS	AF=0.487603,0,0;AO=531,0,1;DP=1090;FAO=531,0,0;FDP=1089;FR=.,.,.;FRO=558;FSAF=267,0,0;FSAR=264,0,0;FSRF=299;FSRR=259;FWDB=0.0406152,0.00245525,0.00209844;FXX=0.000917423;HRUN=3,3,3;LEN=1,1,1;MLLD=80.5063,248.811,286.082;PB=.,.,.;PBP=.,.,.;QD=7.90919;RBI=0.0406437,0.0142341,0.0115452;REFB=0.0118472,0.00357318,0.0054147;REVB=0.00152119,-0.0140207,0.0113529;RO=558;SAF=267,0,1;SAR=264,0,0;SRF=299;SRR…	GT:GQ:DP:FDP:RO:FRO:AO:FAO:AF:SAR:SAF:SRF:SRR:FSAR:FSAF:FSRF:FSRR:QT	0/1:99:1090:1089:558:558:531,0,1:531,0,0:0.487603,0,0:264,0,0:267,0,1:299:259:264,0,0:267,0,0:299:259:1
chr4	179399523	rs2702414;rs2702414;rs2702414	G	A,C,T	60.9873	PASS	AF=0,0,0;AO=0,0,0;DP=134;FAO=0,0,0;FDP=134;FR=.,.,.;FRO=134;FSAF=0,0,0;FSAR=0,0,0;FSRF=61;FSRR=73;FWDB=-0.000904922,-0.015229,-0.0274837;FXX=0;HRUN=2,2,2;LEN=1,1,1;MLLD=279.825,95.213,84.3733;PB=.,.,.;PBP=.,.,.;QD=1.82052;RBI=0.00224674,0.0216583,0.0495727;REFB=-1.09857e-06,-0.000130171,-0.000324504;REVB=-0.00205645,-0.0154,-0.0412566;RO=134;SAF=0,0,0;SAR=0,0,0;SRF=61;SRR=73;SSEN=0,0,0;SSEP=0,0,0…	GT:GQ:DP:FDP:RO:FRO:AO:FAO:AF:SAR:SAF:SRF:SRR:FSAR:FSAF:FSRF:FSRR:QT	0/0:60:134:134:134:134:0,0,0:0,0,0:0,0,0:0,0,0:0,0,0:61:73:0,0,0:0,0,0:61:73:0
chr4	179399558	.	C	T	375.77	PASS	AF=0.567164;AO=76;DP=134;FAO=76;FDP=134;FR=.;FRO=58;FSAF=37;FSAR=39;FSRF=24;FSRR=34;FWDB=-0.000947633;FXX=0;HRUN=1;LEN=1;MLLD=155.606;PB=.;PBP=.;QD=11.2171;RBI=0.00772662;REFB=0.00446263;REVB=0.00766829;RO=58;SAF=37;SAR=39;SRF=24;SRR=34;SSEN=0;SSEP=0;SSSB=0.0581331;STB=0.531685;STBP=0.395;TYPE=snp;VARB=-0.0034549;OID=.;OPOS=179399558;OREF=C;OALT=T;OMAPALT=T	GT:GQ:DP:FDP:RO:FRO:AO:FAO:AF:SAR:SAF:SRF:SRR:FSAR:FSAF:FSRF:FSRR:QT	0/1:99:134:134:58:58:76:76:0.567164:39:37:24:34:39:37:24:34:1
chr5	2364626	rs316598;rs316598;rs316598	T	C,A,G	577.35	PASS	AF=0.517928,0,0;AO=130,0,0;DP=251;FAO=130,0,0;FDP=251;FR=.,.,.;FRO=121;FSAF=65,0,0;FSAR=65,0,0;FSRF=60;FSRR=61;FWDB=-0.0102085,-0.00441061,-0.00457001;FXX=0;HRUN=2,2,2;LEN=1,1,1;MLLD=142.965,47.9238,204.48;PB=.,.,.;PBP=.,.,.;QD=9.20086;RBI=0.0125622,0.025833,0.0130664;REFB=0.00187199,0.0126581,0.00119822;REVB=-0.00732087,-0.0254537,-0.0122412;RO=121;SAF=65,0,0;SAR=65,0,0;SRF=60;SRR=61;SSEN=0,0,0;…	GT:GQ:DP:FDP:RO:FRO:AO:FAO:AF:SAR:SAF:SRF:SRR:FSAR:FSAF:FSRF:FSRR:QT	0/1:99:251:251:121:121:130,0,0:130,0,0:0.517928,0,0:65,0,0:65,0,0:60:61:65,0,0:65,0,0:60:61:1
chr5	6845017	.	A	T	2123.69	PASS	AF=0.448995;AO=581;DP=1299;FAO=581;FDP=1294;FR=.;FRO=713;FSAF=291;FSAR=290;FSRF=341;FSRR=372;FWDB=-0.0130696;FXX=0.00384908;HRUN=1;LEN=1;MLLD=117.878;PB=.;PBP=.;QD=6.56473;RBI=0.0169001;REFB=-0.00513135;REVB=0.0107144;RO=713;SAF=291;SAR=290;SRF=341;SRR=372;SSEN=0;SSEP=0;SSSB=0.0225868;STB=0.512452;STBP=0.428;TYPE=snp;VARB=0.00619711;OID=.;OPOS=6845017;OREF=A;OALT=T;OMAPALT=T	GT:GQ:DP:FDP:RO:FRO:AO:FAO:AF:SAR:SAF:SRF:SRR:FSAR:FSAF:FSRF:FSRR:QT	0/1:99:1299:1294:713:713:581:581:0.448995:290:291:341:372:290:291:341:372:1
chr5	6845035	rs870347;rs870347;rs870347	A	C,G,T	3326.11	PASS	AF=0.550154,0,0;AO=713,0,0;DP=1296;FAO=713,0,0;FDP=1296;FR=.,.,.;FRO=583;FSAF=341,0,0;FSAR=372,0,0;FSRF=293;FSRR=290;FWDB=-0.00636078,-0.0121738,-0.0114152;FXX=0;HRUN=2,2,2;LEN=1,1,1;MLLD=332.467,240.187,48.2312;PB=.,.,.;PBP=.,.,.;QD=10.2658;RBI=0.00652971,0.012243,0.0122478;REFB=0.00204323,0.000955148,0.0113697;REVB=0.00147568,-0.00129923,-0.00443861;RO=583;SAF=341,0,0;SAR=372,0,0;SRF=293;SRR=29…	GT:GQ:DP:FDP:RO:FRO:AO:FAO:AF:SAR:SAF:SRF:SRR:FSAR:FSAF:FSRF:FSRR:QT	0/1:99:1296:1296:583:583:713,0,0:713,0,0:0.550154,0,0:372,0,0:341,0,0:293:290:372,0,0:341,0,0:293:290:1
chr5	33951693	rs16891982;rs16891982;rs16891982	C	A,G,T	0	NOCALL	AF=0,0,0;AO=0,0,0;DP=0;FAO=0,0,0;FDP=0;FR=.&NODATA,.&NODATA,.&NODATA;FRO=0;FSAF=0,0,0;FSAR=0,0,0;FSRF=0;FSRR=0;FWDB=0,0,0;FXX=0;HRUN=0,0,0;LEN=1,1,1;MLLD=0,0,0;QD=0;RBI=0,0,0;REFB=0,0,0;REVB=0,0,0;RO=0;SAF=0,0,0;SAR=0,0,0;SRF=0;SRR=0;SSEN=0,0,0;SSEP=0,0,0;SSSB=0,0,0;STB=0,0,0;STBP=0,0,0;TYPE=snp,snp,snp;VARB=0,0,0;HS;OID=rs16891982,rs16891982,rs16891982;OPOS=33951693,33951693,33951693;OREF=C,C,C;…	GT:GQ:DP:FDP:RO:FRO:AO:FAO:AF:SAR:SAF:SRF:SRR:FSAR:FSAF:FSRF:FSRR:QT	./.:0:0:0:0:0:0,0,0:0,0,0:0,0,0:0,0,0:0,0,0:0:0:0,0,0:0,0,0:0:0:.
chr5	35037115	rs37369;rs37369;rs37369	C	T,A,G	1505.97	PASS	AF=1,0,0;AO=157,0,0;DP=157;FAO=157,0,0;FDP=157;FR=.,.,.;FRO=0;FSAF=72,0,0;FSAR=85,0,0;FSRF=0;FSRR=0;FWDB=0.00342142,-0.00450984,-0.0157275;FXX=0;HRUN=1,1,1;LEN=1,1,1;MLLD=168.461,16.3483,5.33907;PB=.,.,.;PBP=.,.,.;QD=38.3686;RBI=0.00603314,0.011463,0.0196052;REFB=0,0,0;REVB=0.00496917,0.0105386,0.0117052;RO=0;SAF=72,0,0;SAR=85,0,0;SRF=0;SRR=0;SSEN=0,0,0;SSEP=0,0,0;SSSB=3.44759e-08,0,0;STB=0.5,0.5…	GT:GQ:DP:FDP:RO:FRO:AO:FAO:AF:SAR:SAF:SRF:SRR:FSAR:FSAF:FSRF:FSRR:QT	1/1:71:157:157:0:0:157,0,0:157,0,0:1,0,0:85,0,0:72,0,0:0:0:85,0,0:72,0,0:0:0:1
chr5	43711378	rs6451722;rs6451722;rs6451722	G	A,C,T	64.6146	PASS	AF=0,0,0;AO=0,0,0;DP=142;FAO=0,0,0;FDP=142;FR=.,.,.;FRO=142;FSAF=0,0,0;FSAR=0,0,0;FSRF=78;FSRR=64;FWDB=0.00676788,0.0199686,0.029569;FXX=0;HRUN=1,1,1;LEN=1,1,1;MLLD=96.8715,206.833,213.146;PB=.,.,.;PBP=.,.,.;QD=1.82013;RBI=0.0320852,0.0240953,0.0307504;REFB=0.000131955,-1.53168e-06,3.89596e-05;REVB=0.0313633,0.0134848,0.00844179;RO=141;SAF=0,0,0;SAR=0,0,0;SRF=77;SRR=64;SSEN=0,0,0;SSEP=0,0,0;SSSB=…	GT:GQ:DP:FDP:RO:FRO:AO:FAO:AF:SAR:SAF:SRF:SRR:FSAR:FSAF:FSRF:FSRR:QT	0/0:64:142:142:141:142:0,0,0:0,0,0:0,0,0:0,0,0:0,0,0:77:64:0,0,0:0,0,0:78:64:0
chr5	79085726	rs12657828;rs12657828;rs12657828	A	G,C,T	8842.21	PASS	AF=1,0,0;AO=922,0,0;DP=923;FAO=922,0,0;FDP=922;FR=.,.,.;FRO=0;FSAF=460,0,0;FSAR=462,0,0;FSRF=0;FSRR=0;FWDB=-0.00338758,0.0136496,-0.00266346;FXX=0.00108341;HRUN=4,4,4;LEN=1,1,1;MLLD=276.619,20.1344,130.366;PB=.,.,.;PBP=.,.,.;QD=38.361;RBI=0.0509803,0.0249324,0.0418727;REFB=0,0,0;REVB=-0.0508676,-0.0208641,-0.0417879;RO=1;SAF=460,0,0;SAR=462,0,0;SRF=1;SRR=0;SSEN=0,0,0;SSEP=0,0,0;SSSB=-0.00103764,0…	GT:GQ:DP:FDP:RO:FRO:AO:FAO:AF:SAR:SAF:SRF:SRR:FSAR:FSAF:FSRF:FSRR:QT	1/1:99:923:922:1:0:922,0,0:922,0,0:1,0,0:462,0,0:460,0,0:1:0:462,0,0:460,0,0:0:0:1
chr5	155471714	rs6556352;rs6556352;rs6556352	C	T,A,G	188.1	PASS	AF=0.438596,0,0;AO=50,0,0;DP=114;FAO=50,0,0;FDP=114;FR=.,.,.;FRO=64;FSAF=30,0,0;FSAR=20,0,0;FSRF=41;FSRR=23;FWDB=0.0124641,-0.00706609,0.00381593;FXX=0;HRUN=1,1,1;LEN=1,1,1;MLLD=255.464,95.4724,93.8629;PB=.,.,.;PBP=.,.,.;QD=6.60015;RBI=0.023197,0.0102837,0.0113846;REFB=0.00665058,-0.00345746,0.00846163;REVB=-0.0195639,0.00747158,-0.010726;RO=64;SAF=30,0,0;SAR=20,0,0;SRF=41;SRR=23;SSEN=0,0,0;SSEP=…	GT:GQ:DP:FDP:RO:FRO:AO:FAO:AF:SAR:SAF:SRF:SRR:FSAR:FSAF:FSRF:FSRR:QT	0/1:99:114:114:64:64:50,0,0:50,0,0:0.438596,0,0:20,0,0:30,0,0:41:23:20,0,0:30,0,0:41:23:1
chr5	165739982	rs1500127;rs1500127;rs1500127	C	T,A,G	1037.04	PASS	AF=1,0,0;AO=108,0,0;DP=108;FAO=108,0,0;FDP=108;FR=.,.,.;FRO=0;FSAF=61,0,0;FSAR=47,0,0;FSRF=0;FSRR=0;FWDB=-0.00760601,-0.00630782,-0.000368721;FXX=0;HRUN=2,2,2;LEN=1,1,1;MLLD=274.973,17.0654,157.134;PB=.,.,.;PBP=.,.,.;QD=38.4091;RBI=0.0481425,0.0237513,0.0335134;REFB=0,0,0;REVB=-0.0475379,-0.0228983,-0.0335114;RO=0;SAF=61,0,0;SAR=47,0,0;SRF=0;SRR=0;SSEN=0,0,0;SSEP=0,0,0;SSSB=0,0,0;STB=0.5,0.5,0.5;…	GT:GQ:DP:FDP:RO:FRO:AO:FAO:AF:SAR:SAF:SRF:SRR:FSAR:FSAF:FSRF:FSRR:QT	1/1:49:108:108:0:0:108,0,0:108,0,0:1,0,0:47,0,0:61,0,0:0:0:47,0,0:61,0,0:0:0:1
chr5	170202984	rs7722456;rs7722456;rs7722456	C	T,A,G	2442.5	PASS	AF=1,0.0415094,0;AO=252,12,0;DP=265;FAO=255,11,0;FDP=255;FR=.,.,.;FRO=0;FSAF=139,10,0;FSAR=116,1,0;FSRF=0;FSRR=0;FWDB=0.0150768,-0.0148737,0.0199435;FXX=0.0413518;HRUN=1,1,1;LEN=1,1,1;MLLD=200.991,126.757,6.1939;PB=.,.,.;PBP=.,.,.;QD=38.3137;RBI=0.0150853,0.0303456,0.0354065;REFB=0,0,0;REVB=0.00050582,-0.0264505,-0.0292553;RO=1;SAF=136,9,0;SAR=116,3,0;SRF=1;SRR=0;SSEN=0,0,0;SSEP=0,0,0;SSSB=-0.003…	GT:GQ:DP:FDP:RO:FRO:AO:FAO:AF:SAR:SAF:SRF:SRR:FSAR:FSAF:FSRF:FSRR:QT	1/1:99:265:255:1:0:252,12,0:255,11,0:1,0.0415094,0:116,3,0:136,9,0:1:0:116,1,0:139,10,0:0:0:1
chr5	170203020	.	G	A	2546.49	PASS	AF=1;AO=265;DP=266;FAO=266;FDP=266;FR=.;FRO=0;FSAF=146;FSAR=120;FSRF=0;FSRR=0;FWDB=-0.000289281;FXX=0;HRUN=1;LEN=1;MLLD=298.098;PB=.;PBP=.;QD=38.293;RBI=0.0219369;REFB=0;REVB=-0.021935;RO=1;SAF=145;SAR=120;SRF=1;SRR=0;SSEN=0;SSEP=0;SSSB=-0.00327679;STB=0.5;STBP=1;TYPE=snp;VARB=-1.02811e-05;OID=.;OPOS=170203020;OREF=G;OALT=A;OMAPALT=A	GT:GQ:DP:FDP:RO:FRO:AO:FAO:AF:SAR:SAF:SRF:SRR:FSAR:FSAF:FSRF:FSRR:QT	1/1:99:266:266:1:0:265:266:1:120:145:1:0:120:146:0:0:1
chr5	177863083	rs6422347;rs6422347;rs6422347	T	C,A,G	1242.07	PASS	AF=1,0,0;AO=129,0,0;DP=129;FAO=129,0,0;FDP=129;FR=.,.,.;FRO=0;FSAF=66,0,0;FSAR=63,0,0;FSRF=0;FSRR=0;FWDB=-0.000474502,0.0167089,-0.00069361;FXX=0;HRUN=1,1,1;LEN=1,1,1;MLLD=485.895,71.6399,386.655;PB=.,.,.;PBP=.,.,.;QD=38.5136;RBI=0.0187814,0.019122,0.0202273;REFB=0,0,0;REVB=-0.0187754,-0.00929858,-0.0202154;RO=0;SAF=66,0,0;SAR=63,0,0;SRF=0;SRR=0;SSEN=0,0,0;SSEP=0,0,0;SSSB=0,0,0;STB=0.5,0.5,0.5;ST…	GT:GQ:DP:FDP:RO:FRO:AO:FAO:AF:SAR:SAF:SRF:SRR:FSAR:FSAF:FSRF:FSRR:QT	1/1:58:129:129:0:0:129,0,0:129,0,0:1,0,0:63,0,0:66,0,0:0:0:63,0,0:66,0,0:0:0:1
chr5	177863091	.	G	A	1242.06	PASS	AF=1;AO=129;DP=129;FAO=129;FDP=129;FR=.;FRO=0;FSAF=66;FSAR=63;FSRF=0;FSRR=0;FWDB=-0.010518;FXX=0;HRUN=1;LEN=1;MLLD=219.983;PB=.;PBP=.;QD=38.5135;RBI=0.037809;REFB=0;REVB=0.0363166;RO=0;SAF=66;SAR=63;SRF=0;SRR=0;SSEN=0;SSEP=0;SSSB=0;STB=0.5;STBP=1;TYPE=snp;VARB=2.83399e-05;OID=.;OPOS=177863091;OREF=G;OALT=A;OMAPALT=A	GT:GQ:DP:FDP:RO:FRO:AO:FAO:AF:SAR:SAF:SRF:SRR:FSAR:FSAF:FSRF:FSRR:QT	1/1:58:129:129:0:0:129:129:1:63:66:0:0:63:66:0:0:1
chr6	4747159	rs1040045;rs1040045;rs1040045	G	A,C,T	27245.3	PASS	AF=1,0,0;AO=2863,0,0;DP=2868;FAO=2863,0,0;FDP=2863;FR=.,.,.;FRO=0;FSAF=1428,0,0;FSAR=1435,0,0;FSRF=0;FSRR=0;FWDB=-0.00394345,-0.0285733,-0.00279866;FXX=0.00174337;HRUN=1,1,1;LEN=1,1,1;MLLD=211.43,14.4465,8.8931;PB=.,.,.;PBP=.,.,.;QD=38.0654;RBI=0.0405012,0.0393294,0.00697684;REFB=0,0,0;REVB=0.0403087,-0.0270254,-0.00639091;RO=5;SAF=1428,0,0;SAR=1435,0,0;SRF=2;SRR=3;SSEN=0,0,0;SSEP=0,0,0;SSSB=0.00…	GT:GQ:DP:FDP:RO:FRO:AO:FAO:AF:SAR:SAF:SRF:SRR:FSAR:FSAF:FSRF:FSRR:QT	1/1:99:2868:2863:5:0:2863,0,0:2863,0,0:1,0,0:1435,0,0:1428,0,0:2:3:1435,0,0:1428,0,0:0:0:1
chr6	12535111	rs2504853;rs2504853;rs2504853	T	A,C,G	4.57244	NOCALL	AF=0,0,0;AO=0,0,0;DP=5;FAO=0,0,0;FDP=5;FR=.&QualityScore<10&MINCOV<6,.,.;FRO=5;FSAF=0,0,0;FSAR=0,0,0;FSRF=3;FSRR=2;FWDB=-0.0146007,-0.0150863,-0.0113845;FXX=0;HRUN=3,3,3;LEN=1,1,1;MLLD=322.059,364.993,302.032;PB=.,.,.;PBP=.,.,.;QD=3.65795;RBI=0.0194602,0.017156,0.0194707;REFB=-0.000660993,-0.000517588,-0.000693766;REVB=-0.0128654,-0.0081688,-0.0157957;RO=5;SAF=0,0,0;SAR=0,0,0;SRF=3;SRR=2;SSEN=0,0…	GT:GQ:DP:FDP:RO:FRO:AO:FAO:AF:SAR:SAF:SRF:SRR:FSAR:FSAF:FSRF:FSRR:QT	./.:4:5:5:5:5:0,0,0:0,0,0:0,0,0:0,0,0:0,0,0:3:2:0,0,0:0,0,0:3:2:0
chr6	21911616	rs7745461;rs7745461;rs7745461	A	C,G,T	955.728	PASS	AF=0,0,0;AO=0,2,0;DP=2141;FAO=0,0,0;FDP=2139;FR=.,.,.;FRO=2139;FSAF=0,0,0;FSAR=0,0,0;FSRF=1063;FSRR=1076;FWDB=0.00454753,-0.00182325,0.000230939;FXX=0.000934139;HRUN=1,1,1;LEN=1,1,1;MLLD=284.85,301.496,296.405;PB=.,.,.;PBP=.,.,.;QD=1.78724;RBI=0.00491224,0.0047858,0.000420252;REFB=3.27523e-06,-1.03052e-05,5.36407e-06;REVB=-0.00185744,-0.00442489,-0.000351112;RO=2138;SAF=0,1,0;SAR=0,1,0;SRF=1063;S…	GT:GQ:DP:FDP:RO:FRO:AO:FAO:AF:SAR:SAF:SRF:SRR:FSAR:FSAF:FSRF:FSRR:QT	0/0:99:2141:2139:2138:2139:0,2,0:0,0,0:0,0,0:0,1,0:0,1,0:1063:1075:0,0,0:0,0,0:1063:1076:0
chr6	90518278	rs192655;rs192655;rs192655	G	A,C,T	4.73228	NOCALL	AF=0,0,0;AO=0,0,0;DP=2;FAO=0,0,0;FDP=2;FR=.&QualityScore<10&MINCOV<6,.,.;FRO=2;FSAF=0,0,0;FSAR=0,0,0;FSRF=2;FSRR=0;FWDB=-0.0267597,-0.0327765,-0.083388;FXX=0;HRUN=1,1,1;LEN=1,1,1;MLLD=361.65,185.462,89.0431;PB=.,.,.;PBP=.,.,.;QD=9.46456;RBI=0.0267597,0.0327765,0.083388;REFB=-0.001661,-0.00475103,-0.0210783;REVB=0,0,0;RO=2;SAF=0,0,0;SAR=0,0,0;SRF=2;SRR=0;SSEN=0,0,0;SSEP=0,0,0;SSSB=0,0,0;STB=0.5,0.…	GT:GQ:DP:FDP:RO:FRO:AO:FAO:AF:SAR:SAF:SRF:SRR:FSAR:FSAF:FSRF:FSRR:QT	./.:4:2:2:2:2:0,0,0:0,0,0:0,0,0:0,0,0:0,0,0:2:0:0,0,0:0,0,0:2:0:0
chr6	136482727	rs3823159;rs3823159;rs3823159	A	C,G,T	12.6077	PASS	AF=0,0,0;AO=0,0,0;DP=26;FAO=0,0,0;FDP=27;FR=.,.,.;FRO=27;FSAF=0,0,0;FSAR=0,0,0;FSRF=14;FSRR=13;FWDB=-0.0860947,-0.0328494,-0.0405063;FXX=0;HRUN=3,3,3;LEN=1,1,1;MLLD=64.6756,97.6445,132.476;PB=.,.,.;PBP=.,.,.;QD=1.8678;RBI=0.101356,0.0601881,0.0532277;REFB=-0.00374507,-0.00139683,-0.00100215;REVB=-0.0534861,-0.0504333,-0.0345316;RO=26;SAF=0,0,0;SAR=0,0,0;SRF=14;SRR=12;SSEN=0,0,0;SSEP=0,0,0;SSSB=3.…	GT:GQ:DP:FDP:RO:FRO:AO:FAO:AF:SAR:SAF:SRF:SRR:FSAR:FSAF:FSRF:FSRR:QT	0/0:12:26:27:26:27:0,0,0:0,0,0:0,0,0:0,0,0:0,0,0:14:12:0,0,0:0,0,0:14:13:0
chr6	145055331	rs4463276;rs4463276;rs4463276	G	A,C,T	1063.26	PASS	AF=0,0,0;AO=1,0,0;DP=2363;FAO=0,0,0;FDP=2362;FR=.,.,.;FRO=2362;FSAF=0,0,0;FSAR=0,0,0;FSRF=1094;FSRR=1268;FWDB=0.00434406,-0.00865734,0.00622178;FXX=0.000423189;HRUN=1,1,1;LEN=1,1,1;MLLD=152.433,223.778,351.014;PB=.,.,.;PBP=.,.,.;QD=1.80061;RBI=0.00544454,0.01033,0.0227722;REFB=3.83472e-08,-5.90046e-07,1.80538e-06;REVB=0.0032821,0.00563557,0.0219058;RO=2361;SAF=0,0,0;SAR=1,0,0;SRF=1094;SRR=1267;SS…	GT:GQ:DP:FDP:RO:FRO:AO:FAO:AF:SAR:SAF:SRF:SRR:FSAR:FSAF:FSRF:FSRR:QT	0/0:99:2363:2362:2361:2362:1,0,0:0,0,0:0,0,0:1,0,0:0,0,0:1094:1267:0,0,0:0,0,0:1094:1268:0
chr6	163221792	rs4458655;rs4458655;rs4458655	T	A,C,G	140.731	PASS	AF=0,0,0;AO=0,0,0;DP=310;FAO=0,0,0;FDP=310;FR=.,.,.;FRO=310;FSAF=0,0,0;FSAR=0,0,0;FSRF=140;FSRR=170;FWDB=0.0486229,-0.000704222,0.0185314;FXX=0;HRUN=2,2,2;LEN=1,1,1;MLLD=88.8187,213.334,191.392;PB=.,.,.;PBP=.,.,.;QD=1.81589;RBI=0.0610827,0.00364276,0.019155;REFB=0.000229362,3.54439e-06,1.6109e-05;REVB=0.0369716,0.00357404,-0.00484778;RO=310;SAF=0,0,0;SAR=0,0,0;SRF=140;SRR=170;SSEN=0,0,0;SSEP=0,0,…	GT:GQ:DP:FDP:RO:FRO:AO:FAO:AF:SAR:SAF:SRF:SRR:FSAR:FSAF:FSRF:FSRR:QT	0/0:99:310:310:310:310:0,0,0:0,0,0:0,0,0:0,0,0:0,0,0:140:170:0,0,0:0,0,0:140:170:0
chr6	168665760	rs1871428;rs1871428;rs1871428	G	A,C,T	24.8241	NOCALL	AF=0.8,0,0;AO=4,0,0;DP=5;FAO=4,0,0;FDP=5;FR=.&MINCOV<6,.,.;FRO=1;FSAF=0,0,0;FSAR=4,0,0;FSRF=0;FSRR=1;FWDB=0,0,0;FXX=0;HRUN=1,1,1;LEN=1,1,1;MLLD=77.3829,22.6873,220.835;PB=.,.,.;PBP=.,.,.;QD=19.8593;RBI=0.0941838,0.0580981,0.021638;REFB=0.0326145,-0.0579556,0.0233793;REVB=-0.0941838,-0.0580981,0.021638;RO=1;SAF=0,0,0;SAR=4,0,0;SRF=0;SRR=1;SSEN=0,0,0;SSEP=0,0,0;SSSB=0,0,0;STB=0.5,0.5,0.5;STBP=1,1,1…	GT:GQ:DP:FDP:RO:FRO:AO:FAO:AF:SAR:SAF:SRF:SRR:FSAR:FSAF:FSRF:FSRR:QT	./.:24:5:5:1:1:4,0,0:4,0,0:0.8,0,0:4,0,0:0,0,0:0:1:4,0,0:0,0,0:0:1:1
chr7	12669251	rs731257;rs731257;rs731257	G	A,C,T	137.495	PASS	AF=0,0,0;AO=0,0,0;DP=303;FAO=0,0,0;FDP=303;FR=.,.,.;FRO=303;FSAF=0,0,0;FSAR=0,0,0;FSRF=139;FSRR=164;FWDB=-0.0101139,-0.0130293,-0.0127923;FXX=0;HRUN=2,2,2;LEN=1,1,1;MLLD=96.172,101.734,333.333;PB=.,.,.;PBP=.,.,.;QD=1.81512;RBI=0.0287224,0.0172307,0.0191312;REFB=3.82298e-05,-3.78392e-06,-7.51754e-06;REVB=0.0268828,0.0112753,-0.0142253;RO=303;SAF=0,0,0;SAR=0,0,0;SRF=139;SRR=164;SSEN=0,0,0;SSEP=0,0,…	GT:GQ:DP:FDP:RO:FRO:AO:FAO:AF:SAR:SAF:SRF:SRR:FSAR:FSAF:FSRF:FSRR:QT	0/0:99:303:303:303:303:0,0,0:0,0,0:0,0,0:0,0,0:0,0,0:139:164:0,0,0:0,0,0:139:164:0
chr7	28172586	rs917115;rs917115;rs917115	T	C,A,G	46447.6	PASS	AF=1,0,0;AO=4915,0,0;DP=4921;FAO=4915,0,0;FDP=4915;FR=.,.,.;FRO=0;FSAF=2454,0,0;FSAR=2461,0,0;FSRF=0;FSRR=0;FWDB=-0.0160461,0.0252323,0.0224778;FXX=0.00121926;HRUN=1,1,1;LEN=1,1,1;MLLD=131.988,95.5495,98.1809;PB=.,.,.;PBP=.,.,.;QD=37.8007;RBI=0.0378663,0.0253057,0.0224779;REFB=0,0,0;REVB=0.0342984,-0.00192707,7.23082e-05;RO=6;SAF=2454,0,0;SAR=2461,0,0;SRF=4;SRR=2;SSEN=0,0,0;SSEP=0,0,0;SSSB=-0.000…	GT:GQ:DP:FDP:RO:FRO:AO:FAO:AF:SAR:SAF:SRF:SRR:FSAR:FSAF:FSRF:FSRR:QT	1/1:99:4921:4915:6:0:4915,0,0:4915,0,0:1,0,0:2461,0,0:2454,0,0:4:2:2461,0,0:2454,0,0:0:0:1
chr7	32179124	rs32314;rs32314;rs32314	C	T,A,G	8404.92	PASS	AF=0.675141,0,0;AO=1434,0,0;DP=2124;FAO=1434,0,0;FDP=2124;FR=.,.,.;FRO=690;FSAF=746,0,0;FSAR=688,0,0;FSRF=371;FSRR=319;FWDB=0.00414992,0.00782697,0.0307048;FXX=0;HRUN=3,3,3;LEN=1,1,1;MLLD=80.0616,214.52,35.4104;PB=.,.,.;PBP=.,.,.;QD=15.8285;RBI=0.0187276,0.0084986,0.0350484;REFB=0.0172564,0.00150051,0.00996891;REVB=0.0182621,0.0033113,-0.0169;RO=687;SAF=746,0,0;SAR=688,0,0;SRF=369;SRR=318;SSEN=0,…	GT:GQ:DP:FDP:RO:FRO:AO:FAO:AF:SAR:SAF:SRF:SRR:FSAR:FSAF:FSRF:FSRR:QT	0/1:99:2124:2124:687:690:1434,0,0:1434,0,0:0.675141,0,0:688,0,0:746,0,0:369:318:688,0,0:746,0,0:371:319:1
chr7	42380071	rs2330442;rs2330442;rs2330442	A	C,G,T	828.569	PASS	AF=0,0,0;AO=0,1,0;DP=1844;FAO=0,0,0;FDP=1843;FR=.,.,.;FRO=1843;FSAF=0,0,0;FSAR=0,0,0;FSRF=1004;FSRR=839;FWDB=0.00701597,0.0125933,0.0115864;FXX=0.001084;HRUN=2,2,2;LEN=1,1,1;MLLD=85.5115,292.681,383.751;PB=.,.,.;PBP=.,.,.;QD=1.79831;RBI=0.0097218,0.0136543,0.0236158;REFB=8.95636e-07,5.30235e-06,-1.0204e-06;REVB=-0.00672975,0.00527708,0.0205782;RO=1843;SAF=0,0,0;SAR=0,1,0;SRF=1004;SRR=839;SSEN=0,0…	GT:GQ:DP:FDP:RO:FRO:AO:FAO:AF:SAR:SAF:SRF:SRR:FSAR:FSAF:FSRF:FSRR:QT	0/0:99:1844:1843:1843:1843:0,1,0:0,0,0:0,0,0:0,1,0:0,0,0:1004:839:0,0,0:0,0,0:1004:839:0
chr7	73454199	rs4717865;rs4717865;rs4717865	G	A,C,T	358.882	PASS	AF=0,0,0;AO=0,0,0;DP=792;FAO=0,0,0;FDP=792;FR=.,.,.;FRO=792;FSAF=0,0,0;FSAR=0,0,0;FSRF=422;FSRR=370;FWDB=0.00172177,0.0192345,0.036806;FXX=0;HRUN=2,2,2;LEN=1,1,1;MLLD=263.942,128.621,88.243;PB=.,.,.;PBP=.,.,.;QD=1.81254;RBI=0.0359749,0.0326255,0.0556733;REFB=7.71742e-06,2.52889e-05,6.07361e-05;REVB=0.0359336,0.0263525,0.0417712;RO=792;SAF=0,0,0;SAR=0,0,0;SRF=422;SRR=370;SSEN=0,0,0;SSEP=0,0,0;SSSB…	GT:GQ:DP:FDP:RO:FRO:AO:FAO:AF:SAR:SAF:SRF:SRR:FSAR:FSAF:FSRF:FSRR:QT	0/0:99:792:792:792:792:0,0,0:0,0,0:0,0,0:0,0,0:0,0,0:422:370:0,0,0:0,0,0:422:370:0
chr7	83533047	rs10954737;rs10954737;rs10954737	T	A,C,G	27.9615	PASS	AF=0,0,0;AO=0,0,0;DP=61;FAO=0,0,0;FDP=61;FR=.,.,.;FRO=61;FSAF=0,0,0;FSAR=0,0,0;FSRF=34;FSRR=27;FWDB=-0.0113117,-0.025062,-0.00499673;FXX=0;HRUN=1,1,1;LEN=1,1,1;MLLD=226.149,232.959,228.266;PB=.,.,.;PBP=.,.,.;QD=1.83354;RBI=0.0130906,0.0253928,0.00752794;REFB=-7.10916e-06,-5.54365e-05,2.27874e-06;REVB=0.0065886,0.00408532,0.0056305;RO=61;SAF=0,0,0;SAR=0,0,0;SRF=34;SRR=27;SSEN=0,0,0;SSEP=0,0,0;SSSB…	GT:GQ:DP:FDP:RO:FRO:AO:FAO:AF:SAR:SAF:SRF:SRR:FSAR:FSAF:FSRF:FSRR:QT	0/0:27:61:61:61:61:0,0,0:0,0,0:0,0,0:0,0,0:0,0,0:34:27:0,0,0:0,0,0:34:27:0
chr7	97695363	rs705308;rs705308;rs705308	C	A,G,T	11500.2	PASS	AF=1,0,0;AO=1195,3,0;DP=1198;FAO=1195,0,0;FDP=1195;FR=.,.,.;FRO=0;FSAF=604,0,0;FSAR=591,0,0;FSRF=0;FSRR=0;FWDB=0.00301287,-0.00888875,0.000806859;FXX=0.00250415;HRUN=1,1,1;LEN=1,1,1;MLLD=103.206,184.098,2.44751;PB=.,.,.;PBP=.,.,.;QD=38.4945;RBI=0.00657151,0.00893216,0.00362943;REFB=0,0,0;REVB=0.00584015,-0.00087955,0.00353861;RO=0;SAF=604,0,0;SAR=591,3,0;SRF=0;SRR=0;SSEN=0,0,0;SSEP=0,0,0;SSSB=-3.…	GT:GQ:DP:FDP:RO:FRO:AO:FAO:AF:SAR:SAF:SRF:SRR:FSAR:FSAF:FSRF:FSRR:QT	1/1:99:1198:1195:0:0:1195,3,0:1195,0,0:1,0,0:591,3,0:604,0,0:0:0:591,0,0:604,0,0:0:0:1
chr7	130742066	rs7803075;rs7803075;rs7803075	A	C,G,T	106.889	PASS	AF=0,0,0;AO=0,1,0;DP=251;FAO=0,0,0;FDP=250;FR=.,.,.;FRO=250;FSAF=0,0,0;FSAR=0,0,0;FSRF=105;FSRR=145;FWDB=-0.0225909,-0.00803445,0.00519522;FXX=0.00398391;HRUN=1,1,1;LEN=1,1,1;MLLD=301.294,329.738,313.714;PB=.,.,.;PBP=.,.,.;QD=1.71022;RBI=0.0254424,0.0137851,0.013273;REFB=4.20004e-05,2.97137e-05,4.9687e-05;REVB=0.0117031,0.0112017,0.0122141;RO=249;SAF=0,0,0;SAR=0,1,0;SRF=104;SRR=145;SSEN=0,0,0;SSE…	GT:GQ:DP:FDP:RO:FRO:AO:FAO:AF:SAR:SAF:SRF:SRR:FSAR:FSAF:FSRF:FSRR:QT	0/0:99:251:250:249:250:0,1,0:0,0,0:0,0,0:0,1,0:0,0,0:104:145:0,0,0:0,0,0:105:145:0
chr7	139447377	rs10236187;rs10236187;rs10236187	A	C,G,T	1282.81	PASS	AF=0,0,0;AO=0,6,0;DP=2752;FAO=0,0,0;FDP=2746;FR=.,.,.;FRO=2746;FSAF=0,0,0;FSAR=0,0,0;FSRF=1335;FSRR=1411;FWDB=-0.015385,0.0463881,0.0239293;FXX=0.00218022;HRUN=2,2,2;LEN=1,1,1;MLLD=182.382,91.6433,100.961;PB=.,.,.;PBP=.,.,.;QD=1.86862;RBI=0.0173169,0.0463881,0.0307077;REFB=-1.51044e-06,1.46264e-05,8.54407e-06;REVB=0.00794855,8.35829e-07,0.0192446;RO=2744;SAF=0,1,0;SAR=0,5,0;SRF=1335;SRR=1409;SSEN…	GT:GQ:DP:FDP:RO:FRO:AO:FAO:AF:SAR:SAF:SRF:SRR:FSAR:FSAF:FSRF:FSRR:QT	0/0:99:2752:2746:2744:2746:0,6,0:0,0,0:0,0,0:0,5,0:0,1,0:1335:1409:0,0,0:0,0,0:1335:1411:0
chr7	151873853	rs6464211;rs6464211;rs6464211	C	T,A,G	2100.41	PASS	AF=0.464195,0,0;AO=551,0,0;DP=1187;FAO=551,0,0;FDP=1187;FR=.,.,.;FRO=636;FSAF=270,0,0;FSAR=281,0,0;FSRF=329;FSRR=307;FWDB=0.00279788,0.0112505,-0.00202253;FXX=0;HRUN=2,2,2;LEN=1,1,1;MLLD=84.3352,51.6609,54.659;PB=.,.,.;PBP=.,.,.;QD=7.07804;RBI=0.0339742,0.0431635,0.0486462;REFB=0.0146982,0.0093912,0.00766978;REVB=-0.0338588,-0.0416715,-0.0486041;RO=635;SAF=270,0,0;SAR=281,0,0;SRF=328;SRR=307;SSEN…	GT:GQ:DP:FDP:RO:FRO:AO:FAO:AF:SAR:SAF:SRF:SRR:FSAR:FSAF:FSRF:FSRR:QT	0/1:99:1187:1187:635:636:551,0,0:551,0,0:0.464195,0,0:281,0,0:270,0,0:328:307:281,0,0:270,0,0:329:307:1
chr8	4190793	rs10108270;rs10108270;rs10108270	C	A,G,T	2633.81	PASS	AF=0.440024,0,0;AO=741,1,1;DP=1686;FAO=741,0,0;FDP=1684;FR=.,.,.;FRO=943;FSAF=386,0,0;FSAR=355,0,0;FSRF=493;FSRR=450;FWDB=-0.00664926,0.000272207,0.0121193;FXX=0.00118623;HRUN=1,1,1;LEN=1,1,1;MLLD=232.088,160.432,75.1221;PB=.,.,.;PBP=.,.,.;QD=6.25609;RBI=0.0395338,0.0110739,0.0144945;REFB=0.00422311,0.000228483,-0.00698186;REVB=-0.0389706,-0.0110706,-0.00795061;RO=943;SAF=386,1,1;SAR=355,0,0;SRF=…	GT:GQ:DP:FDP:RO:FRO:AO:FAO:AF:SAR:SAF:SRF:SRR:FSAR:FSAF:FSRF:FSRR:QT	0/1:99:1686:1684:943:943:741,1,1:741,0,0:0.440024,0,0:355,0,0:386,1,1:493:450:355,0,0:386,0,0:493:450:1
chr8	13359500	rs3943253;rs3943253;rs3943253	A	G,C,T	630.35	PASS	AF=1,0,0.0149254;AO=66,0,1;DP=67;FAO=66,0,1;FDP=66;FR=.,.,.;FRO=0;FSAF=24,0,0;FSAR=42,0,1;FSRF=0;FSRR=0;FWDB=0.0246134,0.0113845,0.0129148;FXX=0.0149231;HRUN=1,1,1;LEN=1,1,1;MLLD=320.246,100.969,111.332;PB=.,.,.;PBP=.,.,.;QD=38.2033;RBI=0.026302,0.011392,0.0184689;REFB=0,0,0;REVB=-0.00927233,0.000413636,0.0132026;RO=0;SAF=24,0,0;SAR=42,0,1;SRF=0;SRR=0;SSEN=0,0,0;SSEP=0,0,0;SSSB=-5.1333e-08,0,0;ST…	GT:GQ:DP:FDP:RO:FRO:AO:FAO:AF:SAR:SAF:SRF:SRR:FSAR:FSAF:FSRF:FSRR:QT	1/1:30:67:66:0:0:66,0,1:66,0,1:1,0,0.0149254:42,0,1:24,0,0:0:0:42,0,1:24,0,0:0:0:1
chr8	28941305	rs1471939;rs1471939;rs1471939	C	T,A,G	155.82	PASS	AF=0.463415,0,0;AO=38,0,0;DP=82;FAO=38,0,0;FDP=82;FR=.,.,.;FRO=44;FSAF=20,0,0;FSAR=18,0,0;FSRF=23;FSRR=21;FWDB=-0.00410527,-0.0284915,0.0146708;FXX=0;HRUN=1,1,1;LEN=1,1,1;MLLD=196.747,183.191,140.713;PB=.,.,.;PBP=.,.,.;QD=7.60071;RBI=0.00839725,0.0285659,0.0157306;REFB=0.00620212,0.0045596,0.00893163;REVB=-0.00732533,0.0020598,-0.00567644;RO=44;SAF=20,0,0;SAR=18,0,0;SRF=23;SRR=21;SSEN=0,0,0;SSEP=…	GT:GQ:DP:FDP:RO:FRO:AO:FAO:AF:SAR:SAF:SRF:SRR:FSAR:FSAF:FSRF:FSRR:QT	0/1:99:82:82:44:44:38,0,0:38,0,0:0.463415,0,0:18,0,0:20,0,0:23:21:18,0,0:20,0,0:23:21:1
chr8	31896592	rs1462906;rs1462906;rs1462906	T	C,A,G	1074.65	PASS	AF=1,0,0;AO=113,0,0;DP=113;FAO=113,0,0;FDP=113;FR=.,.,.;FRO=0;FSAF=69,0,0;FSAR=44,0,0;FSRF=0;FSRR=0;FWDB=0.000942641,0.0133545,0.0089816;FXX=0;HRUN=1,1,1;LEN=1,1,1;MLLD=178.11,233.357,11.9926;PB=.,.,.;PBP=.,.,.;QD=38.0406;RBI=0.0222201,0.0139313,0.024706;REFB=0,0,0;REVB=-0.0222,-0.00396722,-0.0230156;RO=0;SAF=69,0,0;SAR=44,0,0;SRF=0;SRR=0;SSEN=0,0,0;SSEP=0,0,0;SSSB=-6.91148e-08,0,0;STB=0.5,0.5,0.…	GT:GQ:DP:FDP:RO:FRO:AO:FAO:AF:SAR:SAF:SRF:SRR:FSAR:FSAF:FSRF:FSRR:QT	1/1:51:113:113:0:0:113,0,0:113,0,0:1,0,0:44,0,0:69,0,0:0:0:44,0,0:69,0,0:0:0:1
chr8	86424616	rs12544346;rs12544346;rs12544346	G	A,C,T	624.264	PASS	AF=0,0,0;AO=0,0,0;DP=1378;FAO=0,0,0;FDP=1378;FR=.,.,.;FRO=1378;FSAF=0,0,0;FSAR=0,0,0;FSRF=704;FSRR=674;FWDB=0.0139398,0.0142393,0.010294;FXX=0;HRUN=2,2,2;LEN=1,1,1;MLLD=293.957,92.213,339.021;PB=.,.,.;PBP=.,.,.;QD=1.81209;RBI=0.0307355,0.0147079,0.0281583;REFB=6.65139e-06,7.62873e-06,3.73566e-06;REVB=0.0273926,0.00368284,0.0262092;RO=1376;SAF=0,0,0;SAR=0,0,0;SRF=704;SRR=672;SSEN=0,0,0;SSEP=0,0,0;…	GT:GQ:DP:FDP:RO:FRO:AO:FAO:AF:SAR:SAF:SRF:SRR:FSAR:FSAF:FSRF:FSRR:QT	0/0:99:1378:1378:1376:1378:0,0,0:0,0,0:0,0,0:0,0,0:0,0,0:704:672:0,0,0:0,0,0:704:674:0
chr8	110602317	rs6990312;rs6990312;rs6990312	G	A,C,T	4.53831	NOCALL	AF=0,0,0;AO=0,0,0;DP=6;FAO=0,0,0;FDP=6;FR=.&QualityScore<10,.,.;FRO=6;FSAF=0,0,0;FSAR=0,0,0;FSRF=1;FSRR=5;FWDB=-0.0628055,-0.0558926,-0.00303956;FXX=0;HRUN=1,1,1;LEN=1,1,1;MLLD=172.498,131.447,329.558;PB=.,.,.;PBP=.,.,.;QD=3.02554;RBI=0.0628126,0.0657891,0.0189847;REFB=-0.00124445,-0.00113735,0.000114673;REVB=0.000948038,0.0347018,0.0187398;RO=6;SAF=0,0,0;SAR=0,0,0;SRF=1;SRR=5;SSEN=0,0,0;SSEP=0,0…	GT:GQ:DP:FDP:RO:FRO:AO:FAO:AF:SAR:SAF:SRF:SRR:FSAR:FSAF:FSRF:FSRR:QT	./.:4:6:6:6:6:0,0,0:0,0,0:0,0,0:0,0,0:0,0,0:1:5:0,0,0:0,0,0:1:5:0
chr8	122124302	rs2196051;rs2196051;rs2196051	A	G,C,T	136.31	PASS	AF=1,0,0;AO=15,0,0;DP=15;FAO=15,0,0;FDP=15;FR=.,.,.;FRO=0;FSAF=11,0,0;FSAR=4,0,0;FSRF=0;FSRR=0;FWDB=0.0301163,0.0583007,0.0877355;FXX=0;HRUN=2,2,2;LEN=1,1,1;MLLD=167.389,69.5797,11.1202;PB=.,.,.;PBP=.,.,.;QD=36.3484;RBI=0.0304328,0.0590419,0.0879217;REFB=0,0,0;REVB=0.00437791,0.00932586,0.00571872;RO=0;SAF=11,0,0;SAR=4,0,0;SRF=0;SRR=0;SSEN=0,0,0;SSEP=0,0,0;SSSB=-3.33019e-08,0,0;STB=0.5,0.5,0.5;ST…	GT:GQ:DP:FDP:RO:FRO:AO:FAO:AF:SAR:SAF:SRF:SRR:FSAR:FSAF:FSRF:FSRR:QT	1/1:7:15:15:0:0:15,0,0:15,0,0:1,0,0:4,0,0:11,0,0:0:0:4,0,0:11,0,0:0:0:1
chr8	122908503	rs7844723;rs7844723;rs7844723	C	A,G,T	22.5875	PASS	AF=0,0,0;AO=0,0,0;DP=49;FAO=0,0,0;FDP=49;FR=.,.,.;FRO=49;FSAF=0,0,0;FSAR=0,0,0;FSRF=20;FSRR=29;FWDB=-0.0187178,0.00243931,0.00520659;FXX=0;HRUN=1,1,1;LEN=1,1,1;MLLD=255.121,136.556,131.961;PB=.,.,.;PBP=.,.,.;QD=1.84388;RBI=0.0235439,0.0221188,0.0108815;REFB=-9.75215e-06,-0.000178179,0.000135918;REVB=0.0142815,-0.0219839,0.00955504;RO=49;SAF=0,0,0;SAR=0,0,0;SRF=20;SRR=29;SSEN=0,0,0;SSEP=0,0,0;SSSB…	GT:GQ:DP:FDP:RO:FRO:AO:FAO:AF:SAR:SAF:SRF:SRR:FSAR:FSAF:FSRF:FSRR:QT	0/0:22:49:49:49:49:0,0,0:0,0,0:0,0,0:0,0,0:0,0,0:20:29:0,0,0:0,0,0:20:29:0
chr8	140241181	rs2001907;rs2001907;rs2001907	C	A,G,T	315.461	PASS	AF=0,0,0;AO=0,0,0;DP=696;FAO=0,0,0;FDP=696;FR=.,.,.;FRO=696;FSAF=0,0,0;FSAR=0,0,0;FSRF=365;FSRR=331;FWDB=0.00297962,-0.0141425,-0.0348696;FXX=0;HRUN=1,1,1;LEN=1,1,1;MLLD=254.526,101.251,99.3291;PB=.,.,.;PBP=.,.,.;QD=1.813;RBI=0.0172968,0.0396693,0.034925;REFB=5.33773e-06,2.3141e-05,-3.19763e-05;REVB=0.0170382,0.0370626,0.00196602;RO=696;SAF=0,0,0;SAR=0,0,0;SRF=365;SRR=331;SSEN=0,0,0;SSEP=0,0,0;SS…	GT:GQ:DP:FDP:RO:FRO:AO:FAO:AF:SAR:SAF:SRF:SRR:FSAR:FSAF:FSRF:FSRR:QT	0/0:99:696:696:696:696:0,0,0:0,0,0:0,0,0:0,0,0:0,0,0:365:331:0,0,0:0,0,0:365:331:0
chr8	145639681	rs1871534;rs1871534;rs1871534	G	A,C,T	3.47904	NOCALL	AF=0,0,0;AO=0,0,0;DP=1;FAO=0,0,0;FDP=1;FR=.&QualityScore<10&MINCOV<6,.,.;FRO=1;FSAF=0,0,0;FSAR=0,0,0;FSRF=0;FSRR=1;FWDB=0,0,0;FXX=0;HRUN=1,1,1;LEN=1,1,1;MLLD=85.2392,98.4909,88.8388;PB=.,.,.;PBP=.,.,.;QD=13.9161;RBI=0.00478986,0.00673642,0.0382217;REFB=0.00175433,0.00247529,0.0139773;REVB=0.00478986,0.00673642,0.0382217;RO=1;SAF=0,0,0;SAR=0,0,0;SRF=0;SRR=1;SSEN=0,0,0;SSEP=0,0,0;SSSB=0,0,0;STB=0.5…	GT:GQ:DP:FDP:RO:FRO:AO:FAO:AF:SAR:SAF:SRF:SRR:FSAR:FSAF:FSRF:FSRR:QT	./.:3:1:1:1:1:0,0,0:0,0,0:0,0,0:0,0,0:0,0,0:0:1:0,0,0:0,0,0:0:1:0
chr9	28628500	rs10511828;rs10511828;rs10511828	T	C,A,G	8712.99	PASS	AF=1,0,0;AO=906,0,0;DP=906;FAO=906,0,0;FDP=906;FR=.,.,.;FRO=0;FSAF=468,0,0;FSAR=438,0,0;FSRF=0;FSRR=0;FWDB=0.017773,0.019305,0.00323557;FXX=0;HRUN=3,3,3;LEN=1,1,1;MLLD=88.8312,11.8062,157.521;PB=.,.,.;PBP=.,.,.;QD=38.468;RBI=0.0534046,0.0528849,0.030235;REFB=0,0,0;REVB=0.0503604,0.0492354,0.0300613;RO=0;SAF=468,0,0;SAR=438,0,0;SRF=0;SRR=0;SSEN=0,0,0;SSEP=0,0,0;SSSB=0,0,0;STB=0.5,0.5,0.5;STBP=1,1,…	GT:GQ:DP:FDP:RO:FRO:AO:FAO:AF:SAR:SAF:SRF:SRR:FSAR:FSAF:FSRF:FSRR:QT	1/1:99:906:906:0:0:906,0,0:906,0,0:1,0,0:438,0,0:468,0,0:0:0:438,0,0:468,0,0:0:0:1
chr9	71659280	rs3793451;rs3793451;rs3793451	C	A,G,T	828.349	PASS	AF=0,0,0;AO=0,0,0;DP=1829;FAO=0,0,0;FDP=1829;FR=.,.,.;FRO=1829;FSAF=0,0,0;FSAR=0,0,0;FSRF=966;FSRR=863;FWDB=0.00986188,-0.0031939,-0.00670451;FXX=0;HRUN=1,1,1;LEN=1,1,1;MLLD=97.8765,94.6274,282.977;PB=.,.,.;PBP=.,.,.;QD=1.81159;RBI=0.0143056,0.00324654,0.0148283;REFB=6.70473e-06,-1.11097e-06,2.02792e-07;REVB=0.0103631,0.00058226,0.013226;RO=1829;SAF=0,0,0;SAR=0,0,0;SRF=966;SRR=863;SSEN=0,0,0;SSEP…	GT:GQ:DP:FDP:RO:FRO:AO:FAO:AF:SAR:SAF:SRF:SRR:FSAR:FSAF:FSRF:FSRR:QT	0/0:99:1829:1829:1829:1829:0,0,0:0,0,0:0,0,0:0,0,0:0,0,0:966:863:0,0,0:0,0,0:966:863:0
chr9	93641199	rs2306040;rs2306040;rs2306040	T	A,C,G	4.66845	NOCALL	AF=0,0,0;AO=0,0,0;DP=3;FAO=0,0,0;FDP=3;FR=.&QualityScore<10&MINCOV<6,.,.;FRO=3;FSAF=0,0,0;FSAR=0,0,0;FSRF=1;FSRR=2;FWDB=-0.0017576,-0.00388953,-0.00412253;FXX=0;HRUN=3,3,3;LEN=1,1,1;MLLD=414.825,394.768,474.251;PB=.,.,.;PBP=.,.,.;QD=6.2246;RBI=0.0113078,0.0159142,0.011667;REFB=0.000188849,0.000243366,0.000118958;REVB=0.0111704,0.0154316,0.0109144;RO=3;SAF=0,0,0;SAR=0,0,0;SRF=1;SRR=2;SSEN=0,0,0;SS…	GT:GQ:DP:FDP:RO:FRO:AO:FAO:AF:SAR:SAF:SRF:SRR:FSAR:FSAF:FSRF:FSRR:QT	./.:4:3:3:3:3:0,0,0:0,0,0:0,0,0:0,0,0:0,0,0:1:2:0,0,0:0,0,0:1:2:0
chr9	120130206	rs10513300;rs10513300;rs10513300	T	C,A,G	11454	PASS	AF=1,0,0;AO=1193,0,1;DP=1195;FAO=1193,0,0;FDP=1193;FR=.,.,.;FRO=0;FSAF=578,0,0;FSAR=615,0,0;FSRF=0;FSRR=0;FWDB=-0.00493471,-0.0405567,0.00759402;FXX=0.00167363;HRUN=1,1,1;LEN=1,1,1;MLLD=241.83,152.751,129.633;PB=.,.,.;PBP=.,.,.;QD=38.4041;RBI=0.0256327,0.0405609,0.00847105;REFB=0,0,0;REVB=-0.0251532,0.000583589,-0.00375361;RO=1;SAF=578,0,1;SAR=615,0,0;SRF=0;SRR=1;SSEN=0,0,0;SSEP=0,0,0;SSSB=0.0007…	GT:GQ:DP:FDP:RO:FRO:AO:FAO:AF:SAR:SAF:SRF:SRR:FSAR:FSAF:FSRF:FSRR:QT	1/1:99:1195:1193:1:0:1193,0,1:1193,0,0:1,0,0:615,0,0:578,0,1:0:1:615,0,0:578,0,0:0:0:1
chr9	127267689	rs3814134;rs3814134;rs3814134	A	C,G,T	136.792	PASS	AF=0,0,0;AO=0,2,0;DP=335;FAO=0,0,0;FDP=333;FR=.,.,.;FRO=333;FSAF=0,0,0;FSAR=0,0,0;FSRF=163;FSRR=170;FWDB=-0.025826,-0.00680251,-0.015586;FXX=0.00596997;HRUN=1,1,1;LEN=1,1,1;MLLD=325.093,144.549,126.734;PB=.,.,.;PBP=.,.,.;QD=1.64315;RBI=0.0269526,0.0505528,0.0156403;REFB=4.2151e-05,-0.000104235,-0.000107777;REVB=0.00771096,-0.050093,-0.00130234;RO=333;SAF=0,1,0;SAR=0,1,0;SRF=163;SRR=170;SSEN=0,0,0…	GT:GQ:DP:FDP:RO:FRO:AO:FAO:AF:SAR:SAF:SRF:SRR:FSAR:FSAF:FSRF:FSRR:QT	0/0:99:335:333:333:333:0,2,0:0,0,0:0,0,0:0,1,0:0,1,0:163:170:0,0,0:0,0,0:163:170:0
chr9	135933122	rs2073821;rs2073821;rs2073821	C	A,G,T	1964.52	PASS	AF=0,0,0;AO=0,0,1;DP=4302;FAO=0,0,0;FDP=4305;FR=.,.,.;FRO=4305;FSAF=0,0,0;FSAR=0,0,0;FSRF=2275;FSRR=2030;FWDB=0.0108822,0.0594834,0.0798784;FXX=0.000464359;HRUN=4,4,4;LEN=1,1,1;MLLD=81.5455,85.0017,60.6679;PB=.,.,.;PBP=.,.,.;QD=1.82534;RBI=0.0559654,0.0677908,0.0941966;REFB=2.86682e-06,2.99156e-05,2.33522e-05;REVB=0.0548972,0.0325164,0.0499245;RO=4300;SAF=0,0,1;SAR=0,0,0;SRF=2273;SRR=2027;SSEN=0,…	GT:GQ:DP:FDP:RO:FRO:AO:FAO:AF:SAR:SAF:SRF:SRR:FSAR:FSAF:FSRF:FSRR:QT	0/0:99:4302:4305:4300:4305:0,0,1:0,0,0:0,0,0:0,0,0:0,0,1:2273:2027:0,0,0:0,0,0:2275:2030:0
chr10	50841704	rs3793791;rs3793791;rs3793791	C	T,A,G	28319.5	PASS	AF=1,0,0;AO=3011,0,0;DP=3016;FAO=3011,0,0;FDP=3011;FR=.,.,.;FRO=0;FSAF=1481,0,0;FSAR=1530,0,0;FSRF=0;FSRR=0;FWDB=-0.00199585,0.0264792,0.00894097;FXX=0.00165782;HRUN=2,2,2;LEN=1,1,1;MLLD=495.196,164.898,26.6605;PB=.,.,.;PBP=.,.,.;QD=37.6214;RBI=0.0168109,0.03133,0.00899445;REFB=0,0,0;REVB=-0.016692,-0.0167459,-0.000979407;RO=5;SAF=1481,0,0;SAR=1530,0,0;SRF=2;SRR=3;SSEN=0,0,0;SSEP=0,0,0;SSSB=0.000…	GT:GQ:DP:FDP:RO:FRO:AO:FAO:AF:SAR:SAF:SRF:SRR:FSAR:FSAF:FSRF:FSRR:QT	1/1:99:3016:3011:5:0:3011,0,0:3011,0,0:1,0,0:1530,0,0:1481,0,0:2:3:1530,0,0:1481,0,0:0:0:1
chr10	75300994	rs4746136;rs4746136;rs4746136	G	A,C,T	37.8933	PASS	AF=0,0,0;AO=0,0,0;DP=83;FAO=0,0,0;FDP=83;FR=.,.,.;FRO=83;FSAF=0,0,0;FSAR=0,0,0;FSRF=32;FSRR=51;FWDB=0.0236674,0.0118531,-0.00485785;FXX=0;HRUN=1,1,1;LEN=1,1,1;MLLD=96.2293,98.4036,370.364;PB=.,.,.;PBP=.,.,.;QD=1.82618;RBI=0.0386352,0.01246,0.00792357;REFB=-5.46977e-05,6.35303e-05,-1.0208e-05;REVB=-0.0305374,-0.00384143,-0.00625973;RO=83;SAF=0,0,0;SAR=0,0,0;SRF=32;SRR=51;SSEN=0,0,0;SSEP=0,0,0;SSSB…	GT:GQ:DP:FDP:RO:FRO:AO:FAO:AF:SAR:SAF:SRF:SRR:FSAR:FSAF:FSRF:FSRR:QT	0/0:37:83:83:83:83:0,0,0:0,0,0:0,0,0:0,0,0:0,0,0:32:51:0,0,0:0,0,0:32:51:0
chr10	94921065	rs4918664;rs4918664;rs4918664	A	G,C,T	6706.59	PASS	AF=1,0,0;AO=697,0,1;DP=698;FAO=697,0,0;FDP=697;FR=.,.,.;FRO=0;FSAF=343,0,0;FSAR=354,0,0;FSRF=0;FSRR=0;FWDB=0.0346342,0.0296855,0.0397238;FXX=0.00143264;HRUN=3,3,3;LEN=1,1,1;MLLD=105.701,8.93612,7.21714;PB=.,.,.;PBP=.,.,.;QD=38.4883;RBI=0.0382385,0.0400382,0.061842;REFB=0,0,0;REVB=0.0162067,0.0268669,0.0473968;RO=0;SAF=343,0,0;SAR=354,0,1;SRF=0;SRR=0;SSEN=0,0,0;SSEP=0,0,0;SSSB=5.62299e-08,0,0;STB=…	GT:GQ:DP:FDP:RO:FRO:AO:FAO:AF:SAR:SAF:SRF:SRR:FSAR:FSAF:FSRF:FSRR:QT	1/1:99:698:697:0:0:697,0,1:697,0,0:1,0,0:354,0,1:343,0,0:0:0:354,0,0:343,0,0:0:0:1
chr10	115316812	rs4918842;rs4918842;rs4918842	T	C,A,G	5405.85	PASS	AF=0.671491,0,0;AO=928,0,0;DP=1382;FAO=928,0,0;FDP=1382;FR=.,.,.;FRO=454;FSAF=440,0,0;FSAR=488,0,0;FSRF=239;FSRR=215;FWDB=-0.0123298,0.0204882,0.0263255;FXX=0;HRUN=1,1,1;LEN=1,1,1;MLLD=248.495,180.639,327.531;PB=.,.,.;PBP=.,.,.;QD=15.6465;RBI=0.0141069,0.0210672,0.0263268;REFB=0.00971219,0.00435521,0.00356673;REVB=0.00685417,0.00490534,-0.000262167;RO=453;SAF=440,0,0;SAR=488,0,0;SRF=238;SRR=215;S…	GT:GQ:DP:FDP:RO:FRO:AO:FAO:AF:SAR:SAF:SRF:SRR:FSAR:FSAF:FSRF:FSRR:QT	0/1:99:1382:1382:453:454:928,0,0:928,0,0:0.671491,0,0:488,0,0:440,0,0:238:215:488,0,0:440,0,0:239:215:1
chr10	134650103	rs4880436;rs4880436;rs4880436	C	A,G,T	1323.22	PASS	AF=0,0,0;AO=0,0,1;DP=2905;FAO=0,0,0;FDP=2904;FR=.,.,.;FRO=2904;FSAF=0,0,0;FSAR=0,0,0;FSRF=1464;FSRR=1440;FWDB=0.00646804,-0.0161926,-0.00314485;FXX=0.000344233;HRUN=1,1,1;LEN=1,1,1;MLLD=353.219,94.8483,193.156;PB=.,.,.;PBP=.,.,.;QD=1.82262;RBI=0.00646805,0.023508,0.00542225;REFB=9.166e-07,-1.04196e-05,-5.42403e-07;REVB=9.99089e-06,-0.0170418,0.0044171;RO=2903;SAF=0,0,1;SAR=0,0,0;SRF=1464;SRR=1439…	GT:GQ:DP:FDP:RO:FRO:AO:FAO:AF:SAR:SAF:SRF:SRR:FSAR:FSAF:FSRF:FSRR:QT	0/0:99:2905:2904:2903:2904:0,0,1:0,0,0:0,0,0:0,0,0:0,0,1:1464:1439:0,0,0:0,0,0:1464:1440:0
chr11	7850316	rs10839880;rs10839880;rs10839880	C	T,A,G	65.87	PASS	AF=0.714286,0,0;AO=10,0,0;DP=14;FAO=10,0,0;FDP=14;FR=.,.,.;FRO=4;FSAF=6,0,0;FSAR=4,0,0;FSRF=3;FSRR=1;FWDB=0.0237351,0.017571,0.0190061;FXX=0;HRUN=2,2,2;LEN=1,1,1;MLLD=80.1551,190.677,255.423;PB=.,.,.;PBP=.,.,.;QD=18.8211;RBI=0.0249832,0.0307708,0.0362249;REFB=0.000601144,0.00221186,-0.00186857;REVB=-0.00779763,0.0252607,-0.0308384;RO=4;SAF=6,0,0;SAR=4,0,0;SRF=3;SRR=1;SSEN=0,0,0;SSEP=0,0,0;SSSB=-0…	GT:GQ:DP:FDP:RO:FRO:AO:FAO:AF:SAR:SAF:SRF:SRR:FSAR:FSAF:FSRF:FSRR:QT	0/1:16:14:14:4:4:10,0,0:10,0,0:0.714286,0,0:4,0,0:6,0,0:3:1:4,0,0:6,0,0:3:1:1
chr11	7850345	.	T	C	125.84	PASS	AF=1;AO=14;DP=14;FAO=14;FDP=14;FR=.;FRO=0;FSAF=9;FSAR=5;FSRF=0;FSRR=0;FWDB=0.0124591;FXX=0;HRUN=4;LEN=1;MLLD=72.2939;PB=.;PBP=.;QD=35.9535;RBI=0.0776022;REFB=0;REVB=0.0765955;RO=0;SAF=9;SAR=5;SRF=0;SRR=0;SSEN=0;SSEP=0;SSSB=0;STB=0.5;STBP=1;TYPE=snp;VARB=0.00423619;OID=.;OPOS=7850345;OREF=T;OALT=C;OMAPALT=C	GT:GQ:DP:FDP:RO:FRO:AO:FAO:AF:SAR:SAF:SRF:SRR:FSAR:FSAF:FSRF:FSRR:QT	1/1:6:14:14:0:0:14:14:1:5:9:0:0:5:9:0:0:1
chr11	15838137	rs1837606;rs1837606;rs1837606	T	A,C,G	451.615	PASS	AF=0,0,0;AO=0,2,0;DP=1028;FAO=0,0,0;FDP=1026;FR=.,.,.;FRO=1026;FSAF=0,0,0;FSAR=0,0,0;FSRF=462;FSRR=564;FWDB=0.0095736,-0.0257989,-0.0117515;FXX=0.00194551;HRUN=1,1,1;LEN=1,1,1;MLLD=375.251,186.492,97.1217;PB=.,.,.;PBP=.,.,.;QD=1.76068;RBI=0.0109585,0.0271257,0.0121609;REFB=2.72362e-06,-1.16057e-05,-1.21249e-05;REVB=0.00533246,-0.00837976,-0.00312892;RO=1026;SAF=0,1,0;SAR=0,1,0;SRF=462;SRR=564;SSE…	GT:GQ:DP:FDP:RO:FRO:AO:FAO:AF:SAR:SAF:SRF:SRR:FSAR:FSAF:FSRF:FSRR:QT	0/0:99:1028:1026:1026:1026:0,2,0:0,0,0:0,0,0:0,1,0:0,1,0:462:564:0,0,0:0,0,0:462:564:0
chr11	24010530	rs2946788;rs2946788;rs2946788	G	T,A,C	11459.7	PASS	AF=1,0,0;AO=1192,0,0;DP=1192;FAO=1192,0,0;FDP=1192;FR=.,.,.;FRO=0;FSAF=641,0,0;FSAR=551,0,0;FSRF=0;FSRR=0;FWDB=-0.0414083,0.0508193,0.0110481;FXX=0;HRUN=1,1,1;LEN=1,1,1;MLLD=415.465,42.2472,79.5443;PB=.,.,.;PBP=.,.,.;QD=38.4554;RBI=0.0429664,0.0556369,0.0328425;REFB=0,0,0;REVB=-0.0114658,0.0226464,0.0309284;RO=0;SAF=641,0,0;SAR=551,0,0;SRF=0;SRR=0;SSEN=0,0,0;SSEP=0,0,0;SSSB=0,0,0;STB=0.5,0.5,0.5;…	GT:GQ:DP:FDP:RO:FRO:AO:FAO:AF:SAR:SAF:SRF:SRR:FSAR:FSAF:FSRF:FSRR:QT	1/1:99:1192:1192:0:0:1192,0,0:1192,0,0:1,0,0:551,0,0:641,0,0:0:0:551,0,0:641,0,0:0:0:1
chr11	61597212	rs174570;rs174570;rs174570	C	T,A,G	1689.38	PASS	AF=0.473165,0,0;AO=432,0,0;DP=913;FAO=432,0,0;FDP=913;FR=.,.,.;FRO=481;FSAF=206,0,0;FSAR=226,0,0;FSRF=244;FSRR=237;FWDB=0.00944208,-0.0137714,-0.00137997;FXX=0;HRUN=1,1,1;LEN=1,1,1;MLLD=405.104,180.652,190.481;PB=.,.,.;PBP=.,.,.;QD=7.40145;RBI=0.010442,0.0137909,0.006543;REFB=0.00107417,0.00659206,0.00760112;REVB=-0.00445902,-0.000733343,0.00639582;RO=480;SAF=206,0,0;SAR=226,0,0;SRF=244;SRR=236;S…	GT:GQ:DP:FDP:RO:FRO:AO:FAO:AF:SAR:SAF:SRF:SRR:FSAR:FSAF:FSRF:FSRR:QT	0/1:99:913:913:480:481:432,0,0:432,0,0:0.473165,0,0:226,0,0:206,0,0:244:236:226,0,0:206,0,0:244:237:1
chr11	66898492	rs11227699;rs11227699;rs11227699	G	A,C,T	587.782	PASS	AF=0,0,0;AO=1,0,0;DP=1313;FAO=0,0,0;FDP=1312;FR=.,.,.;FRO=1312;FSAF=0,0,0;FSAR=0,0,0;FSRF=703;FSRR=609;FWDB=-0.00711505,-0.0239427,-0.0345277;FXX=0.000761609;HRUN=1,1,1;LEN=1,1,1;MLLD=130.538,130.79,313.674;PB=.,.,.;PBP=.,.,.;QD=1.79202;RBI=0.00972189,0.0251746,0.0346514;REFB=-1.9847e-06,-4.36847e-06,-2.99591e-06;REVB=0.00662505,0.00777888,0.0029247;RO=1311;SAF=1,0,0;SAR=0,0,0;SRF=703;SRR=608;SSE…	GT:GQ:DP:FDP:RO:FRO:AO:FAO:AF:SAR:SAF:SRF:SRR:FSAR:FSAF:FSRF:FSRR:QT	0/0:99:1313:1312:1311:1312:1,0,0:0,0,0:0,0,0:0,0,0:1,0,0:703:608:0,0,0:0,0,0:703:609:0
chr11	113296274	.	A	G	8523.44	PASS	AF=0.520653;AO=2042;DP=3923;FAO=2042;FDP=3922;FR=.;FRO=1880;FSAF=1005;FSAR=1037;FSRF=934;FSRR=946;FWDB=-0.000601017;FXX=0.000254906;HRUN=1;LEN=1;MLLD=312.964;PB=.;PBP=.;QD=8.69295;RBI=0.0113529;REFB=0.00541326;REVB=-0.0113369;RO=1880;SAF=1005;SAR=1037;SRF=934;SRR=946;SSEN=0;SSEP=0;SSSB=-0.00409385;STB=0.502226;STBP=0.771;TYPE=snp;VARB=-0.00452575;OID=.;OPOS=113296274;OREF=A;OALT=G;OMAPALT=G	GT:GQ:DP:FDP:RO:FRO:AO:FAO:AF:SAR:SAF:SRF:SRR:FSAR:FSAF:FSRF:FSRR:QT	0/1:99:3923:3922:1880:1880:2042:2042:0.520653:1037:1005:934:946:1037:1005:934:946:1
chr11	113296286	rs1079597;rs1079597;rs1079597	C	T,A,G	8515.34	PASS	AF=0.519713,0,0;AO=2004,1,4;DP=3885;FAO=2030,0,0;FDP=3906;FR=.,.,.;FRO=1876;FSAF=994,0,0;FSAR=1036,0,0;FSRF=932;FSRR=944;FWDB=0.0139918,0.0433646,0.0124483;FXX=0.00280826;HRUN=1,1,1;LEN=1,1,1;MLLD=178.86,210.126,124.139;PB=.,.,.;PBP=.,.,.;QD=8.72027;RBI=0.0146048,0.0433665,0.0281358;REFB=0.000151354,0.006263,0.00217908;REVB=0.00418674,0.000406744,-0.0252322;RO=1876;SAF=973,0,1;SAR=1031,1,3;SRF=93…	GT:GQ:DP:FDP:RO:FRO:AO:FAO:AF:SAR:SAF:SRF:SRR:FSAR:FSAF:FSRF:FSRR:QT	0/1:99:3885:3906:1876:1876:2004,1,4:2030,0,0:0.519713,0,0:1031,1,3:973,0,1:932:944:1036,0,0:994,0,0:932:944:1
chr11	120644447	rs948028;rs948028;rs948028	A	C,G,T	78.6395	PASS	AF=0,0,0;AO=0,0,0;DP=173;FAO=0,0,0;FDP=173;FR=.,.,.;FRO=173;FSAF=0,0,0;FSAR=0,0,0;FSRF=79;FSRR=94;FWDB=0.0547133,-0.0356632,-0.00591017;FXX=0;HRUN=3,3,3;LEN=1,1,1;MLLD=73.8605,187.731,282.226;PB=.,.,.;PBP=.,.,.;QD=1.81826;RBI=0.105023,0.0894557,0.0338361;REFB=0.00059861,4.86118e-05,9.77438e-06;REVB=0.0896455,0.0820394,0.0333159;RO=172;SAF=0,0,0;SAR=0,0,0;SRF=78;SRR=94;SSEN=0,0,0;SSEP=0,0,0;SSSB=0…	GT:GQ:DP:FDP:RO:FRO:AO:FAO:AF:SAR:SAF:SRF:SRR:FSAR:FSAF:FSRF:FSRR:QT	0/0:78:173:173:172:173:0,0,0:0,0,0:0,0,0:0,0,0:0,0,0:78:94:0,0,0:0,0,0:79:94:0
chr12	11701488	rs2416791;rs2416791;rs2416791	A	C,G,T	195.273	PASS	AF=0,0,0;AO=0,1,0;DP=446;FAO=0,0,0;FDP=445;FR=.,.,.;FRO=445;FSAF=0,0,0;FSAR=0,0,0;FSRF=220;FSRR=225;FWDB=-0.0237279,-0.00383024,-0.00576401;FXX=0.0022421;HRUN=4,4,4;LEN=1,1,1;MLLD=72.6928,86.8282,261.471;PB=.,.,.;PBP=.,.,.;QD=1.75527;RBI=0.0465434,0.0610665,0.0203155;REFB=5.38959e-05,8.19437e-05,2.22708e-06;REVB=0.0400409,0.0609463,0.0194807;RO=445;SAF=0,0,0;SAR=0,1,0;SRF=220;SRR=225;SSEN=0,0,0;S…	GT:GQ:DP:FDP:RO:FRO:AO:FAO:AF:SAR:SAF:SRF:SRR:FSAR:FSAF:FSRF:FSRR:QT	0/0:99:446:445:445:445:0,1,0:0,0,0:0,0,0:0,1,0:0,0,0:220:225:0,0,0:0,0,0:220:225:0
chr12	17407792	rs1513056;rs1513056;rs1513056	G	A,C,T	625.34	PASS	AF=0.263833,0,0;AO=391,0,0;DP=1482;FAO=391,0,0;FDP=1482;FR=.,.,.;FRO=1091;FSAF=205,0,0;FSAR=186,0,0;FSRF=554;FSRR=537;FWDB=0.0481879,0.00625831,0.0495579;FXX=0;HRUN=1,1,1;LEN=1,1,1;MLLD=114.849,354.432,78.5267;PB=.,.,.;PBP=.,.,.;QD=1.68782;RBI=0.0505403,0.00714355,0.05054;REFB=0.00213034,0.00020816,0.000868798;REVB=0.0152397,0.00344441,0.00991522;RO=1091;SAF=205,0,0;SAR=186,0,0;SRF=554;SRR=537;SS…	GT:GQ:DP:FDP:RO:FRO:AO:FAO:AF:SAR:SAF:SRF:SRR:FSAR:FSAF:FSRF:FSRR:QT	0/1:99:1482:1482:1091:1091:391,0,0:391,0,0:0.263833,0,0:186,0,0:205,0,0:554:537:186,0,0:205,0,0:554:537:1
chr12	47676950	rs214678;rs214678;rs214678	T	C,A,G	2923.04	PASS	AF=0.48913,0,0;AO=720,0,0;DP=1472;FAO=720,0,0;FDP=1472;FR=.,.,.;FRO=752;FSAF=366,0,0;FSAR=354,0,0;FSRF=336;FSRR=416;FWDB=-0.00568408,0.00172896,0.00159932;FXX=0;HRUN=1,1,1;LEN=1,1,1;MLLD=174.266,277.24,277.606;PB=.,.,.;PBP=.,.,.;QD=7.94304;RBI=0.0174166,0.00856658,0.00344453;REFB=0.00104687,0.00174531,0.00149485;REVB=0.016463,0.0083903,0.00305073;RO=752;SAF=366,0,0;SAR=354,0,0;SRF=336;SRR=416;SSE…	GT:GQ:DP:FDP:RO:FRO:AO:FAO:AF:SAR:SAF:SRF:SRR:FSAR:FSAF:FSRF:FSRR:QT	0/1:99:1472:1472:752:752:720,0,0:720,0,0:0.48913,0,0:354,0,0:366,0,0:336:416:354,0,0:366,0,0:336:416:1
chr12	56163734	rs772262;rs772262;rs772262	G	A,C,T	1108.15	PASS	AF=0,0,0;AO=1,0,0;DP=2462;FAO=0,0,0;FDP=2461;FR=.,.,.;FRO=2461;FSAF=0,0,0;FSAR=0,0,0;FSRF=1303;FSRR=1158;FWDB=0.0126461,0.0107217,-0.0200766;FXX=0.000406172;HRUN=1,1,1;LEN=1,1,1;MLLD=387.142,374.22,181.024;PB=.,.,.;PBP=.,.,.;QD=1.80113;RBI=0.013799,0.0147882,0.0201973;REFB=2.34074e-05,-2.66739e-05,6.55668e-07;REVB=-0.00552162,-0.0101851,-0.00220482;RO=2447;SAF=0,0,0;SAR=1,0,0;SRF=1295;SRR=1152;SS…	GT:GQ:DP:FDP:RO:FRO:AO:FAO:AF:SAR:SAF:SRF:SRR:FSAR:FSAF:FSRF:FSRR:QT	0/0:99:2462:2461:2447:2461:1,0,0:0,0,0:0,0,0:1,0,0:0,0,0:1295:1152:0,0,0:0,0,0:1303:1158:0
chr12	109277720	rs2070586;rs2070586;rs2070586	G	A,C,T	91.345	PASS	AF=0,0,0;AO=0,0,0;DP=201;FAO=0,0,0;FDP=201;FR=.,.,.;FRO=201;FSAF=0,0,0;FSAR=0,0,0;FSRF=87;FSRR=114;FWDB=0.0230108,0.0180571,0.0333157;FXX=0;HRUN=3,3,3;LEN=1,1,1;MLLD=286.871,88.1494,93.8342;PB=.,.,.;PBP=.,.,.;QD=1.81781;RBI=0.0260517,0.0683462,0.0388108;REFB=8.47214e-06,0.000248728,0.000160665;REVB=-0.0122145,0.0659178,0.0199083;RO=201;SAF=0,0,0;SAR=0,0,0;SRF=87;SRR=114;SSEN=0,0,0;SSEP=0,0,0;SSSB…	GT:GQ:DP:FDP:RO:FRO:AO:FAO:AF:SAR:SAF:SRF:SRR:FSAR:FSAF:FSRF:FSRR:QT	0/0:91:201:201:201:201:0,0,0:0,0,0:0,0,0:0,0,0:0,0,0:87:114:0,0,0:0,0,0:87:114:0
chr12	112211833	rs2238151;rs2238151;rs2238151	T	C,A,G	12547.7	PASS	AF=1,0,0;AO=1310,0,0;DP=1313;FAO=1311,0,0;FDP=1311;FR=.,.,.;FRO=0;FSAF=751,0,0;FSAR=560,0,0;FSRF=0;FSRR=0;FWDB=-0.00963706,0.00739968,0.00452924;FXX=0.00228309;HRUN=1,1,1;LEN=1,1,1;MLLD=434.818,53.0347,60.3637;PB=.,.,.;PBP=.,.,.;QD=38.2843;RBI=0.0101604,0.0370555,0.0324403;REFB=0,0,0;REVB=0.00321883,-0.0363092,-0.0321226;RO=3;SAF=750,0,0;SAR=560,0,0;SRF=3;SRR=0;SSEN=0,0,0;SSEP=0,0,0;SSSB=-0.00190…	GT:GQ:DP:FDP:RO:FRO:AO:FAO:AF:SAR:SAF:SRF:SRR:FSAR:FSAF:FSRF:FSRR:QT	1/1:99:1313:1311:3:0:1310,0,0:1311,0,0:1,0,0:560,0,0:750,0,0:3:0:560,0,0:751,0,0:0:0:1
chr12	112241766	rs671;rs671;rs671	G	A,C,T	1235.62	PASS	AF=0.537849,0,0;AO=270,0,0;DP=502;FAO=270,0,0;FDP=502;FR=.,.,.;FRO=232;FSAF=139,0,0;FSAR=131,0,0;FSRF=127;FSRR=105;FWDB=-0.00858431,0.0100495,-0.00553746;FXX=0;HRUN=1,1,1;LEN=1,1,1;MLLD=241.685,110.513,208.09;PB=.,.,.;PBP=.,.,.;QD=9.84554;RBI=0.0125418,0.0188238,0.0092417;REFB=0.0231738,0.001727,0.0203544;REVB=-0.00914371,0.0159168,0.00739902;RO=232;SAF=139,0,0;SAR=131,0,0;SRF=127;SRR=105;SSEN=0,…	GT:GQ:DP:FDP:RO:FRO:AO:FAO:AF:SAR:SAF:SRF:SRR:FSAR:FSAF:FSRF:FSRR:QT	0/1:99:502:502:232:232:270,0,0:270,0,0:0.537849,0,0:131,0,0:139,0,0:127:105:131,0,0:139,0,0:127:105:1
chr12	118889488	rs1503767;rs1503767;rs1503767	T	A,C,G	27.9609	PASS	AF=0,0,0;AO=0,0,0;DP=61;FAO=0,0,0;FDP=61;FR=.,.,.;FRO=61;FSAF=0,0,0;FSAR=0,0,0;FSRF=29;FSRR=32;FWDB=-0.00155449,0.00389417,0.00181725;FXX=0;HRUN=1,1,1;LEN=1,1,1;MLLD=258.749,291.972,273.713;PB=.,.,.;PBP=.,.,.;QD=1.8335;RBI=0.00868089,0.0132712,0.00736554;REFB=8.34839e-06,4.91058e-05,-1.31148e-05;REVB=0.00854058,0.012687,0.00713784;RO=61;SAF=0,0,0;SAR=0,0,0;SRF=29;SRR=32;SSEN=0,0,0;SSEP=0,0,0;SSSB…	GT:GQ:DP:FDP:RO:FRO:AO:FAO:AF:SAR:SAF:SRF:SRR:FSAR:FSAF:FSRF:FSRR:QT	0/0:27:61:61:61:61:0,0,0:0,0,0:0,0,0:0,0,0:0,0,0:29:32:0,0,0:0,0,0:29:32:0
chr13	27624356	rs9319336;rs9319336;rs9319336	T	A,C,G	51.9341	PASS	AF=0,0,0;AO=0,0,0;DP=114;FAO=0,0,0;FDP=114;FR=.,.,.;FRO=114;FSAF=0,0,0;FSAR=0,0,0;FSRF=54;FSRR=60;FWDB=-0.0433582,-0.0399911,-0.0513567;FXX=0;HRUN=4,4,4;LEN=1,1,1;MLLD=318.179,300.381,323.492;PB=.,.,.;PBP=.,.,.;QD=1.82225;RBI=0.043566,0.0407037,0.0518263;REFB=-4.30594e-05,-4.97365e-05,-6.07256e-05;REVB=-0.00424995,-0.00758307,-0.00696058;RO=114;SAF=0,0,0;SAR=0,0,0;SRF=54;SRR=60;SSEN=0,0,0;SSEP=0,…	GT:GQ:DP:FDP:RO:FRO:AO:FAO:AF:SAR:SAF:SRF:SRR:FSAR:FSAF:FSRF:FSRR:QT	0/0:51:114:114:114:114:0,0,0:0,0,0:0,0,0:0,0,0:0,0,0:54:60:0,0,0:0,0,0:54:60:0
chr13	34847737	rs7997709;rs7997709;rs7997709	C	A,G,T	26.6592	PASS	AF=0,0,0;AO=0,0,0;DP=58;FAO=0,0,0;FDP=58;FR=.,.,.;FRO=58;FSAF=0,0,0;FSAR=0,0,0;FSRF=30;FSRR=28;FWDB=0.011216,0.0219647,0.028394;FXX=0;HRUN=1,1,1;LEN=1,1,1;MLLD=134.817,216.337,208.865;PB=.,.,.;PBP=.,.,.;QD=1.83857;RBI=0.0183592,0.0221383,0.0289238;REFB=-4.81213e-05,3.96985e-05,8.07039e-05;REVB=-0.0145349,0.0027668,0.0055107;RO=58;SAF=0,0,0;SAR=0,0,0;SRF=30;SRR=28;SSEN=0,0,0;SSEP=0,0,0;SSSB=0,0,0;…	GT:GQ:DP:FDP:RO:FRO:AO:FAO:AF:SAR:SAF:SRF:SRR:FSAR:FSAF:FSRF:FSRR:QT	0/0:26:58:58:58:58:0,0,0:0,0,0:0,0,0:0,0,0:0,0,0:30:28:0,0,0:0,0,0:30:28:0
chr13	41715282	rs1572018;rs1572018;rs1572018	T	A,C,G	11.1863	PASS	AF=0,0,0;AO=0,0,0;DP=24;FAO=0,0,0;FDP=24;FR=.,.,.;FRO=24;FSAF=0,0,0;FSAR=0,0,0;FSRF=11;FSRR=13;FWDB=0.0500151,0.0267009,0.0378046;FXX=0;HRUN=2,2,2;LEN=1,1,1;MLLD=76.3253,162.075,178.429;PB=.,.,.;PBP=.,.,.;QD=1.86439;RBI=0.05007,0.0270804,0.0379343;REFB=0.00143115,0.000308936,0.000388111;REVB=0.00234324,-0.00451798,-0.00313373;RO=24;SAF=0,0,0;SAR=0,0,0;SRF=11;SRR=13;SSEN=0,0,0;SSEP=0,0,0;SSSB=-3.7…	GT:GQ:DP:FDP:RO:FRO:AO:FAO:AF:SAR:SAF:SRF:SRR:FSAR:FSAF:FSRF:FSRR:QT	0/0:11:24:24:24:24:0,0,0:0,0,0:0,0,0:0,0,0:0,0,0:11:13:0,0,0:0,0,0:11:13:0
chr13	42579985	rs2166624;rs2166624;rs2166624	G	A,C,T	435.34	PASS	AF=1,0,0;AO=46,0,0;DP=46;FAO=46,0,0;FDP=46;FR=.,.,.;FRO=0;FSAF=26,0,0;FSAR=20,0,0;FSRF=0;FSRR=0;FWDB=-0.0232971,-0.0113875,-0.0428719;FXX=0;HRUN=1,1,1;LEN=1,1,1;MLLD=245.325,114.315,120.656;PB=.,.,.;PBP=.,.,.;QD=37.8553;RBI=0.025048,0.0120384,0.0430261;REFB=0,0,0;REVB=0.00920036,0.00390485,0.00363976;RO=0;SAF=26,0,0;SAR=20,0,0;SRF=0;SRR=0;SSEN=0,0,0;SSEP=0,0,0;SSSB=0,0,0;STB=0.5,0.5,0.5;STBP=1,1,…	GT:GQ:DP:FDP:RO:FRO:AO:FAO:AF:SAR:SAF:SRF:SRR:FSAR:FSAF:FSRF:FSRR:QT	1/1:21:46:46:0:0:46,0,0:46,0,0:1,0,0:20,0,0:26,0,0:0:0:20,0,0:26,0,0:0:0:1
chr13	49070512	rs7326934;rs7326934;rs7326934	G	A,C,T	21.6607	PASS	AF=0,0,0;AO=0,0,0;DP=47;FAO=0,0,0;FDP=47;FR=.,.,.;FRO=47;FSAF=0,0,0;FSAR=0,0,0;FSRF=26;FSRR=21;FWDB=-0.000221695,0.00141928,-0.00173257;FXX=0;HRUN=1,1,1;LEN=1,1,1;MLLD=242.353,231.603,223.689;PB=.,.,.;PBP=.,.,.;QD=1.84346;RBI=0.011648,0.0226248,0.00214066;REFB=4.25133e-05,9.87913e-05,-8.99029e-06;REVB=0.0116459,0.0225803,0.00125723;RO=47;SAF=0,0,0;SAR=0,0,0;SRF=26;SRR=21;SSEN=0,0,0;SSEP=0,0,0;SSS…	GT:GQ:DP:FDP:RO:FRO:AO:FAO:AF:SAR:SAF:SRF:SRR:FSAR:FSAF:FSRF:FSRR:QT	0/0:21:47:47:47:47:0,0,0:0,0,0:0,0,0:0,0,0:0,0,0:26:21:0,0,0:0,0,0:26:21:0
chr13	75993887	rs9530435;rs9530435;rs9530435	T	C,A,G	53516.3	PASS	AF=1,0,0;AO=5750,0,0;DP=5751;FAO=5751,0,0;FDP=5751;FR=.,.,.;FRO=0;FSAF=2832,0,0;FSAR=2919,0,0;FSRF=0;FSRR=0;FWDB=0.00481413,0.00546082,-0.0143608;FXX=0.000347644;HRUN=1,1,1;LEN=1,1,1;MLLD=257.599,160.693,43.9771;PB=.,.,.;PBP=.,.,.;QD=37.2223;RBI=0.00536585,0.00634741,0.028061;REFB=0,0,0;REVB=-0.00236991,-0.0032356,-0.0241078;RO=1;SAF=2831,0,0;SAR=2919,0,0;SRF=0;SRR=1;SSEN=0,0,0;SSEP=0,0,0;SSSB=0.…	GT:GQ:DP:FDP:RO:FRO:AO:FAO:AF:SAR:SAF:SRF:SRR:FSAR:FSAF:FSRF:FSRR:QT	1/1:99:5751:5751:1:0:5750,0,0:5751,0,0:1,0,0:2919,0,0:2831,0,0:0:1:2919,0,0:2832,0,0:0:0:1
chr13	111827167	rs9522149;rs9522149;rs9522149	T	A,C,G	479.408	PASS	AF=0,0,0;AO=0,0,0;DP=1058;FAO=0,0,0;FDP=1058;FR=.,.,.;FRO=1058;FSAF=0,0,0;FSAR=0,0,0;FSRF=511;FSRR=547;FWDB=0.00361199,-0.00515808,-0.000124336;FXX=0;HRUN=1,1,1;LEN=1,1,1;MLLD=229.296,212.282,235.536;PB=.,.,.;PBP=.,.,.;QD=1.81251;RBI=0.0044386,0.00560707,0.00579791;REFB=2.47156e-06,-1.24996e-06,1.17645e-06;REVB=0.00257966,0.00219849,0.00579658;RO=1058;SAF=0,0,0;SAR=0,0,0;SRF=511;SRR=547;SSEN=0,0,…	GT:GQ:DP:FDP:RO:FRO:AO:FAO:AF:SAR:SAF:SRF:SRR:FSAR:FSAF:FSRF:FSRR:QT	0/0:99:1058:1058:1058:1058:0,0,0:0,0,0:0,0,0:0,0,0:0,0,0:511:547:0,0,0:0,0,0:511:547:0
chr14	20818131	rs1760921;rs1760921;rs1760921	T	A,C,G	378.396	PASS	AF=0,0,0;AO=0,0,0;DP=835;FAO=0,0,0;FDP=835;FR=.,.,.;FRO=835;FSAF=0,0,0;FSAR=0,0,0;FSRF=433;FSRR=402;FWDB=0.0143083,-0.0099857,0.00697196;FXX=0;HRUN=2,2,2;LEN=1,1,1;MLLD=87.8822,285.522,220.613;PB=.,.,.;PBP=.,.,.;QD=1.81268;RBI=0.0158776,0.0114189,0.0149682;REFB=1.66997e-05,3.15061e-06,-7.63703e-06;REVB=0.00688261,-0.00553865,-0.0132454;RO=835;SAF=0,0,0;SAR=0,0,0;SRF=433;SRR=402;SSEN=0,0,0;SSEP=0,…	GT:GQ:DP:FDP:RO:FRO:AO:FAO:AF:SAR:SAF:SRF:SRR:FSAR:FSAF:FSRF:FSRR:QT	0/0:99:835:835:835:835:0,0,0:0,0,0:0,0,0:0,0,0:0,0,0:433:402:0,0,0:0,0,0:433:402:0
chr14	52607967	rs2357442;rs2357442;rs2357442	A	C,G,T	459.54	PASS	AF=1,0,0;AO=48,0,0;DP=48;FAO=48,0,0;FDP=48;FR=.,.,.;FRO=0;FSAF=27,0,0;FSAR=21,0,0;FSRF=0;FSRR=0;FWDB=-0.00126035,0.00229321,0.0360778;FXX=0;HRUN=3,3,3;LEN=1,1,1;MLLD=298.595,113.239,14.338;PB=.,.,.;PBP=.,.,.;QD=38.2947;RBI=0.0120568,0.0318822,0.0440542;REFB=0,0,0;REVB=-0.0119907,-0.0317996,-0.0252816;RO=0;SAF=27,0,0;SAR=21,0,0;SRF=0;SRR=0;SSEN=0,0,0;SSEP=0,0,0;SSSB=0,0,0;STB=0.5,0.5,0.5;STBP=1,1,…	GT:GQ:DP:FDP:RO:FRO:AO:FAO:AF:SAR:SAF:SRF:SRR:FSAR:FSAF:FSRF:FSRR:QT	1/1:22:48:48:0:0:48,0,0:48,0,0:1,0,0:21,0,0:27,0,0:0:0:21,0,0:27,0,0:0:0:1
chr14	58238687	rs1950993;rs1950993;rs1950993	G	T,A,C	147.38	PASS	AF=1,0,0;AO=16,0,0;DP=16;FAO=16,0,0;FDP=16;FR=.,.,.;FRO=0;FSAF=10,0,0;FSAR=6,0,0;FSRF=0;FSRR=0;FWDB=-0.00353948,0.000267577,-0.0137266;FXX=0;HRUN=2,2,2;LEN=1,1,1;MLLD=85.2021,56.599,187.024;PB=.,.,.;PBP=.,.,.;QD=36.8441;RBI=0.00981666,0.0168027,0.0144436;REFB=0,0,0;REVB=-0.00915636,0.0168006,0.00449443;RO=0;SAF=10,0,0;SAR=6,0,0;SRF=0;SRR=0;SSEN=0,0,0;SSEP=0,0,0;SSSB=0,0,0;STB=0.5,0.5,0.5;STBP=1,1…	GT:GQ:DP:FDP:RO:FRO:AO:FAO:AF:SAR:SAF:SRF:SRR:FSAR:FSAF:FSRF:FSRR:QT	1/1:7:16:16:0:0:16,0,0:16,0,0:1,0,0:6,0,0:10,0,0:0:0:6,0,0:10,0,0:0:0:1
chr14	67886781	rs8021730;rs8021730;rs8021730	G	T,A,C	742.85	PASS	AF=0.523659,0,0;AO=166,0,2;DP=319;FAO=166,0,0;FDP=317;FR=.,.,.;FRO=151;FSAF=76,0,0;FSAR=90,0,0;FSRF=70;FSRR=81;FWDB=0.012399,0.0105855,0.0102311;FXX=0.0062694;HRUN=2,2,2;LEN=1,1,1;MLLD=83.9547,200.373,84.4917;PB=.,.,.;PBP=.,.,.;QD=9.37351;RBI=0.0124604,0.0181167,0.0116783;REFB=0.0281044,0.00208107,0.00564774;REVB=-0.00123614,0.0147024,0.00563076;RO=151;SAF=76,0,1;SAR=90,0,1;SRF=70;SRR=81;SSEN=0,0…	GT:GQ:DP:FDP:RO:FRO:AO:FAO:AF:SAR:SAF:SRF:SRR:FSAR:FSAF:FSRF:FSRR:QT	0/1:99:319:317:151:151:166,0,2:166,0,0:0.523659,0,0:90,0,1:76,0,1:70:81:90,0,0:76,0,0:70:81:1
chr14	83472868	rs946918;rs946918;rs946918	G	T,A,C	125.84	PASS	AF=1,0,0;AO=14,0,0;DP=14;FAO=14,0,0;FDP=14;FR=.,.,.;FRO=0;FSAF=6,0,0;FSAR=8,0,0;FSRF=0;FSRR=0;FWDB=-0.00287956,-0.00130204,-0.00584634;FXX=0;HRUN=1,1,1;LEN=1,1,1;MLLD=438.754,198.173,321.71;PB=.,.,.;PBP=.,.,.;QD=35.9535;RBI=0.0196143,0.0443267,0.0202685;REFB=0,0,0;REVB=0.0194018,0.0443076,0.019407;RO=0;SAF=6,0,0;SAR=8,0,0;SRF=0;SRR=0;SSEN=0,0,0;SSEP=0,0,0;SSSB=0,0,0;STB=0.5,0.5,0.5;STBP=1,1,1;TYP…	GT:GQ:DP:FDP:RO:FRO:AO:FAO:AF:SAR:SAF:SRF:SRR:FSAR:FSAF:FSRF:FSRR:QT	1/1:6:14:14:0:0:14,0,0:14,0,0:1,0,0:8,0,0:6,0,0:0:0:8,0,0:6,0,0:0:0:1
chr14	99375321	rs200354;rs200354;rs200354	G	T,A,C	5120.36	PASS	AF=1,0,0;AO=533,0,2;DP=535;FAO=533,0,0;FDP=533;FR=.,.,.;FRO=0;FSAF=262,0,0;FSAR=271,0,0;FSRF=0;FSRR=0;FWDB=0.0296658,-0.0557128,-0.0550826;FXX=0.00373825;HRUN=3,3,3;LEN=1,1,1;MLLD=74.5347,236.96,117.681;PB=.,.,.;PBP=.,.,.;QD=38.4267;RBI=0.0299378,0.0558276,0.0551026;REFB=0,0,0;REVB=0.00402667,-0.00357824,0.00148392;RO=0;SAF=262,0,2;SAR=271,0,0;SRF=0;SRR=0;SSEN=0,0,0;SSEP=0,0,0;SSSB=0,0,0;STB=0.5,…	GT:GQ:DP:FDP:RO:FRO:AO:FAO:AF:SAR:SAF:SRF:SRR:FSAR:FSAF:FSRF:FSRR:QT	1/1:99:535:533:0:0:533,0,2:533,0,0:1,0,0:271,0,0:262,0,2:0:0:271,0,0:262,0,0:0:0:1
chr14	99375343	.	A	G	5099.45	PASS	AF=1;AO=533;DP=534;FAO=533;FDP=533;FR=.;FRO=0;FSAF=259;FSAR=274;FSRF=0;FSRR=0;FWDB=-0.0123877;FXX=0.00187262;HRUN=1;LEN=1;MLLD=114.047;PB=.;PBP=.;QD=38.2698;RBI=0.0149531;REFB=-0.000638946;REVB=0.00837502;RO=1;SAF=259;SAR=274;SRF=1;SRR=0;SSEN=0;SSEP=0;SSSB=-0.00184016;STB=0.5;STBP=1;TYPE=snp;VARB=-3.66961e-06;OID=.;OPOS=99375343;OREF=A;OALT=G;OMAPALT=G	GT:GQ:DP:FDP:RO:FRO:AO:FAO:AF:SAR:SAF:SRF:SRR:FSAR:FSAF:FSRF:FSRR:QT	1/1:99:534:533:1:0:533:533:1:274:259:1:0:274:259:0:0:1
chr14	105679055	rs3784230;rs3784230;rs3784230	A	C,G,T	11.6548	PASS	AF=0,0,0;AO=0,0,0;DP=25;FAO=0,0,0;FDP=25;FR=.,.,.;FRO=25;FSAF=0,0,0;FSAR=0,0,0;FSRF=12;FSRR=13;FWDB=0.00454477,-0.0400983,-0.00783039;FXX=0;HRUN=1,1,1;LEN=1,1,1;MLLD=284.736,98.1675,263.748;PB=.,.,.;PBP=.,.,.;QD=1.86477;RBI=0.0130859,0.0467455,0.0127646;REFB=4.18122e-05,-0.000398926,7.32964e-06;REVB=0.0122714,0.0240264,0.0100807;RO=25;SAF=0,0,0;SAR=0,0,0;SRF=12;SRR=13;SSEN=0,0,0;SSEP=0,0,0;SSSB=0…	GT:GQ:DP:FDP:RO:FRO:AO:FAO:AF:SAR:SAF:SRF:SRR:FSAR:FSAF:FSRF:FSRR:QT	0/0:11:25:25:25:25:0,0,0:0,0,0:0,0,0:0,0,0:0,0,0:12:13:0,0,0:0,0,0:12:13:0
chr15	28197037	rs1800414;rs1800414;rs1800414	T	A,C,G	109.46	PASS	AF=0,0,0;AO=0,0,0;DP=241;FAO=0,0,0;FDP=241;FR=.,.,.;FRO=241;FSAF=0,0,0;FSAR=0,0,0;FSRF=124;FSRR=117;FWDB=0.0129003,-0.00617132,0.0105991;FXX=0;HRUN=1,1,1;LEN=1,1,1;MLLD=261.127,124.681,248.439;PB=.,.,.;PBP=.,.,.;QD=1.81676;RBI=0.0241708,0.00628439,0.0137096;REFB=2.84238e-05,-2.02133e-05,1.35711e-05;REVB=0.0204404,-0.00118677,0.00869559;RO=241;SAF=0,0,0;SAR=0,0,0;SRF=124;SRR=117;SSEN=0,0,0;SSEP=0,…	GT:GQ:DP:FDP:RO:FRO:AO:FAO:AF:SAR:SAF:SRF:SRR:FSAR:FSAF:FSRF:FSRR:QT	0/0:99:241:241:241:241:0,0,0:0,0,0:0,0,0:0,0,0:0,0,0:124:117:0,0,0:0,0,0:124:117:0
chr15	28365618	rs12913832;rs12913832;rs12913832	A	C,G,T	13.0188	PASS	AF=0,0.0243902,0;AO=0,1,0;DP=41;FAO=0,1,0;FDP=41;FR=.,.,.;FRO=40;FSAF=0,0,0;FSAR=0,1,0;FSRF=22;FSRR=18;FWDB=-0.010934,0.00608504,-0.0129437;FXX=0;HRUN=3,3,3;LEN=1,1,1;MLLD=108.151,102.445,78.2401;PB=.,.,.;PBP=.,.,.;QD=1.27013;RBI=0.0239108,0.024622,0.0289329;REFB=-0.000803603,-0.000134461,-0.000894647;REVB=0.0212644,0.0238583,0.0258761;RO=40;SAF=0,0,0;SAR=0,1,0;SRF=22;SRR=18;SSEN=0,0,0;SSEP=0,0,0…	GT:GQ:DP:FDP:RO:FRO:AO:FAO:AF:SAR:SAF:SRF:SRR:FSAR:FSAF:FSRF:FSRR:QT	0/0:12:41:41:40:40:0,1,0:0,1,0:0,0.0243902,0:0,1,0:0,0,0:22:18:0,1,0:0,0,0:22:18:0
chr15	36220035	rs12439433;rs12439433;rs12439433	A	C,G,T	3.47904	NOCALL	AF=0,0,0;AO=0,0,0;DP=1;FAO=0,0,0;FDP=1;FR=.&QualityScore<10&MINCOV<6,.,.;FRO=1;FSAF=0,0,0;FSAR=0,0,0;FSRF=1;FSRR=0;FWDB=-0.0132335,0.0398463,-0.00227929;FXX=0;HRUN=1,1,1;LEN=1,1,1;MLLD=268.534,85.7031,238.29;PB=.,.,.;PBP=.,.,.;QD=13.9162;RBI=0.0132335,0.0398463,0.00227929;REFB=-0.00236734,0.0167387,-0.000305545;REVB=0,0,0;RO=1;SAF=0,0,0;SAR=0,0,0;SRF=1;SRR=0;SSEN=0,0,0;SSEP=0,0,0;SSSB=0,0,0;STB=0…	GT:GQ:DP:FDP:RO:FRO:AO:FAO:AF:SAR:SAF:SRF:SRR:FSAR:FSAF:FSRF:FSRR:QT	./.:3:1:1:1:1:0,0,0:0,0,0:0,0,0:0,0,0:0,0,0:1:0:0,0,0:0,0,0:1:0:0
chr15	45152371	rs735480;rs735480;rs735480	T	A,C,G	255.267	PASS	AF=0,0,0;AO=0,3,0;DP=614;FAO=0,0,0;FDP=611;FR=.,.,.;FRO=611;FSAF=0,0,0;FSAR=0,0,0;FSRF=288;FSRR=323;FWDB=-0.0182599,-0.00619539,-0.000358911;FXX=0.00488591;HRUN=1,1,1;LEN=1,1,1;MLLD=253.809,268.92,260.235;PB=.,.,.;PBP=.,.,.;QD=1.67114;RBI=0.01917,0.00974955,0.0216277;REFB=-4.33191e-06,1.85335e-06,-1.56536e-05;REVB=-0.00583656,-0.00752801,-0.0216247;RO=611;SAF=0,2,0;SAR=0,1,0;SRF=288;SRR=323;SSEN=…	GT:GQ:DP:FDP:RO:FRO:AO:FAO:AF:SAR:SAF:SRF:SRR:FSAR:FSAF:FSRF:FSRR:QT	0/0:99:614:611:611:611:0,3,0:0,0,0:0,0,0:0,1,0:0,2,0:288:323:0,0,0:0,0,0:288:323:0
chr15	48426484	rs1426654;rs1426654;rs1426654	A	G,C,T	1726.44	PASS	AF=1,0,0;AO=179,1,0;DP=180;FAO=179,0,0;FDP=179;FR=.,.,.;FRO=0;FSAF=85,0,0;FSAR=94,0,0;FSRF=0;FSRR=0;FWDB=0.0114322,-0.00294246,-0.00588563;FXX=0.00555525;HRUN=1,1,1;LEN=1,1,1;MLLD=263.171,80.9031,8.10098;PB=.,.,.;PBP=.,.,.;QD=38.5796;RBI=0.072336,0.0105346,0.0108747;REFB=0,0,0;REVB=-0.0714269,-0.0101154,-0.00914433;RO=0;SAF=85,0,0;SAR=94,1,0;SRF=0;SRR=0;SSEN=0,0,0;SSEP=0,0,0;SSSB=5.29067e-08,0,0;…	GT:GQ:DP:FDP:RO:FRO:AO:FAO:AF:SAR:SAF:SRF:SRR:FSAR:FSAF:FSRF:FSRR:QT	1/1:81:180:179:0:0:179,1,0:179,0,0:1,0,0:94,1,0:85,0,0:0:0:94,0,0:85,0,0:0:0:1
chr15	74734500	rs2899826;rs2899826;rs2899826	A	G,C,T	31.88	PASS	AF=0.625,0,0;AO=5,0,0;DP=8;FAO=5,0,0;FDP=8;FR=.,.,.;FRO=3;FSAF=2,0,0;FSAR=3,0,0;FSRF=2;FSRR=1;FWDB=0.0201288,-0.02602,0.0200717;FXX=0;HRUN=2,2,2;LEN=1,1,1;MLLD=187.563,40.573,205.796;PB=.,.,.;PBP=.,.,.;QD=15.9406;RBI=0.0201335,0.0337481,0.0201287;REFB=0.00134364,0.00250238,0.000541914;REVB=0.000437192,-0.0214918,-0.00151377;RO=3;SAF=2,0,0;SAR=3,0,0;SRF=2;SRR=1;SSEN=0,0,0;SSEP=0,0,0;SSSB=-0.165639…	GT:GQ:DP:FDP:RO:FRO:AO:FAO:AF:SAR:SAF:SRF:SRR:FSAR:FSAF:FSRF:FSRR:QT	0/1:15:8:8:3:3:5,0,0:5,0,0:0.625,0,0:3,0,0:2,0,0:2:1:3,0,0:2,0,0:2:1:1
chr15	92105708	rs8035124;rs8035124;rs8035124	A	C,G,T	136.31	PASS	AF=1,0,0;AO=15,0,0;DP=15;FAO=15,0,0;FDP=15;FR=.,.,.;FRO=0;FSAF=8,0,0;FSAR=7,0,0;FSRF=0;FSRR=0;FWDB=-0.0066071,0.00815526,-0.00432613;FXX=0;HRUN=2,2,2;LEN=1,1,1;MLLD=327.363,21.6658,239.159;PB=.,.,.;PBP=.,.,.;QD=36.3484;RBI=0.0342618,0.0489464,0.00460516;REFB=0,0,0;REVB=0.0336187,-0.0482623,0.00157864;RO=0;SAF=8,0,0;SAR=7,0,0;SRF=0;SRR=0;SSEN=0,0,0;SSEP=0,0,0;SSSB=0,0,0;STB=0.5,0.5,0.5;STBP=1,1,1;…	GT:GQ:DP:FDP:RO:FRO:AO:FAO:AF:SAR:SAF:SRF:SRR:FSAR:FSAF:FSRF:FSRR:QT	1/1:7:15:15:0:0:15,0,0:15,0,0:1,0,0:7,0,0:8,0,0:0:0:7,0,0:8,0,0:0:0:1
chr16	740466	rs4984913;rs4984913;rs4984913	A	C,G,T	822.369	PASS	AF=0,0,0;AO=0,2,1;DP=1861;FAO=0,0,0;FDP=1858;FR=.,.,.;FRO=1858;FSAF=0,0,0;FSAR=0,0,0;FSRF=946;FSRR=912;FWDB=0.0172556,0.0161797,0.0158044;FXX=0.00161203;HRUN=3,3,3;LEN=1,1,1;MLLD=246.712,331.106,331.521;PB=.,.,.;PBP=.,.,.;QD=1.77044;RBI=0.0351599,0.0289571,0.0354501;REFB=8.26981e-06,2.98739e-06,8.94705e-06;REVB=0.0306344,0.0240153,0.0317322;RO=1858;SAF=0,0,0;SAR=0,2,1;SRF=946;SRR=912;SSEN=0,0,0;S…	GT:GQ:DP:FDP:RO:FRO:AO:FAO:AF:SAR:SAF:SRF:SRR:FSAR:FSAF:FSRF:FSRR:QT	0/0:99:1861:1858:1858:1858:0,2,1:0,0,0:0,0,0:0,2,1:0,0,0:946:912:0,0,0:0,0,0:946:912:0
chr16	10975311	rs4781011;rs4781011;rs4781011	T	A,C,G	6.65913	NOCALL	AF=0,0,0;AO=0,0,0;DP=14;FAO=0,0,0;FDP=14;FR=.&QualityScore<10,.,.;FRO=14;FSAF=0,0,0;FSAR=0,0,0;FSRF=9;FSRR=5;FWDB=0.00232048,0.0425011,-0.000156389;FXX=0;HRUN=2,2,2;LEN=1,1,1;MLLD=321.346,86.4684,371.893;PB=.,.,.;PBP=.,.,.;QD=1.90261;RBI=0.0158033,0.0560181,0.0335659;REFB=0.000185348,0.0031755,0.000257727;REVB=0.015632,0.0364922,0.0335655;RO=14;SAF=0,0,0;SAR=0,0,0;SRF=9;SRR=5;SSEN=0,0,0;SSEP=0,0,…	GT:GQ:DP:FDP:RO:FRO:AO:FAO:AF:SAR:SAF:SRF:SRR:FSAR:FSAF:FSRF:FSRR:QT	./.:6:14:14:14:14:0,0,0:0,0,0:0,0,0:0,0,0:0,0,0:9:5:0,0,0:0,0,0:9:5:0
chr16	65406708	rs818386;rs818386;rs818386	T	C,A,G	3445.56	PASS	AF=0.504944,0,0;AO=817,0,1;DP=1619;FAO=817,0,0;FDP=1618;FR=.,.,.;FRO=801;FSAF=423,0,0;FSAR=394,0,0;FSRF=415;FSRR=386;FWDB=0.00177003,0.0213806,0.00109194;FXX=0.000617661;HRUN=1,1,1;LEN=1,1,1;MLLD=94.3255,267.414,47.9247;PB=.,.,.;PBP=.,.,.;QD=8.51807;RBI=0.00244432,0.0271264,0.0535255;REFB=-0.00474379,-0.00377292,-0.00279242;REVB=0.00168574,0.0166945,-0.0535144;RO=801;SAF=423,0,1;SAR=394,0,0;SRF=4…	GT:GQ:DP:FDP:RO:FRO:AO:FAO:AF:SAR:SAF:SRF:SRR:FSAR:FSAF:FSRF:FSRR:QT	0/1:99:1619:1618:801:801:817,0,1:817,0,0:0.504944,0,0:394,0,0:423,0,1:415:386:394,0,0:423,0,0:415:386:1
chr16	85183682	rs2966849;rs2966849;rs2966849	A	G,C,T	69.41	PASS	AF=0.368421,0,0;AO=21,0,0;DP=57;FAO=21,0,0;FDP=57;FR=.,.,.;FRO=36;FSAF=6,0,0;FSAR=15,0,0;FSRF=12;FSRR=24;FWDB=-0.00268933,-0.0121002,-0.0149715;FXX=0;HRUN=1,1,1;LEN=1,1,1;MLLD=126.981,94.3875,293.7;PB=.,.,.;PBP=.,.,.;QD=4.87069;RBI=0.00318766,0.020217,0.0159104;REFB=-0.00290129,-0.00849723,-0.0032081;REVB=-0.00171133,-0.0161961,-0.0053848;RO=36;SAF=6,0,0;SAR=15,0,0;SRF=12;SRR=24;SSEN=0,0,0;SSEP=0…	GT:GQ:DP:FDP:RO:FRO:AO:FAO:AF:SAR:SAF:SRF:SRR:FSAR:FSAF:FSRF:FSRR:QT	0/1:69:57:57:36:36:21,0,0:21,0,0:0.368421,0,0:15,0,0:6,0,0:12:24:15,0,0:6,0,0:12:24:1
chr16	89730827	rs459920;rs459920;rs459920	T	A,C,G	1529.84	PASS	AF=0,0,0;AO=2,7,0;DP=3503;FAO=0,0,0;FDP=3494;FR=.,.,.;FRO=3494;FSAF=0,0,0;FSAR=0,0,0;FSRF=1867;FSRR=1627;FWDB=-0.000183798,-0.00282501,-0.00247149;FXX=0.00256922;HRUN=1,1,1;LEN=1,1,1;MLLD=93.5402,151.101,309.24;PB=.,.,.;PBP=.,.,.;QD=1.75139;RBI=0.00312507,0.0074863,0.00855847;REFB=-2.9926e-06,1.08425e-07,-1.10548e-06;REVB=-0.00311966,0.00693282,-0.00819384;RO=3493;SAF=2,3,0;SAR=0,4,0;SRF=1866;SRR…	GT:GQ:DP:FDP:RO:FRO:AO:FAO:AF:SAR:SAF:SRF:SRR:FSAR:FSAF:FSRF:FSRR:QT	0/0:99:3503:3494:3493:3494:2,7,0:0,0,0:0,0,0:0,4,0:2,3,0:1866:1627:0,0,0:0,0,0:1867:1627:0
chr17	1401613	rs1879488;rs1879488;rs1879488	A	C,G,T	722.354	PASS	AF=0,0,0;AO=0,0,0;DP=1595;FAO=0,0,0;FDP=1595;FR=.,.,.;FRO=1595;FSAF=0,0,0;FSAR=0,0,0;FSRF=813;FSRR=782;FWDB=0.0124528,0.0346558,0.013642;FXX=0;HRUN=1,1,1;LEN=1,1,1;MLLD=395.656,199.054,91.2074;PB=.,.,.;PBP=.,.,.;QD=1.81155;RBI=0.0126876,0.0359106,0.037731;REFB=6.51882e-07,5.32576e-06,1.63439e-05;REVB=0.00242988,0.00940981,0.0351785;RO=1595;SAF=0,0,0;SAR=0,0,0;SRF=813;SRR=782;SSEN=0,0,0;SSEP=0,0,0…	GT:GQ:DP:FDP:RO:FRO:AO:FAO:AF:SAR:SAF:SRF:SRR:FSAR:FSAF:FSRF:FSRR:QT	0/0:99:1595:1595:1595:1595:0,0,0:0,0,0:0,0,0:0,0,0:0,0,0:813:782:0,0,0:0,0,0:813:782:0
chr17	40658533	rs4411548;rs4411548;rs4411548	C	A,G,T	56.9301	PASS	AF=0,0,0;AO=0,0,0;DP=125;FAO=0,0,0;FDP=125;FR=.,.,.;FRO=125;FSAF=0,0,0;FSAR=0,0,0;FSRF=56;FSRR=69;FWDB=-0.00687136,-0.0136664,0.000102427;FXX=0;HRUN=1,1,1;LEN=1,1,1;MLLD=165.658,153.467,265.54;PB=.,.,.;PBP=.,.,.;QD=1.82176;RBI=0.0153047,0.0219075,0.00826123;REFB=2.65637e-05,-0.000101885,1.66864e-05;REVB=0.0136755,-0.0171221,0.0082606;RO=125;SAF=0,0,0;SAR=0,0,0;SRF=56;SRR=69;SSEN=0,0,0;SSEP=0,0,0;…	GT:GQ:DP:FDP:RO:FRO:AO:FAO:AF:SAR:SAF:SRF:SRR:FSAR:FSAF:FSRF:FSRR:QT	0/0:56:125:125:125:125:0,0,0:0,0,0:0,0,0:0,0,0:0,0,0:56:69:0,0,0:0,0,0:56:69:0
chr17	41056245	rs2593595;rs2593595;rs2593595	A	C,G,T	351.142	PASS	AF=0,0,0;AO=0,0,1;DP=790;FAO=0,0,0;FDP=789;FR=.,.,.;FRO=789;FSAF=0,0,0;FSAR=0,0,0;FSRF=385;FSRR=404;FWDB=0.0339614,0.0495137,-0.00911922;FXX=0.00126581;HRUN=1,1,1;LEN=1,1,1;MLLD=98.4425,101.874,319.192;PB=.,.,.;PBP=.,.,.;QD=1.78019;RBI=0.0340505,0.0505038,0.0107835;REFB=1.47e-05,1.33593e-05,3.55413e-07;REVB=-0.00246153,-0.00995124,0.00575524;RO=789;SAF=0,0,0;SAR=0,0,1;SRF=385;SRR=404;SSEN=0,0,0;S…	GT:GQ:DP:FDP:RO:FRO:AO:FAO:AF:SAR:SAF:SRF:SRR:FSAR:FSAF:FSRF:FSRR:QT	0/0:99:790:789:789:789:0,0,1:0,0,0:0,0,0:0,0,1:0,0,0:385:404:0,0,0:0,0,0:385:404:0
chr17	48726132	rs17642714;rs17642714;rs17642714	A	C,G,T	2861.19	PASS	AF=0,0,0;AO=2,10,1;DP=6234;FAO=0,0,0;FDP=6221;FR=.,.,.;FRO=6221;FSAF=0,0,0;FSAR=0,0,0;FSRF=3297;FSRR=2924;FWDB=-0.0156096,-0.00261762,-0.0176989;FXX=0.00208534;HRUN=1,1,1;LEN=1,1,1;MLLD=234.184,249.316,238.054;PB=.,.,.;PBP=.,.,.;QD=1.8397;RBI=0.0200457,0.0152792,0.0210344;REFB=-1.29552e-06,-1.18002e-06,3.62104e-07;REVB=-0.0125765,-0.0150533,-0.0113664;RO=6220;SAF=1,5,1;SAR=1,5,0;SRF=3296;SRR=2924…	GT:GQ:DP:FDP:RO:FRO:AO:FAO:AF:SAR:SAF:SRF:SRR:FSAR:FSAF:FSRF:FSRR:QT	0/0:99:6234:6221:6220:6221:2,10,1:0,0,0:0,0,0:1,5,0:1,5,1:3296:2924:0,0,0:0,0,0:3297:2924:0
chr17	53568855	.	T	C	13904.3	PASS	AF=1;AO=1465;DP=1473;FAO=1465;FDP=1465;FR=.;FRO=0;FSAF=726;FSAR=739;FSRF=0;FSRR=0;FWDB=-0.0015597;FXX=0.00543106;HRUN=5;LEN=1;MLLD=311.491;PB=.;PBP=.;QD=37.964;RBI=0.0123791;REFB=-0.0627909;REVB=-0.0122805;RO=3;SAF=726;SAR=739;SRF=1;SRR=2;SSEN=0;SSEP=0;SSSB=0.000633896;STB=0.5;STBP=1;TYPE=snp;VARB=2.47027e-05;OID=.;OPOS=53568855;OREF=T;OALT=C;OMAPALT=C	GT:GQ:DP:FDP:RO:FRO:AO:FAO:AF:SAR:SAF:SRF:SRR:FSAR:FSAF:FSRF:FSRR:QT	1/1:99:1473:1465:3:0:1465:1465:1:739:726:1:2:739:726:0:0:1
chr17	53568884	rs4471745;rs4471745;rs4471745	G	A,C,T	638.951	PASS	AF=0,0,0;AO=5,0,0;DP=1493;FAO=0,0,0;FDP=1488;FR=.,.,.;FRO=1488;FSAF=0,0,0;FSAR=0,0,0;FSRF=722;FSRR=766;FWDB=-0.00415422,0.0244619,-0.00678277;FXX=0.00334894;HRUN=2,2,2;LEN=1,1,1;MLLD=138.129,78.4426,83.3428;PB=.,.,.;PBP=.,.,.;QD=1.71761;RBI=0.0140039,0.0402909,0.0334117;REFB=1.54876e-05,6.036e-05,6.44343e-05;REVB=0.0133735,0.0320152,0.032716;RO=1488;SAF=4,0,0;SAR=1,0,0;SRF=722;SRR=766;SSEN=0,0,0;…	GT:GQ:DP:FDP:RO:FRO:AO:FAO:AF:SAR:SAF:SRF:SRR:FSAR:FSAF:FSRF:FSRR:QT	0/0:99:1493:1488:1488:1488:5,0,0:0,0,0:0,0,0:1,0,0:4,0,0:722:766:0,0,0:0,0,0:722:766:0
chr17	53788280	rs2033111;rs2033111;rs2033111	A	C,G,T	143.425	PASS	AF=0,0,0;AO=0,0,0;DP=316;FAO=0,0,0;FDP=316;FR=.,.,.;FRO=316;FSAF=0,0,0;FSAR=0,0,0;FSRF=161;FSRR=155;FWDB=8.67735e-05,0.00907857,-0.0172733;FXX=0;HRUN=1,1,1;LEN=1,1,1;MLLD=384.973,96.1351,98.4373;PB=.,.,.;PBP=.,.,.;QD=1.81551;RBI=0.0124033,0.00910659,0.0352952;REFB=3.8507e-06,2.09358e-05,2.79671e-05;REVB=0.012403,0.000713765,0.0307797;RO=316;SAF=0,0,0;SAR=0,0,0;SRF=161;SRR=155;SSEN=0,0,0;SSEP=0,0,…	GT:GQ:DP:FDP:RO:FRO:AO:FAO:AF:SAR:SAF:SRF:SRR:FSAR:FSAF:FSRF:FSRR:QT	0/0:99:316:316:316:316:0,0,0:0,0,0:0,0,0:0,0,0:0,0,0:161:155:0,0,0:0,0,0:161:155:0
chr17	62987151	rs11652805;rs11652805;rs11652805	C	T,A,G	6107.9	PASS	AF=0.656479,0,0;AO=1074,1,0;DP=1637;FAO=1074,0,0;FDP=1636;FR=.,.,.;FRO=562;FSAF=533,0,0;FSAR=541,0,0;FSRF=254;FSRR=308;FWDB=-0.0292506,-0.0198372,0.00524787;FXX=0.00061087;HRUN=2,2,2;LEN=1,1,1;MLLD=104.353,39.9948,34.8402;PB=.,.,.;PBP=.,.,.;QD=14.9337;RBI=0.0295808,0.0225578,0.00679912;REFB=0.0193945,0.0198956,0.0260721;REVB=0.00440786,-0.0107398,-0.00432295;RO=561;SAF=533,1,0;SAR=541,0,0;SRF=254…	GT:GQ:DP:FDP:RO:FRO:AO:FAO:AF:SAR:SAF:SRF:SRR:FSAR:FSAF:FSRF:FSRR:QT	0/1:99:1637:1636:561:562:1074,1,0:1074,0,0:0.656479,0,0:541,0,0:533,1,0:254:307:541,0,0:533,0,0:254:308:1
chr17	69512099	rs10512572;rs10512572;rs10512572	G	A,C,T	0	NOCALL	AF=0,0,0;AO=0,0,0;DP=0;FAO=0,0,0;FDP=0;FR=.&NODATA,.&NODATA,.&NODATA;FRO=0;FSAF=0,0,0;FSAR=0,0,0;FSRF=0;FSRR=0;FWDB=0,0,0;FXX=0;HRUN=0,0,0;LEN=1,1,1;MLLD=0,0,0;QD=0;RBI=0,0,0;REFB=0,0,0;REVB=0,0,0;RO=0;SAF=0,0,0;SAR=0,0,0;SRF=0;SRR=0;SSEN=0,0,0;SSEP=0,0,0;SSSB=0,0,0;STB=0,0,0;STBP=0,0,0;TYPE=snp,snp,snp;VARB=0,0,0;HS;OID=rs10512572,rs10512572,rs10512572;OPOS=69512099,69512099,69512099;OREF=G,G,G;…	GT:GQ:DP:FDP:RO:FRO:AO:FAO:AF:SAR:SAF:SRF:SRR:FSAR:FSAF:FSRF:FSRR:QT	./.:0:0:0:0:0:0,0,0:0,0,0:0,0,0:0,0,0:0,0,0:0:0:0,0,0:0,0,0:0:0:.
chr17	73782191	rs2125345;rs2125345;rs2125345	T	C,A,G	1442.4	PASS	AF=0.648101,0,0;AO=256,0,0;DP=395;FAO=256,0,0;FDP=395;FR=.,.,.;FRO=139;FSAF=125,0,0;FSAR=131,0,0;FSRF=72;FSRR=67;FWDB=-0.00870601,-0.00104464,-0.0078173;FXX=0;HRUN=3,3,3;LEN=1,1,1;MLLD=317.864,206.579,259.083;PB=.,.,.;PBP=.,.,.;QD=14.6065;RBI=0.012001,0.00647065,0.00950096;REFB=0.00579836,0.000377031,0.00309014;REVB=-0.00826012,-0.00638577,-0.00539982;RO=139;SAF=125,0,0;SAR=131,0,0;SRF=72;SRR=67;…	GT:GQ:DP:FDP:RO:FRO:AO:FAO:AF:SAR:SAF:SRF:SRR:FSAR:FSAF:FSRF:FSRR:QT	0/1:99:395:395:139:139:256,0,0:256,0,0:0.648101,0,0:131,0,0:125,0,0:72:67:131,0,0:125,0,0:72:67:1
chr18	9420504	rs4798812;rs4798812;rs4798812	G	A,C,T	565.25	PASS	AF=0.490975,0,0;AO=136,0,0;DP=277;FAO=136,0,0;FDP=277;FR=.,.,.;FRO=141;FSAF=70,0,0;FSAR=66,0,0;FSRF=68;FSRR=73;FWDB=0.00705452,-0.00932247,-0.0212489;FXX=0;HRUN=1,1,1;LEN=1,1,1;MLLD=181.251,345.482,98.4624;PB=.,.,.;PBP=.,.,.;QD=8.16245;RBI=0.00889089,0.0124755,0.0213832;REFB=0.00430072,0.0040228,0.00611936;REVB=-0.00541125,0.00829033,0.00239241;RO=141;SAF=70,0,0;SAR=66,0,0;SRF=68;SRR=73;SSEN=0,0,…	GT:GQ:DP:FDP:RO:FRO:AO:FAO:AF:SAR:SAF:SRF:SRR:FSAR:FSAF:FSRF:FSRR:QT	0/1:99:277:277:141:141:136,0,0:136,0,0:0.490975,0,0:66,0,0:70,0,0:68:73:66,0,0:70,0,0:68:73:1
chr18	35277622	rs2042762;rs2042762;rs2042762	T	A,C,G	29.2967	PASS	AF=0,0,0;AO=0,0,0;DP=64;FAO=0,0,0;FDP=64;FR=.,.,.;FRO=64;FSAF=0,0,0;FSAR=0,0,0;FSRF=32;FSRR=32;FWDB=0.00147353,-0.0389498,-0.0169114;FXX=0;HRUN=1,1,1;LEN=1,1,1;MLLD=285.824,101.031,98.5494;PB=.,.,.;PBP=.,.,.;QD=1.83104;RBI=0.00463238,0.0461342,0.0171582;REFB=-5.81211e-06,-0.000128916,-0.000185577;REVB=-0.00439177,0.0247239,-0.00290009;RO=64;SAF=0,0,0;SAR=0,0,0;SRF=32;SRR=32;SSEN=0,0,0;SSEP=0,0,0;…	GT:GQ:DP:FDP:RO:FRO:AO:FAO:AF:SAR:SAF:SRF:SRR:FSAR:FSAF:FSRF:FSRR:QT	0/0:29:64:64:64:64:0,0,0:0,0,0:0,0,0:0,0,0:0,0,0:32:32:0,0,0:0,0,0:32:32:0
chr18	40488279	rs7226659;rs7226659;rs7226659	G	T,A,C	1196.85	PASS	AF=0.508197,0,0;AO=279,1,0;DP=550;FAO=279,0,0;FDP=549;FR=.,.,.;FRO=270;FSAF=152,0,0;FSAR=127,0,0;FSRF=153;FSRR=117;FWDB=0.00431354,-0.00911857,0.00957422;FXX=0.00181815;HRUN=1,1,1;LEN=1,1,1;MLLD=95.117,271.153,103.17;PB=.,.,.;PBP=.,.,.;QD=8.72022;RBI=0.0211954,0.0123802,0.0108281;REFB=-0.0056083,-0.00190963,0.00046597;REVB=0.0207518,-0.00837385,-0.00505796;RO=270;SAF=152,0,0;SAR=127,1,0;SRF=153;S…	GT:GQ:DP:FDP:RO:FRO:AO:FAO:AF:SAR:SAF:SRF:SRR:FSAR:FSAF:FSRF:FSRR:QT	0/1:99:550:549:270:270:279,1,0:279,0,0:0.508197,0,0:127,1,0:152,0,0:153:117:127,0,0:152,0,0:153:117:1
chr18	49781544	rs7238445;rs7238445;rs7238445	G	A,C,T	952.75	PASS	AF=0.568513,0,0;AO=195,0,0;DP=343;FAO=195,0,0;FDP=343;FR=.,.,.;FRO=148;FSAF=94,0,0;FSAR=101,0,0;FSRF=76;FSRR=72;FWDB=-0.000399329,0.01464,0.0135143;FXX=0;HRUN=1,1,1;LEN=1,1,1;MLLD=242.73,120.257,190.173;PB=.,.,.;PBP=.,.,.;QD=11.1107;RBI=0.00177857,0.0619986,0.0135208;REFB=0.00261766,-0.00369292,0.00129384;REVB=-0.00173316,0.0602453,-0.000421599;RO=148;SAF=94,0,0;SAR=101,0,0;SRF=76;SRR=72;SSEN=0,0…	GT:GQ:DP:FDP:RO:FRO:AO:FAO:AF:SAR:SAF:SRF:SRR:FSAR:FSAF:FSRF:FSRR:QT	0/1:99:343:343:148:148:195,0,0:195,0,0:0.568513,0,0:101,0,0:94,0,0:76:72:101,0,0:94,0,0:76:72:1
chr18	59333108	rs881728;rs881728;rs881728	C	A,G,T	617.886	PASS	AF=0,0,0;AO=0,0,0;DP=1364;FAO=0,0,0;FDP=1364;FR=.,.,.;FRO=1364;FSAF=0,0,0;FSAR=0,0,0;FSRF=717;FSRR=647;FWDB=0.000911652,0.00579981,-0.0081576;FXX=0;HRUN=1,1,1;LEN=1,1,1;MLLD=258.638,161.754,306.921;PB=.,.,.;PBP=.,.,.;QD=1.81198;RBI=0.0061284,0.00656703,0.00836243;REFB=-2.98271e-06,8.62918e-06,-8.45239e-07;REVB=0.00606021,0.00308027,0.00183952;RO=1364;SAF=0,0,0;SAR=0,0,0;SRF=717;SRR=647;SSEN=0,0,0…	GT:GQ:DP:FDP:RO:FRO:AO:FAO:AF:SAR:SAF:SRF:SRR:FSAR:FSAF:FSRF:FSRR:QT	0/0:99:1364:1364:1364:1364:0,0,0:0,0,0:0,0,0:0,0,0:0,0,0:717:647:0,0,0:0,0,0:717:647:0
chr18	67578931	rs3916235;rs3916235;rs3916235	T	C,A,G	5688.53	PASS	AF=1,0,0;AO=594,0,0;DP=595;FAO=594,0,0;FDP=594;FR=.,.,.;FRO=0;FSAF=284,0,0;FSAR=310,0,0;FSRF=0;FSRR=0;FWDB=0.0278336,0.0430533,0.0248956;FXX=0.00168064;HRUN=2,2,2;LEN=1,1,1;MLLD=273.21,19.9562,144.111;PB=.,.,.;PBP=.,.,.;QD=38.3066;RBI=0.0283252,0.0498031,0.0263592;REFB=0,0,0;REVB=0.00525414,-0.025035,0.00866148;RO=0;SAF=284,0,0;SAR=310,0,0;SRF=0;SRR=0;SSEN=0,0,0;SSEP=0,0,0;SSSB=-3.87532e-08,0,0;S…	GT:GQ:DP:FDP:RO:FRO:AO:FAO:AF:SAR:SAF:SRF:SRR:FSAR:FSAF:FSRF:FSRR:QT	1/1:99:595:594:0:0:594,0,0:594,0,0:1,0,0:310,0,0:284,0,0:0:0:310,0,0:284,0,0:0:0:1
chr18	67867663	rs4891825;rs4891825;rs4891825	G	A,C,T	23497.1	PASS	AF=1,0,0;AO=2542,0,0;DP=2551;FAO=2542,0,0;FDP=2542;FR=.,.,.;FRO=0;FSAF=1330,0,0;FSAR=1212,0,0;FSRF=0;FSRR=0;FWDB=0.014643,0.00158518,0.0132899;FXX=0.00352801;HRUN=2,2,2;LEN=1,1,1;MLLD=352.966,23.3333,164.384;PB=.,.,.;PBP=.,.,.;QD=36.9742;RBI=0.01783,0.0121793,0.0232445;REFB=0,0,0;REVB=0.0101731,0.0120757,0.0190706;RO=9;SAF=1330,0,0;SAR=1212,0,0;SRF=4;SRR=5;SSEN=0,0,0;SSEP=0,0,0;SSSB=0.000532501,0…	GT:GQ:DP:FDP:RO:FRO:AO:FAO:AF:SAR:SAF:SRF:SRR:FSAR:FSAF:FSRF:FSRR:QT	1/1:99:2551:2542:9:0:2542,0,0:2542,0,0:1,0,0:1212,0,0:1330,0,0:4:5:1212,0,0:1330,0,0:0:0:1
chr18	75056284	rs874299;rs874299;rs874299	T	C,A,G	3316.77	PASS	AF=0.490373,0,0;AO=815,0,0;DP=1662;FAO=815,0,0;FDP=1662;FR=.,.,.;FRO=847;FSAF=375,0,0;FSAR=440,0,0;FSRF=385;FSRR=462;FWDB=-0.000996163,0.00891059,0.00817934;FXX=0;HRUN=1,1,1;LEN=1,1,1;MLLD=375.259,88.4562,101.812;PB=.,.,.;PBP=.,.,.;QD=7.9826;RBI=0.00595454,0.0157945,0.00965572;REFB=-0.000912066,-0.00122913,0.00111823;REVB=-0.00587062,-0.013041,-0.00513141;RO=846;SAF=375,0,0;SAR=440,0,0;SRF=384;SR…	GT:GQ:DP:FDP:RO:FRO:AO:FAO:AF:SAR:SAF:SRF:SRR:FSAR:FSAF:FSRF:FSRR:QT	0/1:99:1662:1662:846:847:815,0,0:815,0,0:0.490373,0,0:440,0,0:375,0,0:384:462:440,0,0:375,0,0:385:462:1
chr19	4077096	rs7251928;rs7251928;rs7251928	A	C,G,T	825.753	PASS	AF=0,0,0;AO=0,2,0;DP=1853;FAO=0,0,0;FDP=1852;FR=.,.,.;FRO=1852;FSAF=0,0,0;FSAR=0,0,0;FSRF=1029;FSRR=823;FWDB=-0.014003,0.0162046,0.00782397;FXX=0.00107874;HRUN=2,2,2;LEN=1,1,1;MLLD=72.7393,213.551,275.631;PB=.,.,.;PBP=.,.,.;QD=1.78348;RBI=0.104511,0.0167421,0.00954084;REFB=-3.6565e-05,1.88982e-05,-1.32023e-05;REVB=-0.103568,-0.00420826,-0.00546014;RO=1851;SAF=0,1,0;SAR=0,1,0;SRF=1029;SRR=822;SSEN…	GT:GQ:DP:FDP:RO:FRO:AO:FAO:AF:SAR:SAF:SRF:SRR:FSAR:FSAF:FSRF:FSRR:QT	0/0:99:1853:1852:1851:1852:0,2,0:0,0,0:0,0,0:0,1,0:0,1,0:1029:822:0,0,0:0,0,0:1029:823:0
chr19	33652247	rs8113143;rs8113143;rs8113143	C	A,G,T	2516.36	PASS	AF=0.498763,0,0;AO=604,5,0;DP=1217;FAO=605,0,0;FDP=1213;FR=.,.,.;FRO=608;FSAF=293,0,0;FSAR=312,0,0;FSRF=319;FSRR=289;FWDB=0.0304112,-0.0465029,0.00165874;FXX=0.00328674;HRUN=1,1,1;LEN=1,1,1;MLLD=90.1199,46.5143,140.786;PB=.,.,.;PBP=.,.,.;QD=8.29798;RBI=0.0304115,0.0924485,0.0137589;REFB=0.00810203,-0.00190464,0.00285386;REVB=0.00014138,-0.0799012,0.0136585;RO=604;SAF=292,1,0;SAR=312,4,0;SRF=317;S…	GT:GQ:DP:FDP:RO:FRO:AO:FAO:AF:SAR:SAF:SRF:SRR:FSAR:FSAF:FSRF:FSRR:QT	0/1:99:1217:1213:604:608:604,5,0:605,0,0:0.498763,0,0:312,4,0:292,1,0:317:287:312,0,0:293,0,0:319:289:1
chr19	52901905	rs3745099;rs3745099;rs3745099	G	A,C,T	2944.19	PASS	AF=0.49481,0,0;AO=714,0,0;DP=1445;FAO=715,0,0;FDP=1445;FR=.,.,.;FRO=730;FSAF=346,0,0;FSAR=369,0,0;FSRF=372;FSRR=358;FWDB=-0.00864607,0.00373708,0.0116116;FXX=0.00138216;HRUN=1,1,1;LEN=1,1,1;MLLD=290.399,81.8439,78.8327;PB=.,.,.;PBP=.,.,.;QD=8.15001;RBI=0.0339948,0.0201281,0.0139332;REFB=0.00702777,-0.00824721,-0.0105635;REVB=-0.0328769,-0.0197781,-0.00770106;RO=730;SAF=346,0,0;SAR=368,0,0;SRF=372…	GT:GQ:DP:FDP:RO:FRO:AO:FAO:AF:SAR:SAF:SRF:SRR:FSAR:FSAF:FSRF:FSRR:QT	0/1:99:1445:1445:730:730:714,0,0:715,0,0:0.49481,0,0:368,0,0:346,0,0:372:358:369,0,0:346,0,0:372:358:1
chr19	55614923	rs2532060;rs2532060;rs2532060	T	C,A,G	1237.15	PASS	AF=0.479876,0,0;AO=310,0,0;DP=646;FAO=310,0,0;FDP=646;FR=.,.,.;FRO=336;FSAF=153,0,0;FSAR=157,0,0;FSRF=155;FSRR=181;FWDB=-0.0523696,-0.00889245,0.00814868;FXX=0;HRUN=2,2,2;LEN=1,1,1;MLLD=86.0715,63.3011,225.53;PB=.,.,.;PBP=.,.,.;QD=7.66038;RBI=0.0585764,0.00889909,0.00863445;REFB=0.0274966,0.00990383,0.00179565;REVB=0.0262415,0.00034375,0.00285529;RO=336;SAF=153,0,0;SAR=157,0,0;SRF=155;SRR=181;SSE…	GT:GQ:DP:FDP:RO:FRO:AO:FAO:AF:SAR:SAF:SRF:SRR:FSAR:FSAF:FSRF:FSRR:QT	0/1:99:646:646:336:336:310,0,0:310,0,0:0.479876,0,0:157,0,0:153,0,0:155:181:157,0,0:153,0,0:155:181:1
chr20	10195433	rs6104567;rs6104567;rs6104567	T	G,A,C	663.79	PASS	AF=0.517241,0,0;AO=150,0,0;DP=290;FAO=150,0,0;FDP=290;FR=.,.,.;FRO=140;FSAF=90,0,0;FSAR=60,0,0;FSRF=59;FSRR=81;FWDB=0.00866631,-0.00902209,-0.00698446;FXX=0;HRUN=1,1,1;LEN=1,1,1;MLLD=100.872,214.089,62.013;PB=.,.,.;PBP=.,.,.;QD=9.15573;RBI=0.0128754,0.00921804,0.0109176;REFB=-0.00971924,-0.00102932,-0.000868099;REVB=0.00952212,-0.00189056,0.00839119;RO=140;SAF=90,0,0;SAR=60,0,0;SRF=59;SRR=81;SSEN…	GT:GQ:DP:FDP:RO:FRO:AO:FAO:AF:SAR:SAF:SRF:SRR:FSAR:FSAF:FSRF:FSRR:QT	0/1:99:290:290:140:140:150,0,0:150,0,0:0.517241,0,0:60,0,0:90,0,0:59:81:60,0,0:90,0,0:59:81:1
chr20	54000914	rs3907047;rs3907047;rs3907047	T	C,A,G	316.8	PASS	AF=0.478261,0,0;AO=77,0,0;DP=161;FAO=77,0,0;FDP=161;FR=.,.,.;FRO=84;FSAF=45,0,0;FSAR=32,0,0;FSRF=47;FSRR=37;FWDB=-0.0138518,-0.0100298,-0.0113312;FXX=0;HRUN=1,1,1;LEN=1,1,1;MLLD=406.682,163.193,292.509;PB=.,.,.;PBP=.,.,.;QD=7.87076;RBI=0.0144885,0.0104314,0.0114716;REFB=-0.0011086,-0.00707237,-0.00931098;REVB=-0.00424784,0.00286684,-0.00178946;RO=84;SAF=45,0,0;SAR=32,0,0;SRF=47;SRR=37;SSEN=0,0,0;…	GT:GQ:DP:FDP:RO:FRO:AO:FAO:AF:SAR:SAF:SRF:SRR:FSAR:FSAF:FSRF:FSRR:QT	0/1:99:161:161:84:84:77,0,0:77,0,0:0.478261,0,0:32,0,0:45,0,0:47:37:32,0,0:45,0,0:47:37:1
chr20	62159496	.	A	T	291.7	PASS	AF=0.897436;AO=35;DP=39;FAO=35;FDP=39;FR=.;FRO=4;FSAF=13;FSAR=22;FSRF=2;FSRR=2;FWDB=-0.0150441;FXX=0;HRUN=1;LEN=1;MLLD=471.874;PB=.;PBP=.;QD=29.9174;RBI=0.0181131;REFB=0.0148484;REVB=-0.0100877;RO=4;SAF=13;SAR=22;SRF=2;SRR=2;SSEN=0;SSEP=0;SSSB=-0.0261132;STB=0.514011;STBP=0.659;TYPE=snp;VARB=-0.00173496;OID=.;OPOS=62159496;OREF=A;OALT=T;OMAPALT=T	GT:GQ:DP:FDP:RO:FRO:AO:FAO:AF:SAR:SAF:SRF:SRR:FSAR:FSAF:FSRF:FSRR:QT	0/1:3:39:39:4:4:35:35:0.897436:22:13:2:2:22:13:2:2:1
chr20	62159504	rs310644;rs310644;rs310644	T	A,C,G	3.45182	NOCALL	AF=0,0.102564,0;AO=0,4,0;DP=39;FAO=0,4,0;FDP=39;FR=.,.&QualityScore<10,.;FRO=35;FSAF=0,2,0;FSAR=0,2,0;FSRF=13;FSRR=22;FWDB=0.00747093,-0.0207824,-0.0157684;FXX=0;HRUN=1,1,1;LEN=1,1,1;MLLD=308.658,114.519,99.7446;PB=.,.,.;PBP=.,.,.;QD=0.354033;RBI=0.00822435,0.0244367,0.0176472;REFB=0.000942609,-0.00371632,0.000438544;REVB=0.00343876,0.0128548,-0.00792359;RO=35;SAF=0,2,0;SAR=0,2,0;SRF=13;SRR=22;SS…	GT:GQ:DP:FDP:RO:FRO:AO:FAO:AF:SAR:SAF:SRF:SRR:FSAR:FSAF:FSRF:FSRR:QT	./.:3:39:39:35:35:0,4,0:0,4,0:0,0.102564,0:0,2,0:0,2,0:13:22:0,2,0:0,2,0:13:22:1
chr21	37885625	rs2835370;rs2835370;rs2835370	C	T,A,G	1736.26	PASS	AF=0.49186,0,0;AO=423,1,0;DP=861;FAO=423,0,0;FDP=860;FR=.,.,.;FRO=437;FSAF=232,0,0;FSAR=191,0,0;FSRF=209;FSRR=228;FWDB=0.0088983,0.0224875,0.0145837;FXX=0.00116143;HRUN=1,1,1;LEN=1,1,1;MLLD=96.2837,155.464,319.932;PB=.,.,.;PBP=.,.,.;QD=8.07565;RBI=0.0209004,0.0249829,0.0147227;REFB=-0.00906415,-0.003368,-0.00403503;REVB=-0.0189115,0.0108839,0.00201883;RO=436;SAF=232,0,0;SAR=191,1,0;SRF=209;SRR=22…	GT:GQ:DP:FDP:RO:FRO:AO:FAO:AF:SAR:SAF:SRF:SRR:FSAR:FSAF:FSRF:FSRR:QT	0/1:99:861:860:436:437:423,1,0:423,0,0:0.49186,0,0:191,1,0:232,0,0:209:227:191,0,0:232,0,0:209:228:1
chr22	18076546	rs1296819;rs1296819;rs1296819	C	A,G,T	5.75258	NOCALL	AF=0,0,0;AO=0,0,0;DP=12;FAO=0,0,0;FDP=12;FR=.&QualityScore<10,.,.;FRO=12;FSAF=0,0,0;FSAR=0,0,0;FSRF=5;FSRR=7;FWDB=-0.00987781,-0.0017883,-0.00870051;FXX=0;HRUN=3,3,3;LEN=1,1,1;MLLD=242.624,281.742,70.4438;PB=.,.,.;PBP=.,.,.;QD=1.91753;RBI=0.0128545,0.00790166,0.0261532;REFB=-0.00020459,6.70108e-05,0.000677056;REVB=-0.00822601,0.00769663,0.0246636;RO=12;SAF=0,0,0;SAR=0,0,0;SRF=5;SRR=7;SSEN=0,0,0;S…	GT:GQ:DP:FDP:RO:FRO:AO:FAO:AF:SAR:SAF:SRF:SRR:FSAR:FSAF:FSRF:FSRR:QT	./.:5:12:12:12:12:0,0,0:0,0,0:0,0,0:0,0,0:0,0,0:5:7:0,0,0:0,0,0:5:7:0
chr22	32366359	rs4821004;rs4821004;rs4821004	C	A,G,T	118.947	PASS	AF=0,0,0;AO=0,0,0;DP=262;FAO=0,0,0;FDP=262;FR=.,.,.;FRO=262;FSAF=0,0,0;FSAR=0,0,0;FSRF=163;FSRR=99;FWDB=0.0826434,-0.00112464,-0.00193892;FXX=0;HRUN=3,3,3;LEN=1,1,1;MLLD=76.9032,232.267,300.769;PB=.,.,.;PBP=.,.,.;QD=1.81599;RBI=0.0844109,0.0200062,0.0339967;REFB=0.000188928,-1.46218e-05,1.93218e-05;REVB=-0.0171837,-0.0199746,0.0339413;RO=262;SAF=0,0,0;SAR=0,0,0;SRF=163;SRR=99;SSEN=0,0,0;SSEP=0,0,…	GT:GQ:DP:FDP:RO:FRO:AO:FAO:AF:SAR:SAF:SRF:SRR:FSAR:FSAF:FSRF:FSRR:QT	0/0:99:262:262:262:262:0,0,0:0,0,0:0,0,0:0,0,0:0,0,0:163:99:0,0,0:0,0,0:163:99:0
chr22	41697338	rs2024566;rs2024566;rs2024566	A	C,G,T	95.0252	PASS	AF=0,0,0;AO=0,0,0;DP=209;FAO=0,0,0;FDP=209;FR=.,.,.;FRO=209;FSAF=0,0,0;FSAR=0,0,0;FSRF=103;FSRR=106;FWDB=-0.00314038,0.000701876,-0.000864085;FXX=0;HRUN=4,4,4;LEN=1,1,1;MLLD=475.872,468.49,459.452;PB=.,.,.;PBP=.,.,.;QD=1.81866;RBI=0.00318143,0.00129655,0.000864683;REFB=-2.31577e-06,-2.87862e-05,2.85865e-05;REVB=-0.000509405,-0.00109014,-3.2168e-05;RO=209;SAF=0,0,0;SAR=0,0,0;SRF=103;SRR=106;SSEN=0…	GT:GQ:DP:FDP:RO:FRO:AO:FAO:AF:SAR:SAF:SRF:SRR:FSAR:FSAF:FSRF:FSRR:QT	0/0:95:209:209:209:209:0,0,0:0,0,0:0,0,0:0,0,0:0,0,0:103:106:0,0,0:0,0,0:103:106:0
chr22	48207872	rs5768007;rs5768007;rs5768007	C	A,G,T	1120.25	PASS	AF=0,0,0;AO=0,0,0;DP=2474;FAO=0,0,0;FDP=2474;FR=.,.,.;FRO=2474;FSAF=0,0,0;FSAR=0,0,0;FSRF=1190;FSRR=1284;FWDB=0.00737347,0.00942572,0.0100438;FXX=0;HRUN=1,1,1;LEN=1,1,1;MLLD=233.729,286.926,252.109;PB=.,.,.;PBP=.,.,.;QD=1.81124;RBI=0.0266957,0.0135246,0.025894;REFB=-6.3293e-06,1.71414e-06,5.66741e-06;REVB=0.0256572,-0.00969905,0.0238667;RO=2469;SAF=0,0,0;SAR=0,0,0;SRF=1187;SRR=1282;SSEN=0,0,0;SSE…	GT:GQ:DP:FDP:RO:FRO:AO:FAO:AF:SAR:SAF:SRF:SRR:FSAR:FSAF:FSRF:FSRR:QT	0/0:99:2474:2474:2469:2474:0,0,0:0,0,0:0,0,0:0,0,0:0,0,0:1187:1282:0,0,0:0,0,0:1190:1284:0
chr22	48207891	.	A	G	23676.4	PASS	AF=1;AO=2467;DP=2471;FAO=2467;FDP=2467;FR=.;FRO=0;FSAF=1184;FSAR=1283;FSRF=0;FSRR=0;FWDB=-0.062669;FXX=0.00161877;HRUN=1;LEN=1;MLLD=98.6198;PB=.;PBP=.;QD=38.3891;RBI=0.0806521;REFB=0;REVB=-0.0507676;RO=3;SAF=1184;SAR=1283;SRF=1;SRR=2;SSEN=0;SSEP=0;SSSB=0.000341065;STB=0.5;STBP=1;TYPE=snp;VARB=-2.78268e-05;OID=.;OPOS=48207891;OREF=A;OALT=G;OMAPALT=G	GT:GQ:DP:FDP:RO:FRO:AO:FAO:AF:SAR:SAF:SRF:SRR:FSAR:FSAF:FSRF:FSRR:QT	1/1:99:2471:2467:3:0:2467:2467:1:1283:1184:1:2:1283:1184:0:0:1

## Sheet: Kasumi-2
##fileformat=VCFv4.1
##INFO=<ID=OID,Number=.,Type=String,Description="List of original Hotspot IDs">
##INFO=<ID=OPOS,Number=.,Type=Integer,Description="List of original allele positions">
##INFO=<ID=OREF,Number=.,Type=String,Description="List of original reference bases">
##INFO=<ID=OALT,Number=.,Type=String,Description="List of original variant bases">
##INFO=<ID=OMAPALT,Number=.,Type=String,Description="Maps OID,OPOS,OREF,OALT entries to specific ALT alleles">
##FORMAT=<ID=AO,Number=A,Type=Integer,Description="Alternate allele observation count">
##FORMAT=<ID=DP,Number=1,Type=Integer,Description="Read Depth">
##FORMAT=<ID=FAO,Number=A,Type=Integer,Description="Flow Evaluator Alternate allele observation count">
##FORMAT=<ID=FDP,Number=1,Type=Integer,Description="Flow Evaluator Read Depth">
##FORMAT=<ID=FRO,Number=1,Type=Integer,Description="Flow Evaluator Reference allele observation count">
##FORMAT=<ID=FSAF,Number=A,Type=Integer,Description="Flow Evaluator Alternate allele observations on the forward strand">
##FORMAT=<ID=FSAR,Number=A,Type=Integer,Description="Flow Evaluator Alternate allele observations on the reverse strand">
##FORMAT=<ID=FSRF,Number=1,Type=Integer,Description="Flow Evaluator reference observations on the forward strand">
##FORMAT=<ID=FSRR,Number=1,Type=Integer,Description="Flow Evaluator reference observations on the reverse strand">
##FORMAT=<ID=GQ,Number=1,Type=Integer,Description="Genotype Quality, the Phred-scaled marginal (or unconditional) probability of the called genotype">
##FORMAT=<ID=GT,Number=1,Type=String,Description="Genotype">
##FORMAT=<ID=RO,Number=1,Type=Integer,Description="Reference allele observation count">
##FORMAT=<ID=SAF,Number=A,Type=Integer,Description="Alternate allele observations on the forward strand">
##FORMAT=<ID=SAR,Number=A,Type=Integer,Description="Alternate allele observations on the reverse strand">
##FORMAT=<ID=SRF,Number=1,Type=Integer,Description="Number of reference observations on the forward strand">
##FORMAT=<ID=SRR,Number=1,Type=Integer,Description="Number of reference observations on the reverse strand">
##INFO=<ID=AO,Number=A,Type=Integer,Description="Alternate allele observations">
##INFO=<ID=DP,Number=1,Type=Integer,Description="Total read depth at the locus">
##INFO=<ID=FAO,Number=A,Type=Integer,Description="Flow Evaluator Alternate allele observations">
##INFO=<ID=FDP,Number=1,Type=Integer,Description="Flow Evaluator read depth at the locus">
##INFO=<ID=FR,Number=1,Type=String,Description="Reason why the variant was filtered.">
##INFO=<ID=FRO,Number=1,Type=Integer,Description="Flow Evaluator Reference allele observations">
##INFO=<ID=FSAF,Number=A,Type=Integer,Description="Flow Evaluator Alternate allele observations on the forward strand">
##INFO=<ID=FSAR,Number=A,Type=Integer,Description="Flow Evaluator Alternate allele observations on the reverse strand">
##INFO=<ID=FSRF,Number=1,Type=Integer,Description="Flow Evaluator Reference observations on the forward strand">
##INFO=<ID=FSRR,Number=1,Type=Integer,Description="Flow Evaluator Reference observations on the reverse strand">
##INFO=<ID=FWDB,Number=A,Type=Float,Description="Forward strand bias in prediction.">
##INFO=<ID=FXX,Number=1,Type=Float,Description="Flow Evaluator failed read ratio">
##INFO=<ID=HRUN,Number=A,Type=Integer,Description="Run length: the number of consecutive repeats of the alternate allele in the reference genome">
##INFO=<ID=HS,Number=0,Type=Flag,Description="Indicate it is at a hot spot">
##INFO=<ID=LEN,Number=A,Type=Integer,Description="allele length">
##INFO=<ID=MLLD,Number=A,Type=Float,Description="Mean log-likelihood delta per read.">
##INFO=<ID=NR,Number=1,Type=String,Description="Reason why the variant is a No-Call.">
##INFO=<ID=NS,Number=1,Type=Integer,Description="Number of samples with data">
##INFO=<ID=QD,Number=1,Type=Float,Description="QualityByDepth as 4*QUAL/FDP (analogous to GATK)">
##INFO=<ID=RBI,Number=A,Type=Float,Description="Distance of bias parameters from zero.">
##INFO=<ID=REFB,Number=A,Type=Float,Description="Reference Hypothesis bias in prediction.">
##INFO=<ID=REVB,Number=A,Type=Float,Description="Reverse strand bias in prediction.">
##INFO=<ID=RO,Number=1,Type=Integer,Description="Reference allele observations">
##INFO=<ID=SAF,Number=A,Type=Integer,Description="Alternate allele observations on the forward strand">
##INFO=<ID=SAR,Number=A,Type=Integer,Description="Alternate allele observations on the reverse strand">
##INFO=<ID=SRF,Number=1,Type=Integer,Description="Number of reference observations on the forward strand">
##INFO=<ID=SRR,Number=1,Type=Integer,Description="Number of reference observations on the reverse strand">
##INFO=<ID=SSEN,Number=A,Type=Float,Description="Strand-specific-error prediction on negative strand.">
##INFO=<ID=SSEP,Number=A,Type=Float,Description="Strand-specific-error prediction on positive strand.">
##INFO=<ID=SSSB,Number=A,Type=Float,Description="Strand-specific strand bias for allele.">
##INFO=<ID=STB,Number=A,Type=Float,Description="Strand bias in variant relative to reference.">
##INFO=<ID=TYPE,Number=A,Type=String,Description="The type of allele, either snp, mnp, ins, del, or complex.">
##INFO=<ID=VARB,Number=A,Type=Float,Description="Variant Hypothesis bias in prediction.">
##LeftAlignVariants="analysis_type=LeftAlignVariants bypassFlowAlign=true kmer_len=19 min_var_count=5 short_suffix_match=5 min_indel_size=4 max_hp_length=8 min_var_freq=0.15 min_var_score=10.0 relative_strand_bias=0.8 output_mnv=0 sse_hp_size=0 sse_report_file= target_size=1.0 pref_kmer_max=3 pref_kmer_min=0 pref_delta_max=2 pref_delta_min=0 suff_kmer_max=3 suff_kmer_min=0 suff_delta_max=2 suff_d…
##contig=<ID=chr1,length=249250621,assembly=hg19>
##contig=<ID=chr10,length=135534747,assembly=hg19>
##contig=<ID=chr11,length=135006516,assembly=hg19>
##contig=<ID=chr12,length=133851895,assembly=hg19>
##contig=<ID=chr13,length=115169878,assembly=hg19>
##contig=<ID=chr14,length=107349540,assembly=hg19>
##contig=<ID=chr15,length=102531392,assembly=hg19>
##contig=<ID=chr16,length=90354753,assembly=hg19>
##contig=<ID=chr17,length=81195210,assembly=hg19>
##contig=<ID=chr18,length=78077248,assembly=hg19>
##contig=<ID=chr19,length=59128983,assembly=hg19>
##contig=<ID=chr2,length=243199373,assembly=hg19>
##contig=<ID=chr20,length=63025520,assembly=hg19>
##contig=<ID=chr21,length=48129895,assembly=hg19>
##contig=<ID=chr22,length=51304566,assembly=hg19>
##contig=<ID=chr3,length=198022430,assembly=hg19>
##contig=<ID=chr4,length=191154276,assembly=hg19>
##contig=<ID=chr5,length=180915260,assembly=hg19>
##contig=<ID=chr6,length=171115067,assembly=hg19>
##contig=<ID=chr7,length=159138663,assembly=hg19>
##contig=<ID=chr8,length=146364022,assembly=hg19>
##contig=<ID=chr9,length=141213431,assembly=hg19>
##contig=<ID=chrM,length=16569,assembly=hg19>
##contig=<ID=chrX,length=155270560,assembly=hg19>
##contig=<ID=chrY,length=59373566,assembly=hg19>
##fileDate=20190318
##phasing=none
##reference=/results/referenceLibrary/tmap-f3/hg19/hg19.fasta
##reference=file:///results/referenceLibrary/tmap-f3/hg19/hg19.fasta
##source=Torrent Unified Variant Caller (Extension of freeBayes)
#CHROM	POS	ID	REF	ALT	QUAL	FILTER	INFO	FORMAT	Kasumi-2_JCRB1395
chr1	6550376	rs2986742;rs2986742;rs2986742	T	A,C,G	36.5996	PASS	AO=0,0,0;DP=79;FAO=0,0,0;FDP=80;FR=.;FRO=80;FSAF=0,0,0;FSAR=0,0,0;FSRF=40;FSRR=40;FWDB=0.00288597,-0.013375,-0.0038946;FXX=0;HRUN=1,1,1;LEN=1,1,1;MLLD=203.644,207.492,209.608;QD=1.82998;RBI=0.00739142,0.0257207,0.0169484;REFB=1.95204e-05,-8.30822e-05,-1.91775e-05;REVB=0.00680472,-0.0219696,-0.0164949;RO=79;SAF=0,0,0;SAR=0,0,0;SRF=39;SRR=40;SSEN=0,0,0;SSEP=0,0,0;SSSB=0,0,0;STB=0.5,0.5,0.5;TYPE=snp…	GT:GQ:DP:FDP:RO:FRO:AO:FAO:SAR:SAF:SRF:SRR:FSAR:FSAF:FSRF:FSRR	0/0:36:79:80:79:80:0,0,0:0,0,0:0,0,0:0,0,0:39:40:0,0,0:0,0,0:40:40
chr1	12608165	.	G	C	20.52	PASS	AO=6;DP=21;FAO=6;FDP=21;FR=.;FRO=15;FSAF=2;FSAR=4;FSRF=11;FSRR=4;FWDB=0.00530648;FXX=0;HRUN=3;LEN=1;MLLD=405.014;QD=3.90831;RBI=0.00733583;REFB=-0.00316318;REVB=-0.00506514;RO=15;SAF=2;SAR=4;SRF=11;SRR=4;SSEN=0;SSEP=0;SSSB=-0.423585;STB=0.763935;TYPE=snp;VARB=0.00756213;OID=.;OPOS=12608165;OREF=G;OALT=C;OMAPALT=C	GT:GQ:DP:FDP:RO:FRO:AO:FAO:SAR:SAF:SRF:SRR:FSAR:FSAF:FSRF:FSRR	0/1:20:21:21:15:15:6:6:4:2:11:4:4:2:11:4
chr1	12608178	rs6541030;rs6541030;rs6541030	A	G,C,T	20.52	PASS	AO=6,0,0;DP=21;FAO=6,0,0;FDP=21;FR=.;FRO=15;FSAF=2,0,0;FSAR=4,0,0;FSRF=11;FSRR=4;FWDB=-0.0101563,0.00956117,-0.0108966;FXX=0;HRUN=1,1,1;LEN=1,1,1;MLLD=233.492,179.306,183.279;QD=3.90831;RBI=0.0236032,0.00975129,0.012165;REFB=-0.00915059,-0.0165486,-0.0192272;REVB=-0.0213063,-0.00191616,-0.00540851;RO=15;SAF=2,0,0;SAR=4,0,0;SRF=11;SRR=4;SSEN=0,0,0;SSEP=0,0,0;SSSB=-0.423585,0,0;STB=0.763935,0.5,0.5…	GT:GQ:DP:FDP:RO:FRO:AO:FAO:SAR:SAF:SRF:SRR:FSAR:FSAF:FSRF:FSRR	0/1:20:21:21:15:15:6,0,0:6,0,0:4,0,0:2,0,0:11:4:4,0,0:2,0,0:11:4
chr1	18170886	rs647325;rs647325;rs647325	A	G,C,T	1956.82	PASS	AO=459,0,0;DP=902;FAO=459,0,0;FDP=903;FR=.;FRO=444;FSAF=268,0,0;FSAR=191,0,0;FSRF=277;FSRR=167;FWDB=0.0526118,0.00593558,0.00426702;FXX=0.00110618;HRUN=4,4,4;LEN=1,1,1;MLLD=69.168,151.644,56.9757;QD=8.66809;RBI=0.0650362,0.0300105,0.0386967;REFB=0.00394437,0.00401591,0.006714;REVB=-0.0382322,-0.0294177,-0.0384607;RO=443;SAF=268,0,0;SAR=191,0,0;SRF=276;SRR=167;SSEN=0,0,0;SSEP=0,0,0;SSSB=-0.036529,…	GT:GQ:DP:FDP:RO:FRO:AO:FAO:SAR:SAF:SRF:SRR:FSAR:FSAF:FSRF:FSRR	0/1:99:902:903:443:444:459,0,0:459,0,0:191,0,0:268,0,0:276:167:191,0,0:268,0,0:277:167
chr1	27931698	rs4908343;rs4908343;rs4908343	G	A,C,T	99.27	PASS	AO=10,0,0;DP=10;FAO=10,0,0;FDP=10;FR=.;FRO=0;FSAF=7,0,0;FSAR=3,0,0;FSRF=0;FSRR=0;FWDB=-0.0228964,0.0132497,-0.0250408;FXX=0;HRUN=2,2,2;LEN=1,1,1;MLLD=74.961,217.99,41.075;QD=39.7067;RBI=0.0324017,0.0281487,0.033104;REFB=0,0,0;REVB=-0.0229266,-0.0248353,-0.0216525;RO=0;SAF=7,0,0;SAR=3,0,0;SRF=0;SRR=0;SSEN=0,0,0;SSEP=0,0,0;SSSB=0,0,0;STB=0.5,0.5,0.5;TYPE=snp,snp,snp;VARB=-0.00275049,0,0;HS;OID=rs49…	GT:GQ:DP:FDP:RO:FRO:AO:FAO:SAR:SAF:SRF:SRR:FSAR:FSAF:FSRF:FSRR	1/1:4:10:10:0:0:10,0,0:10,0,0:3,0,0:7,0,0:0:0:3,0,0:7,0,0:0:0
chr1	42360270	rs1325502;rs1325502;rs1325502	G	A,C,T	649.3	PASS	AO=142,0,0;DP=266;FAO=142,0,0;FDP=266;FR=.;FRO=124;FSAF=71,0,0;FSAR=71,0,0;FSRF=57;FSRR=67;FWDB=-0.00847145,-0.0125798,-0.0295185;FXX=0;HRUN=1,1,1;LEN=1,1,1;MLLD=237.382,172.455,55.3532;QD=9.76386;RBI=0.0437643,0.0146239,0.0384622;REFB=0.0022199,0.00306184,-0.018453;REVB=0.0429365,0.00745711,0.0246577;RO=124;SAF=71,0,0;SAR=71,0,0;SRF=57;SRR=67;SSEN=0,0,0;SSEP=0,0,0;SSSB=0.0344646,3.47821e-08,3.47…	GT:GQ:DP:FDP:RO:FRO:AO:FAO:SAR:SAF:SRF:SRR:FSAR:FSAF:FSRF:FSRR	0/1:99:266:266:124:124:142,0,0:142,0,0:71,0,0:71,0,0:57:67:71,0,0:71,0,0:57:67
chr1	55663372	rs12130799;rs12130799;rs12130799	A	C,G,T	6.65915	NOCALL	AO=0,0,0;DP=14;FAO=0,0,0;FDP=14;FR=.,QualityScore<10;FRO=14;FSAF=0,0,0;FSAR=0,0,0;FSRF=10;FSRR=4;FWDB=-0.00537722,-0.0106997,-0.00733283;FXX=0;HRUN=1,1,1;LEN=1,1,1;MLLD=119.368,143.867,279.47;QD=1.90261;RBI=0.0456545,0.0345197,0.0121851;REFB=0.00173652,0.000924511,1.93696e-05;REVB=0.0453368,0.0328196,0.00973174;RO=14;SAF=0,0,0;SAR=0,0,0;SRF=10;SRR=4;SSEN=0,0,0;SSEP=0,0,0;SSSB=0,0,0;STB=0.5,0.5,0.…	GT:GQ:DP:FDP:RO:FRO:AO:FAO:SAR:SAF:SRF:SRR:FSAR:FSAF:FSRF:FSRR	./.:6:14:14:14:14:0,0,0:0,0,0:0,0,0:0,0,0:10:4:0,0,0:0,0,0:10:4
chr1	68849687	rs3118378;rs3118378;rs3118378	A	G,C,T	412.47	PASS	AO=44,0,0;DP=44;FAO=44,0,0;FDP=44;FR=.;FRO=0;FSAF=28,0,0;FSAR=16,0,0;FSRF=0;FSRR=0;FWDB=0.00570804,0.0199722,-0.00964652;FXX=0;HRUN=3,3,3;LEN=1,1,1;MLLD=225.354,19.3482,125.448;QD=37.4975;RBI=0.0135377,0.0751401,0.00964817;REFB=0,0,0;REVB=0.0122754,0.0724372,0.000178547;RO=0;SAF=28,0,0;SAR=16,0,0;SRF=0;SRR=0;SSEN=0,0,0;SSEP=0,0,0;SSSB=0,0,0;STB=0.5,0.5,0.5;TYPE=snp,snp,snp;VARB=7.9036e-05,0,0;HS;…	GT:GQ:DP:FDP:RO:FRO:AO:FAO:SAR:SAF:SRF:SRR:FSAR:FSAF:FSRF:FSRR	1/1:20:44:44:0:0:44,0,0:44,0,0:16,0,0:28,0,0:0:0:16,0,0:28,0,0:0:0
chr1	101709563	rs3737576;rs3737576;rs3737576	T	A,C,G	157.488	PASS	AO=0,0,0;DP=345;FAO=0,0,0;FDP=347;FR=.;FRO=347;FSAF=0,0,0;FSAR=0,0,0;FSRF=175;FSRR=172;FWDB=-0.00610714,-0.00744026,-0.00776672;FXX=0;HRUN=3,3,3;LEN=1,1,1;MLLD=72.9969,218.82,225.005;QD=1.81542;RBI=0.0266901,0.020857,0.0136177;REFB=3.83633e-05,5.22154e-06,7.34996e-08;REVB=0.025982,0.0194848,0.0111857;RO=345;SAF=0,0,0;SAR=0,0,0;SRF=175;SRR=170;SSEN=0,0,0;SSEP=0,0,0;SSSB=3.9142e-08,3.9142e-08,3.914…	GT:GQ:DP:FDP:RO:FRO:AO:FAO:SAR:SAF:SRF:SRR:FSAR:FSAF:FSRF:FSRR	0/0:99:345:347:345:347:0,0,0:0,0,0:0,0,0:0,0,0:175:170:0,0,0:0,0,0:175:172
chr1	151122489	rs7554936;rs7554936;rs7554936	C	T,A,G	16355.1	PASS	AO=1720,0,0;DP=1726;FAO=1718,1,0;FDP=1720;FR=.;FRO=2;FSAF=831,0,0;FSAR=887,1,0;FSRF=1;FSRR=1;FWDB=-0.00326885,-0.00815439,0.0166272;FXX=0.00347623;HRUN=1,1,1;LEN=1,1,1;MLLD=82.6788,204.078,4.56996;QD=38.0352;RBI=0.0158282,0.0163968,0.0257226;REFB=0.204027,-0.194294,0.135874;REVB=-0.015487,-0.0142254,0.0196261;RO=6;SAF=832,0,0;SAR=888,0,0;SRF=2;SRR=4;SSEN=0,0,0;SSEP=0,0,0;SSSB=0.00100059,0,0;STB=0…	GT:GQ:DP:FDP:RO:FRO:AO:FAO:SAR:SAF:SRF:SRR:FSAR:FSAF:FSRF:FSRR	1/1:99:1726:1720:6:2:1720,0,0:1718,1,0:888,0,0:832,0,0:2:4:887,1,0:831,0,0:1:1
chr1	159174683	rs2814778;rs2814778;rs2814778	T	A,C,G	13.5317	PASS	AO=0,0,0;DP=29;FAO=0,0,0;FDP=29;FR=.;FRO=29;FSAF=0,0,0;FSAR=0,0,0;FSRF=16;FSRR=13;FWDB=-0.00297038,-0.00510254,0.00448866;FXX=0;HRUN=1,1,1;LEN=1,1,1;MLLD=174.579,167.037,243.489;QD=1.86644;RBI=0.00610184,0.00881886,0.0196109;REFB=1.26489e-05,3.10501e-06,-6.26989e-05;REVB=0.00533004,0.0071928,-0.0190903;RO=29;SAF=0,0,0;SAR=0,0,0;SRF=16;SRR=13;SSEN=0,0,0;SSEP=0,0,0;SSSB=0,0,0;STB=0.5,0.5,0.5;TYPE=s…	GT:GQ:DP:FDP:RO:FRO:AO:FAO:SAR:SAF:SRF:SRR:FSAR:FSAF:FSRF:FSRR	0/0:13:29:29:29:29:0,0,0:0,0,0:0,0,0:0,0,0:16:13:0,0,0:0,0,0:16:13
chr1	168159890	rs1040404;rs1040404;rs1040404	G	A,C,T	1493.81	PASS	AO=156,0,0;DP=156;FAO=156,0,0;FDP=156;FR=.;FRO=0;FSAF=78,0,0;FSAR=78,0,0;FSRF=0;FSRR=0;FWDB=-0.0125546,-0.00950571,-0.00014674;FXX=0;HRUN=2,2,2;LEN=1,1,1;MLLD=229.231,90.6587,12.6622;QD=38.3029;RBI=0.0126117,0.0637502,0.0434453;REFB=0,0,0;REVB=-0.00119878,-0.0630376,-0.043445;RO=0;SAF=78,0,0;SAR=78,0,0;SRF=0;SRR=0;SSEN=0,0,0;SSEP=0,0,0;SSSB=0,0,0;STB=0.5,0.5,0.5;TYPE=snp,snp,snp;VARB=-1.15524e-05…	GT:GQ:DP:FDP:RO:FRO:AO:FAO:SAR:SAF:SRF:SRR:FSAR:FSAF:FSRF:FSRR	1/1:70:156:156:0:0:156,0,0:156,0,0:78,0,0:78,0,0:0:0:78,0,0:78,0,0:0:0
chr1	186149032	rs1407434;rs1407434;rs1407434	G	A,C,T	2512.79	PASS	AO=264,0,0;DP=265;FAO=264,0,0;FDP=264;FR=.;FRO=0;FSAF=129,0,0;FSAR=135,0,0;FSRF=0;FSRR=0;FWDB=0.0136266,-0.0257249,0.00147717;FXX=0.00377344;HRUN=2,2,2;LEN=1,1,1;MLLD=350.52,17.3786,20.4866;QD=38.0726;RBI=0.0143578,0.0475077,0.0362751;REFB=-0.0263313,-0.0144761,-0.00894187;REVB=0.00452332,-0.0399401,-0.036245;RO=1;SAF=129,0,0;SAR=135,0,0;SRF=1;SRR=0;SSEN=0,0,0;SSEP=0,0,0;SSSB=-0.00368157,0,0;STB=…	GT:GQ:DP:FDP:RO:FRO:AO:FAO:SAR:SAF:SRF:SRR:FSAR:FSAF:FSRF:FSRR	1/1:99:265:264:1:0:264,0,0:264,0,0:135,0,0:129,0,0:1:0:135,0,0:129,0,0:0:0
chr1	212786883	rs4951629;rs4951629;rs4951629	T	A,C,G	189.48	PASS	AO=0,0,0;DP=417;FAO=0,0,0;FDP=418;FR=.;FRO=418;FSAF=0,0,0;FSAR=0,0,0;FSRF=200;FSRR=218;FWDB=-0.00612692,0.0291174,0.000220557;FXX=0;HRUN=2,2,2;LEN=1,1,1;MLLD=363.292,79.9745,253.74;QD=1.81321;RBI=0.0181294,0.0339196,0.0221222;REFB=-1.76151e-05,6.8007e-05,1.06784e-05;REVB=-0.0170627,0.0173987,-0.0221211;RO=417;SAF=0,0,0;SAR=0,0,0;SRF=200;SRR=217;SSEN=0,0,0;SSEP=0,0,0;SSSB=5.41664e-08,5.41664e-08,5…	GT:GQ:DP:FDP:RO:FRO:AO:FAO:SAR:SAF:SRF:SRR:FSAR:FSAF:FSRF:FSRR	0/0:99:417:418:417:418:0,0,0:0,0,0:0,0,0:0,0,0:200:217:0,0,0:0,0,0:200:218
chr1	242342493	.	A	G	11272	PASS	AO=2012;DP=3103;FAO=2012;FDP=3103;FR=.;FRO=1091;FSAF=999;FSAR=1013;FSRF=526;FSRR=565;FWDB=0.00852766;FXX=0.00064412;HRUN=2;LEN=1;MLLD=329.071;QD=14.5305;RBI=0.00858026;REFB=0.00520359;REVB=0.000948629;RO=1089;SAF=999;SAR=1013;SRF=525;SRR=564;SSEN=0;SSEP=0;SSSB=0.00946718;STB=0.505062;TYPE=snp;VARB=-0.00288814;OID=.;OPOS=242342493;OREF=A;OALT=G;OMAPALT=G	GT:GQ:DP:FDP:RO:FRO:AO:FAO:SAR:SAF:SRF:SRR:FSAR:FSAF:FSRF:FSRR	0/1:99:3103:3103:1089:1091:2012:2012:1013:999:525:564:1013:999:526:565
chr1	242342504	rs316873;rs316873;rs316873	C	T,A,G	10990.4	PASS	AO=1983,3,0;DP=3085;FAO=1984,0,0;FDP=3091;FR=.;FRO=1107;FSAF=981,0,0;FSAR=1003,0,0;FSRF=529;FSRR=578;FWDB=-0.0569692,0.0132794,-0.025717;FXX=0.0012924;HRUN=2,2,2;LEN=1,1,1;MLLD=70.5246,96.0467,94.957;QD=14.2225;RBI=0.0571246,0.0132801,0.0266225;REFB=0.0174637,0.00537698,0.000870833;REVB=-0.00421046,-0.00013347,-0.00688423;RO=1099;SAF=980,0,0;SAR=1003,3,0;SRF=529;SRR=570;SSEN=0,0,0;SSEP=0,0,0;SSSB…	GT:GQ:DP:FDP:RO:FRO:AO:FAO:SAR:SAF:SRF:SRR:FSAR:FSAF:FSRF:FSRR	0/1:99:3085:3091:1099:1107:1983,3,0:1984,0,0:1003,3,0:980,0,0:529:570:1003,0,0:981,0,0:529:578
chr2	7968275	rs798443;rs798443;rs798443	G	A,C,T	16486	PASS	AO=1710,0,0;DP=1713;FAO=1720,0,0;FDP=1720;FR=.;FRO=0;FSAF=857,0,0;FSAR=863,0,0;FSRF=0;FSRR=0;FWDB=-0.0160991,0.00739519,-0.00733056;FXX=0.00347623;HRUN=1,1,1;LEN=1,1,1;MLLD=403.381,92.678,50.7544;QD=38.3396;RBI=0.0166345,0.043975,0.0226188;REFB=0,0,0;REVB=0.00418625,0.0433487,0.0213979;RO=3;SAF=857,0,0;SAR=853,0,0;SRF=1;SRR=2;SSEN=0,0,0;SSEP=0,0,0;SSSB=0.000561947,0,0;STB=0.5,0.5,0.5;TYPE=snp,snp…	GT:GQ:DP:FDP:RO:FRO:AO:FAO:SAR:SAF:SRF:SRR:FSAR:FSAF:FSRF:FSRR	1/1:99:1713:1720:3:0:1710,0,0:1720,0,0:853,0,0:857,0,0:1:2:863,0,0:857,0,0:0:0
chr2	14756349	rs7421394;rs7421394;rs7421394	A	G,C,T	6765.71	PASS	AO=1443,0,1;DP=2608;FAO=1443,0,0;FDP=2607;FR=.;FRO=1164;FSAF=592,0,0;FSAR=851,0,0;FSRF=526;FSRR=638;FWDB=-0.00661986,0.00566473,-0.0161106;FXX=0.000383434;HRUN=1,1,1;LEN=1,1,1;MLLD=313.816,157.653,166.156;QD=10.3808;RBI=0.00662647,0.00713411,0.0177958;REFB=-0.0211215,-0.0209878,-0.0151802;REVB=0.000295783,-0.00433663,-0.00755905;RO=1164;SAF=592,0,1;SAR=851,0,0;SRF=526;SRR=638;SSEN=0,0,0;SSEP=0,0,…	GT:GQ:DP:FDP:RO:FRO:AO:FAO:SAR:SAF:SRF:SRR:FSAR:FSAF:FSRF:FSRR	0/1:99:2608:2607:1164:1164:1443,0,1:1443,0,0:851,0,0:592,0,1:526:638:851,0,0:592,0,0:526:638
chr2	17901485	rs1834619;rs1834619;rs1834619	G	A,C,T	3406.62	PASS	AO=355,0,0;DP=355;FAO=355,0,0;FDP=355;FR=.;FRO=0;FSAF=177,0,0;FSAR=178,0,0;FSRF=0;FSRR=0;FWDB=-0.0460215,-0.00238116,-0.00744687;FXX=0;HRUN=1,1,1;LEN=1,1,1;MLLD=137.266,36.2539,46.0859;QD=38.3845;RBI=0.0528293,0.00376839,0.0122388;REFB=0,0,0;REVB=0.0259414,0.00292076,0.00971245;RO=0;SAF=177,0,0;SAR=178,0,0;SRF=0;SRR=0;SSEN=0,0,0;SSEP=0,0,0;SSSB=0,0,0;STB=0.5,0.5,0.5;TYPE=snp,snp,snp;VARB=-2.66411…	GT:GQ:DP:FDP:RO:FRO:AO:FAO:SAR:SAF:SRF:SRR:FSAR:FSAF:FSRF:FSRR	1/1:99:355:355:0:0:355,0,0:355,0,0:178,0,0:177,0,0:0:0:178,0,0:177,0,0:0:0
chr2	29538411	rs4666200;rs4666200;rs4666200	G	A,C,T	680.28	PASS	AO=72,0,0;DP=72;FAO=72,0,0;FDP=72;FR=.;FRO=0;FSAF=41,0,0;FSAR=31,0,0;FSRF=0;FSRR=0;FWDB=-0.0595444,-0.0287998,-0.00600672;FXX=0;HRUN=2,2,2;LEN=1,1,1;MLLD=193.091,14.0958,170.249;QD=37.7933;RBI=0.0614873,0.0380934,0.022341;REFB=0,0,0;REVB=0.0153348,-0.0249334,-0.0215184;RO=0;SAF=41,0,0;SAR=31,0,0;SRF=0;SRR=0;SSEN=0,0,0;SSEP=0,0,0;SSSB=0,0,0;STB=0.5,0.5,0.5;TYPE=snp,snp,snp;VARB=-0.000174743,0,0;HS…	GT:GQ:DP:FDP:RO:FRO:AO:FAO:SAR:SAF:SRF:SRR:FSAR:FSAF:FSRF:FSRR	1/1:32:72:72:0:0:72,0,0:72,0,0:31,0,0:41,0,0:0:0:31,0,0:41,0,0:0:0
chr2	37941396	rs4670767;rs4670767;rs4670767	G	T,A,C	196.92	PASS	AO=52,0,0;DP=118;FAO=52,0,0;FDP=118;FR=.;FRO=66;FSAF=21,0,0;FSAR=31,0,0;FSRF=31;FSRR=35;FWDB=0.00958418,-0.0575605,-0.00232592;FXX=0;HRUN=1,1,1;LEN=1,1,1;MLLD=377.209,81.7683,107.066;QD=6.67533;RBI=0.0134032,0.0575713,0.0137763;REFB=-0.0103559,-0.0283178,-0.0138437;REVB=0.00936954,-0.00111376,-0.0135786;RO=66;SAF=21,0,0;SAR=31,0,0;SRF=31;SRR=35;SSEN=0,0,0;SSEP=0,0,0;SSSB=-0.0673151,-5.46907e-08,-…	GT:GQ:DP:FDP:RO:FRO:AO:FAO:SAR:SAF:SRF:SRR:FSAR:FSAF:FSRF:FSRR	0/1:99:118:118:66:66:52,0,0:52,0,0:31,0,0:21,0,0:31:35:31,0,0:21,0,0:31:35
chr2	79864923	rs13400937;rs13400937;rs13400937	T	A,C,G	34.2916	PASS	AO=0,0,0;DP=75;FAO=0,0,0;FDP=75;FR=.;FRO=75;FSAF=0,0,0;FSAR=0,0,0;FSRF=38;FSRR=37;FWDB=-0.0104639,-0.00912608,-0.00932572;FXX=0;HRUN=4,4,4;LEN=1,1,1;MLLD=312.936,374.141,371.863;QD=1.82889;RBI=0.0300252,0.0232114,0.0229318;REFB=-4.01176e-05,-8.29718e-06,-1.30255e-05;REVB=-0.0281429,-0.0213421,-0.0209499;RO=75;SAF=0,0,0;SAR=0,0,0;SRF=38;SRR=37;SSEN=0,0,0;SSEP=0,0,0;SSSB=4.33875e-08,4.33875e-08,4.3…	GT:GQ:DP:FDP:RO:FRO:AO:FAO:SAR:SAF:SRF:SRR:FSAR:FSAF:FSRF:FSRR	0/0:34:75:75:75:75:0,0,0:0,0,0:0,0,0:0,0,0:38:37:0,0,0:0,0,0:38:37
chr2	109579738	rs260690;rs260690;rs260690	C	A,G,T	6.65921	NOCALL	AO=0,0,0;DP=14;FAO=0,0,0;FDP=14;FR=.,QualityScore<10;FRO=14;FSAF=0,0,0;FSAR=0,0,0;FSRF=6;FSRR=8;FWDB=0.00978422,-0.0345242,-0.0278233;FXX=0;HRUN=1,1,1;LEN=1,1,1;MLLD=248.337,101.23,150.119;QD=1.90263;RBI=0.0158225,0.0450014,0.0310385;REFB=0.000213245,-0.00282147,-0.00124391;REVB=0.0124347,-0.0288653,-0.013757;RO=14;SAF=0,0,0;SAR=0,0,0;SRF=6;SRR=8;SSEN=0,0,0;SSEP=0,0,0;SSSB=-4.25252e-08,-4.25252e-…	GT:GQ:DP:FDP:RO:FRO:AO:FAO:SAR:SAF:SRF:SRR:FSAR:FSAF:FSRF:FSRR	./.:6:14:14:14:14:0,0,0:0,0,0:0,0,0:0,0,0:6:8:0,0,0:0,0,0:6:8
chr2	136707982	rs6754311;rs6754311;rs6754311	T	C,A,G	3595.34	PASS	AO=376,0,0;DP=377;FAO=376,0,0;FDP=376;FR=.;FRO=0;FSAF=195,0,0;FSAR=181,0,0;FSRF=0;FSRR=0;FWDB=-0.0414356,0.0172541,0.00857722;FXX=0.00265245;HRUN=2,2,2;LEN=1,1,1;MLLD=81.5269,172.054,176.784;QD=38.2483;RBI=0.0664829,0.0174438,0.00871317;REFB=-0.00969133,0.018049,0.0327318;REVB=0.0519911,-0.00256545,0.00153317;RO=1;SAF=195,0,0;SAR=181,0,0;SRF=0;SRR=1;SSEN=0,0,0;SSEP=0,0,0;SSSB=0.00262928,0,0;STB=0…	GT:GQ:DP:FDP:RO:FRO:AO:FAO:SAR:SAF:SRF:SRR:FSAR:FSAF:FSRF:FSRR	1/1:99:377:376:1:0:376,0,0:376,0,0:181,0,0:195,0,0:0:1:181,0,0:195,0,0:0:0
chr2	145769943	rs10496971;rs10496971;rs10496971	T	G,A,C	73.84	PASS	AO=8,0,0;DP=8;FAO=8,0,0;FDP=8;FR=.;FRO=0;FSAF=3,0,0;FSAR=5,0,0;FSRF=0;FSRR=0;FWDB=0.00642912,-0.00234316,-0.0085859;FXX=0;HRUN=5,5,5;LEN=1,1,1;MLLD=284.329,184.756,218.815;QD=36.9199;RBI=0.0104215,0.00972915,0.0121583;REFB=0,0,0;REVB=0.00820211,0.00944278,0.00860852;RO=0;SAF=3,0,0;SAR=5,0,0;SRF=0;SRR=0;SSEN=0,0,0;SSEP=0,0,0;SSSB=-4.46938e-08,0,0;STB=0.5,0.5,0.5;TYPE=snp,snp,snp;VARB=0.000133059,0…	GT:GQ:DP:FDP:RO:FRO:AO:FAO:SAR:SAF:SRF:SRR:FSAR:FSAF:FSRF:FSRR	1/1:4:8:8:0:0:8,0,0:8,0,0:5,0,0:3,0,0:0:0:5,0,0:3,0,0:0:0
chr2	158667217	rs10497191;rs10497191;rs10497191	T	C,A,G	2232.19	PASS	AO=556,0,0;DP=1149;FAO=556,0,0;FDP=1149;FR=.;FRO=593;FSAF=296,0,0;FSAR=260,0,0;FSRF=325;FSRR=268;FWDB=-0.00172566,-0.0311949,-0.0231684;FXX=0;HRUN=2,2,2;LEN=1,1,1;MLLD=75.1822,164.903,316.735;QD=7.7709;RBI=0.00623913,0.0325741,0.0256251;REFB=0.0068878,0.00561657,0.00323949;REVB=0.00599573,-0.00937825,-0.0109486;RO=593;SAF=296,0,0;SAR=260,0,0;SRF=325;SRR=268;SSEN=0,0,0;SSEP=0,0,0;SSSB=-0.0148609,5…	GT:GQ:DP:FDP:RO:FRO:AO:FAO:SAR:SAF:SRF:SRR:FSAR:FSAF:FSRF:FSRR	0/1:99:1149:1149:593:593:556,0,0:556,0,0:260,0,0:296,0,0:325:268:260,0,0:296,0,0:325:268
chr2	179606538	rs2627037;rs2627037;rs2627037	G	A,C,T	153.03	PASS	AO=38,0,0;DP=83;FAO=38,0,0;FDP=83;FR=.;FRO=45;FSAF=18,0,0;FSAR=20,0,0;FSRF=21;FSRR=24;FWDB=-0.0119759,-0.00865282,-0.00589159;FXX=0;HRUN=3,3,3;LEN=1,1,1;MLLD=491.205,310.125,292.754;QD=7.37491;RBI=0.0126812,0.00953688,0.0109107;REFB=0.000176967,0.00210944,0.00493795;REVB=0.00417041,0.00401009,0.0091833;RO=45;SAF=18,0,0;SAR=20,0,0;SRF=21;SRR=24;SSEN=0,0,0;SSEP=0,0,0;SSSB=0.00681261,5.32472e-08,5.3…	GT:GQ:DP:FDP:RO:FRO:AO:FAO:SAR:SAF:SRF:SRR:FSAR:FSAF:FSRF:FSRR	0/1:99:83:83:45:45:38,0,0:38,0,0:20,0,0:18,0,0:21:24:20,0,0:18,0,0:21:24
chr2	201021954	rs1569175;rs1569175;rs1569175	T	A,C,G	9.26694	NOCALL	AO=0,1,0;DP=1;FAO=0,1,0;FDP=1;FR=.,QualityScore<10,MINCOV<6;FRO=0;FSAF=0,0,0;FSAR=0,1,0;FSRF=0;FSRR=0;FWDB=0,0,0;FXX=0;HRUN=3,3,3;LEN=1,1,1;MLLD=22.164,92.2318,7.99079;QD=37.0678;RBI=0.0137615,0.00936328,0.0212815;REFB=0,0,0;REVB=0.0137615,0.00936328,0.0212815;RO=0;SAF=0,0,0;SAR=0,1,0;SRF=0;SRR=0;SSEN=0,0,0;SSEP=0,0,0;SSSB=0,0,0;STB=0.5,0.5,0.5;TYPE=snp,snp,snp;VARB=0,0.00422593,0;HS;OID=rs156917…	GT:GQ:DP:FDP:RO:FRO:AO:FAO:SAR:SAF:SRF:SRR:FSAR:FSAF:FSRF:FSRR	./.:9:1:1:0:0:0,1,0:0,1,0:0,1,0:0,0,0:0:0:0,1,0:0,0,0:0:0
chr3	30415612	rs4955316;rs4955316;rs4955316	T	A,C,G	383.723	PASS	AO=0,0,0;DP=844;FAO=0,0,0;FDP=847;FR=.;FRO=847;FSAF=0,0,0;FSAR=0,0,0;FSRF=413;FSRR=434;FWDB=0.00515141,-0.0115076,0.0571677;FXX=0.00117923;HRUN=3,3,3;LEN=1,1,1;MLLD=142.852,181.302,75.2147;QD=1.81215;RBI=0.0302189,0.0332865,0.0577579;REFB=-5.14719e-06,-1.49611e-05,5.4382e-05;REVB=-0.0297766,-0.0312341,0.0082364;RO=844;SAF=0,0,0;SAR=0,0,0;SRF=413;SRR=431;SSEN=0,0,0;SSEP=0,0,0;SSSB=0,0,0;STB=0.5,0.…	GT:GQ:DP:FDP:RO:FRO:AO:FAO:SAR:SAF:SRF:SRR:FSAR:FSAF:FSRF:FSRR	0/0:99:844:847:844:847:0,0,0:0,0,0:0,0,0:0,0,0:413:431:0,0,0:0,0,0:413:434
chr3	39146429	rs9809104;rs9809104;rs9809104	T	A,C,G	9.26695	NOCALL	AO=0,1,0;DP=1;FAO=0,1,0;FDP=1;FR=.,QualityScore<10,MINCOV<6;FRO=0;FSAF=0,1,0;FSAR=0,0,0;FSRF=0;FSRR=0;FWDB=0.0690326,0.090758,0.0918383;FXX=0;HRUN=1,1,1;LEN=1,1,1;MLLD=61.2561,163.406,111.513;QD=37.0678;RBI=0.0690326,0.090758,0.0918383;REFB=0,0,0;REVB=0,0,0;RO=0;SAF=0,1,0;SAR=0,0,0;SRF=0;SRR=0;SSEN=0,0,0;SSEP=0,0,0;SSSB=0,0,0;STB=0.5,0.5,0.5;TYPE=snp,snp,snp;VARB=0,0.0144158,0;HS;OID=rs9809104,rs…	GT:GQ:DP:FDP:RO:FRO:AO:FAO:SAR:SAF:SRF:SRR:FSAR:FSAF:FSRF:FSRR	./.:9:1:1:0:0:0,1,0:0,1,0:0,0,0:0,1,0:0:0:0,0,0:0,1,0:0:0
chr3	79399575	rs6548616;rs6548616;rs6548616	T	A,C,G	4.66844	NOCALL	AO=0,0,0;DP=3;FAO=0,0,0;FDP=3;FR=.,QualityScore<10,MINCOV<6;FRO=3;FSAF=0,0,0;FSAR=0,0,0;FSRF=2;FSRR=1;FWDB=-0.0262331,0.016653,-0.0155409;FXX=0;HRUN=2,2,2;LEN=1,1,1;MLLD=281.028,68.8136,321.337;QD=6.22458;RBI=0.0265517,0.0525843,0.0157343;REFB=-0.000943986,-0.00660644,-0.000495881;REVB=-0.00410069,-0.0498778,-0.00245978;RO=3;SAF=0,0,0;SAR=0,0,0;SRF=2;SRR=1;SSEN=0,0,0;SSEP=0,0,0;SSSB=0,0,0;STB=0.5…	GT:GQ:DP:FDP:RO:FRO:AO:FAO:SAR:SAF:SRF:SRR:FSAR:FSAF:FSRF:FSRR	./.:4:3:3:3:3:0,0,0:0,0,0:0,0,0:0,0,0:2:1:0,0,0:0,0,0:2:1
chr3	120522716	rs12629908;rs12629908;rs12629908	G	A,C,T	10.38	PASS	AO=2,0,0;DP=7;FAO=2,0,0;FDP=7;FR=.;FRO=5;FSAF=1,0,0;FSAR=1,0,0;FSRF=3;FSRR=2;FWDB=0.00191169,-0.00892016,0.0126679;FXX=0;HRUN=1,1,1;LEN=1,1,1;MLLD=201.075,95.2543,160.772;QD=5.93126;RBI=0.0280329,0.0237886,0.0229729;REFB=0.00128083,-0.0146113,-0.00252465;REVB=0.0279676,0.0220529,0.0191645;RO=5;SAF=1,0,0;SAR=1,0,0;SRF=3;SRR=2;SSEN=0,0,0;SSEP=0,0,0;SSSB=-0.0967026,0,0;STB=0.57073,0.5,0.5;TYPE=snp,s…	GT:GQ:DP:FDP:RO:FRO:AO:FAO:SAR:SAF:SRF:SRR:FSAR:FSAF:FSRF:FSRR	0/1:10:7:7:5:5:2,0,0:2,0,0:1,0,0:1,0,0:3:2:1,0,0:1,0,0:3:2
chr3	121459589	rs12498138;rs12498138;rs12498138	G	A,C,T	9.00318	NOCALL	AO=0,0,0;DP=19;FAO=0,0,0;FDP=19;FR=.,QualityScore<10;FRO=19;FSAF=0,0,0;FSAR=0,0,0;FSRF=9;FSRR=10;FWDB=-0.00129704,-0.00494254,0.000718713;FXX=0;HRUN=1,1,1;LEN=1,1,1;MLLD=416.301,96.7847,423.031;QD=1.89541;RBI=0.00900021,0.0816983,0.0129117;REFB=2.9829e-05,-0.00289048,6.78324e-05;REVB=0.00890626,-0.0815487,0.0128917;RO=19;SAF=0,0,0;SAR=0,0,0;SRF=9;SRR=10;SSEN=0,0,0;SSEP=0,0,0;SSSB=5.31625e-08,5.31…	GT:GQ:DP:FDP:RO:FRO:AO:FAO:SAR:SAF:SRF:SRR:FSAR:FSAF:FSRF:FSRR	./.:9:19:19:19:19:0,0,0:0,0,0:0,0,0:0,0,0:9:10:0,0,0:0,0,0:9:10
chr3	147750355	rs734873;rs734873;rs734873	G	A,C,T	35.02	PASS	AO=7,0,0;DP=15;FAO=7,0,0;FDP=15;FR=.;FRO=8;FSAF=6,0,0;FSAR=1,0,0;FSRF=4;FSRR=4;FWDB=0.0258829,-0.0670288,-0.0283618;FXX=0;HRUN=1,1,1;LEN=1,1,1;MLLD=117.599,44.0802,98.8538;QD=9.33876;RBI=0.0264529,0.100309,0.0342938;REFB=0.00261541,-0.0201049,-0.00281958;REVB=-0.00546149,-0.0746265,-0.0192788;RO=8;SAF=6,0,0;SAR=1,0,0;SRF=4;SRR=4;SSEN=0,0,0;SSEP=0,0,0;SSSB=0.404365,0,0;STB=0.749165,0.5,0.5;TYPE=sn…	GT:GQ:DP:FDP:RO:FRO:AO:FAO:SAR:SAF:SRF:SRR:FSAR:FSAF:FSRF:FSRR	0/1:34:15:15:8:8:7,0,0:7,0,0:1,0,0:6,0,0:4:4:1,0,0:6,0,0:4:4
chr3	179964727	rs2030763;rs2030763;rs2030763	G	A,C,T	19.7829	PASS	AO=0,0,0;DP=43;FAO=0,0,0;FDP=43;FR=.;FRO=43;FSAF=0,0,0;FSAR=0,0,0;FSRF=21;FSRR=22;FWDB=0.0064487,-0.00746268,-0.0442398;FXX=0;HRUN=1,1,1;LEN=1,1,1;MLLD=297.175,207.94,90.7037;QD=1.84027;RBI=0.00836252,0.0343086,0.0592226;REFB=2.49741e-06,-0.00020855,-0.00122028;REVB=-0.00532409,-0.0334871,-0.039372;RO=43;SAF=0,0,0;SAR=0,0,0;SRF=21;SRR=22;SSEN=0,0,0;SSEP=0,0,0;SSSB=5.72916e-08,5.72916e-08,5.72916e…	GT:GQ:DP:FDP:RO:FRO:AO:FAO:SAR:SAF:SRF:SRR:FSAR:FSAF:FSRF:FSRR	0/0:19:43:43:43:43:0,0,0:0,0,0:0,0,0:0,0,0:21:22:0,0,0:0,0,0:21:22
chr3	188574996	rs1513181;rs1513181;rs1513181	G	A,C,T	327.042	PASS	AO=0,1,0;DP=758;FAO=0,0,0;FDP=760;FR=.;FRO=760;FSAF=0,0,0;FSAR=0,0,0;FSRF=410;FSRR=350;FWDB=-0.000859893,0.0426842,0.0079827;FXX=0.00131404;HRUN=4,4,4;LEN=1,1,1;MLLD=294.297,64.3354,233.765;QD=1.72127;RBI=0.0132921,0.0582705,0.0167401;REFB=-4.19216e-05,-2.28444e-05,3.54358e-06;REVB=0.0132643,0.0396675,0.0147142;RO=757;SAF=0,1,0;SAR=0,0,0;SRF=407;SRR=350;SSEN=0,0,0;SSEP=0,0,0;SSSB=0,0.0256553,0;ST…	GT:GQ:DP:FDP:RO:FRO:AO:FAO:SAR:SAF:SRF:SRR:FSAR:FSAF:FSRF:FSRR	0/0:99:758:760:757:760:0,1,0:0,0,0:0,0,0:0,1,0:407:350:0,0,0:0,0,0:410:350
chr4	5390637	rs9291090;rs9291090;rs9291090	A	C,G,T	12.6057	PASS	AO=0,0,0;DP=27;FAO=0,0,0;FDP=27;FR=.;FRO=27;FSAF=0,0,0;FSAR=0,0,0;FSRF=13;FSRR=14;FWDB=0.0403008,0.0379853,0.0292487;FXX=0;HRUN=2,2,2;LEN=1,1,1;MLLD=74.9126,107.763,126.72;QD=1.86751;RBI=0.0403147,0.0379902,0.0292509;REFB=0.000889203,0.000516733,0.000361179;REVB=-0.00105735,0.000610407,0.000363178;RO=27;SAF=0,0,0;SAR=0,0,0;SRF=13;SRR=14;SSEN=0,0,0;SSEP=0,0,0;SSSB=0,0,0;STB=0.5,0.5,0.5;TYPE=snp,sn…	GT:GQ:DP:FDP:RO:FRO:AO:FAO:SAR:SAF:SRF:SRR:FSAR:FSAF:FSRF:FSRR	0/0:12:27:27:27:27:0,0,0:0,0,0:0,0,0:0,0,0:13:14:0,0,0:0,0,0:13:14
chr4	38815502	rs4833103;rs4833103;rs4833103	A	C,G,T	61.4	PASS	AO=7,0,0;DP=7;FAO=7,0,0;FDP=7;FR=.;FRO=0;FSAF=3,0,0;FSAR=4,0,0;FSRF=0;FSRR=0;FWDB=-0.0121878,-0.0188315,0.00551973;FXX=0;HRUN=1,1,1;LEN=1,1,1;MLLD=99.216,3.49926,304.763;QD=35.0875;RBI=0.0399711,0.0202172,0.018013;REFB=0,0,0;REVB=-0.0380677,-0.00735584,-0.0171464;RO=0;SAF=3,0,0;SAR=4,0,0;SRF=0;SRR=0;SSEN=0,0,0;SSEP=0,0,0;SSSB=0,0,0;STB=0.5,0.5,0.5;TYPE=snp,snp,snp;VARB=-0.00403911,0,0;HS;OID=rs48…	GT:GQ:DP:FDP:RO:FRO:AO:FAO:SAR:SAF:SRF:SRR:FSAR:FSAF:FSRF:FSRR	1/1:4:7:7:0:0:7,0,0:7,0,0:4,0,0:3,0,0:0:0:4,0,0:3,0,0:0:0
chr4	41554364	rs10007810;rs10007810;rs10007810	G	A,C,T	7.12779	NOCALL	AO=0,0,0;DP=15;FAO=0,0,0;FDP=15;FR=.,QualityScore<10;FRO=15;FSAF=0,0,0;FSAR=0,0,0;FSRF=5;FSRR=10;FWDB=0.00410895,-0.012058,-0.00881303;FXX=0;HRUN=1,1,1;LEN=1,1,1;MLLD=93.6922,95.9323,313.05;QD=1.90075;RBI=0.0617979,0.0344484,0.0132991;REFB=-0.0026204,-0.00204717,-0.000187599;REVB=-0.0616611,-0.0322691,-0.00995972;RO=15;SAF=0,0,0;SAR=0,0,0;SRF=5;SRR=10;SSEN=0,0,0;SSEP=0,0,0;SSSB=0,0,0;STB=0.5,0.5,…	GT:GQ:DP:FDP:RO:FRO:AO:FAO:SAR:SAF:SRF:SRR:FSAR:FSAF:FSRF:FSRR	./.:7:15:15:15:15:0,0,0:0,0,0:0,0,0:0,0,0:5:10:0,0,0:0,0,0:5:10
chr4	73245191	rs1369093;rs1369093;rs1369093	T	C,A,G	31.88	PASS	AO=5,0,0;DP=8;FAO=5,0,0;FDP=8;FR=.;FRO=3;FSAF=2,0,0;FSAR=3,0,0;FSRF=1;FSRR=2;FWDB=0.0045207,-0.0168954,-0.0136673;FXX=0;HRUN=1,1,1;LEN=1,1,1;MLLD=258.222,174.091,101.727;QD=15.9396;RBI=0.016538,0.016927,0.0293901;REFB=-0.0298715,-0.0171334,-0.0313829;REVB=0.0159081,-0.00103445,0.0260189;RO=3;SAF=2,0,0;SAR=3,0,0;SRF=1;SRR=2;SSEN=0,0,0;SSEP=0,0,0;SSSB=0.0436878,0,0;STB=0.526212,0.5,0.5;TYPE=snp,snp…	GT:GQ:DP:FDP:RO:FRO:AO:FAO:SAR:SAF:SRF:SRR:FSAR:FSAF:FSRF:FSRR	0/1:15:8:8:3:3:5,0,0:5,0,0:3,0,0:2,0,0:1:2:3,0,0:2,0,0:1:2
chr4	85309078	rs385194;rs385194;rs385194	A	C,G,T	21.184	PASS	AO=0,0,0;DP=46;FAO=0,0,0;FDP=46;FR=.;FRO=46;FSAF=0,0,0;FSAR=0,0,0;FSRF=21;FSRR=25;FWDB=-0.002404,-0.0063111,-0.001388;FXX=0;HRUN=3,3,3;LEN=1,1,1;MLLD=228.067,279.105,254.67;QD=1.84209;RBI=0.00243931,0.00686634,0.0021346;REFB=1.97403e-06,3.9093e-05,-4.69304e-05;REVB=0.000413578,0.00270493,-0.00162171;RO=46;SAF=0,0,0;SAR=0,0,0;SRF=21;SRR=25;SSEN=0,0,0;SSEP=0,0,0;SSSB=5.14518e-08,5.14518e-08,5.14518…	GT:GQ:DP:FDP:RO:FRO:AO:FAO:SAR:SAF:SRF:SRR:FSAR:FSAF:FSRF:FSRR	0/0:21:46:46:46:46:0,0,0:0,0,0:0,0,0:0,0,0:21:25:0,0,0:0,0,0:21:25
chr4	100239319	rs1229984;rs1229984;rs1229984	T	A,C,G	189.508	PASS	AO=1,0,0;DP=434;FAO=0,0,0;FDP=433;FR=.;FRO=433;FSAF=0,0,0;FSAR=0,0,0;FSRF=197;FSRR=236;FWDB=-0.0124792,-0.0125694,0.000649208;FXX=0.00230409;HRUN=1,1,1;LEN=1,1,1;MLLD=132.05,87.3864,268.738;QD=1.75065;RBI=0.0281181,0.013922,0.00418531;REFB=-0.000120302,-4.38991e-05,3.52281e-06;REVB=-0.0251971,-0.00598597,0.00413465;RO=433;SAF=0,0,0;SAR=1,0,0;SRF=197;SRR=236;SSEN=0,0,0;SSEP=0,0,0;SSSB=-0.0426543,0…	GT:GQ:DP:FDP:RO:FRO:AO:FAO:SAR:SAF:SRF:SRR:FSAR:FSAF:FSRF:FSRR	0/0:99:434:433:433:433:1,0,0:0,0,0:1,0,0:0,0,0:197:236:0,0,0:0,0,0:197:236
chr4	100244319	rs3811801;rs3811801;rs3811801	G	A,C,T	243.36	PASS	AO=25,0,0;DP=25;FAO=26,0,0;FDP=26;FR=.;FRO=0;FSAF=15,0,0;FSAR=11,0,0;FSRF=0;FSRR=0;FWDB=0.085781,0.0159746,0.0571279;FXX=0;HRUN=1,1,1;LEN=1,1,1;MLLD=108.931,11.1207,32.1762;QD=37.4394;RBI=0.0871396,0.0170301,0.0572589;REFB=0,0,0;REVB=0.0153276,-0.0059021,0.00387182;RO=0;SAF=14,0,0;SAR=11,0,0;SRF=0;SRR=0;SSEN=0,0,0;SSEP=0,0,0;SSSB=3.99383e-08,0,0;STB=0.5,0.5,0.5;TYPE=snp,snp,snp;VARB=0.00186165,0,…	GT:GQ:DP:FDP:RO:FRO:AO:FAO:SAR:SAF:SRF:SRR:FSAR:FSAF:FSRF:FSRR	1/1:12:25:26:0:0:25,0,0:26,0,0:11,0,0:14,0,0:0:0:11,0,0:15,0,0:0:0
chr4	105375423	rs7657799;rs7657799;rs7657799	T	A,C,G	94.1855	PASS	AO=0,0,1;DP=223;FAO=0,0,0;FDP=222;FR=.;FRO=222;FSAF=0,0,0;FSAR=0,0,0;FSRF=108;FSRR=114;FWDB=-0.0107262,-0.0113503,0.0814645;FXX=0.0044841;HRUN=3,3,3;LEN=1,1,1;MLLD=251.83,288.632,73.6589;QD=1.69704;RBI=0.0385149,0.0126842,0.0814656;REFB=-4.33523e-05,-0.000146905,-0.000627976;REVB=-0.0369911,-0.00566204,-0.000436507;RO=222;SAF=0,0,0;SAR=0,0,1;SRF=108;SRR=114;SSEN=0,0,0;SSEP=0,0,0;SSSB=0,0,-0.08130…	GT:GQ:DP:FDP:RO:FRO:AO:FAO:SAR:SAF:SRF:SRR:FSAR:FSAF:FSRF:FSRR	0/0:99:223:222:222:222:0,0,1:0,0,0:0,0,1:0,0,0:108:114:0,0,0:0,0,0:108:114
chr4	179399523	rs2702414;rs2702414;rs2702414	G	A,C,T	604.62	PASS	AO=64,0,0;DP=64;FAO=64,0,0;FDP=64;FR=.;FRO=0;FSAF=21,0,0;FSAR=43,0,0;FSRF=0;FSRR=0;FWDB=-0.0376652,-0.0433783,-0.0605209;FXX=0;HRUN=2,2,2;LEN=1,1,1;MLLD=303.54,11.2312,14.761;QD=37.7884;RBI=0.03784,0.0646129,0.0757349;REFB=0,0,0;REVB=0.00363295,-0.0478869,-0.0455302;RO=0;SAF=21,0,0;SAR=43,0,0;SRF=0;SRR=0;SSEN=0,0,0;SSEP=0,0,0;SSSB=5.72439e-08,0,0;STB=0.5,0.5,0.5;TYPE=snp,snp,snp;VARB=-3.64257e-05…	GT:GQ:DP:FDP:RO:FRO:AO:FAO:SAR:SAF:SRF:SRR:FSAR:FSAF:FSRF:FSRR	1/1:29:64:64:0:0:64,0,0:64,0,0:43,0,0:21,0,0:0:0:43,0,0:21,0,0:0:0
chr5	2364626	rs316598;rs316598;rs316598	T	C,A,G	593.89	PASS	AO=63,0,0;DP=63;FAO=63,0,0;FDP=63;FR=.;FRO=0;FSAF=23,0,0;FSAR=40,0,0;FSRF=0;FSRR=0;FWDB=-0.00493144,-0.0460148,-0.0111495;FXX=0;HRUN=2,2,2;LEN=1,1,1;MLLD=146.446,8.24918,201.489;QD=37.7073;RBI=0.0226754,0.046673,0.0199012;REFB=0,0,0;REVB=0.0221326,0.0078106,-0.0164847;RO=0;SAF=23,0,0;SAR=40,0,0;SRF=0;SRR=0;SSEN=0,0,0;SSEP=0,0,0;SSSB=0,0,0;STB=0.5,0.5,0.5;TYPE=snp,snp,snp;VARB=0.000106761,0,0;HS;O…	GT:GQ:DP:FDP:RO:FRO:AO:FAO:SAR:SAF:SRF:SRR:FSAR:FSAF:FSRF:FSRR	1/1:28:63:63:0:0:63,0,0:63,0,0:40,0,0:23,0,0:0:0:40,0,0:23,0,0:0:0
chr5	6845035	rs870347;rs870347;rs870347	A	C,G,T	770.47	PASS	AO=194,1,0;DP=410;FAO=194,0,0;FDP=409;FR=.;FRO=215;FSAF=105,0,0;FSAR=89,0,0;FSRF=111;FSRR=104;FWDB=-0.0212969,-0.028822,0.0111343;FXX=0.00243896;HRUN=2,2,2;LEN=1,1,1;MLLD=294.823,213.174,47.3351;QD=7.53518;RBI=0.0219148,0.0289055,0.020458;REFB=-0.00621961,-0.00342311,0.0101615;REVB=0.00516726,0.00219594,-0.0171627;RO=215;SAF=105,1,0;SAR=89,0,0;SRF=111;SRR=104;SSEN=0,0,0;SSEP=0,0,0;SSSB=0.0239605,…	GT:GQ:DP:FDP:RO:FRO:AO:FAO:SAR:SAF:SRF:SRR:FSAR:FSAF:FSRF:FSRR	0/1:99:410:409:215:215:194,1,0:194,0,0:89,0,0:105,1,0:111:104:89,0,0:105,0,0:111:104
chr5	33951693	rs16891982;rs16891982;rs16891982	C	A,G,T	3.47904	NOCALL	AO=0,0,0;DP=1;FAO=0,0,0;FDP=1;FR=.,QualityScore<10,MINCOV<6;FRO=1;FSAF=0,0,0;FSAR=0,0,0;FSRF=0;FSRR=1;FWDB=0,0,0;FXX=0;HRUN=1,1,1;LEN=1,1,1;MLLD=257.737,286.303,83.3744;QD=13.9161;RBI=0.0643447,0.0431984,0.0345861;REFB=0.00601395,0.00494444,-0.0126447;REVB=0.0643447,0.0431984,-0.0345861;RO=1;SAF=0,0,0;SAR=0,0,0;SRF=0;SRR=1;SSEN=0,0,0;SSEP=0,0,0;SSSB=0,0,0;STB=0.5,0.5,0.5;TYPE=snp,snp,snp;VARB=0,0…	GT:GQ:DP:FDP:RO:FRO:AO:FAO:SAR:SAF:SRF:SRR:FSAR:FSAF:FSRF:FSRR	./.:3:1:1:1:1:0,0,0:0,0,0:0,0,0:0,0,0:0:1:0,0,0:0,0,0:0:1
chr5	35037115	rs37369;rs37369;rs37369	C	T,A,G	188.76	PASS	AO=32,0,0;DP=50;FAO=32,0,0;FDP=50;FR=.;FRO=18;FSAF=19,0,0;FSAR=13,0,0;FSRF=10;FSRR=8;FWDB=-0.00538251,-0.0113315,0.0283832;FXX=0;HRUN=1,1,1;LEN=1,1,1;MLLD=145.374,40.824,35.5349;QD=15.1007;RBI=0.00843589,0.0253326,0.0306609;REFB=-0.0142526,-0.00371651,0.00536804;REVB=-0.0064956,0.022657,0.0115967;RO=18;SAF=19,0,0;SAR=13,0,0;SRF=10;SRR=8;SSEN=0,0,0;SSEP=0,0,0;SSSB=0.0258583,5.82335e-08,5.82335e-08…	GT:GQ:DP:FDP:RO:FRO:AO:FAO:SAR:SAF:SRF:SRR:FSAR:FSAF:FSRF:FSRR	0/1:59:50:50:18:18:32,0,0:32,0,0:13,0,0:19,0,0:10:8:13,0,0:19,0,0:10:8
chr5	43711378	rs6451722;rs6451722;rs6451722	G	A,C,T	39.25	PASS	AO=10,0,0;DP=26;FAO=10,0,0;FDP=26;FR=.;FRO=16;FSAF=8,0,0;FSAR=2,0,0;FSRF=9;FSRR=7;FWDB=-0.0172686,0.00802333,0.0142219;FXX=0;HRUN=1,1,1;LEN=1,1,1;MLLD=91.3244,152.863,160.239;QD=6.03775;RBI=0.0241349,0.00816376,0.0219918;REFB=-0.0184799,0.0117918,0.0112346;REVB=-0.0168608,0.00150769,-0.0167743;RO=16;SAF=8,0,0;SAR=2,0,0;SRF=9;SRR=7;SSEN=0,0,0;SSEP=0,0,0;SSSB=0.294572,0,0;STB=0.678847,0.5,0.5;TYPE=…	GT:GQ:DP:FDP:RO:FRO:AO:FAO:SAR:SAF:SRF:SRR:FSAR:FSAF:FSRF:FSRR	0/1:39:26:26:16:16:10,0,0:10,0,0:2,0,0:8,0,0:9:7:2,0,0:8,0,0:9:7
chr5	79085726	rs12657828;rs12657828;rs12657828	A	G,C,T	1411.18	PASS	AO=309,0,0;DP=574;FAO=309,0,0;FDP=575;FR=.;FRO=266;FSAF=149,0,0;FSAR=160,0,0;FSRF=140;FSRR=126;FWDB=-0.00343165,0.0176648,-0.00551012;FXX=0.00346614;HRUN=4,4,4;LEN=1,1,1;MLLD=260.43,43.6927,175.381;QD=9.81694;RBI=0.0377239,0.0176689,0.0538386;REFB=-0.00745302,-0.00796081,-0.00674922;REVB=-0.0375675,-0.000382855,-0.0535559;RO=265;SAF=149,0,0;SAR=160,0,0;SRF=139;SRR=126;SSEN=0,0,0;SSEP=0,0,0;SSSB=-…	GT:GQ:DP:FDP:RO:FRO:AO:FAO:SAR:SAF:SRF:SRR:FSAR:FSAF:FSRF:FSRR	0/1:99:574:575:265:266:309,0,0:309,0,0:160,0,0:149,0,0:139:126:160,0,0:149,0,0:140:126
chr5	155471714	rs6556352;rs6556352;rs6556352	C	T,A,G	56.15	PASS	AO=13,0,0;DP=30;FAO=13,0,0;FDP=30;FR=.;FRO=17;FSAF=5,0,0;FSAR=8,0,0;FSRF=9;FSRR=8;FWDB=0.0305199,-0.0187499,0.00708314;FXX=0;HRUN=1,1,1;LEN=1,1,1;MLLD=291.193,92.9548,86.4395;QD=7.48723;RBI=0.0478841,0.0192655,0.0266058;REFB=-0.00270201,-0.00931275,-0.0147335;REVB=-0.0368975,0.00442744,-0.0256456;RO=17;SAF=5,0,0;SAR=8,0,0;SRF=9;SRR=8;SSEN=0,0,0;SSEP=0,0,0;SSSB=-0.142857,-3.1431e-08,-3.1431e-08;ST…	GT:GQ:DP:FDP:RO:FRO:AO:FAO:SAR:SAF:SRF:SRR:FSAR:FSAF:FSRF:FSRR	0/1:56:30:30:17:17:13,0,0:13,0,0:8,0,0:5,0,0:9:8:8,0,0:5,0,0:9:8
chr5	165739982	rs1500127;rs1500127;rs1500127	C	T,A,G	327.65	PASS	AO=35,0,0;DP=35;FAO=35,0,0;FDP=35;FR=.;FRO=0;FSAF=16,0,0;FSAR=19,0,0;FSRF=0;FSRR=0;FWDB=-0.0144768,-0.0401716,-0.0139678;FXX=0;HRUN=2,2,2;LEN=1,1,1;MLLD=261.669,15.8741,146.693;QD=37.4458;RBI=0.059451,0.0689467,0.0636596;REFB=0,0,0;REVB=-0.0576614,-0.0560347,-0.0621084;RO=0;SAF=16,0,0;SAR=19,0,0;SRF=0;SRR=0;SSEN=0,0,0;SSEP=0,0,0;SSSB=4.1382e-08,0,0;STB=0.5,0.5,0.5;TYPE=snp,snp,snp;VARB=-0.0002884…	GT:GQ:DP:FDP:RO:FRO:AO:FAO:SAR:SAF:SRF:SRR:FSAR:FSAF:FSRF:FSRR	1/1:16:35:35:0:0:35,0,0:35,0,0:19,0,0:16,0,0:0:0:19,0,0:16,0,0:0:0
chr5	170202984	rs7722456;rs7722456;rs7722456	C	T,A,G	281.16	PASS	AO=30,3,0;DP=33;FAO=30,3,0;FDP=30;FR=.;FRO=0;FSAF=11,2,0;FSAR=19,1,0;FSRF=0;FSRR=0;FWDB=0.0118894,0.0317479,0.00924667;FXX=0.117612;HRUN=1,1,1;LEN=1,1,1;MLLD=170.73,139.486,25.466;QD=37.4881;RBI=0.0126184,0.0373798,0.00924667;REFB=0,0,0;REVB=0.00422701,-0.0197312,6.54611e-06;RO=0;SAF=11,2,0;SAR=19,1,0;SRF=0;SRR=0;SSEN=0,0,0;SSEP=0,0,0;SSSB=0,0,0;STB=0.5,0.5,0.5;TYPE=snp,snp,snp;VARB=-0.000195309,…	GT:GQ:DP:FDP:RO:FRO:AO:FAO:SAR:SAF:SRF:SRR:FSAR:FSAF:FSRF:FSRR	1/1:13:33:30:0:0:30,3,0:30,3,0:19,1,0:11,2,0:0:0:19,1,0:11,2,0:0:0
chr5	170203020	.	G	A	71.25	PASS	AO=16;DP=34;FAO=16;FDP=34;FR=.;FRO=18;FSAF=2;FSAR=14;FSRF=11;FSRR=7;FWDB=-0.0195336;FXX=0;HRUN=1;LEN=1;MLLD=333.619;QD=8.38266;RBI=0.0203263;REFB=0.00902085;REVB=0.00562092;RO=18;SAF=2;SAR=14;SRF=11;SRR=7;SSEN=0;SSEP=0;SSSB=-0.535543;STB=0.812052;TYPE=snp;VARB=-0.00601292;OID=.;OPOS=170203020;OREF=G;OALT=A;OMAPALT=A	GT:GQ:DP:FDP:RO:FRO:AO:FAO:SAR:SAF:SRF:SRR:FSAR:FSAF:FSRF:FSRR	0/1:71:34:34:18:18:16:16:14:2:11:7:14:2:11:7
chr5	177863083	rs6422347;rs6422347;rs6422347	T	A,C,G	10.7279	PASS	AO=0,0,0;DP=23;FAO=0,0,0;FDP=23;FR=.;FRO=23;FSAF=0,0,0;FSAR=0,0,0;FSRF=17;FSRR=6;FWDB=-0.0394321,-0.0238949,-0.0309275;FXX=0;HRUN=1,1,1;LEN=1,1,1;MLLD=77.5241,377.837,370.768;QD=1.86572;RBI=0.0443321,0.0255936,0.032435;REFB=-0.00169295,-4.17658e-05,-6.15981e-05;REVB=-0.0202593,0.00916874,0.00977326;RO=23;SAF=0,0,0;SAR=0,0,0;SRF=17;SRR=6;SSEN=0,0,0;SSEP=0,0,0;SSSB=0,0,0;STB=0.5,0.5,0.5;TYPE=snp,sn…	GT:GQ:DP:FDP:RO:FRO:AO:FAO:SAR:SAF:SRF:SRR:FSAR:FSAF:FSRF:FSRR	0/0:10:23:23:23:23:0,0,0:0,0,0:0,0,0:0,0,0:17:6:0,0,0:0,0,0:17:6
chr6	4747159	rs1040045;rs1040045;rs1040045	G	A,C,T	12029.7	PASS	AO=1251,0,0;DP=1251;FAO=1251,0,0;FDP=1251;FR=.;FRO=0;FSAF=521,0,0;FSAR=730,0,0;FSRF=0;FSRR=0;FWDB=-0.00641056,-0.00349648,0.0112041;FXX=0;HRUN=1,1,1;LEN=1,1,1;MLLD=223.533,18.146,10.6233;QD=38.4644;RBI=0.0410689,0.00561405,0.0278329;REFB=0,0,0;REVB=0.0405655,-0.00439229,0.0254782;RO=0;SAF=521,0,0;SAR=730,0,0;SRF=0;SRR=0;SSEN=0,0,0;SSEP=0,0,0;SSSB=-3.59556e-08,0,0;STB=0.5,0.5,0.5;TYPE=snp,snp,snp;…	GT:GQ:DP:FDP:RO:FRO:AO:FAO:SAR:SAF:SRF:SRR:FSAR:FSAF:FSRF:FSRR	1/1:99:1251:1251:0:0:1251,0,0:1251,0,0:730,0,0:521,0,0:0:0:730,0,0:521,0,0:0:0
chr6	12535111	rs2504853;rs2504853;rs2504853	T	A,C,G	4.73228	NOCALL	AO=0,0,0;DP=2;FAO=0,0,0;FDP=2;FR=.,QualityScore<10,MINCOV<6;FRO=2;FSAF=0,0,0;FSAR=0,0,0;FSRF=1;FSRR=1;FWDB=-0.0227595,-0.0189031,-0.0226932;FXX=0;HRUN=3,3,3;LEN=1,1,1;MLLD=319.596,367.398,317.326;QD=9.46456;RBI=0.0237261,0.0199625,0.0232086;REFB=-0.00167032,-0.00132311,-0.00159081;REVB=-0.0067031,-0.00641672,-0.00486407;RO=2;SAF=0,0,0;SAR=0,0,0;SRF=1;SRR=1;SSEN=0,0,0;SSEP=0,0,0;SSSB=0,0,0;STB=0.5…	GT:GQ:DP:FDP:RO:FRO:AO:FAO:SAR:SAF:SRF:SRR:FSAR:FSAF:FSRF:FSRR	./.:4:2:2:2:2:0,0,0:0,0,0:0,0,0:0,0,0:1:1:0,0,0:0,0,0:1:1
chr6	21911578	.	C	T	1540.43	PASS	AO=376;DP=767;FAO=376;FDP=766;FR=.;FRO=390;FSAF=193;FSAR=183;FSRF=200;FSRR=190;FWDB=0.00125341;FXX=0.00260413;HRUN=1;LEN=1;MLLD=93.7897;QD=8.04403;RBI=0.0323522;REFB=-0.0142287;REVB=-0.0323279;RO=390;SAF=193;SAR=183;SRF=200;SRR=190;SSEN=0;SSEP=0;SSSB=0.000444311;STB=0.500243;TYPE=snp;VARB=0.0174974;OID=.;OPOS=21911578;OREF=C;OALT=T;OMAPALT=T	GT:GQ:DP:FDP:RO:FRO:AO:FAO:SAR:SAF:SRF:SRR:FSAR:FSAF:FSRF:FSRR	0/1:99:767:766:390:390:376:376:183:193:200:190:183:193:200:190
chr6	21911616	rs7745461;rs7745461;rs7745461	A	G,C,T	1597.97	PASS	AO=384,0,0;DP=772;FAO=384,0,0;FDP=772;FR=.;FRO=388;FSAF=191,0,0;FSAR=193,0,0;FSRF=197;FSRR=191;FWDB=0.00546086,0.0197445,0.0114785;FXX=0;HRUN=1,1,1;LEN=1,1,1;MLLD=329.525,238.525,246.3;QD=8.27965;RBI=0.00553146,0.0198213,0.0116088;REFB=-0.00931409,-0.00932681,-0.00750995;REVB=0.000880937,0.00174347,0.00173412;RO=388;SAF=191,0,0;SAR=193,0,0;SRF=197;SRR=191;SSEN=0,0,0;SSEP=0,0,0;SSSB=-0.00950083,0,…	GT:GQ:DP:FDP:RO:FRO:AO:FAO:SAR:SAF:SRF:SRR:FSAR:FSAF:FSRF:FSRR	0/1:99:772:772:388:388:384,0,0:384,0,0:193,0,0:191,0,0:197:191:193,0,0:191,0,0:197:191
chr6	136482727	rs3823159;rs3823159;rs3823159	A	C,G,T	4.47203	NOCALL	AO=0,0,0;DP=9;FAO=0,0,0;FDP=9;FR=.,QualityScore<10;FRO=9;FSAF=0,0,0;FSAR=0,0,0;FSRF=4;FSRR=5;FWDB=-0.0189834,-0.0379156,-0.0463331;FXX=0;HRUN=3,3,3;LEN=1,1,1;MLLD=68.3033,80.7079,125.631;QD=1.98757;RBI=0.0404385,0.0652059,0.0643254;REFB=-0.00393098,-0.00633354,-0.00436525;REVB=-0.0357057,-0.0530492,-0.0446206;RO=9;SAF=0,0,0;SAR=0,0,0;SRF=4;SRR=5;SSEN=0,0,0;SSEP=0,0,0;SSSB=0,0,0;STB=0.5,0.5,0.5;TY…	GT:GQ:DP:FDP:RO:FRO:AO:FAO:SAR:SAF:SRF:SRR:FSAR:FSAF:FSRF:FSRR	./.:4:9:9:9:9:0,0,0:0,0,0:0,0,0:0,0,0:4:5:0,0,0:0,0,0:4:5
chr6	145055331	rs4463276;rs4463276;rs4463276	G	A,C,T	11788.9	PASS	AO=1228,0,2;DP=1231;FAO=1228,0,0;FDP=1228;FR=.;FRO=0;FSAF=566,0,0;FSAR=662,0,0;FSRF=0;FSRR=0;FWDB=-0.0127466,-0.0144362,0.0103628;FXX=0.00324673;HRUN=1,1,1;LEN=1,1,1;MLLD=143.871,91.7736,79.459;QD=38.4003;RBI=0.0322108,0.0153135,0.0357631;REFB=0,0,0;REVB=0.0295814,0.00510871,0.0342288;RO=1;SAF=566,0,1;SAR=662,0,1;SRF=0;SRR=1;SSEN=0,0,0;SSEP=0,0,0;SSSB=0.000721384,0,0.25849;STB=0.5,0.5,0.5;TYPE=sn…	GT:GQ:DP:FDP:RO:FRO:AO:FAO:SAR:SAF:SRF:SRR:FSAR:FSAF:FSRF:FSRR	1/1:99:1231:1228:1:0:1228,0,2:1228,0,0:662,0,1:566,0,1:0:1:662,0,0:566,0,0:0:0
chr6	163221792	rs4458655;rs4458655;rs4458655	T	A,C,G	58.3525	PASS	AO=0,0,0;DP=128;FAO=0,0,0;FDP=128;FR=.;FRO=128;FSAF=0,0,0;FSAR=0,0,0;FSRF=59;FSRR=69;FWDB=0.0361681,-0.0317153,-0.0227832;FXX=0;HRUN=2,2,2;LEN=1,1,1;MLLD=83.7305,197.573,178.131;QD=1.82352;RBI=0.0603741,0.0388856,0.0364663;REFB=0.000557973,-0.000162997,-0.000162757;REVB=0.0483415,-0.0224995,-0.0284731;RO=128;SAF=0,0,0;SAR=0,0,0;SRF=59;SRR=69;SSEN=0,0,0;SSEP=0,0,0;SSSB=6.55369e-08,6.55369e-08,6.55…	GT:GQ:DP:FDP:RO:FRO:AO:FAO:SAR:SAF:SRF:SRR:FSAR:FSAF:FSRF:FSRR	0/0:58:128:128:128:128:0,0,0:0,0,0:0,0,0:0,0,0:59:69:0,0,0:0,0,0:59:69
chr6	168665760	rs1871428;rs1871428;rs1871428	G	A,C,T	9.26694	NOCALL	AO=1,0,0;DP=1;FAO=1,0,0;FDP=1;FR=.,QualityScore<10,MINCOV<6;FRO=0;FSAF=0,0,0;FSAR=1,0,0;FSRF=0;FSRR=0;FWDB=0,0,0;FXX=0;HRUN=1,1,1;LEN=1,1,1;MLLD=76.1422,11.5968,215.169;QD=37.0678;RBI=0.0816057,0.0189576,0.00269804;REFB=0,0,0;REVB=-0.0816057,-0.0189576,0.00269804;RO=0;SAF=0,0,0;SAR=1,0,0;SRF=0;SRR=0;SSEN=0,0,0;SSEP=0,0,0;SSSB=0,0,0;STB=0.5,0.5,0.5;TYPE=snp,snp,snp;VARB=-0.0329881,0,0;HS;OID=rs187…	GT:GQ:DP:FDP:RO:FRO:AO:FAO:SAR:SAF:SRF:SRR:FSAR:FSAF:FSRF:FSRR	./.:9:1:1:0:0:1,0,0:1,0,0:1,0,0:0,0,0:0:0:1,0,0:0,0,0:0:0
chr7	12669251	rs731257;rs731257;rs731257	G	A,C,T	40.2417	PASS	AO=0,0,0;DP=88;FAO=0,0,0;FDP=88;FR=.;FRO=88;FSAF=0,0,0;FSAR=0,0,0;FSRF=43;FSRR=45;FWDB=-0.044671,-0.0465206,-0.0466696;FXX=0;HRUN=2,2,2;LEN=1,1,1;MLLD=92.2191,96.4132,323.372;QD=1.82917;RBI=0.0471801,0.0539178,0.053383;REFB=-0.000232155,-0.00055184,-6.98642e-05;REVB=0.0151811,-0.0272573,-0.025917;RO=88;SAF=0,0,0;SAR=0,0,0;SRF=43;SRR=45;SSEN=0,0,0;SSEP=0,0,0;SSSB=-6.50304e-08,-6.50304e-08,-6.50304…	GT:GQ:DP:FDP:RO:FRO:AO:FAO:SAR:SAF:SRF:SRR:FSAR:FSAF:FSRF:FSRR	0/0:40:88:88:88:88:0,0,0:0,0,0:0,0,0:0,0,0:43:45:0,0,0:0,0,0:43:45
chr7	28172586	rs917115;rs917115;rs917115	T	C,A,G	7139.71	PASS	AO=743,1,0;DP=744;FAO=743,0,0;FDP=743;FR=.;FRO=0;FSAF=364,0,0;FSAR=379,0,0;FSRF=0;FSRR=0;FWDB=-0.00419085,0.0091322,0.0261544;FXX=0.00134407;HRUN=1,1,1;LEN=1,1,1;MLLD=120.633,85.3959,87.7991;QD=38.4372;RBI=0.0668891,0.00930878,0.026163;REFB=0,0,0;REVB=0.0667577,-0.00180455,0.000667352;RO=0;SAF=364,1,0;SAR=379,0,0;SRF=0;SRR=0;SSEN=0,0,0;SSEP=0,0,0;SSSB=0,0,0;STB=0.5,0.5,0.5;TYPE=snp,snp,snp;VARB=3…	GT:GQ:DP:FDP:RO:FRO:AO:FAO:SAR:SAF:SRF:SRR:FSAR:FSAF:FSRF:FSRR	1/1:99:744:743:0:0:743,1,0:743,0,0:379,0,0:364,1,0:0:0:379,0,0:364,0,0:0:0
chr7	32179124	rs32314;rs32314;rs32314	C	T,A,G	4501	PASS	AO=471,0,0;DP=472;FAO=471,0,0;FDP=471;FR=.;FRO=0;FSAF=219,0,0;FSAR=252,0,0;FSRF=0;FSRR=0;FWDB=0.00565573,-0.00870858,0.00950122;FXX=0.0021186;HRUN=3,3,3;LEN=1,1,1;MLLD=73.6846,159.813,6.04752;QD=38.225;RBI=0.0134148,0.0106867,0.0364946;REFB=-0.00211112,-0.0011267,0.00103359;REVB=0.0121643,-0.00619401,-0.0352361;RO=1;SAF=219,0,0;SAR=252,0,0;SRF=0;SRR=1;SSEN=0,0,0;SSEP=0,0,0;SSSB=0.00189077,0,0;STB…	GT:GQ:DP:FDP:RO:FRO:AO:FAO:SAR:SAF:SRF:SRR:FSAR:FSAF:FSRF:FSRR	1/1:99:472:471:1:0:471,0,0:471,0,0:252,0,0:219,0,0:0:1:252,0,0:219,0,0:0:0
chr7	42380071	rs2330442;rs2330442;rs2330442	A	C,G,T	91.3397	PASS	AO=0,0,0;DP=200;FAO=0,0,0;FDP=201;FR=.;FRO=201;FSAF=0,0,0;FSAR=0,0,0;FSRF=102;FSRR=99;FWDB=-0.0117298,0.00581178,0.00500745;FXX=0;HRUN=2,2,2;LEN=1,1,1;MLLD=76.3014,257.862,352.314;QD=1.8177;RBI=0.0191058,0.0208408,0.00726612;REFB=-8.79713e-05,-5.19993e-06,2.20338e-06;REVB=-0.0150812,-0.0200141,0.00526516;RO=200;SAF=0,0,0;SAR=0,0,0;SRF=101;SRR=99;SSEN=0,0,0;SSEP=0,0,0;SSSB=-5.60424e-08,-5.60424e-0…	GT:GQ:DP:FDP:RO:FRO:AO:FAO:SAR:SAF:SRF:SRR:FSAR:FSAF:FSRF:FSRR	0/0:91:200:201:200:201:0,0,0:0,0,0:0,0,0:0,0,0:101:99:0,0,0:0,0,0:102:99
chr7	73454199	rs4717865;rs4717865;rs4717865	G	A,C,T	508.37	PASS	AO=194,0,0;DP=557;FAO=194,0,0;FDP=557;FR=.;FRO=363;FSAF=99,0,0;FSAR=95,0,0;FSRF=195;FSRR=168;FWDB=-0.0137759,-0.00487033,0.0145552;FXX=0;HRUN=2,2,2;LEN=1,1,1;MLLD=250.535,88.4831,56.2324;QD=3.65075;RBI=0.022759,0.0139265,0.036476;REFB=-0.00591711,-0.00488484,0.00104511;REVB=0.0181162,0.0130472,0.0334461;RO=363;SAF=99,0,0;SAR=95,0,0;SRF=195;SRR=168;SSEN=0,0,0;SSEP=0,0,0;SSSB=-0.0309188,-3.56408e-0…	GT:GQ:DP:FDP:RO:FRO:AO:FAO:SAR:SAF:SRF:SRR:FSAR:FSAF:FSRF:FSRR	0/1:99:557:557:363:363:194,0,0:194,0,0:95,0,0:99,0,0:195:168:95,0,0:99,0,0:195:168
chr7	83533047	rs10954737;rs10954737;rs10954737	T	C,A,G	85.64	PASS	AO=13,0,0;DP=19;FAO=13,0,0;FDP=19;FR=.;FRO=6;FSAF=6,0,0;FSAR=7,0,0;FSRF=3;FSRR=3;FWDB=0.00580708,-0.0260388,-0.0131623;FXX=0;HRUN=1,1,1;LEN=1,1,1;MLLD=222.184,114.142,114.267;QD=18.0287;RBI=0.00773888,0.0261847,0.0135622;REFB=-0.0166491,0.00639867,0.00754245;REVB=0.00511548,0.00275953,0.00326912;RO=6;SAF=6,0,0;SAR=7,0,0;SRF=3;SRR=3;SSEN=0,0,0;SSEP=0,0,0;SSSB=-0.0216875,0,0;STB=0.512176,0.5,0.5;TY…	GT:GQ:DP:FDP:RO:FRO:AO:FAO:SAR:SAF:SRF:SRR:FSAR:FSAF:FSRF:FSRR	0/1:22:19:19:6:6:13,0,0:13,0,0:7,0,0:6,0,0:3:3:7,0,0:6,0,0:3:3
chr7	83533062	.	T	C	83.15	PASS	AO=13;DP=20;FAO=13;FDP=20;FR=.;FRO=7;FSAF=6;FSAR=7;FSRF=3;FSRR=4;FWDB=0.0011751;FXX=0;HRUN=2;LEN=1;MLLD=291.15;QD=16.6309;RBI=0.0182139;REFB=-0.0156816;REVB=0.0181759;RO=7;SAF=6;SAR=7;SRF=3;SRR=4;SSEN=0;SSEP=0;SSSB=0.0206184;STB=0.51161;TYPE=snp;VARB=0.00747711;OID=.;OPOS=83533062;OREF=T;OALT=C;OMAPALT=C	GT:GQ:DP:FDP:RO:FRO:AO:FAO:SAR:SAF:SRF:SRR:FSAR:FSAF:FSRF:FSRR	0/1:27:20:20:7:7:13:13:7:6:3:4:7:6:3:4
chr7	97695363	rs705308;rs705308;rs705308	C	A,G,T	11163.3	PASS	AO=1161,3,0;DP=1164;FAO=1161,0,0;FDP=1161;FR=.;FRO=0;FSAF=592,0,0;FSAR=569,0,0;FSRF=0;FSRR=0;FWDB=0.00571015,-0.00745527,-0.00460202;FXX=0.0025773;HRUN=1,1,1;LEN=1,1,1;MLLD=90.243,149.431,2.62683;QD=38.4609;RBI=0.0342459,0.0082708,0.00963293;REFB=0,0,0;REVB=0.0337665,0.00358121,0.00846255;RO=0;SAF=592,1,0;SAR=569,2,0;SRF=0;SRR=0;SSEN=0,0,0;SSEP=0,0,0;SSSB=0,0,0;STB=0.5,0.5,0.5;TYPE=snp,snp,snp;VA…	GT:GQ:DP:FDP:RO:FRO:AO:FAO:SAR:SAF:SRF:SRR:FSAR:FSAF:FSRF:FSRR	1/1:99:1164:1161:0:0:1161,3,0:1161,0,0:569,2,0:592,1,0:0:0:569,0,0:592,0,0:0:0
chr7	130742066	rs7803075;rs7803075;rs7803075	A	G,C,T	315.18	PASS	AO=59,0,0;DP=98;FAO=59,0,0;FDP=98;FR=.;FRO=39;FSAF=30,0,0;FSAR=29,0,0;FSRF=18;FSRR=21;FWDB=0.0105988,-0.0104482,-0.0010723;FXX=0;HRUN=1,1,1;LEN=1,1,1;MLLD=307.593,214.063,219.809;QD=12.8643;RBI=0.0106118,0.0104484,0.00149435;REFB=0.0124505,0.0133875,0.0150662;REVB=-0.00052644,7.26901e-05,0.0010408;RO=39;SAF=30,0,0;SAR=29,0,0;SRF=18;SRR=21;SSEN=0,0,0;SSEP=0,0,0;SSSB=0.0342865,0,0;STB=0.518666,0.5,…	GT:GQ:DP:FDP:RO:FRO:AO:FAO:SAR:SAF:SRF:SRR:FSAR:FSAF:FSRF:FSRR	0/1:99:98:98:39:39:59,0,0:59,0,0:29,0,0:30,0,0:18:21:29,0,0:30,0,0:18:21
chr7	139447377	rs10236187;rs10236187;rs10236187	A	C,G,T	959.723	PASS	AO=0,4,0;DP=2181;FAO=0,0,0;FDP=2180;FR=.;FRO=2180;FSAF=0,0,0;FSAR=0,0,0;FSRF=1086;FSRR=1094;FWDB=-0.0206427,0.0544572,0.0111325;FXX=0.00183149;HRUN=2,2,2;LEN=1,1,1;MLLD=169.809,83.857,89.9959;QD=1.76096;RBI=0.03281,0.0547961,0.0177891;REFB=-5.49819e-06,1.37024e-05,-8.23937e-07;REVB=-0.0255025,-0.00608459,-0.0138752;RO=2177;SAF=0,3,0;SAR=0,1,0;SRF=1084;SRR=1093;SSEN=0,0,0;SSEP=0,0,0;SSSB=3.29462e-…	GT:GQ:DP:FDP:RO:FRO:AO:FAO:SAR:SAF:SRF:SRR:FSAR:FSAF:FSRF:FSRR	0/0:99:2181:2180:2177:2180:0,4,0:0,0,0:0,1,0:0,3,0:1084:1093:0,0,0:0,0,0:1086:1094
chr7	151873853	rs6464211;rs6464211;rs6464211	C	A,G,T	426.815	PASS	AO=1,0,1;DP=970;FAO=0,0,0;FDP=970;FR=.;FRO=970;FSAF=0,0,0;FSAR=0,0,0;FSRF=470;FSRR=500;FWDB=0.00174126,-0.0102533,0.00784129;FXX=0.00205759;HRUN=2,2,2;LEN=1,1,1;MLLD=85.1604,89.377,82.2956;QD=1.76006;RBI=0.0416152,0.0389244,0.0346109;REFB=-1.64671e-05,-2.23092e-05,-1.47646e-05;REVB=-0.0415788,-0.0375496,-0.033711;RO=968;SAF=0,0,1;SAR=1,0,0;SRF=470;SRR=498;SSEN=0,0,0;SSEP=0,0,0;SSSB=-0.0211805,0,0…	GT:GQ:DP:FDP:RO:FRO:AO:FAO:SAR:SAF:SRF:SRR:FSAR:FSAF:FSRF:FSRR	0/0:99:970:970:968:970:1,0,1:0,0,0:1,0,0:0,0,1:470:498:0,0,0:0,0,0:470:500
chr8	4190793	rs10108270;rs10108270;rs10108270	C	A,G,T	447.714	PASS	AO=0,0,0;DP=988;FAO=0,0,0;FDP=988;FR=.;FRO=988;FSAF=0,0,0;FSAR=0,0,0;FSRF=425;FSRR=563;FWDB=-0.0282536,-0.0169222,-0.0423189;FXX=0;HRUN=1,1,1;LEN=1,1,1;MLLD=171.981,162.044,101.287;QD=1.81261;RBI=0.0695189,0.029779,0.0623901;REFB=-2.67275e-05,-4.14276e-06,-5.02937e-05;REVB=-0.0635186,-0.0245035,-0.0458436;RO=988;SAF=0,0,0;SAR=0,0,0;SRF=425;SRR=563;SSEN=0,0,0;SSEP=0,0,0;SSSB=0,0,0;STB=0.5,0.5,0.5;…	GT:GQ:DP:FDP:RO:FRO:AO:FAO:SAR:SAF:SRF:SRR:FSAR:FSAF:FSRF:FSRR	0/0:99:988:988:988:988:0,0,0:0,0,0:0,0,0:0,0,0:425:563:0,0,0:0,0,0:425:563
chr8	13359500	rs3943253;rs3943253;rs3943253	A	C,G,T	8.54825	NOCALL	AO=0,0,0;DP=18;FAO=0,0,0;FDP=18;FR=.,QualityScore<10;FRO=18;FSAF=0,0,0;FSAR=0,0,0;FSRF=10;FSRR=8;FWDB=0.00135186,0.0195591,-0.00137755;FXX=0;HRUN=1,1,1;LEN=1,1,1;MLLD=215.348,189.708,223.647;QD=1.89961;RBI=0.00861798,0.0195945,0.00470104;REFB=9.40012e-05,0.0001797,2.6754e-05;REVB=0.00851129,-0.00117738,0.00449468;RO=18;SAF=0,0,0;SAR=0,0,0;SRF=10;SRR=8;SSEN=0,0,0;SSEP=0,0,0;SSSB=5.82335e-08,5.8233…	GT:GQ:DP:FDP:RO:FRO:AO:FAO:SAR:SAF:SRF:SRR:FSAR:FSAF:FSRF:FSRR	./.:8:18:18:18:18:0,0,0:0,0,0:0,0,0:0,0,0:10:8:0,0,0:0,0,0:10:8
chr8	28941305	rs1471939;rs1471939;rs1471939	C	T,A,G	20.91	PASS	AO=7,0,0;DP=26;FAO=7,0,0;FDP=26;FR=.;FRO=19;FSAF=4,0,0;FSAR=3,0,0;FSRF=6;FSRR=13;FWDB=-0.00522543,-0.0305253,-0.00721188;FXX=0;HRUN=1,1,1;LEN=1,1,1;MLLD=241.526,196.704,190.282;QD=3.21711;RBI=0.0225696,0.0399475,0.0320402;REFB=-0.000616045,-0.00602426,-0.000639355;REVB=-0.0219564,0.0257683,-0.031218;RO=19;SAF=4,0,0;SAR=3,0,0;SRF=6;SRR=13;SSEN=0,0,0;SSEP=0,0,0;SSSB=0.288006,0,0;STB=0.680377,0.5,0.…	GT:GQ:DP:FDP:RO:FRO:AO:FAO:SAR:SAF:SRF:SRR:FSAR:FSAF:FSRF:FSRR	0/1:20:26:26:19:19:7,0,0:7,0,0:3,0,0:4,0,0:6:13:3,0,0:4,0,0:6:13
chr8	31896592	rs1462906;rs1462906;rs1462906	T	C,A,G	234.27	PASS	AO=25,1,0;DP=26;FAO=25,1,0;FDP=25;FR=.;FRO=0;FSAF=16,0,0;FSAR=9,1,0;FSRF=0;FSRR=0;FWDB=0.0211509,0.0158034,0.00364212;FXX=0.0384468;HRUN=1,1,1;LEN=1,1,1;MLLD=169.656,211.543,18.9853;QD=37.4824;RBI=0.0490647,0.0169946,0.00401138;REFB=0,0,0;REVB=0.0442717,0.00625044,0.0016811;RO=0;SAF=16,0,0;SAR=9,1,0;SRF=0;SRR=0;SSEN=0,0,0;SSEP=0,0,0;SSSB=0,0,0;STB=0.5,0.5,0.5;TYPE=snp,snp,snp;VARB=0.000422623,0.0…	GT:GQ:DP:FDP:RO:FRO:AO:FAO:SAR:SAF:SRF:SRR:FSAR:FSAF:FSRF:FSRR	1/1:11:26:25:0:0:25,1,0:25,1,0:9,1,0:16,0,0:0:0:9,1,0:16,0,0:0:0
chr8	86424616	rs12544346;rs12544346;rs12544346	G	A,C,T	1107.58	PASS	AO=280,0,0;DP=589;FAO=280,0,0;FDP=589;FR=.;FRO=309;FSAF=141,0,0;FSAR=139,0,0;FSRF=145;FSRR=164;FWDB=-0.0183498,-0.00126372,-0.0114261;FXX=0;HRUN=2,2,2;LEN=1,1,1;MLLD=294.877,52.6726,237.266;QD=7.52177;RBI=0.0285563,0.0173096,0.0131879;REFB=-0.00337621,0.0147249,0.00109027;REVB=0.0218803,0.0172635,0.00658512;RO=309;SAF=141,0,0;SAR=139,0,0;SRF=145;SRR=164;SSEN=0,0,0;SSEP=0,0,0;SSSB=0.0327713,4.8663…	GT:GQ:DP:FDP:RO:FRO:AO:FAO:SAR:SAF:SRF:SRR:FSAR:FSAF:FSRF:FSRR	0/1:99:589:589:309:309:280,0,0:280,0,0:139,0,0:141,0,0:145:164:139,0,0:141,0,0:145:164
chr8	110602317	rs6990312;rs6990312;rs6990312	G	A,C,T	3.47904	NOCALL	AO=0,0,0;DP=1;FAO=0,0,0;FDP=1;FR=.,QualityScore<10,MINCOV<6;FRO=1;FSAF=0,0,0;FSAR=0,0,0;FSRF=1;FSRR=0;FWDB=-0.0809837,-0.108309,-0.00203098;FXX=0;HRUN=1,1,1;LEN=1,1,1;MLLD=62.1179,59.3708,360.619;QD=13.9161;RBI=0.0809837,0.108309,0.00203098;REFB=-0.0306365,-0.0430398,-0.000141178;REVB=0,0,0;RO=1;SAF=0,0,0;SAR=0,0,0;SRF=1;SRR=0;SSEN=0,0,0;SSEP=0,0,0;SSSB=0,0,0;STB=0.5,0.5,0.5;TYPE=snp,snp,snp;VARB…	GT:GQ:DP:FDP:RO:FRO:AO:FAO:SAR:SAF:SRF:SRR:FSAR:FSAF:FSRF:FSRR	./.:3:1:1:1:1:0,0,0:0,0,0:0,0,0:0,0,0:1:0:0,0,0:0,0,0:1:0
chr8	122124302	rs2196051;rs2196051;rs2196051	A	C,G,T	38.2009	NOCALL	AO=0,5,0;DP=5;FAO=0,5,0;FDP=5;FR=.,MINCOV<6;FRO=0;FSAF=0,2,0;FSAR=0,3,0;FSRF=0;FSRR=0;FWDB=0.0124084,0.0339329,0.0778823;FXX=0;HRUN=2,2,2;LEN=1,1,1;MLLD=129.445,206.03,14.0797;QD=30.5607;RBI=0.0192601,0.037039,0.109589;REFB=0,0,0;REVB=0.0147304,0.0148474,0.0770979;RO=0;SAF=0,2,0;SAR=0,3,0;SRF=0;SRR=0;SSEN=0,0,0;SSEP=0,0,0;SSSB=0,0,0;STB=0.5,0.5,0.5;TYPE=snp,snp,snp;VARB=0,0.00216766,0;HS;OID=rs21…	GT:GQ:DP:FDP:RO:FRO:AO:FAO:SAR:SAF:SRF:SRR:FSAR:FSAF:FSRF:FSRR	./.:38:5:5:0:0:0,5,0:0,5,0:0,3,0:0,2,0:0:0:0,3,0:0,2,0:0:0
chr8	122908503	rs7844723;rs7844723;rs7844723	C	A,G,T	6.19984	NOCALL	AO=0,0,0;DP=13;FAO=0,0,0;FDP=13;FR=.,QualityScore<10;FRO=13;FSAF=0,0,0;FSAR=0,0,0;FSRF=5;FSRR=8;FWDB=-0.042003,-0.019158,-0.0122778;FXX=0;HRUN=1,1,1;LEN=1,1,1;MLLD=229.041,115.665,111.834;QD=1.90764;RBI=0.0450823,0.0611213,0.0385418;REFB=-0.000188566,-0.00253712,-0.00162497;REVB=0.0163754,-0.0580413,-0.0365339;RO=13;SAF=0,0,0;SAR=0,0,0;SRF=5;SRR=8;SSEN=0,0,0;SSEP=0,0,0;SSSB=0,0,0;STB=0.5,0.5,0.5;…	GT:GQ:DP:FDP:RO:FRO:AO:FAO:SAR:SAF:SRF:SRR:FSAR:FSAF:FSRF:FSRR	./.:6:13:13:13:13:0,0,0:0,0,0:0,0,0:0,0,0:5:8:0,0,0:0,0,0:5:8
chr8	140241181	rs2001907;rs2001907;rs2001907	C	A,G,T	38.2404	PASS	AO=0,0,2;DP=116;FAO=0,0,2;FDP=116;FR=.;FRO=114;FSAF=0,0,1;FSAR=0,0,1;FSRF=57;FSRR=57;FWDB=-0.0387402,-0.0327884,-0.0618822;FXX=0;HRUN=1,1,1;LEN=1,1,1;MLLD=230.722,94.4879,91.4716;QD=1.31863;RBI=0.0433382,0.0370319,0.0625957;REFB=-0.000433737,-4.93922e-06,-0.000196509;REVB=-0.0194266,0.017213,-0.0094246;RO=114;SAF=0,0,1;SAR=0,0,1;SRF=57;SRR=57;SSEN=0,0,0;SSEP=0,0,0;SSSB=0,0,0;STB=0.5,0.5,0.5;TYPE=…	GT:GQ:DP:FDP:RO:FRO:AO:FAO:SAR:SAF:SRF:SRR:FSAR:FSAF:FSRF:FSRR	0/0:36:116:116:114:114:0,0,2:0,0,2:0,0,1:0,0,1:57:57:0,0,1:0,0,1:57:57
chr9	28628500	rs10511828;rs10511828;rs10511828	T	C,A,G	1193.54	PASS	AO=281,0,0;DP=557;FAO=281,0,0;FDP=557;FR=.;FRO=276;FSAF=158,0,0;FSAR=123,0,0;FSRF=144;FSRR=132;FWDB=0.029051,0.000191997,0.00385702;FXX=0.00179208;HRUN=3,3,3;LEN=1,1,1;MLLD=76.9516,48.8506,193.694;QD=8.57117;RBI=0.0896656,0.0484996,0.00394005;REFB=0.00880994,0.00352828,0.000597452;REVB=0.084829,0.0484993,0.000804616;RO=276;SAF=158,0,0;SAR=123,0,0;SRF=144;SRR=132;SSEN=0,0,0;SSEP=0,0,0;SSSB=0.03713…	GT:GQ:DP:FDP:RO:FRO:AO:FAO:SAR:SAF:SRF:SRR:FSAR:FSAF:FSRF:FSRR	0/1:99:557:557:276:276:281,0,0:281,0,0:123,0,0:158,0,0:144:132:123,0,0:158,0,0:144:132
chr9	71659280	rs3793451;rs3793451;rs3793451	C	T,A,G	1410.07	PASS	AO=349,0,0;DP=738;FAO=356,0,0;FDP=744;FR=.;FRO=388;FSAF=186,0,0;FSAR=170,0,0;FSRF=212;FSRR=176;FWDB=-0.00540983,-0.0100593,-0.0200394;FXX=0.00401601;HRUN=1,1,1;LEN=1,1,1;MLLD=338.235,65.7144,78.082;QD=7.581;RBI=0.00547244,0.0193035,0.0370982;REFB=-0.000224234,0.00534817,0.00819186;REVB=-0.000825419,-0.0164753,-0.0312202;RO=389;SAF=180,0,0;SAR=169,0,0;SRF=212;SRR=177;SSEN=0,0,0;SSEP=0,0,0;SSSB=-0.…	GT:GQ:DP:FDP:RO:FRO:AO:FAO:SAR:SAF:SRF:SRR:FSAR:FSAF:FSRF:FSRR	0/1:99:738:744:389:388:349,0,0:356,0,0:169,0,0:180,0,0:212:177:170,0,0:186,0,0:212:176
chr9	120130206	rs10513300;rs10513300;rs10513300	T	C,A,G	3214.43	PASS	AO=335,0,0;DP=335;FAO=335,0,0;FDP=335;FR=.;FRO=0;FSAF=180,0,0;FSAR=155,0,0;FSRF=0;FSRR=0;FWDB=-5.60187e-05,-0.0462518,0.0198995;FXX=0;HRUN=1,1,1;LEN=1,1,1;MLLD=236.075,140.362,131.608;QD=38.3812;RBI=0.0124592,0.0488095,0.0242996;REFB=0,0,0;REVB=0.0124591,-0.0155931,0.0139457;RO=0;SAF=180,0,0;SAR=155,0,0;SRF=0;SRR=0;SSEN=0,0,0;SSEP=0,0,0;SSSB=3.04814e-08,0,0;STB=0.5,0.5,0.5;TYPE=snp,snp,snp;VARB=7…	GT:GQ:DP:FDP:RO:FRO:AO:FAO:SAR:SAF:SRF:SRR:FSAR:FSAF:FSRF:FSRR	1/1:99:335:335:0:0:335,0,0:335,0,0:155,0,0:180,0,0:0:0:155,0,0:180,0,0:0:0
chr9	127267689	rs3814134;rs3814134;rs3814134	A	G,C,T	91.39	PASS	AO=12,0,0;DP=14;FAO=12,0,0;FDP=14;FR=.;FRO=2;FSAF=7,0,0;FSAR=5,0,0;FSRF=0;FSRR=2;FWDB=0.00518624,-0.0345345,-0.0177411;FXX=0;HRUN=1,1,1;LEN=1,1,1;MLLD=209.835,238.791,43.0937;QD=26.1115;RBI=0.0643427,0.0346988,0.0382372;REFB=0.00601744,0.0186673,-0.0187397;REVB=-0.0641334,0.00337234,-0.0338723;RO=2;SAF=7,0,0;SAR=5,0,0;SRF=0;SRR=2;SSEN=0,0,0;SSEP=0,0,0;SSSB=0.149612,0,0;STB=0.583194,0.5,0.5;TYPE=s…	GT:GQ:DP:FDP:RO:FRO:AO:FAO:SAR:SAF:SRF:SRR:FSAR:FSAF:FSRF:FSRR	0/1:6:14:14:2:2:12,0,0:12,0,0:5,0,0:7,0,0:0:2:5,0,0:7,0,0:0:2
chr9	135933122	rs2073821;rs2073821;rs2073821	C	T,A,G	4167.55	PASS	AO=934,0,0;DP=1762;FAO=934,0,0;FDP=1763;FR=.;FRO=829;FSAF=516,0,0;FSAR=418,0,0;FSRF=491;FSRR=338;FWDB=0.125908,0.0341685,0.0623346;FXX=0.00056689;HRUN=4,4,4;LEN=1,1,1;MLLD=67.2471,52.6641,58.5962;QD=9.45559;RBI=0.132048,0.0491629,0.0683365;REFB=-0.000190543,-0.000118731,-0.00145924;REVB=0.0397959,0.0353483,0.0280048;RO=828;SAF=516,0,0;SAR=418,0,0;SRF=491;SRR=337;SSEN=0,0,0;SSEP=0,0,0;SSSB=-0.0356…	GT:GQ:DP:FDP:RO:FRO:AO:FAO:SAR:SAF:SRF:SRR:FSAR:FSAF:FSRF:FSRR	0/1:99:1762:1763:828:829:934,0,0:934,0,0:418,0,0:516,0,0:491:337:418,0,0:516,0,0:491:338
chr10	50841704	rs3793791;rs3793791;rs3793791	C	T,A,G	8728.21	PASS	AO=912,0,0;DP=914;FAO=912,0,0;FDP=912;FR=.;FRO=0;FSAF=410,0,0;FSAR=502,0,0;FSRF=0;FSRR=0;FWDB=0.00846311,0.00417291,0.0453838;FXX=0.00218816;HRUN=2,2,2;LEN=1,1,1;MLLD=444.193,159.928,23.3166;QD=38.2816;RBI=0.0161597,0.020598,0.0454155;REFB=0,0,0;REVB=-0.0137663,-0.0201709,-0.00169722;RO=2;SAF=410,0,0;SAR=502,0,0;SRF=1;SRR=1;SSEN=0,0,0;SSEP=0,0,0;SSSB=-0.000213105,0,0;STB=0.5,0.5,0.5;TYPE=snp,snp,…	GT:GQ:DP:FDP:RO:FRO:AO:FAO:SAR:SAF:SRF:SRR:FSAR:FSAF:FSRF:FSRR	1/1:99:914:912:2:0:912,0,0:912,0,0:502,0,0:410,0,0:1:1:502,0,0:410,0,0:0:0
chr10	75300994	rs4746136;rs4746136;rs4746136	G	A,C,T	37.17	PASS	AO=7,0,0;DP=14;FAO=7,0,0;FDP=14;FR=.;FRO=7;FSAF=3,0,0;FSAR=4,0,0;FSRF=5;FSRR=2;FWDB=-0.00197164,-0.0145558,0.00330262;FXX=0;HRUN=1,1,1;LEN=1,1,1;MLLD=104.986,53.6262,287.876;QD=10.6201;RBI=0.0133444,0.0235442,0.00343111;REFB=0.00265014,0.00500399,0.00320975;REVB=0.013198,0.0185057,0.000930193;RO=7;SAF=3,0,0;SAR=4,0,0;SRF=5;SRR=2;SSEN=0,0,0;SSEP=0,0,0;SSSB=-0.235769,0,0;STB=0.639615,0.5,0.5;TYPE=s…	GT:GQ:DP:FDP:RO:FRO:AO:FAO:SAR:SAF:SRF:SRR:FSAR:FSAF:FSRF:FSRR	0/1:34:14:14:7:7:7,0,0:7,0,0:4,0,0:3,0,0:5:2:4,0,0:3,0,0:5:2
chr10	94921065	rs4918664;rs4918664;rs4918664	A	G,C,T	1363.27	PASS	AO=143,0,0;DP=143;FAO=143,0,0;FDP=143;FR=.;FRO=0;FSAF=61,0,0;FSAR=82,0,0;FSRF=0;FSRR=0;FWDB=0.0360801,-0.00968702,0.0315644;FXX=0;HRUN=3,3,3;LEN=1,1,1;MLLD=100.707,7.38801,6.34086;QD=38.1335;RBI=0.0410674,0.0164821,0.0563709;REFB=0,0,0;REVB=0.0196153,0.013335,0.0467051;RO=0;SAF=61,0,0;SAR=82,0,0;SRF=0;SRR=0;SSEN=0,0,0;SSEP=0,0,0;SSSB=4.21229e-08,0,0;STB=0.5,0.5,0.5;TYPE=snp,snp,snp;VARB=0.0002621…	GT:GQ:DP:FDP:RO:FRO:AO:FAO:SAR:SAF:SRF:SRR:FSAR:FSAF:FSRF:FSRR	1/1:65:143:143:0:0:143,0,0:143,0,0:82,0,0:61,0,0:0:0:82,0,0:61,0,0:0:0
chr10	115316812	rs4918842;rs4918842;rs4918842	T	C,A,G	586.44	PASS	AO=169,0,0;DP=397;FAO=169,0,0;FDP=397;FR=.;FRO=228;FSAF=86,0,0;FSAR=83,0,0;FSRF=124;FSRR=104;FWDB=-0.00873797,0.0124806,0.010601;FXX=0;HRUN=1,1,1;LEN=1,1,1;MLLD=218.703,173.612,324.159;QD=5.90869;RBI=0.0142719,0.0131319,0.0107804;REFB=-0.00461559,-0.00653395,-0.00271172;REVB=0.0112843,0.00408448,0.00195837;RO=228;SAF=86,0,0;SAR=83,0,0;SRF=124;SRR=104;SSEN=0,0,0;SSEP=0,0,0;SSSB=-0.036193,4.39347e-…	GT:GQ:DP:FDP:RO:FRO:AO:FAO:SAR:SAF:SRF:SRR:FSAR:FSAF:FSRF:FSRR	0/1:99:397:397:228:228:169,0,0:169,0,0:83,0,0:86,0,0:124:104:83,0,0:86,0,0:124:104
chr10	134650103	rs4880436;rs4880436;rs4880436	C	A,G,T	167.598	PASS	AO=0,0,1;DP=385;FAO=0,0,0;FDP=384;FR=.;FRO=384;FSAF=0,0,0;FSAR=0,0,0;FSRF=204;FSRR=180;FWDB=-0.0233788,-0.0271327,-0.0463249;FXX=0.00259734;HRUN=1,1,1;LEN=1,1,1;MLLD=370.152,97.9621,194.443;QD=1.74581;RBI=0.0247756,0.0431514,0.053694;REFB=-2.73874e-05,-0.000134844,-9.72167e-05;REVB=-0.00820146,-0.0335538,-0.0271488;RO=384;SAF=0,0,1;SAR=0,0,0;SRF=204;SRR=180;SSEN=0,0,0;SSEP=0,0,0;SSSB=6.37736e-08,…	GT:GQ:DP:FDP:RO:FRO:AO:FAO:SAR:SAF:SRF:SRR:FSAR:FSAF:FSRF:FSRR	0/0:99:385:384:384:384:0,0,1:0,0,0:0,0,0:0,0,1:204:180:0,0,0:0,0,0:204:180
chr10	134650124	.	T	C	830.15	PASS	AO=193;DP=382;FAO=193;FDP=380;FR=.;FRO=187;FSAF=104;FSAR=89;FSRF=97;FSRR=90;FWDB=-0.00554461;FXX=0.00523546;HRUN=1;LEN=1;MLLD=220.733;QD=8.73839;RBI=0.0128492;REFB=0.00449644;REVB=0.0115913;RO=187;SAF=104;SAR=89;SRF=97;SRR=90;SSEN=0;SSEP=0;SSSB=0.0182061;STB=0.509956;TYPE=snp;VARB=-0.00529108;OID=.;OPOS=134650124;OREF=T;OALT=C;OMAPALT=C	GT:GQ:DP:FDP:RO:FRO:AO:FAO:SAR:SAF:SRF:SRR:FSAR:FSAF:FSRF:FSRR	0/1:99:382:380:187:187:193:193:89:104:97:90:89:104:97:90
chr10	134650146	.	C	G	880.87	PASS	AO=198;DP=379;FAO=198;FDP=379;FR=.;FRO=181;FSAF=107;FSAR=91;FSRF=90;FSRR=91;FWDB=-0.00146938;FXX=0;HRUN=10;LEN=1;MLLD=389.459;QD=9.29677;RBI=0.0050679;REFB=0.011112;REVB=0.00485021;RO=181;SAF=107;SAR=91;SRF=90;SRR=91;SSEN=0;SSEP=0;SSSB=0.0379018;STB=0.520679;TYPE=snp;VARB=-0.0129124;OID=.;OPOS=134650146;OREF=C;OALT=G;OMAPALT=G	GT:GQ:DP:FDP:RO:FRO:AO:FAO:SAR:SAF:SRF:SRR:FSAR:FSAF:FSRF:FSRR	0/1:99:379:379:181:181:198:198:91:107:90:91:91:107:90:91
chr11	7850316	rs10839880;rs10839880;rs10839880	C	A,G,T	27.907	NOCALL	AO=0,0,4;DP=4;FAO=0,0,4;FDP=4;FR=.,MINCOV<6;FRO=0;FSAF=0,0,2;FSAR=0,0,2;FSRF=0;FSRR=0;FWDB=-0.0149404,-0.0146642,-0.0208751;FXX=0;HRUN=2,2,2;LEN=1,1,1;MLLD=158.751,182.936,69.5578;QD=27.907;RBI=0.0437411,0.0764695,0.102121;REFB=0,0,0;REVB=-0.0411105,-0.0750503,0.099965;RO=0;SAF=0,0,2;SAR=0,0,2;SRF=0;SRR=0;SSEN=0,0,0;SSEP=0,0,0;SSSB=0,0,0;STB=0.5,0.5,0.5;TYPE=snp,snp,snp;VARB=0,0,0.0105838;HS;OID=…	GT:GQ:DP:FDP:RO:FRO:AO:FAO:SAR:SAF:SRF:SRR:FSAR:FSAF:FSRF:FSRR	./.:27:4:4:0:0:0,0,4:0,0,4:0,0,2:0,0,2:0:0:0,0,2:0,0,2:0:0
chr11	15838137	rs1837606;rs1837606;rs1837606	T	C,A,G	2693.15	PASS	AO=281,0,0;DP=281;FAO=281,0,0;FDP=281;FR=.;FRO=0;FSAF=125,0,0;FSAR=156,0,0;FSRF=0;FSRR=0;FWDB=-0.00241752,0.00677953,-0.002691;FXX=0;HRUN=1,1,1;LEN=1,1,1;MLLD=229.265,131.007,7.40546;QD=38.3366;RBI=0.00242227,0.0216067,0.00723703;REFB=0,0,0;REVB=-0.000151616,0.0205156,-0.00671812;RO=0;SAF=125,0,0;SAR=156,0,0;SRF=0;SRR=0;SSEN=0,0,0;SSEP=0,0,0;SSSB=0,0,0;STB=0.5,0.5,0.5;TYPE=snp,snp,snp;VARB=-1.750…	GT:GQ:DP:FDP:RO:FRO:AO:FAO:SAR:SAF:SRF:SRR:FSAR:FSAF:FSRF:FSRR	1/1:99:281:281:0:0:281,0,0:281,0,0:156,0,0:125,0,0:0:0:156,0,0:125,0,0:0:0
chr11	24010530	rs2946788;rs2946788;rs2946788	G	T,A,C	1133.92	PASS	AO=310,0,1;DP=694;FAO=310,0,0;FDP=693;FR=.;FRO=383;FSAF=149,0,0;FSAR=161,0,0;FSRF=184;FSRR=199;FWDB=-0.0216237,0.0111219,-0.0133503;FXX=0.0014409;HRUN=1,1,1;LEN=1,1,1;MLLD=380.732,59.0336,76.081;QD=6.54498;RBI=0.0224755,0.0169777,0.0161881;REFB=0.010211,-0.00763959,-0.017933;REVB=0.0061289,-0.0128276,0.00915555;RO=383;SAF=149,0,0;SAR=161,0,1;SRF=184;SRR=199;SSEN=0,0,0;SSEP=0,0,0;SSSB=0.000227946,…	GT:GQ:DP:FDP:RO:FRO:AO:FAO:SAR:SAF:SRF:SRR:FSAR:FSAF:FSRF:FSRR	0/1:99:694:693:383:383:310,0,1:310,0,0:161,0,1:149,0,0:184:199:161,0,0:149,0,0:184:199
chr11	61597212	rs174570;rs174570;rs174570	C	A,G,T	149.017	PASS	AO=0,0,1;DP=344;FAO=0,0,0;FDP=343;FR=.;FRO=343;FSAF=0,0,0;FSAR=0,0,0;FSRF=154;FSRR=189;FWDB=-0.0292312,-0.00338223,-0.036784;FXX=0.00290689;HRUN=1,1,1;LEN=1,1,1;MLLD=233.29,247.467,364.702;QD=1.73781;RBI=0.0322315,0.00514582,0.0379536;REFB=-4.08936e-05,3.05242e-06,-1.90897e-05;REVB=-0.0135798,-0.00387814,-0.00934946;RO=343;SAF=0,0,0;SAR=0,0,1;SRF=154;SRR=189;SSEN=0,0,0;SSEP=0,0,0;SSSB=3.99955e-08…	GT:GQ:DP:FDP:RO:FRO:AO:FAO:SAR:SAF:SRF:SRR:FSAR:FSAF:FSRF:FSRR	0/0:99:344:343:343:343:0,0,1:0,0,0:0,0,1:0,0,0:154:189:0,0,0:0,0,0:154:189
chr11	66898492	rs11227699;rs11227699;rs11227699	G	A,C,T	7719.86	PASS	AO=805,0,1;DP=807;FAO=806,1,0;FDP=806;FR=.;FRO=0;FSAF=425,1,0;FSAR=381,0,0;FSRF=0;FSRR=0;FWDB=0.0111672,0.00392944,-0.0353334;FXX=0.00123914;HRUN=1,1,1;LEN=1,1,1;MLLD=116.532,34.1819,181.466;QD=38.3119;RBI=0.0136243,0.00408801,0.0353875;REFB=0,0,0;REVB=0.00780475,0.00112754,0.00195576;RO=1;SAF=424,0,1;SAR=381,0,0;SRF=1;SRR=0;SSEN=0,0,0;SSEP=0,0,0;SSSB=-0.00112546,0,0;STB=0.5,0.5,0.5;TYPE=snp,snp,…	GT:GQ:DP:FDP:RO:FRO:AO:FAO:SAR:SAF:SRF:SRR:FSAR:FSAF:FSRF:FSRR	1/1:99:807:806:1:0:805,0,1:806,1,0:381,0,0:424,0,1:1:0:381,0,0:425,1,0:0:0
chr11	113296286	rs1079597;rs1079597;rs1079597	C	A,G,T	701.682	PASS	AO=0,0,2;DP=1580;FAO=0,0,0;FDP=1578;FR=.;FRO=1578;FSAF=0,0,0;FSAR=0,0,0;FSRF=755;FSRR=823;FWDB=0.0255504,-0.00275362,-0.00230574;FXX=0.00126581;HRUN=1,1,1;LEN=1,1,1;MLLD=182.951,244.449,250.536;QD=1.77866;RBI=0.0256545,0.0201199,0.0111676;REFB=2.48073e-06,-3.55699e-06,-2.31573e-06;REVB=-0.00230815,-0.0199306,-0.010927;RO=1578;SAF=0,0,2;SAR=0,0,0;SRF=755;SRR=823;SSEN=0,0,0;SSEP=0,0,0;SSSB=0,0,0.02…	GT:GQ:DP:FDP:RO:FRO:AO:FAO:SAR:SAF:SRF:SRR:FSAR:FSAF:FSRF:FSRR	0/0:99:1580:1578:1578:1578:0,0,2:0,0,0:0,0,0:0,0,2:755:823:0,0,0:0,0,0:755:823
chr11	120644447	rs948028;rs948028;rs948028	A	C,G,T	24.7692	PASS	AO=0,0,0;DP=54;FAO=0,0,0;FDP=54;FR=.;FRO=54;FSAF=0,0,0;FSAR=0,0,0;FSRF=20;FSRR=34;FWDB=0.048986,-0.0337199,-0.00350638;FXX=0;HRUN=3,3,3;LEN=1,1,1;MLLD=70.9875,195.438,259.145;QD=1.83475;RBI=0.123376,0.0632199,0.0381368;REFB=0.00213446,7.08008e-05,3.15962e-05;REVB=0.113234,0.0534764,0.0379752;RO=54;SAF=0,0,0;SAR=0,0,0;SRF=20;SRR=34;SSEN=0,0,0;SSEP=0,0,0;SSSB=4.15397e-08,4.15397e-08,4.15397e-08;STB…	GT:GQ:DP:FDP:RO:FRO:AO:FAO:SAR:SAF:SRF:SRR:FSAR:FSAF:FSRF:FSRR	0/0:24:54:54:54:54:0,0,0:0,0,0:0,0,0:0,0,0:20:34:0,0,0:0,0,0:20:34
chr12	11701488	rs2416791;rs2416791;rs2416791	A	G,C,T	3182.34	PASS	AO=332,0,0;DP=332;FAO=332,0,0;FDP=332;FR=.;FRO=0;FSAF=173,0,0;FSAR=159,0,0;FSRF=0;FSRR=0;FWDB=0.0424451,0.0133693,-0.0016137;FXX=0.00300291;HRUN=4,4,4;LEN=1,1,1;MLLD=75.684,11.5512,200.041;QD=38.3415;RBI=0.0735243,0.0675795,0.00220944;REFB=0,0,0;REVB=0.0600353,0.0662439,-0.00150917;RO=0;SAF=173,0,0;SAR=159,0,0;SRF=0;SRR=0;SSEN=0,0,0;SSEP=0,0,0;SSSB=6.183e-08,0,0;STB=0.5,0.5,0.5;TYPE=snp,snp,snp;V…	GT:GQ:DP:FDP:RO:FRO:AO:FAO:SAR:SAF:SRF:SRR:FSAR:FSAF:FSRF:FSRR	1/1:99:332:332:0:0:332,0,0:332,0,0:159,0,0:173,0,0:0:0:159,0,0:173,0,0:0:0
chr12	17407792	rs1513056;rs1513056;rs1513056	G	A,C,T	3698.05	PASS	AO=385,1,0;DP=386;FAO=385,0,0;FDP=385;FR=.;FRO=0;FSAF=168,0,0;FSAR=217,0,0;FSRF=0;FSRR=0;FWDB=0.0162393,4.82735e-05,0.0370343;FXX=0.00259061;HRUN=1,1,1;LEN=1,1,1;MLLD=100.07,264.474,7.54158;QD=38.4213;RBI=0.0266232,0.00245609,0.0370381;REFB=0,0,0;REVB=0.0210969,0.00245561,0.00053193;RO=0;SAF=168,0,0;SAR=217,1,0;SRF=0;SRR=0;SSEN=0,0,0;SSEP=0,0,0;SSSB=0,0,0;STB=0.5,0.5,0.5;TYPE=snp,snp,snp;VARB=6.3…	GT:GQ:DP:FDP:RO:FRO:AO:FAO:SAR:SAF:SRF:SRR:FSAR:FSAF:FSRF:FSRR	1/1:99:386:385:0:0:385,1,0:385,0,0:217,1,0:168,0,0:0:0:217,0,0:168,0,0:0:0
chr12	47676950	rs214678;rs214678;rs214678	T	A,C,G	300.946	PASS	AO=0,0,0;DP=664;FAO=0,0,0;FDP=664;FR=.;FRO=664;FSAF=0,0,0;FSAR=0,0,0;FSRF=356;FSRR=308;FWDB=-0.00667136,-0.0178178,-0.00268347;FXX=0;HRUN=1,1,1;LEN=1,1,1;MLLD=290.251,159.475,295.246;QD=1.81293;RBI=0.0182669,0.017951,0.00775203;REFB=6.12529e-06,-1.19259e-05,-1.70115e-06;REVB=0.0170051,0.00218195,0.00727275;RO=664;SAF=0,0,0;SAR=0,0,0;SRF=356;SRR=308;SSEN=0,0,0;SSEP=0,0,0;SSSB=-4.36099e-08,-4.36099…	GT:GQ:DP:FDP:RO:FRO:AO:FAO:SAR:SAF:SRF:SRR:FSAR:FSAF:FSRF:FSRR	0/0:99:664:664:664:664:0,0,0:0,0,0:0,0,0:0,0,0:356:308:0,0,0:0,0,0:356:308
chr12	56163734	rs772262;rs772262;rs772262	G	A,C,T	3796.94	PASS	AO=813,6,0;DP=1476;FAO=815,0,0;FDP=1483;FR=.;FRO=668;FSAF=407,0,0;FSAR=408,0,0;FSRF=341;FSRR=327;FWDB=0.000328249,0.00013405,-0.0166975;FXX=0.0100133;HRUN=1,1,1;LEN=1,1,1;MLLD=395.759,303.369,125.383;QD=10.2412;RBI=0.00589987,0.00111161,0.0185067;REFB=0.00661286,0.00778861,-0.018741;REVB=0.00589073,-0.0011035,0.0079807;RO=657;SAF=407,1,0;SAR=406,5,0;SRF=336;SRR=321;SSEN=0,0,0;SSEP=0,0,0;SSSB=-0.0…	GT:GQ:DP:FDP:RO:FRO:AO:FAO:SAR:SAF:SRF:SRR:FSAR:FSAF:FSRF:FSRR	0/1:99:1476:1483:657:668:813,6,0:815,0,0:406,5,0:407,1,0:336:321:408,0,0:407,0,0:341:327
chr12	109277720	rs2070586;rs2070586;rs2070586	G	A,C,T	27.5434	PASS	AO=0,0,0;DP=60;FAO=0,0,0;FDP=60;FR=.;FRO=60;FSAF=0,0,0;FSAR=0,0,0;FSRF=23;FSRR=37;FWDB=-0.000473265,0.018421,0.0217641;FXX=0;HRUN=3,3,3;LEN=1,1,1;MLLD=276.496,74.672,78.5638;QD=1.83623;RBI=0.0433594,0.0741915,0.0237682;REFB=-0.000108257,0.000937313,0.000119142;REVB=-0.0433568,0.0718682,-0.00955265;RO=60;SAF=0,0,0;SAR=0,0,0;SRF=23;SRR=37;SSEN=0,0,0;SSEP=0,0,0;SSSB=-6.81822e-08,-6.81822e-08,-6.8182…	GT:GQ:DP:FDP:RO:FRO:AO:FAO:SAR:SAF:SRF:SRR:FSAR:FSAF:FSRF:FSRR	0/0:27:60:60:60:60:0,0,0:0,0,0:0,0,0:0,0,0:23:37:0,0,0:0,0,0:23:37
chr12	112211833	rs2238151;rs2238151;rs2238151	T	C,A,G	7321.26	PASS	AO=762,0,0;DP=762;FAO=762,0,0;FDP=762;FR=.;FRO=0;FSAF=308,0,0;FSAR=454,0,0;FSRF=0;FSRR=0;FWDB=0.00030319,0.014178,0.00830364;FXX=0.0013106;HRUN=1,1,1;LEN=1,1,1;MLLD=381.627,35.9875,60.8064;QD=38.4318;RBI=0.00169622,0.029513,0.0130418;REFB=0,0,0;REVB=-0.00166891,-0.0258844,-0.0100567;RO=0;SAF=308,0,0;SAR=454,0,0;SRF=0;SRR=0;SSEN=0,0,0;SSEP=0,0,0;SSSB=-4.88405e-08,0,0;STB=0.5,0.5,0.5;TYPE=snp,snp,s…	GT:GQ:DP:FDP:RO:FRO:AO:FAO:SAR:SAF:SRF:SRR:FSAR:FSAF:FSRF:FSRR	1/1:99:762:762:0:0:762,0,0:762,0,0:454,0,0:308,0,0:0:0:454,0,0:308,0,0:0:0
chr12	112241766	rs671;rs671;rs671	G	A,C,T	85.5176	PASS	AO=0,0,0;DP=187;FAO=0,0,0;FDP=188;FR=.;FRO=188;FSAF=0,0,0;FSAR=0,0,0;FSRF=96;FSRR=92;FWDB=0.00263183,-0.0170012,0.00616689;FXX=0;HRUN=1,1,1;LEN=1,1,1;MLLD=232.365,128.519,242.865;QD=1.81952;RBI=0.00755669,0.0179582,0.0116846;REFB=3.47818e-06,-2.79468e-05,1.49334e-05;REVB=0.00708357,0.00578406,0.00992473;RO=187;SAF=0,0,0;SAR=0,0,0;SRF=96;SRR=91;SSEN=0,0,0;SSEP=0,0,0;SSSB=-3.18745e-08,-3.18745e-08,…	GT:GQ:DP:FDP:RO:FRO:AO:FAO:SAR:SAF:SRF:SRR:FSAR:FSAF:FSRF:FSRR	0/0:85:187:188:187:188:0,0,0:0,0,0:0,0,0:0,0,0:96:91:0,0,0:0,0,0:96:92
chr12	118889488	rs1503767;rs1503767;rs1503767	T	G,A,C	51.83	PASS	AO=10,0,0;DP=20;FAO=10,0,0;FDP=20;FR=.;FRO=10;FSAF=5,0,0;FSAR=5,0,0;FSRF=6;FSRR=4;FWDB=0.000238633,-0.0128591,0.00269608;FXX=0;HRUN=1,1,1;LEN=1,1,1;MLLD=357.503,144.845,272.493;QD=10.3668;RBI=0.0142555,0.0200561,0.00723949;REFB=-0.00410395,-0.0387929,-0.000634349;REVB=-0.0142535,0.0153912,-0.00671873;RO=10;SAF=5,0,0;SAR=5,0,0;SRF=6;SRR=4;SSEN=0,0,0;SSEP=0,0,0;SSSB=-0.0858363,0,0;STB=0.549901,0.5,…	GT:GQ:DP:FDP:RO:FRO:AO:FAO:SAR:SAF:SRF:SRR:FSAR:FSAF:FSRF:FSRR	0/1:48:20:20:10:10:10,0,0:10,0,0:5,0,0:5,0,0:6:4:5,0,0:5,0,0:6:4
chr13	27624356	rs9319336;rs9319336;rs9319336	T	C,A,G	99.65	PASS	AO=27,0,0;DP=65;FAO=27,0,0;FDP=65;FR=.;FRO=38;FSAF=14,0,0;FSAR=13,0,0;FSRF=20;FSRR=18;FWDB=0.00596701,-0.0318165,-0.0327497;FXX=0;HRUN=4,4,4;LEN=1,1,1;MLLD=376.754,248.947,246.689;QD=6.13248;RBI=0.0120809,0.0329466,0.0341263;REFB=-0.0099103,-0.00607592,-0.00596171;REVB=-0.0105045,-0.00855489,-0.00959483;RO=38;SAF=14,0,0;SAR=13,0,0;SRF=20;SRR=18;SSEN=0,0,0;SSEP=0,0,0;SSSB=-0.0080169,-3.53312e-08,-…	GT:GQ:DP:FDP:RO:FRO:AO:FAO:SAR:SAF:SRF:SRR:FSAR:FSAF:FSRF:FSRR	0/1:99:65:65:38:38:27,0,0:27,0,0:13,0,0:14,0,0:20:18:13,0,0:14,0,0:20:18
chr13	34847737	rs7997709;rs7997709;rs7997709	C	T,A,G	63.99	PASS	AO=16,0,0;DP=38;FAO=16,0,0;FDP=38;FR=.;FRO=22;FSAF=4,0,0;FSAR=12,0,0;FSRF=6;FSRR=16;FWDB=0.00259262,-0.0024844,0.00976066;FXX=0;HRUN=1,1,1;LEN=1,1,1;MLLD=300.341,72.9856,247.411;QD=6.73607;RBI=0.00906165,0.0334546,0.0141307;REFB=-0.0103048,-0.013867,-0.0105135;REVB=-0.00868284,-0.0333623,-0.0102179;RO=22;SAF=4,0,0;SAR=12,0,0;SRF=6;SRR=16;SSEN=0,0,0;SSEP=0,0,0;SSSB=-0.0297311,0,0;STB=0.517219,0.5,…	GT:GQ:DP:FDP:RO:FRO:AO:FAO:SAR:SAF:SRF:SRR:FSAR:FSAF:FSRF:FSRR	0/1:63:38:38:22:22:16,0,0:16,0,0:12,0,0:4,0,0:6:16:12,0,0:4,0,0:6:16
chr13	41715282	rs1572018;rs1572018;rs1572018	T	C,A,G	29.49	PASS	AO=5,0,0;DP=10;FAO=5,0,0;FDP=10;FR=.;FRO=5;FSAF=1,0,0;FSAR=4,0,0;FSRF=2;FSRR=3;FWDB=0.0513802,0.0635297,0.0561229;FXX=0;HRUN=2,2,2;LEN=1,1,1;MLLD=179.008,40.2931,104.876;QD=11.7975;RBI=0.0516285,0.0640921,0.0562084;REFB=-0.0398367,-0.0347702,-0.0251831;REVB=0.0050572,-0.00847208,-0.00309912;RO=5;SAF=1,0,0;SAR=4,0,0;SRF=2;SRR=3;SSEN=0,0,0;SSEP=0,0,0;SSSB=-0.20967,0,0;STB=0.630995,0.5,0.5;TYPE=snp,…	GT:GQ:DP:FDP:RO:FRO:AO:FAO:SAR:SAF:SRF:SRR:FSAR:FSAF:FSRF:FSRR	0/1:26:10:10:5:5:5,0,0:5,0,0:4,0,0:1,0,0:2:3:4,0,0:1,0,0:2:3
chr13	42579985	rs2166624;rs2166624;rs2166624	G	A,C,T	38.2009	NOCALL	AO=5,0,0;DP=5;FAO=5,0,0;FDP=5;FR=.,MINCOV<6;FRO=0;FSAF=2,0,0;FSAR=3,0,0;FSRF=0;FSRR=0;FWDB=-0.0493372,0.00584026,-0.00705781;FXX=0;HRUN=1,1,1;LEN=1,1,1;MLLD=211.17,105.514,112.789;QD=30.5607;RBI=0.0536563,0.0135756,0.0116414;REFB=0,0,0;REVB=0.021091,0.0122552,0.00925792;RO=0;SAF=2,0,0;SAR=3,0,0;SRF=0;SRR=0;SSEN=0,0,0;SSEP=0,0,0;SSSB=0,0,0;STB=0.5,0.5,0.5;TYPE=snp,snp,snp;VARB=-0.00163842,0,0;HS;O…	GT:GQ:DP:FDP:RO:FRO:AO:FAO:SAR:SAF:SRF:SRR:FSAR:FSAF:FSRF:FSRR	./.:38:5:5:0:0:5,0,0:5,0,0:3,0,0:2,0,0:0:0:3,0,0:2,0,0:0:0
chr13	49070512	rs7326934;rs7326934;rs7326934	G	A,C,T	4.47203	NOCALL	AO=0,0,0;DP=9;FAO=0,0,0;FDP=9;FR=.,QualityScore<10;FRO=9;FSAF=0,0,0;FSAR=0,0,0;FSRF=1;FSRR=8;FWDB=-0.000435222,-0.00376649,0.000236784;FXX=0;HRUN=1,1,1;LEN=1,1,1;MLLD=128.834,118.577,118.685;QD=1.98757;RBI=0.0499302,0.0166132,0.0531676;REFB=-0.00181515,-0.000854495,-0.00181835;REVB=-0.0499283,-0.0161806,-0.0531671;RO=9;SAF=0,0,0;SAR=0,0,0;SRF=1;SRR=8;SSEN=0,0,0;SSEP=0,0,0;SSSB=0,0,0;STB=0.5,0.5,0…	GT:GQ:DP:FDP:RO:FRO:AO:FAO:SAR:SAF:SRF:SRR:FSAR:FSAF:FSRF:FSRR	./.:4:9:9:9:9:0,0,0:0,0,0:0,0,0:0,0,0:1:8:0,0,0:0,0,0:1:8
chr13	75993887	rs9530435;rs9530435;rs9530435	T	C,A,G	30646.8	PASS	AO=3183,1,0;DP=3185;FAO=3186,0,0;FDP=3186;FR=.;FRO=0;FSAF=1531,0,0;FSAR=1655,0,0;FSRF=0;FSRR=0;FWDB=0.02256,0.0177853,-0.0171714;FXX=0.00125391;HRUN=1,1,1;LEN=1,1,1;MLLD=246.78,150.3,41.5101;QD=38.4768;RBI=0.0230397,0.0191159,0.0176498;REFB=0,0,0;REVB=-0.0046772,-0.00700724,-0.00408161;RO=1;SAF=1530,1,0;SAR=1653,0,0;SRF=0;SRR=1;SSEN=0,0,0;SSEP=0,0,0;SSSB=0.000289143,0.655967,0;STB=0.5,0.5,0.5;TYP…	GT:GQ:DP:FDP:RO:FRO:AO:FAO:SAR:SAF:SRF:SRR:FSAR:FSAF:FSRF:FSRR	1/1:99:3185:3186:1:0:3183,1,0:3186,0,0:1653,0,0:1530,1,0:0:1:1655,0,0:1531,0,0:0:0
chr13	111827167	rs9522149;rs9522149;rs9522149	T	A,C,G	179.645	PASS	AO=0,0,0;DP=396;FAO=0,0,0;FDP=396;FR=.;FRO=396;FSAF=0,0,0;FSAR=0,0,0;FSRF=212;FSRR=184;FWDB=-0.00889607,-0.00736355,-0.0131678;FXX=0;HRUN=1,1,1;LEN=1,1,1;MLLD=187.402,173.436,200.631;QD=1.81459;RBI=0.0118522,0.00792792,0.0134079;REFB=1.88407e-06,-4.90179e-06,-6.28039e-06;REVB=0.00783159,0.00293769,0.0025264;RO=396;SAF=0,0,0;SAR=0,0,0;SRF=212;SRR=184;SSEN=0,0,0;SSEP=0,0,0;SSSB=6.01216e-08,6.01216e…	GT:GQ:DP:FDP:RO:FRO:AO:FAO:SAR:SAF:SRF:SRR:FSAR:FSAF:FSRF:FSRR	0/0:99:396:396:396:396:0,0,0:0,0,0:0,0,0:0,0,0:212:184:0,0,0:0,0,0:212:184
chr14	20818131	rs1760921;rs1760921;rs1760921	T	A,C,G	82.2917	PASS	AO=0,0,0;DP=181;FAO=0,0,0;FDP=181;FR=.;FRO=181;FSAF=0,0,0;FSAR=0,0,0;FSRF=143;FSRR=38;FWDB=0.0138818,-0.0300829,-0.0188567;FXX=0;HRUN=2,2,2;LEN=1,1,1;MLLD=78.5878,193.367,131.867;QD=1.8186;RBI=0.0223777,0.0396887,0.0436647;REFB=0.000116605,-6.64503e-05,-0.000123948;REVB=0.0175515,-0.0258885,-0.0393831;RO=181;SAF=0,0,0;SAR=0,0,0;SRF=143;SRR=38;SSEN=0,0,0;SSEP=0,0,0;SSSB=-5.10825e-08,-5.10825e-08,-…	GT:GQ:DP:FDP:RO:FRO:AO:FAO:SAR:SAF:SRF:SRR:FSAR:FSAF:FSRF:FSRR	0/0:82:181:181:181:181:0,0,0:0,0,0:0,0,0:0,0,0:143:38:0,0,0:0,0,0:143:38
chr14	52607967	rs2357442;rs2357442;rs2357442	A	C,G,T	6.65911	NOCALL	AO=0,0,0;DP=14;FAO=0,0,0;FDP=14;FR=.,QualityScore<10;FRO=14;FSAF=0,0,0;FSAR=0,0,0;FSRF=6;FSRR=8;FWDB=-0.00694022,0.00443764,0.0508855;FXX=0;HRUN=3,3,3;LEN=1,1,1;MLLD=185.406,169.56,72.6693;QD=1.9026;RBI=0.0451295,0.0362045,0.0859197;REFB=-0.000873637,-0.000550564,-0.00074478;REVB=-0.0445926,-0.0359315,-0.0692305;RO=14;SAF=0,0,0;SAR=0,0,0;SRF=6;SRR=8;SSEN=0,0,0;SSEP=0,0,0;SSSB=-4.25252e-08,-4.2525…	GT:GQ:DP:FDP:RO:FRO:AO:FAO:SAR:SAF:SRF:SRR:FSAR:FSAF:FSRF:FSRR	./.:6:14:14:14:14:0,0,0:0,0,0:0,0,0:0,0,0:6:8:0,0,0:0,0,0:6:8
chr14	58238687	rs1950993;rs1950993;rs1950993	G	A,C,T	10.2803	NOCALL	AO=0,0,2;DP=3;FAO=0,0,2;FDP=3;FR=.,MINCOV<6;FRO=1;FSAF=0,0,0;FSAR=0,0,2;FSRF=1;FSRR=0;FWDB=-0.0168869,-0.00970109,-0.00932488;FXX=0;HRUN=2,2,2;LEN=1,1,1;MLLD=106.249,197.039,85.6956;QD=13.7071;RBI=0.0436503,0.024898,0.0520661;REFB=-0.00687828,-0.000498628,-0.00382618;REVB=-0.0402515,-0.0229303,-0.0512242;RO=1;SAF=0,0,0;SAR=0,0,2;SRF=1;SRR=0;SSEN=0,0,0;SSEP=0,0,0;SSSB=0,0,-0.697199;STB=0.5,0.5,0.9…	GT:GQ:DP:FDP:RO:FRO:AO:FAO:SAR:SAF:SRF:SRR:FSAR:FSAF:FSRF:FSRR	./.:10:3:3:1:1:0,0,2:0,0,2:0,0,2:0,0,0:1:0:0,0,2:0,0,0:1:0
chr14	67886781	rs8021730;rs8021730;rs8021730	G	T,A,C	135.44	PASS	AO=37,0,0;DP=88;FAO=37,0,0;FDP=88;FR=.;FRO=51;FSAF=26,0,0;FSAR=11,0,0;FSRF=26;FSRR=25;FWDB=0.0245927,0.009635,0.00563553;FXX=0;HRUN=2,2,2;LEN=1,1,1;MLLD=82.2394,254.906,88.0396;QD=6.15648;RBI=0.0248845,0.0202096,0.0125546;REFB=0.0181987,0.000141512,0.00314085;REVB=-0.00379996,0.0177649,0.0112187;RO=51;SAF=26,0,0;SAR=11,0,0;SRF=26;SRR=25;SSEN=0,0,0;SSEP=0,0,0;SSSB=0.212538,0,0;STB=0.620622,0.5,0.5…	GT:GQ:DP:FDP:RO:FRO:AO:FAO:SAR:SAF:SRF:SRR:FSAR:FSAF:FSRF:FSRR	0/1:99:88:88:51:51:37,0,0:37,0,0:11,0,0:26,0,0:26:25:11,0,0:26,0,0:26:25
chr14	83472868	rs946918;rs946918;rs946918	G	A,C,T	24.8241	NOCALL	AO=0,0,4;DP=5;FAO=0,0,4;FDP=5;FR=.,MINCOV<6;FRO=1;FSAF=0,0,2;FSAR=0,0,2;FSRF=0;FSRR=1;FWDB=0.0268337,0.0190828,0.0326828;FXX=0;HRUN=1,1,1;LEN=1,1,1;MLLD=170.83,309.961,373.726;QD=19.8593;RBI=0.0349126,0.0191085,0.0328424;REFB=-0.0789899,-0.0351261,-0.0274847;REVB=-0.0223347,-0.000990281,0.00323397;RO=1;SAF=0,0,2;SAR=0,0,2;SRF=0;SRR=1;SSEN=0,0,0;SSEP=0,0,0;SSSB=0,0,0.166656;STB=0.5,0.5,0.599516;TY…	GT:GQ:DP:FDP:RO:FRO:AO:FAO:SAR:SAF:SRF:SRR:FSAR:FSAF:FSRF:FSRR	./.:24:5:5:1:1:0,0,4:0,0,4:0,0,2:0,0,2:0:1:0,0,2:0,0,2:0:1
chr14	99375321	rs200354;rs200354;rs200354	G	T,A,C	735.98	PASS	AO=77,0,0;DP=77;FAO=77,0,0;FDP=77;FR=.;FRO=0;FSAF=34,0,0;FSAR=43,0,0;FSRF=0;FSRR=0;FWDB=0.0253731,-0.0774798,-0.0714235;FXX=0;HRUN=3,3,3;LEN=1,1,1;MLLD=72.1128,237.344,117.606;QD=38.2329;RBI=0.0254903,0.0789124,0.0737552;REFB=0,0,0;REVB=0.00244204,-0.0149679,-0.0183988;RO=0;SAF=34,0,0;SAR=43,0,0;SRF=0;SRR=0;SSEN=0,0,0;SSEP=0,0,0;SSSB=7.11157e-08,0,0;STB=0.5,0.5,0.5;TYPE=snp,snp,snp;VARB=0.0002467…	GT:GQ:DP:FDP:RO:FRO:AO:FAO:SAR:SAF:SRF:SRR:FSAR:FSAF:FSRF:FSRR	1/1:35:77:77:0:0:77,0,0:77,0,0:43,0,0:34,0,0:0:0:43,0,0:34,0,0:0:0
chr14	105679055	rs3784230;rs3784230;rs3784230	A	C,G,T	4.61622	NOCALL	AO=0,0,0;DP=4;FAO=0,0,0;FDP=4;FR=.,QualityScore<10,MINCOV<6;FRO=4;FSAF=0,0,0;FSAR=0,0,0;FSRF=1;FSRR=3;FWDB=0.0328952,-0.0417662,-0.0161965;FXX=0;HRUN=1,1,1;LEN=1,1,1;MLLD=267.018,87.5165,291.756;QD=4.61622;RBI=0.0331203,0.0422298,0.0215757;REFB=0.000454693,-0.00477874,-0.00044101;REVB=0.00385542,0.00623993,-0.0142543;RO=4;SAF=0,0,0;SAR=0,0,0;SRF=1;SRR=3;SSEN=0,0,0;SSEP=0,0,0;SSSB=3.85074e-08,3.85…	GT:GQ:DP:FDP:RO:FRO:AO:FAO:SAR:SAF:SRF:SRR:FSAR:FSAF:FSRF:FSRR	./.:4:4:4:4:4:0,0,0:0,0,0:0,0,0:0,0,0:1:3:0,0,0:0,0,0:1:3
chr15	28197037	rs1800414;rs1800414;rs1800414	T	C,A,G	1181.74	PASS	AO=124,0,0;DP=124;FAO=124,0,0;FDP=124;FR=.;FRO=0;FSAF=57,0,0;FSAR=67,0,0;FSRF=0;FSRR=0;FWDB=0.0121196,0.00594151,0.00402141;FXX=0;HRUN=1,1,1;LEN=1,1,1;MLLD=130.886,140.51,133.972;QD=38.1207;RBI=0.0449175,0.0321611,0.0280014;REFB=0,0,0;REVB=0.0432515,0.0316075,0.0277111;RO=0;SAF=57,0,0;SAR=67,0,0;SRF=0;SRR=0;SSEN=0,0,0;SSEP=0,0,0;SSSB=0,0,0;STB=0.5,0.5,0.5;TYPE=snp,snp,snp;VARB=0.000167544,0,0;HS;…	GT:GQ:DP:FDP:RO:FRO:AO:FAO:SAR:SAF:SRF:SRR:FSAR:FSAF:FSRF:FSRR	1/1:56:124:124:0:0:124,0,0:124,0,0:67,0,0:57,0,0:0:0:67,0,0:57,0,0:0:0
chr15	28365618	rs12913832;rs12913832;rs12913832	A	C,G,T	11.1861	PASS	AO=0,0,0;DP=24;FAO=0,0,0;FDP=24;FR=.;FRO=24;FSAF=0,0,0;FSAR=0,0,0;FSRF=11;FSRR=13;FWDB=-0.00609087,-0.0162905,0.00420651;FXX=0;HRUN=3,3,3;LEN=1,1,1;MLLD=82.8389,79.2756,65.9566;QD=1.86434;RBI=0.00637526,0.0205129,0.0344692;REFB=-0.000204749,-0.000101911,0.00100235;REVB=-0.00188289,0.0124659,0.0342115;RO=24;SAF=0,0,0;SAR=0,0,0;SRF=11;SRR=13;SSEN=0,0,0;SSEP=0,0,0;SSSB=-3.72698e-08,-3.72698e-08,-3.7…	GT:GQ:DP:FDP:RO:FRO:AO:FAO:SAR:SAF:SRF:SRR:FSAR:FSAF:FSRF:FSRR	0/0:11:24:24:24:24:0,0,0:0,0,0:0,0,0:0,0,0:11:13:0,0,0:0,0,0:11:13
chr15	45152371	rs735480;rs735480;rs735480	T	C,A,G	901.39	PASS	AO=187,0,0;DP=333;FAO=187,0,0;FDP=333;FR=.;FRO=146;FSAF=85,0,0;FSAR=102,0,0;FSRF=72;FSRR=74;FWDB=0.0183018,0.0132046,-0.0109195;FXX=0.00299392;HRUN=1,1,1;LEN=1,1,1;MLLD=284.745,180.721,196.983;QD=10.8275;RBI=0.0183636,0.0134635,0.025849;REFB=-0.0203685,-0.0226305,-0.00385696;REVB=0.00150497,0.0026277,-0.0234294;RO=146;SAF=85,0,0;SAR=102,0,0;SRF=72;SRR=74;SSEN=0,0,0;SSEP=0,0,0;SSSB=-0.0313481,0,0;…	GT:GQ:DP:FDP:RO:FRO:AO:FAO:SAR:SAF:SRF:SRR:FSAR:FSAF:FSRF:FSRR	0/1:99:333:333:146:146:187,0,0:187,0,0:102,0,0:85,0,0:72:74:102,0,0:85,0,0:72:74
chr15	48426484	rs1426654;rs1426654;rs1426654	A	G,C,T	405.81	PASS	AO=43,2,0;DP=45;FAO=43,2,0;FDP=43;FR=.;FRO=0;FSAF=19,0,0;FSAR=24,2,0;FSRF=0;FSRR=0;FWDB=0.017155,0.00303215,-0.0234136;FXX=0.0444346;HRUN=1,1,1;LEN=1,1,1;MLLD=234.636,67.7497,4.13104;QD=37.7496;RBI=0.0388163,0.0215305,0.0300293;REFB=0,0,0;REVB=-0.0348197,-0.0213159,-0.0188032;RO=0;SAF=19,0,0;SAR=24,2,0;SRF=0;SRR=0;SSEN=0,0,0;SSEP=0,0,0;SSSB=0,0,0;STB=0.5,0.5,0.5;TYPE=snp,snp,snp;VARB=-0.000199748…	GT:GQ:DP:FDP:RO:FRO:AO:FAO:SAR:SAF:SRF:SRR:FSAR:FSAF:FSRF:FSRR	1/1:19:45:43:0:0:43,2,0:43,2,0:24,2,0:19,0,0:0:0:24,2,0:19,0,0:0:0
chr15	74734500	rs2899826;rs2899826;rs2899826	A	C,G,T	4.66844	NOCALL	AO=0,0,0;DP=3;FAO=0,0,0;FDP=3;FR=.,QualityScore<10,MINCOV<6;FRO=3;FSAF=0,0,0;FSAR=0,0,0;FSRF=1;FSRR=2;FWDB=-0.00306107,0.00795738,0.00824497;FXX=0;HRUN=2,2,2;LEN=1,1,1;MLLD=54.7465,85.8006,282.059;QD=6.22458;RBI=0.0630899,0.0181166,0.0114012;REFB=-0.0106418,0.00389997,1.41913e-05;REVB=-0.0630156,0.0162755,-0.00787454;RO=3;SAF=0,0,0;SAR=0,0,0;SRF=1;SRR=2;SSEN=0,0,0;SSEP=0,0,0;SSSB=0,0,0;STB=0.5,0.…	GT:GQ:DP:FDP:RO:FRO:AO:FAO:SAR:SAF:SRF:SRR:FSAR:FSAF:FSRF:FSRR	./.:4:3:3:3:3:0,0,0:0,0,0:0,0,0:0,0,0:1:2:0,0,0:0,0,0:1:2
chr15	92105708	rs8035124;rs8035124;rs8035124	A	C,G,T	14.26	PASS	AO=4,0,0;DP=16;FAO=4,0,0;FDP=16;FR=.;FRO=12;FSAF=2,0,0;FSAR=2,0,0;FSRF=9;FSRR=3;FWDB=0.0102485,0.0564018,0.00647605;FXX=0;HRUN=2,2,2;LEN=1,1,1;MLLD=376.447,59.7279,345.338;QD=3.56423;RBI=0.0103898,0.0742675,0.00812472;REFB=-0.00211581,0.00263333,-0.00320447;REVB=-0.00170748,-0.0483165,-0.00490632;RO=12;SAF=2,0,0;SAR=2,0,0;SRF=9;SRR=3;SSEN=0,0,0;SSEP=0,0,0;SSSB=-0.285016,0,0;STB=0.686694,0.5,0.5;T…	GT:GQ:DP:FDP:RO:FRO:AO:FAO:SAR:SAF:SRF:SRR:FSAR:FSAF:FSRF:FSRR	0/1:14:16:16:12:12:4,0,0:4,0,0:2,0,0:2,0,0:9:3:2,0,0:2,0,0:9:3
chr16	740466	rs4984913;rs4984913;rs4984913	A	G,C,T	14060.6	PASS	AO=1470,0,0;DP=1474;FAO=1470,0,0;FDP=1470;FR=.;FRO=0;FSAF=752,0,0;FSAR=718,0,0;FSRF=0;FSRR=0;FWDB=0.0143386,0.0130757,0.0113589;FXX=0.00271369;HRUN=3,3,3;LEN=1,1,1;MLLD=335.025,225.517,224.313;QD=38.2602;RBI=0.0149692,0.0130796,0.0115647;REFB=0,0,0;REVB=0.00429875,-0.000319779,0.00217208;RO=4;SAF=752,0,0;SAR=718,0,0;SRF=1;SRR=3;SSEN=0,0,0;SSEP=0,0,0;SSSB=0.0013577,3.85074e-08,3.85074e-08;STB=0.5,…	GT:GQ:DP:FDP:RO:FRO:AO:FAO:SAR:SAF:SRF:SRR:FSAR:FSAF:FSRF:FSRR	1/1:99:1474:1470:4:0:1470,0,0:1470,0,0:718,0,0:752,0,0:1:3:718,0,0:752,0,0:0:0
chr16	10975311	rs4781011;rs4781011;rs4781011	T	A,C,G	7.60254	NOCALL	AO=0,0,0;DP=16;FAO=0,0,0;FDP=16;FR=.,QualityScore<10;FRO=16;FSAF=0,0,0;FSAR=0,0,0;FSRF=12;FSRR=4;FWDB=-0.0156032,-0.0342643,-0.0186255;FXX=0;HRUN=2,2,2;LEN=1,1,1;MLLD=295.337,77.5506,344.304;QD=1.90063;RBI=0.0479919,0.0409839,0.0236751;REFB=-0.000461374,-0.000405253,-0.000199167;REVB=-0.0453846,0.0224865,-0.0146151;RO=16;SAF=0,0,0;SAR=0,0,0;SRF=12;SRR=4;SSEN=0,0,0;SSEP=0,0,0;SSSB=0,0,0;STB=0.5,0.…	GT:GQ:DP:FDP:RO:FRO:AO:FAO:SAR:SAF:SRF:SRR:FSAR:FSAF:FSRF:FSRR	./.:7:16:16:16:16:0,0,0:0,0,0:0,0,0:0,0,0:12:4:0,0,0:0,0,0:12:4
chr16	65406708	rs818386;rs818386;rs818386	T	A,C,G	332.999	PASS	AO=0,1,0;DP=750;FAO=0,0,0;FDP=749;FR=.;FRO=749;FSAF=0,0,0;FSAR=0,0,0;FSRF=352;FSRR=397;FWDB=-0.00773561,-0.0310709,-0.0387505;FXX=0.00133332;HRUN=1,1,1;LEN=1,1,1;MLLD=304.913,91.6468,91.5;QD=1.77836;RBI=0.0248972,0.0315721,0.0588895;REFB=8.27139e-06,-3.40595e-05,-7.67258e-05;REVB=0.0236649,-0.00560319,-0.0443439;RO=749;SAF=0,0,0;SAR=0,1,0;SRF=352;SRR=397;SSEN=0,0,0;SSEP=0,0,0;SSSB=3.433e-08,-0.02…	GT:GQ:DP:FDP:RO:FRO:AO:FAO:SAR:SAF:SRF:SRR:FSAR:FSAF:FSRF:FSRR	0/0:99:750:749:749:749:0,1,0:0,0,0:0,1,0:0,0,0:352:397:0,0,0:0,0,0:352:397
chr16	85183682	rs2966849;rs2966849;rs2966849	A	G,C,T	31.62	PASS	AO=7,0,0;DP=17;FAO=7,0,0;FDP=17;FR=.;FRO=10;FSAF=1,0,0;FSAR=6,0,0;FSRF=2;FSRR=8;FWDB=0.00512701,0.000788648,-0.00511913;FXX=0;HRUN=1,1,1;LEN=1,1,1;MLLD=119.706,86.9685,333.722;QD=7.44108;RBI=0.0246085,0.00853932,0.0221291;REFB=0.00480015,-0.00859352,-0.00223427;REVB=-0.0240685,-0.00850283,-0.0215288;RO=10;SAF=1,0,0;SAR=6,0,0;SRF=2;SRR=8;SSEN=0,0,0;SSEP=0,0,0;SSSB=-0.101245,0,0;STB=0.562306,0.5,0.…	GT:GQ:DP:FDP:RO:FRO:AO:FAO:SAR:SAF:SRF:SRR:FSAR:FSAF:FSRF:FSRR	0/1:31:17:17:10:10:7,0,0:7,0,0:6,0,0:1,0,0:2:8:6,0,0:1,0,0:2:8
chr16	89730827	rs459920;rs459920;rs459920	T	A,C,G	517.633	PASS	AO=0,2,0;DP=1174;FAO=0,0,0;FDP=1173;FR=.;FRO=1173;FSAF=0,0,0;FSAR=0,0,0;FSRF=577;FSRR=596;FWDB=-0.0210904,-0.0192375,-0.014346;FXX=0.00170211;HRUN=1,1,1;LEN=1,1,1;MLLD=86.051,137.376,262.669;QD=1.76516;RBI=0.0211363,0.0195311,0.0147546;REFB=-5.36309e-06,-1.12143e-05,-4.22883e-06;REVB=0.00139218,0.00337411,-0.00344822;RO=1172;SAF=0,1,0;SAR=0,1,0;SRF=578;SRR=594;SSEN=0,0,0;SSEP=0,0,0;SSSB=0,0.00048…	GT:GQ:DP:FDP:RO:FRO:AO:FAO:SAR:SAF:SRF:SRR:FSAR:FSAF:FSRF:FSRR	0/0:99:1174:1173:1172:1173:0,2,0:0,0,0:0,1,0:0,1,0:578:594:0,0,0:0,0,0:577:596
chr17	1401613	rs1879488;rs1879488;rs1879488	A	C,G,T	10282.7	PASS	AO=1062,0,1;DP=1063;FAO=1070,0,0;FDP=1070;FR=.;FRO=0;FSAF=411,0,0;FSAR=659,0,0;FSRF=0;FSRR=0;FWDB=-0.00598721,-0.0132191,-0.0627161;FXX=0.00186565;HRUN=1,1,1;LEN=1,1,1;MLLD=392.524,68.5452,75.8869;QD=38.44;RBI=0.00912303,0.0139358,0.0646295;REFB=0,0,0;REVB=0.00688353,0.00441155,-0.0156098;RO=0;SAF=403,0,0;SAR=659,0,1;SRF=0;SRR=0;SSEN=0,0,0;SSEP=0,0,0;SSSB=0,0,0;STB=0.5,0.5,0.5;TYPE=snp,snp,snp;VA…	GT:GQ:DP:FDP:RO:FRO:AO:FAO:SAR:SAF:SRF:SRR:FSAR:FSAF:FSRF:FSRR	1/1:99:1063:1070:0:0:1062,0,1:1070,0,0:659,0,1:403,0,0:0:0:659,0,0:411,0,0:0:0
chr17	40658533	rs4411548;rs4411548;rs4411548	C	A,G,T	11.6548	PASS	AO=0,0,0;DP=25;FAO=0,0,0;FDP=25;FR=.;FRO=25;FSAF=0,0,0;FSAR=0,0,0;FSRF=12;FSRR=13;FWDB=-0.0338811,-0.0313011,-0.0312431;FXX=0;HRUN=1,1,1;LEN=1,1,1;MLLD=166.151,152.911,266.814;QD=1.86477;RBI=0.0391778,0.0381025,0.044023;REFB=-0.000287915,-0.000996143,-0.00064017;REVB=0.0196715,-0.0217266,-0.0310144;RO=25;SAF=0,0,0;SAR=0,0,0;SRF=12;SRR=13;SSEN=0,0,0;SSEP=0,0,0;SSSB=0,0,0;STB=0.5,0.5,0.5;TYPE=snp,s…	GT:GQ:DP:FDP:RO:FRO:AO:FAO:SAR:SAF:SRF:SRR:FSAR:FSAF:FSRF:FSRR	0/0:11:25:25:25:25:0,0,0:0,0,0:0,0,0:0,0,0:12:13:0,0,0:0,0,0:12:13
chr17	41056245	rs2593595;rs2593595;rs2593595	A	C,G,T	101.278	PASS	AO=0,0,0;DP=223;FAO=0,0,0;FDP=223;FR=.;FRO=223;FSAF=0,0,0;FSAR=0,0,0;FSRF=96;FSRR=127;FWDB=0.0294663,0.0437008,-0.00571309;FXX=0;HRUN=1,1,1;LEN=1,1,1;MLLD=93.4907,100.476,294.018;QD=1.81664;RBI=0.0435914,0.0465941,0.00581997;REFB=-7.97783e-06,7.25159e-05,-9.51731e-07;REVB=-0.0321239,-0.0161635,0.00111024;RO=223;SAF=0,0,0;SAR=0,0,0;SRF=96;SRR=127;SSEN=0,0,0;SSEP=0,0,0;SSSB=0,0,0;STB=0.5,0.5,0.5;TY…	GT:GQ:DP:FDP:RO:FRO:AO:FAO:SAR:SAF:SRF:SRR:FSAR:FSAF:FSRF:FSRR	0/0:99:223:223:223:223:0,0,0:0,0,0:0,0,0:0,0,0:96:127:0,0,0:0,0,0:96:127
chr17	48726132	rs17642714;rs17642714;rs17642714	A	C,G,T	1009.98	PASS	AO=0,5,0;DP=2307;FAO=0,0,0;FDP=2306;FR=.;FRO=2306;FSAF=0,0,0;FSAR=0,0,0;FSRF=1184;FSRR=1122;FWDB=0.0162182,0.0200489,-0.0196217;FXX=0.00216356;HRUN=1,1,1;LEN=1,1,1;MLLD=213.374,226.506,220.636;QD=1.75192;RBI=0.0247523,0.0291549,0.0278176;REFB=-5.07572e-06,-6.2797e-06,-9.07404e-06;REVB=-0.0186989,-0.0211671,-0.0197182;RO=2302;SAF=0,4,0;SAR=0,1,0;SRF=1181;SRR=1121;SSEN=0,0,0;SSEP=0,0,0;SSSB=0,0.025…	GT:GQ:DP:FDP:RO:FRO:AO:FAO:SAR:SAF:SRF:SRR:FSAR:FSAF:FSRF:FSRR	0/0:99:2307:2306:2302:2306:0,5,0:0,0,0:0,1,0:0,4,0:1181:1121:0,0,0:0,0,0:1184:1122
chr17	53568855	.	T	C	3532.11	PASS	AO=372;DP=373;FAO=372;FDP=372;FR=.;FRO=0;FSAF=191;FSAR=181;FSRF=0;FSRR=0;FWDB=0.00659699;FXX=0.00534745;HRUN=5;LEN=1;MLLD=276.868;QD=37.9796;RBI=0.0103742;REFB=-0.0249446;REVB=-0.00800644;RO=1;SAF=191;SAR=181;SRF=0;SRR=1;SSEN=0;SSEP=0;SSSB=0.00262909;STB=0.5;TYPE=snp;VARB=-3.06406e-06;OID=.;OPOS=53568855;OREF=T;OALT=C;OMAPALT=C	GT:GQ:DP:FDP:RO:FRO:AO:FAO:SAR:SAF:SRF:SRR:FSAR:FSAF:FSRF:FSRR	1/1:99:373:372:1:0:372:372:181:191:0:1:181:191:0:0
chr17	53568884	rs4471745;rs4471745;rs4471745	G	A,C,T	171.995	PASS	AO=0,0,0;DP=379;FAO=0,0,0;FDP=379;FR=.;FRO=379;FSAF=0,0,0;FSAR=0,0,0;FSRF=188;FSRR=191;FWDB=-0.034956,0.00357146,-0.0285523;FXX=0;HRUN=2,2,2;LEN=1,1,1;MLLD=121.393,76.4858,79.8496;QD=1.81525;RBI=0.0364461,0.0319308,0.0298414;REFB=-2.04892e-05,7.28752e-05,-7.93503e-05;REVB=0.0103146,0.0317304,-0.00867594;RO=379;SAF=0,0,0;SAR=0,0,0;SRF=188;SRR=191;SSEN=0,0,0;SSEP=0,0,0;SSSB=3.25869e-08,3.25869e-08,…	GT:GQ:DP:FDP:RO:FRO:AO:FAO:SAR:SAF:SRF:SRR:FSAR:FSAF:FSRF:FSRR	0/0:99:379:379:379:379:0,0,0:0,0,0:0,0,0:0,0,0:188:191:0,0,0:0,0,0:188:191
chr17	53788280	rs2033111;rs2033111;rs2033111	A	G,C,T	989.29	PASS	AO=104,0,0;DP=104;FAO=104,0,0;FDP=104;FR=.;FRO=0;FSAF=57,0,0;FSAR=47,0,0;FSRF=0;FSRR=0;FWDB=0.00762634,0.0126651,-0.0283443;FXX=0;HRUN=1,1,1;LEN=1,1,1;MLLD=69.749,267.467,4.60817;QD=38.0496;RBI=0.0180968,0.0282115,0.0285285;REFB=0,0,0;REVB=-0.0164114,0.0252088,0.00323693;RO=0;SAF=57,0,0;SAR=47,0,0;SRF=0;SRR=0;SSEN=0,0,0;SSEP=0,0,0;SSSB=0,0,0;STB=0.5,0.5,0.5;TYPE=snp,snp,snp;VARB=-5.66371e-05,0,0;…	GT:GQ:DP:FDP:RO:FRO:AO:FAO:SAR:SAF:SRF:SRR:FSAR:FSAF:FSRF:FSRR	1/1:47:104:104:0:0:104,0,0:104,0,0:47,0,0:57,0,0:0:0:47,0,0:57,0,0:0:0
chr17	62987151	rs11652805;rs11652805;rs11652805	C	T,A,G	4241.06	PASS	AO=442,0,1;DP=443;FAO=442,0,0;FDP=442;FR=.;FRO=0;FSAF=197,0,0;FSAR=245,0,0;FSRF=0;FSRR=0;FWDB=-0.0498652,-0.0718928,-0.0214991;FXX=0.00225729;HRUN=2,2,2;LEN=1,1,1;MLLD=92.2466,6.69078,7.45073;QD=38.3806;RBI=0.0652946,0.0921591,0.042226;REFB=0,0,0;REVB=-0.0421526,-0.0576604,-0.0363431;RO=0;SAF=197,0,0;SAR=245,0,1;SRF=0;SRR=0;SSEN=0,0,0;SSEP=0,0,0;SSSB=0,0,0;STB=0.5,0.5,0.5;TYPE=snp,snp,snp;VARB=-0…	GT:GQ:DP:FDP:RO:FRO:AO:FAO:SAR:SAF:SRF:SRR:FSAR:FSAF:FSRF:FSRR	1/1:99:443:442:0:0:442,0,1:442,0,0:245,0,1:197,0,0:0:0:245,0,0:197,0,0:0:0
chr17	73782191	rs2125345;rs2125345;rs2125345	T	C,A,G	275.37	PASS	AO=56,0,0;DP=101;FAO=56,0,0;FDP=101;FR=.;FRO=45;FSAF=26,0,0;FSAR=30,0,0;FSRF=28;FSRR=17;FWDB=-0.00561287,-0.00308248,0.000535401;FXX=0;HRUN=3,3,3;LEN=1,1,1;MLLD=275.061,210.019,243.114;QD=10.9056;RBI=0.014428,0.0178484,0.0135429;REFB=0.0082005,0.00314066,0.00512988;REVB=-0.0132914,-0.0175802,-0.0135323;RO=45;SAF=26,0,0;SAR=30,0,0;SRF=28;SRR=17;SSEN=0,0,0;SSEP=0,0,0;SSSB=-0.127829,0,0;STB=0.569996…	GT:GQ:DP:FDP:RO:FRO:AO:FAO:SAR:SAF:SRF:SRR:FSAR:FSAF:FSRF:FSRR	0/1:99:101:101:45:45:56,0,0:56,0,0:30,0,0:26,0,0:28:17:30,0,0:26,0,0:28:17
chr18	9420504	rs4798812;rs4798812;rs4798812	G	A,C,T	57.4041	PASS	AO=0,0,0;DP=125;FAO=0,0,0;FDP=126;FR=.;FRO=126;FSAF=0,0,0;FSAR=0,0,0;FSRF=55;FSRR=71;FWDB=-0.0268066,-0.0165974,-0.0437502;FXX=0;HRUN=1,1,1;LEN=1,1,1;MLLD=117.872,328.286,113.911;QD=1.82235;RBI=0.0274643,0.0167449,0.04394;REFB=-6.33785e-05,-7.66228e-06,-9.14454e-05;REVB=-0.00597483,0.00221762,-0.0040789;RO=125;SAF=0,0,0;SAR=0,0,0;SRF=54;SRR=71;SSEN=0,0,0;SSEP=0,0,0;SSSB=3.46838e-08,3.46838e-08,3.…	GT:GQ:DP:FDP:RO:FRO:AO:FAO:SAR:SAF:SRF:SRR:FSAR:FSAF:FSRF:FSRR	0/0:57:125:126:125:126:0,0,0:0,0,0:0,0,0:0,0,0:54:71:0,0,0:0,0,0:55:71
chr18	35277622	rs2042762;rs2042762;rs2042762	T	A,C,G	12.1297	PASS	AO=0,0,0;DP=26;FAO=0,0,0;FDP=26;FR=.;FRO=26;FSAF=0,0,0;FSAR=0,0,0;FSRF=14;FSRR=12;FWDB=-0.0164207,-0.0436367,-0.0460368;FXX=0;HRUN=1,1,1;LEN=1,1,1;MLLD=293.783,111.235,101.351;QD=1.86611;RBI=0.0193833,0.0461781,0.0473967;REFB=-3.25434e-05,-0.000600575,-0.000808118;REVB=0.0102992,0.015108,0.011272;RO=26;SAF=0,0,0;SAR=0,0,0;SRF=14;SRR=12;SSEN=0,0,0;SSEP=0,0,0;SSSB=3.2826e-08,3.2826e-08,3.2826e-08;S…	GT:GQ:DP:FDP:RO:FRO:AO:FAO:SAR:SAF:SRF:SRR:FSAR:FSAF:FSRF:FSRR	0/0:12:26:26:26:26:0,0,0:0,0,0:0,0,0:0,0,0:14:12:0,0,0:0,0,0:14:12
chr18	40488279	rs7226659;rs7226659;rs7226659	G	A,C,T	144.219	PASS	AO=0,0,0;DP=318;FAO=0,0,0;FDP=318;FR=.;FRO=318;FSAF=0,0,0;FSAR=0,0,0;FSRF=168;FSRR=150;FWDB=-0.0287584,-0.00380417,-0.016482;FXX=0;HRUN=1,1,1;LEN=1,1,1;MLLD=297.883,134.015,82.8543;QD=1.81408;RBI=0.0366508,0.0486677,0.0405704;REFB=-1.46465e-05,-6.51059e-05,-0.000107921;REVB=-0.0227208,-0.0485188,-0.0370716;RO=318;SAF=0,0,0;SAR=0,0,0;SRF=168;SRR=150;SSEN=0,0,0;SSEP=0,0,0;SSSB=4.59989e-08,4.59989e-…	GT:GQ:DP:FDP:RO:FRO:AO:FAO:SAR:SAF:SRF:SRR:FSAR:FSAF:FSRF:FSRR	0/0:99:318:318:318:318:0,0,0:0,0,0:0,0,0:0,0,0:168:150:0,0,0:0,0,0:168:150
chr18	49781544	rs7238445;rs7238445;rs7238445	G	A,C,T	243.17	PASS	AO=26,0,0;DP=26;FAO=26,0,0;FDP=26;FR=.;FRO=0;FSAF=13,0,0;FSAR=13,0,0;FSRF=0;FSRR=0;FWDB=-0.00639422,0.00694906,0.0347104;FXX=0;HRUN=1,1,1;LEN=1,1,1;MLLD=235.44,86.8069,140.984;QD=37.4114;RBI=0.0167773,0.0525656,0.0384571;REFB=0,0,0;REVB=-0.0155111,0.0521042,-0.0165569;RO=0;SAF=13,0,0;SAR=13,0,0;SRF=0;SRR=0;SSEN=0,0,0;SSEP=0,0,0;SSSB=0,0,0;STB=0.5,0.5,0.5;TYPE=snp,snp,snp;VARB=-0.000167605,0,0;HS;…	GT:GQ:DP:FDP:RO:FRO:AO:FAO:SAR:SAF:SRF:SRR:FSAR:FSAF:FSRF:FSRR	1/1:12:26:26:0:0:26,0,0:26,0,0:13,0,0:13,0,0:0:0:13,0,0:13,0,0:0:0
chr18	59333108	rs881728;rs881728;rs881728	C	A,G,T	916.33	PASS	AO=223,0,0;DP=454;FAO=223,0,0;FDP=455;FR=.;FRO=232;FSAF=112,0,0;FSAR=111,0,0;FSRF=104;FSRR=128;FWDB=-0.00560104,-0.00352726,-0.0093249;FXX=0;HRUN=1,1,1;LEN=1,1,1;MLLD=313.36,86.2058,189.546;QD=8.05564;RBI=0.00603038,0.0140079,0.00939137;REFB=-0.00730917,-0.00762508,-0.000354783;REVB=0.00223469,0.0135565,-0.00111545;RO=231;SAF=112,0,0;SAR=111,0,0;SRF=103;SRR=128;SSEN=0,0,0;SSEP=0,0,0;SSSB=0.052315…	GT:GQ:DP:FDP:RO:FRO:AO:FAO:SAR:SAF:SRF:SRR:FSAR:FSAF:FSRF:FSRR	0/1:99:454:455:231:232:223,0,0:223,0,0:111,0,0:112,0,0:103:128:111,0,0:112,0,0:104:128
chr18	67578931	rs3916235;rs3916235;rs3916235	T	C,A,G	675.28	PASS	AO=73,0,0;DP=73;FAO=73,0,0;FDP=74;FR=.;FRO=1;FSAF=44,0,0;FSAR=29,0,0;FSRF=1;FSRR=0;FWDB=0.0134402,0.0061138,0.0006615;FXX=0;HRUN=2,2,2;LEN=1,1,1;MLLD=226.022,17.4106,111.982;QD=36.5018;RBI=0.0135723,0.00650472,0.0108219;REFB=-0.107196,-0.0988253,-0.106954;REVB=0.00188891,0.00222098,0.0108017;RO=0;SAF=44,0,0;SAR=29,0,0;SRF=0;SRR=0;SSEN=0,0,0;SSEP=0,0,0;SSSB=0,0,0;STB=0.505616,0.5,0.5;TYPE=snp,snp,…	GT:GQ:DP:FDP:RO:FRO:AO:FAO:SAR:SAF:SRF:SRR:FSAR:FSAF:FSRF:FSRR	1/1:25:73:74:0:1:73,0,0:73,0,0:29,0,0:44,0,0:0:0:29,0,0:44,0,0:1:0
chr18	67867663	rs4891825;rs4891825;rs4891825	G	A,C,T	5359.79	PASS	AO=562,0,0;DP=564;FAO=562,0,0;FDP=562;FR=.;FRO=0;FSAF=299,0,0;FSAR=263,0,0;FSRF=0;FSRR=0;FWDB=0.0262946,0.0261334,0.0257206;FXX=0.00354604;HRUN=2,2,2;LEN=1,1,1;MLLD=340.901,23.2954,149.321;QD=38.148;RBI=0.036974,0.0278925,0.0265786;REFB=-0.0113161,0.0187515,0.032464;REVB=0.0259937,0.00974857,-0.00669865;RO=2;SAF=299,0,0;SAR=263,0,0;SRF=1;SRR=1;SSEN=0,0,0;SSEP=0,0,0;SSSB=0.00021777,0,0;STB=0.5,0.5…	GT:GQ:DP:FDP:RO:FRO:AO:FAO:SAR:SAF:SRF:SRR:FSAR:FSAF:FSRF:FSRR	1/1:99:564:562:2:0:562,0,0:562,0,0:263,0,0:299,0,0:1:1:263,0,0:299,0,0:0:0
chr18	75056284	rs874299;rs874299;rs874299	T	C,A,G	2298.9	PASS	AO=465,0,0;DP=808;FAO=466,0,0;FDP=809;FR=.;FRO=343;FSAF=255,0,0;FSAR=211,0,0;FSRF=204;FSRR=139;FWDB=0.00587344,-0.00182917,0.0112996;FXX=0;HRUN=1,1,1;LEN=1,1,1;MLLD=330.044,70.198,83.9992;QD=11.3666;RBI=0.00706916,0.0039606,0.0119546;REFB=-0.0188538,-0.00684824,-0.00429574;REVB=-0.00393392,-0.0035129,0.00390275;RO=343;SAF=254,0,0;SAR=211,0,0;SRF=204;SRR=139;SSEN=0,0,0;SSEP=0,0,0;SSSB=-0.0386054,4…	GT:GQ:DP:FDP:RO:FRO:AO:FAO:SAR:SAF:SRF:SRR:FSAR:FSAF:FSRF:FSRR	0/1:99:808:809:343:343:465,0,0:466,0,0:211,0,0:254,0,0:204:139:211,0,0:255,0,0:204:139
chr19	4077096	rs7251928;rs7251928;rs7251928	A	C,G,T	750.72	PASS	AO=193,0,0;DP=413;FAO=193,0,0;FDP=413;FR=.;FRO=220;FSAF=129,0,0;FSAR=64,0,0;FSRF=168;FSRR=52;FWDB=-0.0506846,-0.00326488,-0.00643332;FXX=0;HRUN=2,2,2;LEN=1,1,1;MLLD=80.6895,230.063,306.159;QD=7.27092;RBI=0.142262,0.0326939,0.0505219;REFB=0.0240247,0.00235733,0.00115699;REVB=-0.132927,-0.0325305,-0.0501106;RO=220;SAF=129,0,0;SAR=64,0,0;SRF=168;SRR=52;SSEN=0,0,0;SSEP=0,0,0;SSSB=-0.108589,-6.46697e-…	GT:GQ:DP:FDP:RO:FRO:AO:FAO:SAR:SAF:SRF:SRR:FSAR:FSAF:FSRF:FSRR	0/1:99:413:413:220:220:193,0,0:193,0,0:64,0,0:129,0,0:168:52:64,0,0:129,0,0:168:52
chr19	33652247	rs8113143;rs8113143;rs8113143	C	A,G,T	742.76	PASS	AO=169,2,0;DP=327;FAO=169,0,0;FDP=328;FR=.;FRO=159;FSAF=72,0,0;FSAR=97,0,0;FSRF=55;FSRR=104;FWDB=0.0319962,-0.0418258,-0.00150439;FXX=0.00606042;HRUN=1,1,1;LEN=1,1,1;MLLD=82.0267,43.4348,173.968;QD=9.05803;RBI=0.0343763,0.105847,0.0149333;REFB=-0.00460991,-0.013494,-0.00535347;REVB=0.0125688,-0.0972331,-0.0148574;RO=156;SAF=72,1,0;SAR=97,1,0;SRF=53;SRR=103;SSEN=0,0,0;SSEP=0,0,0;SSSB=0.078654,0.06…	GT:GQ:DP:FDP:RO:FRO:AO:FAO:SAR:SAF:SRF:SRR:FSAR:FSAF:FSRF:FSRR	0/1:99:327:328:156:159:169,2,0:169,0,0:97,1,0:72,1,0:53:103:97,0,0:72,0,0:55:104
chr19	52901905	rs3745099;rs3745099;rs3745099	G	A,C,T	293.883	PASS	AO=0,0,0;DP=646;FAO=0,0,0;FDP=649;FR=.;FRO=649;FSAF=0,0,0;FSAR=0,0,0;FSRF=309;FSRR=340;FWDB=0.00199367,-0.0103891,-0.00735465;FXX=0;HRUN=1,1,1;LEN=1,1,1;MLLD=266.826,89.4609,94.4746;QD=1.81129;RBI=0.0305947,0.0643431,0.0521659;REFB=-2.50007e-06,-6.7897e-05,-5.49768e-05;REVB=-0.0305297,-0.0634988,-0.0516448;RO=646;SAF=0,0,0;SAR=0,0,0;SRF=308;SRR=338;SSEN=0,0,0;SSEP=0,0,0;SSSB=0,0,0;STB=0.5,0.5,0.5…	GT:GQ:DP:FDP:RO:FRO:AO:FAO:SAR:SAF:SRF:SRR:FSAR:FSAF:FSRF:FSRR	0/0:99:646:649:646:649:0,0,0:0,0,0:0,0,0:0,0,0:308:338:0,0,0:0,0,0:309:340
chr19	55614923	rs2532060;rs2532060;rs2532060	T	C,A,G	502.45	PASS	AO=146,0,0;DP=346;FAO=146,0,0;FDP=346;FR=.;FRO=200;FSAF=73,0,0;FSAR=73,0,0;FSRF=105;FSRR=95;FWDB=-0.0448399,-0.021779,-0.00301705;FXX=0;HRUN=2,2,2;LEN=1,1,1;MLLD=75.6191,57.395,220.078;QD=5.80868;RBI=0.0675885,0.0240907,0.0407517;REFB=0.00300173,-0.00379555,0.00112936;REVB=0.0505726,-0.0102973,-0.0406398;RO=200;SAF=73,0,0;SAR=73,0,0;SRF=105;SRR=95;SSEN=0,0,0;SSEP=0,0,0;SSSB=-0.0259614,5.61772e-08…	GT:GQ:DP:FDP:RO:FRO:AO:FAO:SAR:SAF:SRF:SRR:FSAR:FSAF:FSRF:FSRR	0/1:99:346:346:200:200:146,0,0:146,0,0:73,0,0:73,0,0:105:95:73,0,0:73,0,0:105:95
chr20	10195433	rs6104567;rs6104567;rs6104567	T	G,A,C	445.92	PASS	AO=93,0,0;DP=169;FAO=93,0,0;FDP=169;FR=.;FRO=76;FSAF=52,0,0;FSAR=41,0,0;FSRF=35;FSRR=41;FWDB=-0.000433042,-0.00509361,-0.00660721;FXX=0;HRUN=1,1,1;LEN=1,1,1;MLLD=86.8624,191.705,48.292;QD=10.5544;RBI=0.0290923,0.019882,0.0136017;REFB=-0.0253136,0.0018167,-0.0101012;REVB=0.0290891,-0.0192184,0.0118891;RO=76;SAF=52,0,0;SAR=41,0,0;SRF=35;SRR=41;SSEN=0,0,0;SSEP=0,0,0;SSSB=0.0815341,0,0;STB=0.544493,0…	GT:GQ:DP:FDP:RO:FRO:AO:FAO:SAR:SAF:SRF:SRR:FSAR:FSAF:FSRF:FSRR	0/1:99:169:169:76:76:93,0,0:93,0,0:41,0,0:52,0,0:35:41:41,0,0:52,0,0:35:41
chr20	54000914	rs3907047;rs3907047;rs3907047	T	C,A,G	649.33	PASS	AO=65,0,0;DP=65;FAO=68,0,0;FDP=68;FR=.;FRO=0;FSAF=28,0,0;FSAR=40,0,0;FSRF=0;FSRR=0;FWDB=0.0127143,0.0152661,0.0161208;FXX=0;HRUN=1,1,1;LEN=1,1,1;MLLD=389.947,84.9623,222.143;QD=38.1958;RBI=0.0153488,0.020645,0.0215635;REFB=0,0,0;REVB=0.00859838,0.0138982,0.0143215;RO=0;SAF=26,0,0;SAR=39,0,0;SRF=0;SRR=0;SSEN=0,0,0;SSEP=0,0,0;SSSB=5.10038e-08,0,0;STB=0.5,0.5,0.5;TYPE=snp,snp,snp;VARB=7.35407e-05,0,…	GT:GQ:DP:FDP:RO:FRO:AO:FAO:SAR:SAF:SRF:SRR:FSAR:FSAF:FSRF:FSRR	1/1:31:65:68:0:0:65,0,0:68,0,0:39,0,0:26,0,0:0:0:40,0,0:28,0,0:0:0
chr20	62159496	.	A	T	296.8	PASS	AO=32;DP=32;FAO=32;FDP=32;FR=.;FRO=0;FSAF=18;FSAR=14;FSRF=0;FSRR=0;FWDB=0.0166059;FXX=0;HRUN=1;LEN=1;MLLD=443.538;QD=37.0999;RBI=0.0249332;REFB=0;REVB=0.0185986;RO=0;SAF=18;SAR=14;SRF=0;SRR=0;SSEN=0;SSEP=0;SSSB=0;STB=0.5;TYPE=snp;VARB=8.81779e-05;OID=.;OPOS=62159496;OREF=A;OALT=T;OMAPALT=T	GT:GQ:DP:FDP:RO:FRO:AO:FAO:SAR:SAF:SRF:SRR:FSAR:FSAF:FSRF:FSRR	1/1:14:32:32:0:0:32:32:14:18:0:0:14:18:0:0
chr20	62159504	rs310644;rs310644;rs310644	T	A,C,G	15.2553	PASS	AO=0,0,0;DP=33;FAO=0,0,0;FDP=33;FR=.;FRO=33;FSAF=0,0,0;FSAR=0,0,0;FSRF=18;FSRR=15;FWDB=0.00230689,-0.0290212,-0.0441456;FXX=0;HRUN=1,1,1;LEN=1,1,1;MLLD=260.932,91.5025,87.0553;QD=1.84913;RBI=0.0109907,0.0431085,0.0573543;REFB=-2.35875e-05,-0.00106278,-0.00144232;REVB=-0.0107459,-0.0318765,-0.0366153;RO=33;SAF=0,0,0;SAR=0,0,0;SRF=18;SRR=15;SSEN=0,0,0;SSEP=0,0,0;SSSB=0,0,0;STB=0.5,0.5,0.5;TYPE=snp,…	GT:GQ:DP:FDP:RO:FRO:AO:FAO:SAR:SAF:SRF:SRR:FSAR:FSAF:FSRF:FSRR	0/0:15:33:33:33:33:0,0,0:0,0,0:0,0,0:0,0,0:18:15:0,0,0:0,0,0:18:15
chr21	37885625	rs2835370;rs2835370;rs2835370	C	T,A,G	4061.57	PASS	AO=423,0,2;DP=425;FAO=423,0,0;FDP=423;FR=.;FRO=0;FSAF=226,0,0;FSAR=197,0,0;FSRF=0;FSRR=0;FWDB=0.0251079,-5.53724e-05,0.0201692;FXX=0.00470577;HRUN=1,1,1;LEN=1,1,1;MLLD=87.7907,96.3829,244.952;QD=38.4073;RBI=0.0463062,0.000282367,0.0206658;REFB=0,0,0;REVB=0.0389083,0.000276885,0.00450289;RO=0;SAF=226,0,2;SAR=197,0,0;SRF=0;SRR=0;SSEN=0,0,0;SSEP=0,0,0;SSSB=0,0,0;STB=0.5,0.5,0.5;TYPE=snp,snp,snp;VARB…	GT:GQ:DP:FDP:RO:FRO:AO:FAO:SAR:SAF:SRF:SRR:FSAR:FSAF:FSRF:FSRR	1/1:99:425:423:0:0:423,0,2:423,0,0:197,0,0:226,0,2:0:0:197,0,0:226,0,0:0:0
chr22	18076546	rs1296819;rs1296819;rs1296819	C	A,G,T	4.5383	NOCALL	AO=0,0,0;DP=6;FAO=0,0,0;FDP=6;FR=.,QualityScore<10;FRO=6;FSAF=0,0,0;FSAR=0,0,0;FSRF=3;FSRR=3;FWDB=-0.0244429,-0.010678,0.0218936;FXX=0;HRUN=3,3,3;LEN=1,1,1;MLLD=303.3,338.689,80.6923;QD=3.02554;RBI=0.0273012,0.0115046,0.027491;REFB=-0.000760599,-0.000273014,0.00397267;REVB=-0.0121615,-0.00428187,0.0166261;RO=6;SAF=0,0,0;SAR=0,0,0;SRF=3;SRR=3;SSEN=0,0,0;SSEP=0,0,0;SSSB=0,0,0;STB=0.5,0.5,0.5;TYPE=s…	GT:GQ:DP:FDP:RO:FRO:AO:FAO:SAR:SAF:SRF:SRR:FSAR:FSAF:FSRF:FSRR	./.:4:6:6:6:6:0,0,0:0,0,0:0,0,0:0,0,0:3:3:0,0,0:0,0,0:3:3
chr22	32366359	rs4821004;rs4821004;rs4821004	C	A,G,T	21.6605	PASS	AO=0,0,0;DP=47;FAO=0,0,0;FDP=47;FR=.;FRO=47;FSAF=0,0,0;FSAR=0,0,0;FSRF=27;FSRR=20;FWDB=0.075022,-0.0148666,-0.0164906;FXX=0;HRUN=3,3,3;LEN=1,1,1;MLLD=76.2816,195.946,261.126;QD=1.84345;RBI=0.0760476,0.0307686,0.0205259;REFB=0.000969664,-0.000193342,-1.76375e-05;REVB=-0.0124478,-0.0269387,0.0122218;RO=47;SAF=0,0,0;SAR=0,0,0;SRF=27;SRR=20;SSEN=0,0,0;SSEP=0,0,0;SSSB=0,0,0;STB=0.5,0.5,0.5;TYPE=snp,sn…	GT:GQ:DP:FDP:RO:FRO:AO:FAO:SAR:SAF:SRF:SRR:FSAR:FSAF:FSRF:FSRR	0/0:21:47:47:47:47:0,0,0:0,0,0:0,0,0:0,0,0:27:20:0,0,0:0,0,0:27:20
chr22	41697338	rs2024566;rs2024566;rs2024566	A	C,G,T	14.6871	PASS	AO=0,1,0;DP=45;FAO=0,1,0;FDP=45;FR=.;FRO=44;FSAF=0,0,0;FSAR=0,1,0;FSRF=22;FSRR=22;FWDB=-0.00539684,-0.000960134,-0.00352724;FXX=0;HRUN=4,4,4;LEN=1,1,1;MLLD=465.199,447.367,438.768;QD=1.30552;RBI=0.0074264,0.00518338,0.00645476;REFB=0.000161222,0.000143555,0.000165466;REVB=0.00510153,0.00509368,0.00540579;RO=44;SAF=0,0,0;SAR=0,1,0;SRF=22;SRR=22;SSEN=0,0,0;SSEP=0,0,0;SSSB=0,-0.256216,0;STB=0.5,0.98…	GT:GQ:DP:FDP:RO:FRO:AO:FAO:SAR:SAF:SRF:SRR:FSAR:FSAF:FSRF:FSRR	0/0:13:45:45:44:44:0,1,0:0,1,0:0,1,0:0,0,0:22:22:0,1,0:0,0,0:22:22
chr22	48207872	rs5768007;rs5768007;rs5768007	C	T,A,G	2602.73	PASS	AO=689,3,0;DP=1490;FAO=690,0,0;FDP=1496;FR=.;FRO=806;FSAF=379,0,0;FSAR=311,0,0;FSRF=438;FSRR=368;FWDB=-0.00558944,-0.00744633,-0.00830672;FXX=0.0013351;HRUN=1,1,1;LEN=1,1,1;MLLD=268.279,200.205,232.437;QD=6.95917;RBI=0.0099725,0.0159342,0.0256716;REFB=0.00780515,0.00563857,0.00611763;REVB=0.00825887,0.0140873,-0.0242905;RO=798;SAF=378,3,0;SAR=311,0,0;SRF=431;SRR=367;SSEN=0,0,0;SSEP=0,0,0;SSSB=0.0…	GT:GQ:DP:FDP:RO:FRO:AO:FAO:SAR:SAF:SRF:SRR:FSAR:FSAF:FSRF:FSRR	0/1:99:1490:1496:798:806:689,3,0:690,0,0:311,0,0:378,3,0:431:367:311,0,0:379,0,0:438:368
chr22	48207891	.	A	G	2600.95	PASS	AO=689;DP=1490;FAO=689;FDP=1494;FR=.;FRO=805;FSAF=375;FSAR=314;FSRF=436;FSRR=369;FWDB=-0.0258858;FXX=0;HRUN=1;LEN=1;MLLD=86.955;QD=6.96372;RBI=0.0377257;REFB=-0.00027586;REVB=-0.0274436;RO=801;SAF=375;SAR=314;SRF=432;SRR=369;SSEN=0;SSEP=0;SSSB=0.00486751;STB=0.50144;TYPE=snp;VARB=0.000263266;OID=.;OPOS=48207891;OREF=A;OALT=G;OMAPALT=G	GT:GQ:DP:FDP:RO:FRO:AO:FAO:SAR:SAF:SRF:SRR:FSAR:FSAF:FSRF:FSRR	0/1:99:1490:1494:801:805:689:689:314:375:432:369:314:375:436:369

## Sheet: Kasumi-3
##fileformat=VCFv4.1
##INFO=<ID=OID,Number=.,Type=String,Description="List of original Hotspot IDs">
##INFO=<ID=OPOS,Number=.,Type=Integer,Description="List of original allele positions">
##INFO=<ID=OREF,Number=.,Type=String,Description="List of original reference bases">
##INFO=<ID=OALT,Number=.,Type=String,Description="List of original variant bases">
##INFO=<ID=OMAPALT,Number=.,Type=String,Description="Maps OID,OPOS,OREF,OALT entries to specific ALT alleles">
##FORMAT=<ID=AO,Number=A,Type=Integer,Description="Alternate allele observation count">
##FORMAT=<ID=DP,Number=1,Type=Integer,Description="Read Depth">
##FORMAT=<ID=FAO,Number=A,Type=Integer,Description="Flow Evaluator Alternate allele observation count">
##FORMAT=<ID=FDP,Number=1,Type=Integer,Description="Flow Evaluator Read Depth">
##FORMAT=<ID=FRO,Number=1,Type=Integer,Description="Flow Evaluator Reference allele observation count">
##FORMAT=<ID=FSAF,Number=A,Type=Integer,Description="Flow Evaluator Alternate allele observations on the forward strand">
##FORMAT=<ID=FSAR,Number=A,Type=Integer,Description="Flow Evaluator Alternate allele observations on the reverse strand">
##FORMAT=<ID=FSRF,Number=1,Type=Integer,Description="Flow Evaluator reference observations on the forward strand">
##FORMAT=<ID=FSRR,Number=1,Type=Integer,Description="Flow Evaluator reference observations on the reverse strand">
##FORMAT=<ID=GQ,Number=1,Type=Integer,Description="Genotype Quality, the Phred-scaled marginal (or unconditional) probability of the called genotype">
##FORMAT=<ID=GT,Number=1,Type=String,Description="Genotype">
##FORMAT=<ID=RO,Number=1,Type=Integer,Description="Reference allele observation count">
##FORMAT=<ID=SAF,Number=A,Type=Integer,Description="Alternate allele observations on the forward strand">
##FORMAT=<ID=SAR,Number=A,Type=Integer,Description="Alternate allele observations on the reverse strand">
##FORMAT=<ID=SRF,Number=1,Type=Integer,Description="Number of reference observations on the forward strand">
##FORMAT=<ID=SRR,Number=1,Type=Integer,Description="Number of reference observations on the reverse strand">
##INFO=<ID=AO,Number=A,Type=Integer,Description="Alternate allele observations">
##INFO=<ID=DP,Number=1,Type=Integer,Description="Total read depth at the locus">
##INFO=<ID=FAO,Number=A,Type=Integer,Description="Flow Evaluator Alternate allele observations">
##INFO=<ID=FDP,Number=1,Type=Integer,Description="Flow Evaluator read depth at the locus">
##INFO=<ID=FR,Number=1,Type=String,Description="Reason why the variant was filtered.">
##INFO=<ID=FRO,Number=1,Type=Integer,Description="Flow Evaluator Reference allele observations">
##INFO=<ID=FSAF,Number=A,Type=Integer,Description="Flow Evaluator Alternate allele observations on the forward strand">
##INFO=<ID=FSAR,Number=A,Type=Integer,Description="Flow Evaluator Alternate allele observations on the reverse strand">
##INFO=<ID=FSRF,Number=1,Type=Integer,Description="Flow Evaluator Reference observations on the forward strand">
##INFO=<ID=FSRR,Number=1,Type=Integer,Description="Flow Evaluator Reference observations on the reverse strand">
##INFO=<ID=FWDB,Number=A,Type=Float,Description="Forward strand bias in prediction.">
##INFO=<ID=FXX,Number=1,Type=Float,Description="Flow Evaluator failed read ratio">
##INFO=<ID=HRUN,Number=A,Type=Integer,Description="Run length: the number of consecutive repeats of the alternate allele in the reference genome">
##INFO=<ID=HS,Number=0,Type=Flag,Description="Indicate it is at a hot spot">
##INFO=<ID=LEN,Number=A,Type=Integer,Description="allele length">
##INFO=<ID=MLLD,Number=A,Type=Float,Description="Mean log-likelihood delta per read.">
##INFO=<ID=NR,Number=1,Type=String,Description="Reason why the variant is a No-Call.">
##INFO=<ID=NS,Number=1,Type=Integer,Description="Number of samples with data">
##INFO=<ID=QD,Number=1,Type=Float,Description="QualityByDepth as 4*QUAL/FDP (analogous to GATK)">
##INFO=<ID=RBI,Number=A,Type=Float,Description="Distance of bias parameters from zero.">
##INFO=<ID=REFB,Number=A,Type=Float,Description="Reference Hypothesis bias in prediction.">
##INFO=<ID=REVB,Number=A,Type=Float,Description="Reverse strand bias in prediction.">
##INFO=<ID=RO,Number=1,Type=Integer,Description="Reference allele observations">
##INFO=<ID=SAF,Number=A,Type=Integer,Description="Alternate allele observations on the forward strand">
##INFO=<ID=SAR,Number=A,Type=Integer,Description="Alternate allele observations on the reverse strand">
##INFO=<ID=SRF,Number=1,Type=Integer,Description="Number of reference observations on the forward strand">
##INFO=<ID=SRR,Number=1,Type=Integer,Description="Number of reference observations on the reverse strand">
##INFO=<ID=SSEN,Number=A,Type=Float,Description="Strand-specific-error prediction on negative strand.">
##INFO=<ID=SSEP,Number=A,Type=Float,Description="Strand-specific-error prediction on positive strand.">
##INFO=<ID=SSSB,Number=A,Type=Float,Description="Strand-specific strand bias for allele.">
##INFO=<ID=STB,Number=A,Type=Float,Description="Strand bias in variant relative to reference.">
##INFO=<ID=TYPE,Number=A,Type=String,Description="The type of allele, either snp, mnp, ins, del, or complex.">
##INFO=<ID=VARB,Number=A,Type=Float,Description="Variant Hypothesis bias in prediction.">
##LeftAlignVariants="analysis_type=LeftAlignVariants bypassFlowAlign=true kmer_len=19 min_var_count=5 short_suffix_match=5 min_indel_size=4 max_hp_length=8 min_var_freq=0.15 min_var_score=10.0 relative_strand_bias=0.8 output_mnv=0 sse_hp_size=0 sse_report_file= target_size=1.0 pref_kmer_max=3 pref_kmer_min=0 pref_delta_max=2 pref_delta_min=0 suff_kmer_max=3 suff_kmer_min=0 suff_delta_max=2 suff_d…
##contig=<ID=chr1,length=249250621,assembly=hg19>
##contig=<ID=chr10,length=135534747,assembly=hg19>
##contig=<ID=chr11,length=135006516,assembly=hg19>
##contig=<ID=chr12,length=133851895,assembly=hg19>
##contig=<ID=chr13,length=115169878,assembly=hg19>
##contig=<ID=chr14,length=107349540,assembly=hg19>
##contig=<ID=chr15,length=102531392,assembly=hg19>
##contig=<ID=chr16,length=90354753,assembly=hg19>
##contig=<ID=chr17,length=81195210,assembly=hg19>
##contig=<ID=chr18,length=78077248,assembly=hg19>
##contig=<ID=chr19,length=59128983,assembly=hg19>
##contig=<ID=chr2,length=243199373,assembly=hg19>
##contig=<ID=chr20,length=63025520,assembly=hg19>
##contig=<ID=chr21,length=48129895,assembly=hg19>
##contig=<ID=chr22,length=51304566,assembly=hg19>
##contig=<ID=chr3,length=198022430,assembly=hg19>
##contig=<ID=chr4,length=191154276,assembly=hg19>
##contig=<ID=chr5,length=180915260,assembly=hg19>
##contig=<ID=chr6,length=171115067,assembly=hg19>
##contig=<ID=chr7,length=159138663,assembly=hg19>
##contig=<ID=chr8,length=146364022,assembly=hg19>
##contig=<ID=chr9,length=141213431,assembly=hg19>
##contig=<ID=chrM,length=16569,assembly=hg19>
##contig=<ID=chrX,length=155270560,assembly=hg19>
##contig=<ID=chrY,length=59373566,assembly=hg19>
##fileDate=20190318
##phasing=none
##reference=/results/referenceLibrary/tmap-f3/hg19/hg19.fasta
##reference=file:///results/referenceLibrary/tmap-f3/hg19/hg19.fasta
##source=Torrent Unified Variant Caller (Extension of freeBayes)
#CHROM	POS	ID	REF	ALT	QUAL	FILTER	INFO	FORMAT	Kasumi-3_JCRB1004
chr1	6550376	rs2986742;rs2986742;rs2986742	T	C,A,G	652.03	PASS	AO=68,0,0;DP=68;FAO=68,0,0;FDP=68;FR=.;FRO=0;FSAF=31,0,0;FSAR=37,0,0;FSRF=0;FSRR=0;FWDB=-0.000363036,-0.00107398,0.00993325;FXX=0;HRUN=1,1,1;LEN=1,1,1;MLLD=210.082,136.639,139.304;QD=38.3549;RBI=0.0201326,0.033589,0.0103385;REFB=0,0,0;REVB=-0.0201294,0.0335718,-0.00286625;RO=0;SAF=31,0,0;SAR=37,0,0;SRF=0;SRR=0;SSEN=0,0,0;SSEP=0,0,0;SSSB=0,0,0;STB=0.5,0.5,0.5;TYPE=snp,snp,snp;VARB=-4.30481e-05,0,0…	GT:GQ:DP:FDP:RO:FRO:AO:FAO:SAR:SAF:SRF:SRR:FSAR:FSAF:FSRF:FSRR	1/1:31:68:68:0:0:68,0,0:68,0,0:37,0,0:31,0,0:0:0:37,0,0:31,0,0:0:0
chr1	12608178	rs6541030;rs6541030;rs6541030	A	G,C,T	195.71	PASS	AO=20,0,0;DP=20;FAO=20,0,0;FDP=20;FR=.;FRO=0;FSAF=13,0,0;FSAR=7,0,0;FSRF=0;FSRR=0;FWDB=0.00374686,0.0154495,-0.023027;FXX=0;HRUN=1,1,1;LEN=1,1,1;MLLD=192.602,111.195,121.396;QD=39.1416;RBI=0.00763411,0.0162384,0.0250178;REFB=0,0,0;REVB=-0.00665136,-0.00499964,-0.00978003;RO=0;SAF=13,0,0;SAR=7,0,0;SRF=0;SRR=0;SSEN=0,0,0;SSEP=0,0,0;SSSB=0,0,0;STB=0.5,0.5,0.5;TYPE=snp,snp,snp;VARB=-2.57711e-05,0,0;H…	GT:GQ:DP:FDP:RO:FRO:AO:FAO:SAR:SAF:SRF:SRR:FSAR:FSAF:FSRF:FSRR	1/1:9:20:20:0:0:20,0,0:20,0,0:7,0,0:13,0,0:0:0:7,0,0:13,0,0:0:0
chr1	18170886	rs647325;rs647325;rs647325	A	G,C,T	10251.5	PASS	AO=1071,0,0;DP=1074;FAO=1072,0,0;FDP=1072;FR=.;FRO=0;FSAF=642,0,0;FSAR=430,0,0;FSRF=0;FSRR=0;FWDB=0.0409261,-0.000497244,-0.00333114;FXX=0.00648743;HRUN=4,4,4;LEN=1,1,1;MLLD=68.3446,113.144,23.2189;QD=38.252;RBI=0.0677766,0.0225345,0.0410479;REFB=0,0,0;REVB=-0.0540251,-0.022529,-0.0409126;RO=3;SAF=642,0,0;SAR=429,0,0;SRF=3;SRR=0;SSEN=0,0,0;SSEP=0,0,0;SSSB=-0.00222782,0,0;STB=0.5,0.5,0.5;TYPE=snp,…	GT:GQ:DP:FDP:RO:FRO:AO:FAO:SAR:SAF:SRF:SRR:FSAR:FSAF:FSRF:FSRR	1/1:99:1074:1072:3:0:1071,0,0:1072,0,0:429,0,0:642,0,0:3:0:430,0,0:642,0,0:0:0
chr1	27931698	rs4908343;rs4908343;rs4908343	G	A,C,T	39.29	PASS	AO=8,0,0;DP=17;FAO=8,0,0;FDP=17;FR=.;FRO=9;FSAF=4,0,0;FSAR=4,0,0;FSRF=5;FSRR=4;FWDB=-0.00370406,0.00801043,-0.0339857;FXX=0;HRUN=2,2,2;LEN=1,1,1;MLLD=75.3072,193.577,69.9268;QD=9.24564;RBI=0.0157202,0.0579703,0.04677;REFB=0.0081624,0.000542199,0.00989449;REVB=0.0152775,-0.0574142,-0.0321311;RO=9;SAF=4,0,0;SAR=4,0,0;SRF=5;SRR=4;SSEN=0,0,0;SSEP=0,0,0;SSSB=-0.0494619,0,0;STB=0.529338,0.5,0.5;TYPE=sn…	GT:GQ:DP:FDP:RO:FRO:AO:FAO:SAR:SAF:SRF:SRR:FSAR:FSAF:FSRF:FSRR	0/1:38:17:17:9:9:8,0,0:8,0,0:4,0,0:4,0,0:5:4:4,0,0:4,0,0:5:4
chr1	42360270	rs1325502;rs1325502;rs1325502	G	A,C,T	114.855	PASS	AO=0,0,0;DP=251;FAO=0,0,0;FDP=253;FR=.;FRO=253;FSAF=0,0,0;FSAR=0,0,0;FSRF=132;FSRR=121;FWDB=0.000583817,-0.00557423,-0.0534942;FXX=0;HRUN=1,1,1;LEN=1,1,1;MLLD=207.457,213.381,106.091;QD=1.81589;RBI=0.0307463,0.00588922,0.0584269;REFB=3.28366e-05,-2.03433e-05,-7.44829e-05;REVB=0.0307407,-0.00190023,0.0234962;RO=251;SAF=0,0,0;SAR=0,0,0;SRF=132;SRR=119;SSEN=0,0,0;SSEP=0,0,0;SSSB=-3.63335e-08,-3.6333…	GT:GQ:DP:FDP:RO:FRO:AO:FAO:SAR:SAF:SRF:SRR:FSAR:FSAF:FSRF:FSRR	0/0:99:251:253:251:253:0,0,0:0,0,0:0,0,0:0,0,0:132:119:0,0,0:0,0,0:132:121
chr1	55663372	rs12130799;rs12130799;rs12130799	A	C,G,T	7.60254	NOCALL	AO=0,0,0;DP=16;FAO=0,0,0;FDP=16;FR=.,QualityScore<10;FRO=16;FSAF=0,0,0;FSAR=0,0,0;FSRF=13;FSRR=3;FWDB=-0.018354,0.00676545,-0.00767404;FXX=0;HRUN=1,1,1;LEN=1,1,1;MLLD=119.321,130.547,299.816;QD=1.90063;RBI=0.0198571,0.00781685,0.0168525;REFB=-0.0007799,0.000402237,-0.000149413;REVB=-0.00757848,0.00391559,-0.0150039;RO=16;SAF=0,0,0;SAR=0,0,0;SRF=13;SRR=3;SSEN=0,0,0;SSEP=0,0,0;SSSB=0,0,0;STB=0.5,0.…	GT:GQ:DP:FDP:RO:FRO:AO:FAO:SAR:SAF:SRF:SRR:FSAR:FSAF:FSRF:FSRR	./.:7:16:16:16:16:0,0,0:0,0,0:0,0,0:0,0,0:13:3:0,0,0:0,0,0:13:3
chr1	68849687	rs3118378;rs3118378;rs3118378	A	C,G,T	37.0166	PASS	AO=0,0,0;DP=81;FAO=0,0,0;FDP=81;FR=.;FRO=81;FSAF=0,0,0;FSAR=0,0,0;FSRF=34;FSRR=47;FWDB=0.0154228,-0.0180172,-0.0118173;FXX=0;HRUN=3,3,3;LEN=1,1,1;MLLD=84.0826,191.746,172.268;QD=1.82798;RBI=0.0292836,0.0266533,0.0283298;REFB=0.000371613,-8.7388e-05,-9.65105e-05;REVB=0.024893,-0.0196412,-0.0257474;RO=81;SAF=0,0,0;SAR=0,0,0;SRF=34;SRR=47;SSEN=0,0,0;SSEP=0,0,0;SSSB=0,0,0;STB=0.5,0.5,0.5;TYPE=snp,snp…	GT:GQ:DP:FDP:RO:FRO:AO:FAO:SAR:SAF:SRF:SRR:FSAR:FSAF:FSRF:FSRR	0/0:37:81:81:81:81:0,0,0:0,0,0:0,0,0:0,0,0:34:47:0,0,0:0,0,0:34:47
chr1	101709563	rs3737576;rs3737576;rs3737576	T	A,C,G	149.787	PASS	AO=0,0,0;DP=327;FAO=0,0,0;FDP=330;FR=.;FRO=330;FSAF=0,0,0;FSAR=0,0,0;FSRF=148;FSRR=182;FWDB=-0.010481,-0.00716443,-0.00752842;FXX=0;HRUN=3,3,3;LEN=1,1,1;MLLD=72.8775,206.235,212.511;QD=1.8156;RBI=0.0385793,0.0277806,0.017675;REFB=5.28205e-05,9.21426e-06,2.29735e-06;REVB=0.0371283,0.0268408,0.0159915;RO=327;SAF=0,0,0;SAR=0,0,0;SRF=147;SRR=180;SSEN=0,0,0;SSEP=0,0,0;SSSB=0,0,0;STB=0.5,0.5,0.5;TYPE=s…	GT:GQ:DP:FDP:RO:FRO:AO:FAO:SAR:SAF:SRF:SRR:FSAR:FSAF:FSRF:FSRR	0/0:99:327:330:327:330:0,0,0:0,0,0:0,0,0:0,0,0:147:180:0,0,0:0,0,0:148:182
chr1	151122489	rs7554936;rs7554936;rs7554936	C	T,A,G	13968	PASS	AO=1452,0,3;DP=1456;FAO=1454,0,0;FDP=1454;FR=.;FRO=0;FSAF=705,0,0;FSAR=749,0,0;FSRF=0;FSRR=0;FWDB=-0.00477407,-0.00920821,0.0104934;FXX=0.00274347;HRUN=1,1,1;LEN=1,1,1;MLLD=82.9664,204.471,5.41558;QD=38.4265;RBI=0.0216554,0.0161497,0.0140389;REFB=0,0,0;REVB=-0.0211226,-0.0132673,0.00932626;RO=1;SAF=704,0,1;SAR=748,0,2;SRF=0;SRR=1;SSEN=0,0,0;SSEP=0,0,0;SSSB=0.000638604,0,0.163246;STB=0.5,0.5,0.5;T…	GT:GQ:DP:FDP:RO:FRO:AO:FAO:SAR:SAF:SRF:SRR:FSAR:FSAF:FSRF:FSRR	1/1:99:1456:1454:1:0:1452,0,3:1454,0,0:748,0,2:704,0,1:0:1:749,0,0:705,0,0:0:0
chr1	159174683	rs2814778;rs2814778;rs2814778	T	A,C,G	16.1821	PASS	AO=0,0,0;DP=35;FAO=0,0,0;FDP=35;FR=.;FRO=35;FSAF=0,0,0;FSAR=0,0,0;FSRF=19;FSRR=16;FWDB=-0.00123583,-0.00633279,-0.00573744;FXX=0;HRUN=1,1,1;LEN=1,1,1;MLLD=197.339,189.438,268.627;QD=1.84939;RBI=0.0146676,0.0166382,0.0104274;REFB=-7.81073e-05,3.77682e-05,-5.9749e-05;REVB=-0.0146154,0.0153859,-0.00870699;RO=35;SAF=0,0,0;SAR=0,0,0;SRF=19;SRR=16;SSEN=0,0,0;SSEP=0,0,0;SSSB=0,0,0;STB=0.5,0.5,0.5;TYPE=s…	GT:GQ:DP:FDP:RO:FRO:AO:FAO:SAR:SAF:SRF:SRR:FSAR:FSAF:FSRF:FSRR	0/0:16:35:35:35:35:0,0,0:0,0,0:0,0,0:0,0,0:19:16:0,0,0:0,0,0:19:16
chr1	168159890	rs1040404;rs1040404;rs1040404	G	A,C,T	1074.65	PASS	AO=113,0,0;DP=113;FAO=113,0,0;FDP=113;FR=.;FRO=0;FSAF=54,0,0;FSAR=59,0,0;FSRF=0;FSRR=0;FWDB=-0.0121361,-0.00976145,-0.00305082;FXX=0;HRUN=2,2,2;LEN=1,1,1;MLLD=267.069,31.3144,15.1669;QD=38.0406;RBI=0.0137148,0.0438109,0.0542852;REFB=0,0,0;REVB=-0.00638822,-0.0427096,-0.0541994;RO=0;SAF=54,0,0;SAR=59,0,0;SRF=0;SRR=0;SSEN=0,0,0;SSEP=0,0,0;SSSB=-3.29304e-08,0,0;STB=0.5,0.5,0.5;TYPE=snp,snp,snp;VARB=…	GT:GQ:DP:FDP:RO:FRO:AO:FAO:SAR:SAF:SRF:SRR:FSAR:FSAF:FSRF:FSRR	1/1:51:113:113:0:0:113,0,0:113,0,0:59,0,0:54,0,0:0:0:59,0,0:54,0,0:0:0
chr1	186149032	rs1407434;rs1407434;rs1407434	G	A,C,T	2295.66	PASS	AO=243,0,0;DP=245;FAO=244,0,0;FDP=244;FR=.;FRO=0;FSAF=118,0,0;FSAR=126,0,0;FSRF=0;FSRR=0;FWDB=0.016544,0.011939,0.0114893;FXX=0.00408147;HRUN=2,2,2;LEN=1,1,1;MLLD=327.856,20.5858,19.5629;QD=37.6337;RBI=0.018479,0.0385665,0.0390819;REFB=-0.109782,-0.104291,-0.0909509;REVB=0.00823217,-0.036672,-0.0373549;RO=2;SAF=118,0,0;SAR=125,0,0;SRF=0;SRR=2;SSEN=0,0,0;SSEP=0,0,0;SSSB=0.00756436,0,0;STB=0.5,0.5,…	GT:GQ:DP:FDP:RO:FRO:AO:FAO:SAR:SAF:SRF:SRR:FSAR:FSAF:FSRF:FSRR	1/1:94:245:244:2:0:243,0,0:244,0,0:125,0,0:118,0,0:0:2:126,0,0:118,0,0:0:0
chr1	212786883	rs4951629;rs4951629;rs4951629	T	A,C,G	143.429	PASS	AO=0,0,0;DP=316;FAO=0,0,0;FDP=316;FR=.;FRO=316;FSAF=0,0,0;FSAR=0,0,0;FSRF=154;FSRR=162;FWDB=-0.0136938,0.0227894,-0.00683735;FXX=0;HRUN=2,2,2;LEN=1,1,1;MLLD=354.542,79.9814,254.341;QD=1.81555;RBI=0.024549,0.0285905,0.0228855;REFB=-2.30023e-05,8.01728e-05,6.92527e-06;REVB=-0.0203749,0.0172644,-0.0218403;RO=316;SAF=0,0,0;SAR=0,0,0;SRF=154;SRR=162;SSEN=0,0,0;SSEP=0,0,0;SSSB=4.64463e-08,4.64463e-08,4…	GT:GQ:DP:FDP:RO:FRO:AO:FAO:SAR:SAF:SRF:SRR:FSAR:FSAF:FSRF:FSRR	0/0:99:316:316:316:316:0,0,0:0,0,0:0,0,0:0,0,0:154:162:0,0,0:0,0,0:154:162
chr1	242342504	rs316873;rs316873;rs316873	C	A,G,T	885.49	PASS	AO=2,0,2;DP=2006;FAO=0,0,0;FDP=2012;FR=.;FRO=2012;FSAF=0,0,0;FSAR=0,0,0;FSRF=1060;FSRR=952;FWDB=0.00966831,-0.0213608,-0.017502;FXX=0.00198412;HRUN=2,2,2;LEN=1,1,1;MLLD=134.772,133.694,70.3834;QD=1.76042;RBI=0.00996534,0.0308763,0.0175906;REFB=1.1168e-05,-1.44015e-05,1.66341e-05;REVB=-0.00241494,-0.0222949,0.00176369;RO=2002;SAF=0,0,1;SAR=2,0,1;SRF=1058;SRR=944;SSEN=0,0,0;SSEP=0,0,0;SSSB=-0.02252…	GT:GQ:DP:FDP:RO:FRO:AO:FAO:SAR:SAF:SRF:SRR:FSAR:FSAF:FSRF:FSRR	0/0:99:2006:2012:2002:2012:2,0,2:0,0,0:2,0,1:0,0,1:1058:944:0,0,0:0,0,0:1060:952
chr2	7968275	rs798443;rs798443;rs798443	G	A,C,T	4400.56	PASS	AO=1042,0,0;DP=2085;FAO=1054,0,0;FDP=2100;FR=.;FRO=1046;FSAF=536,0,0;FSAR=518,0,0;FSRF=513;FSRR=533;FWDB=-0.0173738,-0.0120291,-0.0179758;FXX=0.00142653;HRUN=1,1,1;LEN=1,1,1;MLLD=385.178,89.2773,83.2522;QD=8.38201;RBI=0.0190627,0.0126839,0.0180531;REFB=-0.00266635,-0.0299532,-0.0132753;REVB=-0.00784457,0.00402289,-0.00166861;RO=1043;SAF=535,0,0;SAR=507,0,0;SRF=513;SRR=530;SSEN=0,0,0;SSEP=0,0,0;SS…	GT:GQ:DP:FDP:RO:FRO:AO:FAO:SAR:SAF:SRF:SRR:FSAR:FSAF:FSRF:FSRR	0/1:99:2085:2100:1043:1046:1042,0,0:1054,0,0:507,0,0:535,0,0:513:530:518,0,0:536,0,0:513:533
chr2	14756349	rs7421394;rs7421394;rs7421394	A	G,C,T	6588.6	PASS	AO=1624,0,0;DP=3312;FAO=1624,0,0;FDP=3313;FR=.;FRO=1689;FSAF=692,0,0;FSAR=932,0,0;FSRF=766;FSRR=923;FWDB=-0.00575674,0.00351279,-0.0179004;FXX=0;HRUN=1,1,1;LEN=1,1,1;MLLD=313.193,154.927,163.664;QD=7.95484;RBI=0.00611204,0.0078977,0.0209058;REFB=-0.0194102,-0.0200852,-0.0145602;REVB=-0.00205355,-0.00707347,-0.0107995;RO=1688;SAF=692,0,0;SAR=932,0,0;SRF=766;SRR=922;SSEN=0,0,0;SSEP=0,0,0;SSSB=-0.02…	GT:GQ:DP:FDP:RO:FRO:AO:FAO:SAR:SAF:SRF:SRR:FSAR:FSAF:FSRF:FSRR	0/1:99:3312:3313:1688:1689:1624,0,0:1624,0,0:932,0,0:692,0,0:766:922:932,0,0:692,0,0:766:923
chr2	17901485	rs1834619;rs1834619;rs1834619	G	A,C,T	3797.23	PASS	AO=398,0,0;DP=400;FAO=398,0,0;FDP=398;FR=.;FRO=0;FSAF=195,0,0;FSAR=203,0,0;FSRF=0;FSRR=0;FWDB=-0.0540721,-0.00553652,-0.0051092;FXX=0.00499988;HRUN=1,1,1;LEN=1,1,1;MLLD=132.773,36.3144,45.1989;QD=38.1631;RBI=0.0598222,0.00557655,0.00633021;REFB=-0.0139148,-0.0132381,-0.0290431;REVB=0.0255912,0.000666987,0.00373733;RO=2;SAF=195,0,0;SAR=203,0,0;SRF=1;SRR=1;SSEN=0,0,0;SSEP=0,0,0;SSSB=-9.59348e-05,0,…	GT:GQ:DP:FDP:RO:FRO:AO:FAO:SAR:SAF:SRF:SRR:FSAR:FSAF:FSRF:FSRR	1/1:99:400:398:2:0:398,0,0:398,0,0:203,0,0:195,0,0:1:1:203,0,0:195,0,0:0:0
chr2	29538411	rs4666200;rs4666200;rs4666200	G	A,C,T	680.77	PASS	AO=72,0,1;DP=73;FAO=72,0,1;FDP=72;FR=.;FRO=0;FSAF=39,0,0;FSAR=33,0,1;FSRF=0;FSRR=0;FWDB=-0.0435158,-0.0202516,-0.00524782;FXX=0.0136968;HRUN=2,2,2;LEN=1,1,1;MLLD=241.949,17.6358,161.355;QD=37.8207;RBI=0.0435728,0.0204234,0.0201759;REFB=0,0,0;REVB=0.00222971,-0.00264366,-0.0194815;RO=0;SAF=39,0,0;SAR=33,0,1;SRF=0;SRR=0;SSEN=0,0,0;SSEP=0,0,0;SSSB=0,0,0;STB=0.5,0.5,0.5;TYPE=snp,snp,snp;VARB=-0.00015…	GT:GQ:DP:FDP:RO:FRO:AO:FAO:SAR:SAF:SRF:SRR:FSAR:FSAF:FSRF:FSRR	1/1:32:73:72:0:0:72,0,1:72,0,1:33,0,1:39,0,0:0:0:33,0,1:39,0,0:0:0
chr2	37941396	rs4670767;rs4670767;rs4670767	G	T,A,C	447.88	PASS	AO=86,0,0;DP=147;FAO=87,0,0;FDP=148;FR=.;FRO=61;FSAF=46,0,0;FSAR=41,0,0;FSRF=27;FSRR=34;FWDB=0.0175829,-0.0106144,0.0108574;FXX=0;HRUN=1,1,1;LEN=1,1,1;MLLD=363.844,81.4656,83.4743;QD=12.1049;RBI=0.0206053,0.0112623,0.0141334;REFB=-0.0146516,-0.0281328,-0.0221277;REVB=0.0107434,0.00376494,-0.00904818;RO=61;SAF=46,0,0;SAR=40,0,0;SRF=27;SRR=34;SSEN=0,0,0;SSEP=0,0,0;SSSB=0.0703991,0,0;STB=0.535457,0.…	GT:GQ:DP:FDP:RO:FRO:AO:FAO:SAR:SAF:SRF:SRR:FSAR:FSAF:FSRF:FSRR	0/1:99:147:148:61:61:86,0,0:87,0,0:40,0,0:46,0,0:27:34:41,0,0:46,0,0:27:34
chr2	79864902	.	C	T	190.98	PASS	AO=42;DP=82;FAO=42;FDP=82;FR=.;FRO=40;FSAF=19;FSAR=23;FSRF=19;FSRR=21;FWDB=-0.00781752;FXX=0;HRUN=1;LEN=1;MLLD=124.269;QD=9.3163;RBI=0.0308383;REFB=-0.00558814;REVB=-0.029831;RO=40;SAF=19;SAR=23;SRF=19;SRR=21;SSEN=0;SSEP=0;SSSB=-0.0200531;STB=0.511106;TYPE=snp;VARB=0.00481819;OID=.;OPOS=79864902;OREF=C;OALT=T;OMAPALT=T	GT:GQ:DP:FDP:RO:FRO:AO:FAO:SAR:SAF:SRF:SRR:FSAR:FSAF:FSRF:FSRR	0/1:99:82:82:40:40:42:42:23:19:19:21:23:19:19:21
chr2	79864923	rs13400937;rs13400937;rs13400937	T	G,A,C	796.92	PASS	AO=84,0,0;DP=84;FAO=84,0,0;FDP=84;FR=.;FRO=0;FSAF=38,0,0;FSAR=46,0,0;FSRF=0;FSRR=0;FWDB=-0.0235942,-0.0250545,-0.0255455;FXX=0;HRUN=4,4,4;LEN=1,1,1;MLLD=373.395,264.345,262.558;QD=37.9485;RBI=0.0238227,0.0261822,0.0271627;REFB=0,0,0;REVB=-0.00329189,-0.00760147,-0.00923236;RO=0;SAF=38,0,0;SAR=46,0,0;SRF=0;SRR=0;SSEN=0,0,0;SSEP=0,0,0;SSSB=-2.981e-08,0,0;STB=0.5,0.5,0.5;TYPE=snp,snp,snp;VARB=-1.517…	GT:GQ:DP:FDP:RO:FRO:AO:FAO:SAR:SAF:SRF:SRR:FSAR:FSAF:FSRF:FSRR	1/1:38:84:84:0:0:84,0,0:84,0,0:46,0,0:38,0,0:0:0:46,0,0:38,0,0:0:0
chr2	109579738	rs260690;rs260690;rs260690	C	A,G,T	7.60247	NOCALL	AO=0,0,0;DP=16;FAO=0,0,0;FDP=16;FR=.,QualityScore<10;FRO=16;FSAF=0,0,0;FSAR=0,0,0;FSRF=8;FSRR=8;FWDB=0.00445486,-0.0205458,-0.00131898;FXX=0;HRUN=1,1,1;LEN=1,1,1;MLLD=277.707,116.12,174.851;QD=1.90062;RBI=0.00826711,0.0214696,0.0225579;REFB=8.9709e-05,-0.00104544,-0.000585634;REVB=0.00696415,-0.00622993,-0.0225193;RO=16;SAF=0,0,0;SAR=0,0,0;SRF=8;SRR=8;SSEN=0,0,0;SSEP=0,0,0;SSSB=0,0,0;STB=0.5,0.5,…	GT:GQ:DP:FDP:RO:FRO:AO:FAO:SAR:SAF:SRF:SRR:FSAR:FSAF:FSRF:FSRR	./.:7:16:16:16:16:0,0,0:0,0,0:0,0,0:0,0,0:8:8:0,0,0:0,0,0:8:8
chr2	136707982	rs6754311;rs6754311;rs6754311	T	C,A,G	3655.89	PASS	AO=383,0,0;DP=384;FAO=383,0,0;FDP=383;FR=.;FRO=0;FSAF=198,0,0;FSAR=185,0,0;FSRF=0;FSRR=0;FWDB=-0.0450617,0.0199811,0.00882509;FXX=0.0026041;HRUN=2,2,2;LEN=1,1,1;MLLD=84.1184,174.272,178.164;QD=38.1816;RBI=0.0563767,0.0224513,0.013151;REFB=-0.0103431,-0.0178913,-0.0056756;REVB=0.0338788,-0.0102379,-0.00975028;RO=1;SAF=198,0,0;SAR=185,0,0;SRF=0;SRR=1;SSEN=0,0,0;SSEP=0,0,0;SSSB=0.00257268,0,0;STB=0.…	GT:GQ:DP:FDP:RO:FRO:AO:FAO:SAR:SAF:SRF:SRR:FSAR:FSAF:FSRF:FSRR	1/1:99:384:383:1:0:383,0,0:383,0,0:185,0,0:198,0,0:0:1:185,0,0:198,0,0:0:0
chr2	145769943	rs10496971;rs10496971;rs10496971	T	A,C,G	38.2009	NOCALL	AO=0,0,5;DP=5;FAO=0,0,5;FDP=5;FR=.,MINCOV<6;FRO=0;FSAF=0,0,1;FSAR=0,0,4;FSRF=0;FSRR=0;FWDB=-0.0227346,-0.00923022,-0.00925052;FXX=0;HRUN=5,5,5;LEN=1,1,1;MLLD=225.946,226.821,361.716;QD=30.5607;RBI=0.0279024,0.0194609,0.0165906;REFB=0,0,0;REVB=0.0161766,0.0171327,0.0137723;RO=0;SAF=0,0,1;SAR=0,0,4;SRF=0;SRR=0;SSEN=0,0,0;SSEP=0,0,0;SSSB=0,0,0;STB=0.5,0.5,0.5;TYPE=snp,snp,snp;VARB=0,0,5.06195e-05;HS…	GT:GQ:DP:FDP:RO:FRO:AO:FAO:SAR:SAF:SRF:SRR:FSAR:FSAF:FSRF:FSRR	./.:38:5:5:0:0:0,0,5:0,0,5:0,0,4:0,0,1:0:0:0,0,4:0,0,1:0:0
chr2	158667217	rs10497191;rs10497191;rs10497191	T	C,A,G	10947.8	PASS	AO=1139,0,0;DP=1140;FAO=1139,0,0;FDP=1139;FR=.;FRO=0;FSAF=585,0,0;FSAR=554,0,0;FSRF=0;FSRR=0;FWDB=-0.0261587,-0.0391769,-0.0290082;FXX=0.000877185;HRUN=2,2,2;LEN=1,1,1;MLLD=74.3966,122.708,266.587;QD=38.4472;RBI=0.0277958,0.0393332,0.03075;REFB=0,0,0;REVB=0.00939843,-0.00350318,-0.0102024;RO=1;SAF=585,0,0;SAR=554,0,0;SRF=1;SRR=0;SSEN=0,0,0;SSEP=0,0,0;SSSB=-0.000816318,0,0;STB=0.5,0.5,0.5;TYPE=snp…	GT:GQ:DP:FDP:RO:FRO:AO:FAO:SAR:SAF:SRF:SRR:FSAR:FSAF:FSRF:FSRR	1/1:99:1140:1139:1:0:1139,0,0:1139,0,0:554,0,0:585,0,0:1:0:554,0,0:585,0,0:0:0
chr2	179606538	rs2627037;rs2627037;rs2627037	G	A,C,T	225.22	PASS	AO=48,0,0;DP=91;FAO=48,0,0;FDP=91;FR=.;FRO=43;FSAF=24,0,0;FSAR=24,0,0;FSRF=20;FSRR=23;FWDB=-0.0218129,-0.0178652,-0.016511;FXX=0;HRUN=3,3,3;LEN=1,1,1;MLLD=425.194,244.085,231.346;QD=9.89987;RBI=0.0219768,0.0191229,0.0166735;REFB=-0.000144534,0.00287586,0.00655556;REVB=0.00267945,-0.00682053,-0.00232221;RO=43;SAF=24,0,0;SAR=24,0,0;SRF=20;SRR=23;SSEN=0,0,0;SSEP=0,0,0;SSSB=0.0298901,0,0;STB=0.516477…	GT:GQ:DP:FDP:RO:FRO:AO:FAO:SAR:SAF:SRF:SRR:FSAR:FSAF:FSRF:FSRR	0/1:99:91:91:43:43:48,0,0:48,0,0:24,0,0:24,0,0:20:23:24,0,0:24,0,0:20:23
chr2	201021954	rs1569175;rs1569175;rs1569175	T	C,A,G	49.53	PASS	AO=6,0,0;DP=6;FAO=6,0,0;FDP=6;FR=.;FRO=0;FSAF=3,0,0;FSAR=3,0,0;FSRF=0;FSRR=0;FWDB=-0.0116834,0.016634,-0.025774;FXX=0;HRUN=3,3,3;LEN=1,1,1;MLLD=68.4511,8.03126,10.5966;QD=33.022;RBI=0.0181832,0.0251952,0.0412834;REFB=0,0,0;REVB=0.0139329,0.0189237,0.0322494;RO=0;SAF=3,0,0;SAR=3,0,0;SRF=0;SRR=0;SSEN=0,0,0;SSEP=0,0,0;SSSB=0,0,0;STB=0.5,0.5,0.5;TYPE=snp,snp,snp;VARB=0.000228541,0,0;HS;OID=rs1569175,…	GT:GQ:DP:FDP:RO:FRO:AO:FAO:SAR:SAF:SRF:SRR:FSAR:FSAF:FSRF:FSRR	1/1:4:6:6:0:0:6,0,0:6,0,0:3,0,0:3,0,0:0:0:3,0,0:3,0,0:0:0
chr3	30415612	rs4955316;rs4955316;rs4955316	T	A,C,G	360.146	PASS	AO=0,1,0;DP=808;FAO=0,0,0;FDP=809;FR=.;FRO=809;FSAF=0,0,0;FSAR=0,0,0;FSRF=387;FSRR=422;FWDB=0.011983,-0.0119643,0.0668303;FXX=0.00123455;HRUN=3,3,3;LEN=1,1,1;MLLD=141.142,178.796,74.6685;QD=1.7807;RBI=0.0367815,0.0374728,0.0674308;REFB=-1.78814e-05,-3.35773e-05,7.65178e-05;REVB=-0.0347748,-0.0355115,0.00897925;RO=807;SAF=0,0,0;SAR=0,1,0;SRF=387;SRR=420;SSEN=0,0,0;SSEP=0,0,0;SSSB=0,-0.0249178,0;ST…	GT:GQ:DP:FDP:RO:FRO:AO:FAO:SAR:SAF:SRF:SRR:FSAR:FSAF:FSRF:FSRR	0/0:99:808:809:807:809:0,1,0:0,0,0:0,1,0:0,0,0:387:420:0,0,0:0,0,0:387:422
chr3	79399575	rs6548616;rs6548616;rs6548616	T	A,C,G	4.61622	NOCALL	AO=0,0,0;DP=4;FAO=0,0,0;FDP=4;FR=.,QualityScore<10,MINCOV<6;FRO=4;FSAF=0,0,0;FSAR=0,0,0;FSRF=2;FSRR=2;FWDB=-0.0217626,0.0265906,-0.0172299;FXX=0;HRUN=2,2,2;LEN=1,1,1;MLLD=200.469,77.2044,384.705;QD=4.61622;RBI=0.0713281,0.0822758,0.0325726;REFB=0.00266227,0.0153736,0.000149848;REVB=0.067927,0.0778605,0.0276425;RO=4;SAF=0,0,0;SAR=0,0,0;SRF=2;SRR=2;SSEN=0,0,0;SSEP=0,0,0;SSSB=0,0,0;STB=0.5,0.5,0.5;T…	GT:GQ:DP:FDP:RO:FRO:AO:FAO:SAR:SAF:SRF:SRR:FSAR:FSAF:FSRF:FSRR	./.:4:4:4:4:4:0,0,0:0,0,0:0,0,0:0,0,0:2:2:0,0,0:0,0,0:2:2
chr3	120522716	rs12629908;rs12629908;rs12629908	G	A,C,T	43.05	PASS	AO=7,0,0;DP=12;FAO=7,0,0;FDP=12;FR=.;FRO=5;FSAF=2,0,0;FSAR=5,0,0;FSRF=2;FSRR=3;FWDB=0.0176128,-0.00814929,0.025046;FXX=0;HRUN=1,1,1;LEN=1,1,1;MLLD=155.219,64.2768,85.0701;QD=14.3491;RBI=0.01823,0.0111388,0.0289619;REFB=-0.0318353,-0.0358693,-0.0390455;REVB=0.00470361,-0.00759361,0.0145426;RO=5;SAF=2,0,0;SAR=5,0,0;SRF=2;SRR=3;SSEN=0,0,0;SSEP=0,0,0;SSSB=-0.0935942,0,0;STB=0.55539,0.5,0.5;TYPE=snp,s…	GT:GQ:DP:FDP:RO:FRO:AO:FAO:SAR:SAF:SRF:SRR:FSAR:FSAF:FSRF:FSRR	0/1:25:12:12:5:5:7,0,0:7,0,0:5,0,0:2,0,0:2:3:5,0,0:2,0,0:2:3
chr3	121459589	rs12498138;rs12498138;rs12498138	G	A,C,T	9.00311	NOCALL	AO=0,0,0;DP=19;FAO=0,0,0;FDP=19;FR=.,QualityScore<10;FRO=19;FSAF=0,0,0;FSAR=0,0,0;FSRF=12;FSRR=7;FWDB=0.00269448,-0.0313709,0.00356398;FXX=0;HRUN=1,1,1;LEN=1,1,1;MLLD=395.039,91.6943,394.74;QD=1.89539;RBI=0.00553481,0.089195,0.00511201;REFB=-1.21087e-05,-0.00389957,1.35499e-06;REVB=-0.00483465,-0.0834962,-0.00366479;RO=19;SAF=0,0,0;SAR=0,0,0;SRF=12;SRR=7;SSEN=0,0,0;SSEP=0,0,0;SSSB=5.69596e-08,5.6…	GT:GQ:DP:FDP:RO:FRO:AO:FAO:SAR:SAF:SRF:SRR:FSAR:FSAF:FSRF:FSRR	./.:9:19:19:19:19:0,0,0:0,0,0:0,0,0:0,0,0:12:7:0,0,0:0,0,0:12:7
chr3	147750355	rs734873;rs734873;rs734873	G	A,C,T	93.73	PASS	AO=13,0,0;DP=18;FAO=13,0,0;FDP=17;FR=.;FRO=4;FSAF=6,0,0;FSAR=7,0,0;FSRF=2;FSRR=2;FWDB=0.0554634,-0.0316966,0.00851421;FXX=0.0555247;HRUN=1,1,1;LEN=1,1,1;MLLD=135.131,22.456,89.442;QD=22.0538;RBI=0.055639,0.0318015,0.0116691;REFB=-0.00832541,-0.020953,-0.0132774;REVB=-0.0044172,-0.0025818,-0.0079798;RO=5;SAF=6,0,0;SAR=7,0,0;SRF=3;SRR=2;SSEN=0,0,0;SSEP=0,0,0;SSSB=-0.0686393,0,0;STB=0.509077,0.5,0.5…	GT:GQ:DP:FDP:RO:FRO:AO:FAO:SAR:SAF:SRF:SRR:FSAR:FSAF:FSRF:FSRR	0/1:13:18:17:5:4:13,0,0:13,0,0:7,0,0:6,0,0:3:2:7,0,0:6,0,0:2:2
chr3	179964727	rs2030763;rs2030763;rs2030763	G	A,C,T	1205.08	PASS	AO=126,0,0;DP=126;FAO=126,0,0;FDP=126;FR=.;FRO=0;FSAF=64,0,0;FSAR=62,0,0;FSRF=0;FSRR=0;FWDB=0.001587,-0.00236605,-0.0369699;FXX=0;HRUN=1,1,1;LEN=1,1,1;MLLD=412.803,102.513,75.3823;QD=38.2565;RBI=0.0516807,0.00700698,0.0374408;REFB=0,0,0;REVB=-0.0516563,0.00659542,-0.00591938;RO=0;SAF=64,0,0;SAR=62,0,0;SRF=0;SRR=0;SSEN=0,0,0;SSEP=0,0,0;SSSB=5.29882e-08,0,0;STB=0.5,0.5,0.5;TYPE=snp,snp,snp;VARB=-3.…	GT:GQ:DP:FDP:RO:FRO:AO:FAO:SAR:SAF:SRF:SRR:FSAR:FSAF:FSRF:FSRR	1/1:57:126:126:0:0:126,0,0:126,0,0:62,0,0:64,0,0:0:0:62,0,0:64,0,0:0:0
chr3	188574996	rs1513181;rs1513181;rs1513181	G	A,C,T	2702.94	PASS	AO=719,2,0;DP=1566;FAO=719,0,0;FDP=1564;FR=.;FRO=845;FSAF=369,0,0;FSAR=350,0,0;FSRF=476;FSRR=369;FWDB=0.002165,0.0298469,0.00774379;FXX=0.00191447;HRUN=4,4,4;LEN=1,1,1;MLLD=344.669,45.6752,208.597;QD=6.91288;RBI=0.0106212,0.050214,0.0191078;REFB=-0.00655891,0.0117553,0.00380194;REVB=0.0103982,0.0403808,0.0174683;RO=845;SAF=369,2,0;SAR=350,0,0;SRF=476;SRR=369;SSEN=0,0,0;SSEP=0,0,0;SSSB=-0.0493391,…	GT:GQ:DP:FDP:RO:FRO:AO:FAO:SAR:SAF:SRF:SRR:FSAR:FSAF:FSRF:FSRR	0/1:99:1566:1564:845:845:719,2,0:719,0,0:350,0,0:369,2,0:476:369:350,0,0:369,0,0:476:369
chr4	5390637	rs9291090;rs9291090;rs9291090	A	C,G,T	13.8414	PASS	AO=0,1,0;DP=43;FAO=0,1,0;FDP=43;FR=.;FRO=42;FSAF=0,0,0;FSAR=0,1,0;FSRF=25;FSRR=17;FWDB=0.0200259,-0.00513344,0.015329;FXX=0;HRUN=2,2,2;LEN=1,1,1;MLLD=83.1998,106.399,114.54;QD=1.28757;RBI=0.0320964,0.0136195,0.0215615;REFB=0.000146463,0.000324877,0.000303001;REVB=0.0250826,-0.012615,-0.0151632;RO=42;SAF=0,0,0;SAR=0,1,0;SRF=25;SRR=17;SSEN=0,0,0;SSEP=0,0,0;SSSB=-3.09127e-08,-0.303009,-3.09127e-08;S…	GT:GQ:DP:FDP:RO:FRO:AO:FAO:SAR:SAF:SRF:SRR:FSAR:FSAF:FSRF:FSRR	0/0:13:43:43:42:42:0,1,0:0,1,0:0,1,0:0,0,0:25:17:0,1,0:0,0,0:25:17
chr4	38815502	rs4833103;rs4833103;rs4833103	A	C,G,T	11.2172	NOCALL	AO=2,0,0;DP=2;FAO=2,0,0;FDP=2;FR=.,MINCOV<6;FRO=0;FSAF=1,0,0;FSAR=1,0,0;FSRF=0;FSRR=0;FWDB=0.044171,0.00689662,0.0217978;FXX=0;HRUN=1,1,1;LEN=1,1,1;MLLD=67.4864,3.04943,218.362;QD=22.4343;RBI=0.0801018,0.0235279,0.0676764;REFB=0,0,0;REVB=0.0668223,0.0224945,-0.0640699;RO=0;SAF=1,0,0;SAR=1,0,0;SRF=0;SRR=0;SSEN=0,0,0;SSEP=0,0,0;SSSB=0,0,0;STB=0.5,0.5,0.5;TYPE=snp,snp,snp;VARB=0.0287373,0,0;HS;OID=r…	GT:GQ:DP:FDP:RO:FRO:AO:FAO:SAR:SAF:SRF:SRR:FSAR:FSAF:FSRF:FSRR	./.:11:2:2:0:0:2,0,0:2,0,0:1,0,0:1,0,0:0:0:1,0,0:1,0,0:0:0
chr4	41554364	rs10007810;rs10007810;rs10007810	G	A,C,T	9.84909	NOCALL	AO=0,0,0;DP=21;FAO=0,0,0;FDP=21;FR=.,QualityScore<10;FRO=21;FSAF=0,0,0;FSAR=0,0,0;FSRF=12;FSRR=9;FWDB=0.0192755,-0.00125881,0.0089098;FXX=0;HRUN=1,1,1;LEN=1,1,1;MLLD=81.6991,80.7136,245.793;QD=1.87602;RBI=0.0271478,0.00285909,0.0131953;REFB=4.81005e-06,4.11598e-05,0.000134518;REVB=-0.019117,0.00256706,0.00973299;RO=21;SAF=0,0,0;SAR=0,0,0;SRF=12;SRR=9;SSEN=0,0,0;SSEP=0,0,0;SSSB=0,0,0;STB=0.5,0.5,0…	GT:GQ:DP:FDP:RO:FRO:AO:FAO:SAR:SAF:SRF:SRR:FSAR:FSAF:FSRF:FSRR	./.:9:21:21:21:21:0,0,0:0,0,0:0,0,0:0,0,0:12:9:0,0,0:0,0,0:12:9
chr4	73245191	rs1369093;rs1369093;rs1369093	T	A,C,G	5.31894	NOCALL	AO=0,0,0;DP=11;FAO=0,0,0;FDP=11;FR=.,QualityScore<10;FRO=11;FSAF=0,0,0;FSAR=0,0,0;FSRF=4;FSRR=7;FWDB=-0.025247,-0.0159112,-0.0215108;FXX=0;HRUN=1,1,1;LEN=1,1,1;MLLD=257.356,270.71,180.618;QD=1.93416;RBI=0.0252612,0.0159141,0.0316902;REFB=-0.000192229,-0.000126187,-0.00101148;REVB=-0.000845804,-0.000301706,-0.0232712;RO=11;SAF=0,0,0;SAR=0,0,0;SRF=4;SRR=7;SSEN=0,0,0;SSEP=0,0,0;SSSB=0,0,0;STB=0.5,0.…	GT:GQ:DP:FDP:RO:FRO:AO:FAO:SAR:SAF:SRF:SRR:FSAR:FSAF:FSRF:FSRR	./.:5:11:11:11:11:0,0,0:0,0,0:0,0,0:0,0,0:4:7:0,0,0:0,0,0:4:7
chr4	85309078	rs385194;rs385194;rs385194	A	G,C,T	258.23	PASS	AO=47,0,0;DP=76;FAO=47,0,0;FDP=76;FR=.;FRO=29;FSAF=25,0,0;FSAR=22,0,0;FSRF=11;FSRR=18;FWDB=0.0091935,0.0134661,0.00656029;FXX=0;HRUN=3,3,3;LEN=1,1,1;MLLD=371.562,150.351,236.096;QD=13.5908;RBI=0.0106918,0.0136891,0.00656616;REFB=0.00127258,0.00568509,0.00456367;REVB=0.00545843,0.00246073,-0.000277525;RO=29;SAF=25,0,0;SAR=22,0,0;SRF=11;SRR=18;SSEN=0,0,0;SSEP=0,0,0;SSSB=0.106476,5.82268e-08,5.82268…	GT:GQ:DP:FDP:RO:FRO:AO:FAO:SAR:SAF:SRF:SRR:FSAR:FSAF:FSRF:FSRR	0/1:96:76:76:29:29:47,0,0:47,0,0:22,0,0:25,0,0:11:18:22,0,0:25,0,0:11:18
chr4	100239319	rs1229984;rs1229984;rs1229984	T	C,A,G	1257.18	PASS	AO=300,0,0;DP=597;FAO=299,0,1;FDP=597;FR=.;FRO=298;FSAF=146,0,0;FSAR=153,0,1;FSRF=141;FSRR=157;FWDB=-0.00484836,-0.00192732,0.00425595;FXX=0;HRUN=1,1,1;LEN=1,1,1;MLLD=88.163,89.1822,233.844;QD=8.42333;RBI=0.0174797,0.0152777,0.00785241;REFB=-0.0209497,-0.00716569,-0.000153172;REVB=0.0167939,-0.0151556,0.00659904;RO=297;SAF=146,0,0;SAR=154,0,0;SRF=141;SRR=156;SSEN=0,0,0;SSEP=0,0,0;SSSB=0.0108598,0…	GT:GQ:DP:FDP:RO:FRO:AO:FAO:SAR:SAF:SRF:SRR:FSAR:FSAF:FSRF:FSRR	0/1:99:597:597:297:298:300,0,0:299,0,1:154,0,0:146,0,0:141:156:153,0,1:146,0,0:141:157
chr4	100244319	rs3811801;rs3811801;rs3811801	G	A,C,T	35.39	PASS	AO=10,0,0;DP=29;FAO=10,0,0;FDP=29;FR=.;FRO=19;FSAF=4,0,0;FSAR=6,0,0;FSRF=11;FSRR=8;FWDB=-0.0103936,-0.0246215,-0.0450197;FXX=0;HRUN=1,1,1;LEN=1,1,1;MLLD=117.243,77.9047,90.4216;QD=4.88085;RBI=0.0172058,0.0318422,0.0496336;REFB=-0.00785378,-0.00996692,-0.012327;REVB=-0.0137118,-0.0201918,-0.0208978;RO=19;SAF=4,0,0;SAR=6,0,0;SRF=11;SRR=8;SSEN=0,0,0;SSEP=0,0,0;SSSB=-0.192793,0,0;STB=0.616207,0.5,0.5…	GT:GQ:DP:FDP:RO:FRO:AO:FAO:SAR:SAF:SRF:SRR:FSAR:FSAF:FSRF:FSRR	0/1:35:29:29:19:19:10,0,0:10,0,0:6,0,0:4,0,0:11:8:6,0,0:4,0,0:11:8
chr4	105375423	rs7657799;rs7657799;rs7657799	T	A,C,G	154.467	PASS	AO=0,1,0;DP=356;FAO=0,0,0;FDP=355;FR=.;FRO=355;FSAF=0,0,0;FSAR=0,0,0;FSRF=177;FSRR=178;FWDB=-0.0108229,-0.0115885,0.0776396;FXX=0.00280891;HRUN=3,3,3;LEN=1,1,1;MLLD=265.375,301.677,75.2365;QD=1.74048;RBI=0.0293297,0.0116423,0.0782573;REFB=-7.45856e-06,-1.14753e-05,0.000215463;REVB=-0.0272598,-0.00111838,-0.00981352;RO=355;SAF=0,1,0;SAR=0,0,0;SRF=177;SRR=178;SSEN=0,0,0;SSEP=0,0,0;SSSB=0,0.0555429,…	GT:GQ:DP:FDP:RO:FRO:AO:FAO:SAR:SAF:SRF:SRR:FSAR:FSAF:FSRF:FSRR	0/0:99:356:355:355:355:0,1,0:0,0,0:0,0,0:0,1,0:177:178:0,0,0:0,0,0:177:178
chr4	179399523	rs2702414;rs2702414;rs2702414	G	A,C,T	279.89	PASS	AO=57,1,0;DP=103;FAO=57,0,0;FDP=102;FR=.;FRO=45;FSAF=25,0,0;FSAR=32,0,0;FSRF=21;FSRR=24;FWDB=-0.0562915,-0.0538317,-0.037107;FXX=0.0097078;HRUN=2,2,2;LEN=1,1,1;MLLD=263.687,43.3423,39.3013;QD=10.9761;RBI=0.0564764,0.0736316,0.0592072;REFB=-0.00454142,0.00485597,0.00054577;REVB=0.00456554,-0.050237,-0.0461363;RO=45;SAF=25,0,0;SAR=32,1,0;SRF=21;SRR=24;SSEN=0,0,0;SSEP=0,0,0;SSSB=-0.0228775,-0.241725…	GT:GQ:DP:FDP:RO:FRO:AO:FAO:SAR:SAF:SRF:SRR:FSAR:FSAF:FSRF:FSRR	0/1:99:103:102:45:45:57,1,0:57,0,0:32,1,0:25,0,0:21:24:32,0,0:25,0,0:21:24
chr4	179399558	.	C	T	173.52	PASS	AO=46;DP=105;FAO=46;FDP=105;FR=.;FRO=59;FSAF=21;FSAR=25;FSRF=25;FSRR=34;FWDB=0.0169878;FXX=0;HRUN=1;LEN=1;MLLD=139.644;QD=6.61018;RBI=0.0228007;REFB=-0.00863191;REVB=-0.0152081;RO=59;SAF=21;SAR=25;SRF=25;SRR=34;SSEN=0;SSEP=0;SSSB=0.0332372;STB=0.518619;TYPE=snp;VARB=0.0112914;OID=.;OPOS=179399558;OREF=C;OALT=T;OMAPALT=T	GT:GQ:DP:FDP:RO:FRO:AO:FAO:SAR:SAF:SRF:SRR:FSAR:FSAF:FSRF:FSRR	0/1:99:105:105:59:59:46:46:25:21:25:34:25:21:25:34
chr5	2364626	rs316598;rs316598;rs316598	T	C,A,G	143.46	PASS	AO=34,0,0;DP=72;FAO=34,0,0;FDP=72;FR=.;FRO=38;FSAF=17,0,0;FSAR=17,0,0;FSRF=16;FSRR=22;FWDB=0.00171802,-0.037119,-0.0257182;FXX=0;HRUN=2,2,2;LEN=1,1,1;MLLD=152.197,49.4933,193.682;QD=7.9698;RBI=0.0105068,0.0433922,0.0290104;REFB=-0.0217151,-0.00269937,-0.00981656;REVB=0.0103654,0.0224736,-0.013423;RO=38;SAF=17,0,0;SAR=17,0,0;SRF=16;SRR=22;SSEN=0,0,0;SSEP=0,0,0;SSSB=0.0744624,0,0;STB=0.541642,0.5,0…	GT:GQ:DP:FDP:RO:FRO:AO:FAO:SAR:SAF:SRF:SRR:FSAR:FSAF:FSRF:FSRR	0/1:99:72:72:38:38:34,0,0:34,0,0:17,0,0:17,0,0:16:22:17,0,0:17,0,0:16:22
chr5	2364678	.	G	C	133.18	PASS	AO=32;DP=69;FAO=32;FDP=69;FR=.;FRO=37;FSAF=15;FSAR=17;FSRF=15;FSRR=22;FWDB=-0.0266745;FXX=0;HRUN=1;LEN=1;MLLD=211.572;QD=7.72069;RBI=0.0299529;REFB=0.033624;REVB=-0.0136251;RO=37;SAF=15;SAR=17;SRF=15;SRR=22;SSEN=0;SSEP=0;SSSB=0.0610415;STB=0.534225;TYPE=snp;VARB=-0.00445048;OID=.;OPOS=2364678;OREF=G;OALT=C;OMAPALT=C	GT:GQ:DP:FDP:RO:FRO:AO:FAO:SAR:SAF:SRF:SRR:FSAR:FSAF:FSRF:FSRR	0/1:99:69:69:37:37:32:32:17:15:15:22:17:15:15:22
chr5	2364679	.	T	C	133.18	PASS	AO=32;DP=69;FAO=32;FDP=69;FR=.;FRO=37;FSAF=15;FSAR=17;FSRF=15;FSRR=22;FWDB=-0.0282146;FXX=0;HRUN=1;LEN=1;MLLD=214.72;QD=7.7207;RBI=0.0370831;REFB=0.0229912;REVB=-0.0240642;RO=37;SAF=15;SAR=17;SRF=15;SRR=22;SSEN=0;SSEP=0;SSSB=0.0610415;STB=0.534225;TYPE=snp;VARB=-0.00511317;OID=.;OPOS=2364679;OREF=T;OALT=C;OMAPALT=C	GT:GQ:DP:FDP:RO:FRO:AO:FAO:SAR:SAF:SRF:SRR:FSAR:FSAF:FSRF:FSRR	0/1:99:69:69:37:37:32:32:17:15:15:22:17:15:15:22
chr5	6845035	rs870347;rs870347;rs870347	A	C,G,T	1359.72	PASS	AO=313,0,0;DP=608;FAO=313,0,0;FDP=608;FR=.;FRO=295;FSAF=168,0,0;FSAR=145,0,0;FSRF=157;FSRR=138;FWDB=-0.0189136,-0.0233125,0.015678;FXX=0;HRUN=2,2,2;LEN=1,1,1;MLLD=284.044,201.275,44.4403;QD=8.94553;RBI=0.0189139,0.0234108,0.034652;REFB=-0.00712716,-0.00335366,0.00548296;REVB=-9.93592e-05,-0.00214305,-0.0309024;RO=295;SAF=168,0,0;SAR=145,0,0;SRF=157;SRR=138;SSEN=0,0,0;SSEP=0,0,0;SSSB=0.00405695,5.…	GT:GQ:DP:FDP:RO:FRO:AO:FAO:SAR:SAF:SRF:SRR:FSAR:FSAF:FSRF:FSRR	0/1:99:608:608:295:295:313,0,0:313,0,0:145,0,0:168,0,0:157:138:145,0,0:168,0,0:157:138
chr5	33951693	rs16891982;rs16891982;rs16891982	C	A,G,T	3.47904	NOCALL	AO=0,0,0;DP=1;FAO=0,0,0;FDP=1;FR=.,QualityScore<10,MINCOV<6;FRO=1;FSAF=0,0,0;FSAR=0,0,0;FSRF=1;FSRR=0;FWDB=-0.026328,0.0166879,-0.0547804;FXX=0;HRUN=1,1,1;LEN=1,1,1;MLLD=98.9185,85.2324,89.9366;QD=13.9161;RBI=0.026328,0.0166879,0.0547804;REFB=-0.00316471,0.00691165,-0.0209734;REVB=0,0,0;RO=1;SAF=0,0,0;SAR=0,0,0;SRF=1;SRR=0;SSEN=0,0,0;SSEP=0,0,0;SSSB=0,0,0;STB=0.5,0.5,0.5;TYPE=snp,snp,snp;VARB=0,0…	GT:GQ:DP:FDP:RO:FRO:AO:FAO:SAR:SAF:SRF:SRR:FSAR:FSAF:FSRF:FSRR	./.:3:1:1:1:1:0,0,0:0,0,0:0,0,0:0,0,0:1:0:0,0,0:0,0,0:1:0
chr5	35037115	rs37369;rs37369;rs37369	C	T,A,G	423.69	PASS	AO=45,0,0;DP=45;FAO=45,0,0;FDP=45;FR=.;FRO=0;FSAF=23,0,0;FSAR=22,0,0;FSRF=0;FSRR=0;FWDB=-0.0141963,0.00965095,0.00909606;FXX=0;HRUN=1,1,1;LEN=1,1,1;MLLD=140.405,10.2934,2.39013;QD=37.6611;RBI=0.0152267,0.0215889,0.0216313;REFB=0,0,0;REVB=-0.00550623,0.0193117,0.0196258;RO=0;SAF=23,0,0;SAR=22,0,0;SRF=0;SRR=0;SSEN=0,0,0;SSEP=0,0,0;SSSB=0,0,0;STB=0.5,0.5,0.5;TYPE=snp,snp,snp;VARB=-0.000155687,0,0;HS…	GT:GQ:DP:FDP:RO:FRO:AO:FAO:SAR:SAF:SRF:SRR:FSAR:FSAF:FSRF:FSRR	1/1:20:45:45:0:0:45,0,0:45,0,0:22,0,0:23,0,0:0:0:22,0,0:23,0,0:0:0
chr5	43711378	rs6451722;rs6451722;rs6451722	G	A,C,T	82.44	PASS	AO=17,0,0;DP=33;FAO=17,0,0;FDP=33;FR=.;FRO=16;FSAF=9,0,0;FSAR=8,0,0;FSRF=11;FSRR=5;FWDB=-0.00781487,0.0127251,0.0185763;FXX=0;HRUN=1,1,1;LEN=1,1,1;MLLD=88.4368,150.476,156.448;QD=9.99323;RBI=0.0224332,0.0135031,0.0192128;REFB=-0.0338079,0.00228389,0.0040414;REVB=-0.021028,0.00451723,-0.00490419;RO=16;SAF=9,0,0;SAR=8,0,0;SRF=11;SRR=5;SSEN=0,0,0;SSEP=0,0,0;SSSB=-0.137389,0,0;STB=0.577529,0.5,0.5;TY…	GT:GQ:DP:FDP:RO:FRO:AO:FAO:SAR:SAF:SRF:SRR:FSAR:FSAF:FSRF:FSRR	0/1:73:33:33:16:16:17,0,0:17,0,0:8,0,0:9,0,0:11:5:8,0,0:9,0,0:11:5
chr5	79085726	rs12657828;rs12657828;rs12657828	A	C,G,T	223.52	PASS	AO=0,0,0;DP=492;FAO=0,0,0;FDP=493;FR=.;FRO=493;FSAF=0,0,0;FSAR=0,0,0;FSRF=233;FSRR=260;FWDB=0.023348,-0.00734092,-0.0100669;FXX=0;HRUN=4,4,4;LEN=1,1,1;MLLD=68.8471,188.719,231.19;QD=1.81355;RBI=0.0251689,0.0557298,0.057565;REFB=1.8805e-05,-6.93851e-06,-2.06966e-05;REVB=-0.00939923,-0.0552442,-0.0566779;RO=492;SAF=0,0,0;SAR=0,0,0;SRF=233;SRR=259;SSEN=0,0,0;SSEP=0,0,0;SSSB=3.92242e-08,3.92242e-08,3…	GT:GQ:DP:FDP:RO:FRO:AO:FAO:SAR:SAF:SRF:SRR:FSAR:FSAF:FSRF:FSRR	0/0:99:492:493:492:493:0,0,0:0,0,0:0,0,0:0,0,0:233:259:0,0,0:0,0,0:233:260
chr5	155471714	rs6556352;rs6556352;rs6556352	C	T,A,G	147.38	PASS	AO=16,0,0;DP=16;FAO=16,0,0;FDP=16;FR=.;FRO=0;FSAF=7,0,0;FSAR=9,0,0;FSRF=0;FSRR=0;FWDB=0.00792824,-0.0124778,0.0192938;FXX=0;HRUN=1,1,1;LEN=1,1,1;MLLD=223.528,34.1081,24.6411;QD=36.8441;RBI=0.0428243,0.0335498,0.0194037;REFB=0,0,0;REVB=-0.042084,0.0311431,0.00206226;RO=0;SAF=7,0,0;SAR=9,0,0;SRF=0;SRR=0;SSEN=0,0,0;SSEP=0,0,0;SSSB=0,0,0;STB=0.5,0.5,0.5;TYPE=snp,snp,snp;VARB=-0.000503934,0,0;HS;OID=r…	GT:GQ:DP:FDP:RO:FRO:AO:FAO:SAR:SAF:SRF:SRR:FSAR:FSAF:FSRF:FSRR	1/1:7:16:16:0:0:16,0,0:16,0,0:9,0,0:7,0,0:0:0:9,0,0:7,0,0:0:0
chr5	165739982	rs1500127;rs1500127;rs1500127	C	A,G,T	10.2816	PASS	AO=0,0,0;DP=22;FAO=0,0,0;FDP=22;FR=.;FRO=22;FSAF=0,0,0;FSAR=0,0,0;FSRF=10;FSRR=12;FWDB=0.0248055,-0.00147263,-0.00378447;FXX=0;HRUN=2,2,2;LEN=1,1,1;MLLD=88.4723,235.437,247.248;QD=1.86939;RBI=0.0756184,0.0697944,0.0713307;REFB=-0.00158661,-0.000735857,-0.000722171;REVB=-0.0714341,-0.0697789,-0.0712303;RO=22;SAF=0,0,0;SAR=0,0,0;SRF=10;SRR=12;SSEN=0,0,0;SSEP=0,0,0;SSSB=0,0,0;STB=0.5,0.5,0.5;TYPE=sn…	GT:GQ:DP:FDP:RO:FRO:AO:FAO:SAR:SAF:SRF:SRR:FSAR:FSAF:FSRF:FSRR	0/0:10:22:22:22:22:0,0,0:0,0,0:0,0,0:0,0,0:10:12:0,0,0:0,0,0:10:12
chr5	170202984	rs7722456;rs7722456;rs7722456	C	T,A,G	164.77	PASS	AO=19,2,0;DP=22;FAO=19,2,0;FDP=20;FR=.;FRO=1;FSAF=11,2,0;FSAR=8,0,0;FSRF=0;FSRR=1;FWDB=-0.00266267,-0.00227876,-0.0187493;FXX=0.0908678;HRUN=1,1,1;LEN=1,1,1;MLLD=205.346,153.621,11.6353;QD=32.9538;RBI=0.00974135,0.0274122,0.0373457;REFB=-0.00281144,-0.00616163,0.0151329;REVB=0.00937038,-0.0273173,-0.032298;RO=1;SAF=11,2,0;SAR=8,0,0;SRF=0;SRR=1;SSEN=0,0,0;SSEP=0,0,0;SSSB=0.0540538,0.697199,0;STB=0…	GT:GQ:DP:FDP:RO:FRO:AO:FAO:SAR:SAF:SRF:SRR:FSAR:FSAF:FSRF:FSRR	1/1:4:22:20:1:1:19,2,0:19,2,0:8,0,0:11,2,0:0:1:8,0,0:11,2,0:0:1
chr5	170203020	.	G	A	201.65	PASS	AO=22;DP=22;FAO=22;FDP=22;FR=.;FRO=0;FSAF=13;FSAR=9;FSRF=0;FSRR=0;FWDB=-0.0113766;FXX=0;HRUN=1;LEN=1;MLLD=309.458;QD=36.6635;RBI=0.0149848;REFB=0;REVB=-0.00975285;RO=0;SAF=13;SAR=9;SRF=0;SRR=0;SSEN=0;SSEP=0;SSSB=-5.2029e-08;STB=0.5;TYPE=snp;VARB=-0.000111181;OID=.;OPOS=170203020;OREF=G;OALT=A;OMAPALT=A	GT:GQ:DP:FDP:RO:FRO:AO:FAO:SAR:SAF:SRF:SRR:FSAR:FSAF:FSRF:FSRR	1/1:10:22:22:0:0:22:22:9:13:0:0:9:13:0:0
chr5	177863083	rs6422347;rs6422347;rs6422347	T	C,A,G	201.65	PASS	AO=22,0,0;DP=22;FAO=22,0,0;FDP=22;FR=.;FRO=0;FSAF=12,0,0;FSAR=10,0,0;FSRF=0;FSRR=0;FWDB=0.0330376,-0.00634038,0.0334342;FXX=0;HRUN=1,1,1;LEN=1,1,1;MLLD=384.324,73.8218,284.15;QD=36.6635;RBI=0.0409208,0.00754241,0.0443165;REFB=0,0,0;REVB=-0.0241459,-0.00408504,-0.0290879;RO=0;SAF=12,0,0;SAR=10,0,0;SRF=0;SRR=0;SSEN=0,0,0;SSEP=0,0,0;SSSB=0,0,0;STB=0.5,0.5,0.5;TYPE=snp,snp,snp;VARB=1.98011e-05,0,0;HS…	GT:GQ:DP:FDP:RO:FRO:AO:FAO:SAR:SAF:SRF:SRR:FSAR:FSAF:FSRF:FSRR	1/1:10:22:22:0:0:22,0,0:22,0,0:10,0,0:12,0,0:0:0:10,0,0:12,0,0:0:0
chr5	177863091	.	G	A	201.63	PASS	AO=22;DP=22;FAO=22;FDP=22;FR=.;FRO=0;FSAF=12;FSAR=10;FSRF=0;FSRR=0;FWDB=0.0162597;FXX=0;HRUN=1;LEN=1;MLLD=206.629;QD=36.6607;RBI=0.017681;REFB=0;REVB=0.00694562;RO=0;SAF=12;SAR=10;SRF=0;SRR=0;SSEN=0;SSEP=0;SSSB=0;STB=0.5;TYPE=snp;VARB=0.000127423;OID=.;OPOS=177863091;OREF=G;OALT=A;OMAPALT=A	GT:GQ:DP:FDP:RO:FRO:AO:FAO:SAR:SAF:SRF:SRR:FSAR:FSAF:FSRF:FSRR	1/1:10:22:22:0:0:22:22:10:12:0:0:10:12:0:0
chr6	4747159	rs1040045;rs1040045;rs1040045	G	A,C,T	14545.2	PASS	AO=1514,0,0;DP=1515;FAO=1514,0,0;FDP=1514;FR=.;FRO=0;FSAF=632,0,0;FSAR=882,0,0;FSRF=0;FSRR=0;FWDB=-0.00730563,0.00317893,0.0113983;FXX=0.000660062;HRUN=1,1,1;LEN=1,1,1;MLLD=228.602,18.542,9.91807;QD=38.4285;RBI=0.0432839,0.00969702,0.0346684;REFB=0,0,0;REVB=0.0426629,-0.00916115,0.032741;RO=1;SAF=632,0,0;SAR=882,0,0;SRF=0;SRR=1;SSEN=0,0,0;SSEP=0,0,0;SSSB=0.000541678,0,0;STB=0.5,0.5,0.5;TYPE=snp,s…	GT:GQ:DP:FDP:RO:FRO:AO:FAO:SAR:SAF:SRF:SRR:FSAR:FSAF:FSRF:FSRR	1/1:99:1515:1514:1:0:1514,0,0:1514,0,0:882,0,0:632,0,0:0:1:882,0,0:632,0,0:0:0
chr6	12535111	rs2504853;rs2504853;rs2504853	T	A,C,G	3.47903	NOCALL	AO=0,0,0;DP=1;FAO=0,0,0;FDP=1;FR=.,QualityScore<10,MINCOV<6;FRO=1;FSAF=0,0,0;FSAR=0,0,0;FSRF=0;FSRR=1;FWDB=0,0,0;FXX=0;HRUN=3,3,3;LEN=1,1,1;MLLD=373.897,468.126,468.266;QD=13.9161;RBI=0.0182061,0.0122365,0.0144553;REFB=-0.001808,-0.00106634,-0.00125643;REVB=-0.0182061,-0.0122365,-0.0144553;RO=1;SAF=0,0,0;SAR=0,0,0;SRF=0;SRR=1;SSEN=0,0,0;SSEP=0,0,0;SSSB=0,0,0;STB=0.5,0.5,0.5;TYPE=snp,snp,snp;VARB=…	GT:GQ:DP:FDP:RO:FRO:AO:FAO:SAR:SAF:SRF:SRR:FSAR:FSAF:FSRF:FSRR	./.:3:1:1:1:1:0,0,0:0,0,0:0,0,0:0,0,0:0:1:0,0,0:0,0,0:0:1
chr6	21911578	.	C	T	2179.8	PASS	AO=456;DP=816;FAO=457;FDP=816;FR=.;FRO=359;FSAF=241;FSAR=216;FSRF=166;FSRR=193;FWDB=0.00909521;FXX=0.00122398;HRUN=1;LEN=1;MLLD=92.3114;QD=10.6853;RBI=0.0258485;REFB=-0.0157826;REVB=-0.0241955;RO=358;SAF=241;SAR=215;SRF=166;SRR=192;SSEN=0;SSEP=0;SSSB=0.0526503;STB=0.528573;TYPE=snp;VARB=0.0138915;OID=.;OPOS=21911578;OREF=C;OALT=T;OMAPALT=T	GT:GQ:DP:FDP:RO:FRO:AO:FAO:SAR:SAF:SRF:SRR:FSAR:FSAF:FSRF:FSRR	0/1:99:816:816:358:359:456:457:215:241:166:192:216:241:166:193
chr6	21911616	rs7745461;rs7745461;rs7745461	A	G,C,T	2204.86	PASS	AO=460,0,0;DP=819;FAO=460,0,0;FDP=819;FR=.;FRO=359;FSAF=234,0,0;FSAR=226,0,0;FSRF=161;FSRR=198;FWDB=0.0146854,0.023023,0.0167268;FXX=0;HRUN=1,1,1;LEN=1,1,1;MLLD=338.682,242.676,250.056;QD=10.7686;RBI=0.0147265,0.0230284,0.0167446;REFB=-0.00921301,-0.00975259,-0.00765743;REVB=0.00109962,0.000497496,0.000771984;RO=359;SAF=234,0,0;SAR=226,0,0;SRF=161;SRR=198;SSEN=0,0,0;SSEP=0,0,0;SSSB=0.0487433,-7.3…	GT:GQ:DP:FDP:RO:FRO:AO:FAO:SAR:SAF:SRF:SRR:FSAR:FSAF:FSRF:FSRR	0/1:99:819:819:359:359:460,0,0:460,0,0:226,0,0:234,0,0:161:198:226,0,0:234,0,0:161:198
chr6	90518278	rs192655;rs192655;rs192655	G	A,C,T	3.47904	NOCALL	AO=0,0,0;DP=1;FAO=0,0,0;FDP=1;FR=.,QualityScore<10,MINCOV<6;FRO=1;FSAF=0,0,0;FSAR=0,0,0;FSRF=0;FSRR=1;FWDB=0,0,0;FXX=0;HRUN=1,1,1;LEN=1,1,1;MLLD=291.905,209.133,200.322;QD=13.9161;RBI=0.0335043,0.0572105,0.10495;REFB=-0.001423,-0.00785782,-0.0144532;REVB=-0.0335043,-0.0572105,-0.10495;RO=1;SAF=0,0,0;SAR=0,0,0;SRF=0;SRR=1;SSEN=0,0,0;SSEP=0,0,0;SSSB=0,0,0;STB=0.5,0.5,0.5;TYPE=snp,snp,snp;VARB=0,0,0…	GT:GQ:DP:FDP:RO:FRO:AO:FAO:SAR:SAF:SRF:SRR:FSAR:FSAF:FSRF:FSRR	./.:3:1:1:1:1:0,0,0:0,0,0:0,0,0:0,0,0:0:1:0,0,0:0,0,0:0:1
chr6	136482727	rs3823159;rs3823159;rs3823159	A	C,G,T	5.75253	NOCALL	AO=0,0,0;DP=12;FAO=0,0,0;FDP=12;FR=.,QualityScore<10;FRO=12;FSAF=0,0,0;FSAR=0,0,0;FSRF=8;FSRR=4;FWDB=-0.0511812,-0.0161227,-0.0724313;FXX=0;HRUN=3,3,3;LEN=1,1,1;MLLD=68.7972,84.962,118.225;QD=1.91751;RBI=0.064369,0.0274365,0.072914;REFB=-0.00521195,-0.00207424,-0.00344169;REVB=-0.0390366,-0.0221996,-0.00837568;RO=12;SAF=0,0,0;SAR=0,0,0;SRF=8;SRR=4;SSEN=0,0,0;SSEP=0,0,0;SSSB=0,0,0;STB=0.5,0.5,0.5;…	GT:GQ:DP:FDP:RO:FRO:AO:FAO:SAR:SAF:SRF:SRR:FSAR:FSAF:FSRF:FSRR	./.:5:12:12:12:12:0,0,0:0,0,0:0,0,0:0,0,0:8:4:0,0,0:0,0,0:8:4
chr6	145055331	rs4463276;rs4463276;rs4463276	G	A,C,T	3569.61	PASS	AO=845,0,0;DP=1671;FAO=845,0,0;FDP=1671;FR=.;FRO=826;FSAF=409,0,0;FSAR=436,0,0;FSRF=398;FSRR=428;FWDB=-0.0213899,-0.0184722,0.00633313;FXX=0;HRUN=1,1,1;LEN=1,1,1;MLLD=135.054,138.051,213.187;QD=8.54486;RBI=0.0341812,0.0192469,0.0325801;REFB=-0.00945386,-0.00638575,-0.00277285;REVB=0.0266614,0.00540557,0.0319586;RO=826;SAF=409,0,0;SAR=436,0,0;SRF=398;SRR=428;SSEN=0,0,0;SSEP=0,0,0;SSSB=0.00198099,0…	GT:GQ:DP:FDP:RO:FRO:AO:FAO:SAR:SAF:SRF:SRR:FSAR:FSAF:FSRF:FSRR	0/1:99:1671:1671:826:826:845,0,0:845,0,0:436,0,0:409,0,0:398:428:436,0,0:409,0,0:398:428
chr6	163221792	rs4458655;rs4458655;rs4458655	T	A,C,G	86.8218	PASS	AO=0,0,0;DP=191;FAO=0,0,0;FDP=191;FR=.;FRO=191;FSAF=0,0,0;FSAR=0,0,0;FSRF=92;FSRR=99;FWDB=0.0104007,-0.0331592,-0.0209122;FXX=0;HRUN=2,2,2;LEN=1,1,1;MLLD=84.6035,194.226,176.273;QD=1.81826;RBI=0.0288217,0.0404295,0.0335095;REFB=0.000166685,-0.000117887,-0.000104073;REVB=0.0268796,-0.0231303,-0.0261834;RO=191;SAF=0,0,0;SAR=0,0,0;SRF=92;SRR=99;SSEN=0,0,0;SSEP=0,0,0;SSSB=0,0,0;STB=0.5,0.5,0.5;TYPE=s…	GT:GQ:DP:FDP:RO:FRO:AO:FAO:SAR:SAF:SRF:SRR:FSAR:FSAF:FSRF:FSRR	0/0:86:191:191:191:191:0,0,0:0,0,0:0,0,0:0,0,0:92:99:0,0,0:0,0,0:92:99
chr6	168665760	rs1871428;rs1871428;rs1871428	G	A,C,T	11.2172	NOCALL	AO=2,0,0;DP=2;FAO=2,0,0;FDP=2;FR=.,MINCOV<6;FRO=0;FSAF=0,0,0;FSAR=2,0,0;FSRF=0;FSRR=0;FWDB=0,0,0;FXX=0;HRUN=1,1,1;LEN=1,1,1;MLLD=71.6874,11.4037,183.996;QD=22.4344;RBI=0.132619,0.0821772,0.0246707;REFB=0,0,0;REVB=-0.132619,-0.0821772,0.0246707;RO=0;SAF=0,0,0;SAR=2,0,0;SRF=0;SRR=0;SSEN=0,0,0;SSEP=0,0,0;SSSB=0,0,0;STB=0.5,0.5,0.5;TYPE=snp,snp,snp;VARB=-0.0338824,0,0;HS;OID=rs1871428,rs1871428,rs187…	GT:GQ:DP:FDP:RO:FRO:AO:FAO:SAR:SAF:SRF:SRR:FSAR:FSAF:FSRF:FSRR	./.:11:2:2:0:0:2,0,0:2,0,0:2,0,0:0,0,0:0:0:2,0,0:0,0,0:0:0
chr7	12669251	rs731257;rs731257;rs731257	G	A,C,T	928.47	PASS	AO=97,0,0;DP=97;FAO=97,0,0;FDP=97;FR=.;FRO=0;FSAF=52,0,0;FSAR=45,0,0;FSRF=0;FSRR=0;FWDB=-0.0195572,-0.0223294,-0.0318388;FXX=0;HRUN=2,2,2;LEN=1,1,1;MLLD=93.8062,9.72941,229.527;QD=38.2874;RBI=0.0281712,0.0261004,0.0459501;REFB=0,0,0;REVB=0.0202764,-0.013514,-0.0331316;RO=0;SAF=52,0,0;SAR=45,0,0;SRF=0;SRR=0;SSEN=0,0,0;SSEP=0,0,0;SSSB=-4.46922e-08,0,0;STB=0.5,0.5,0.5;TYPE=snp,snp,snp;VARB=5.43201e-…	GT:GQ:DP:FDP:RO:FRO:AO:FAO:SAR:SAF:SRF:SRR:FSAR:FSAF:FSRF:FSRR	1/1:44:97:97:0:0:97,0,0:97,0,0:45,0,0:52,0,0:0:0:45,0,0:52,0,0:0:0
chr7	28172586	rs917115;rs917115;rs917115	T	C,A,G	15677.2	PASS	AO=1638,0,0;DP=1642;FAO=1638,0,0;FDP=1638;FR=.;FRO=0;FSAF=823,0,0;FSAR=815,0,0;FSRF=0;FSRR=0;FWDB=-0.00106284,0.0076574,0.0286933;FXX=0.00304319;HRUN=1,1,1;LEN=1,1,1;MLLD=123.325,73.7156,80.6023;QD=38.2838;RBI=0.0690897,0.00810137,0.0291441;REFB=0,0,0;REVB=0.0690815,0.00264507,0.00510625;RO=4;SAF=823,0,0;SAR=815,0,0;SRF=1;SRR=3;SSEN=0,0,0;SSEP=0,0,0;SSSB=0.0011758,3.85074e-08,3.85074e-08;STB=0.5,…	GT:GQ:DP:FDP:RO:FRO:AO:FAO:SAR:SAF:SRF:SRR:FSAR:FSAF:FSRF:FSRR	1/1:99:1642:1638:4:0:1638,0,0:1638,0,0:815,0,0:823,0,0:1:3:815,0,0:823,0,0:0:0
chr7	32179124	rs32314;rs32314;rs32314	C	A,G,T	442.997	PASS	AO=0,0,2;DP=1009;FAO=0,0,0;FDP=1007;FR=.;FRO=1007;FSAF=0,0,0;FSAR=0,0,0;FSRF=465;FSRR=542;FWDB=-0.0106107,0.0218906,0.0257699;FXX=0.00198214;HRUN=3,3,3;LEN=1,1,1;MLLD=215.946,77.1782,71.2711;QD=1.75967;RBI=0.012636,0.022852,0.0443508;REFB=-2.48124e-06,1.64972e-05,4.26282e-05;REVB=0.00686156,0.00655872,0.0360958;RO=1007;SAF=0,0,2;SAR=0,0,0;SRF=465;SRR=542;SSEN=0,0,0;SSEP=0,0,0;SSSB=0,0,0.0442299;S…	GT:GQ:DP:FDP:RO:FRO:AO:FAO:SAR:SAF:SRF:SRR:FSAR:FSAF:FSRF:FSRR	0/0:99:1009:1007:1007:1007:0,0,2:0,0,0:0,0,0:0,0,2:465:542:0,0,0:0,0,0:465:542
chr7	42380071	rs2330442;rs2330442;rs2330442	A	C,G,T	244.579	PASS	AO=0,1,0;DP=555;FAO=0,0,0;FDP=554;FR=.;FRO=554;FSAF=0,0,0;FSAR=0,0,0;FSRF=279;FSRR=275;FWDB=-0.0015036,5.75417e-05,-0.000353302;FXX=0.00180177;HRUN=2,2,2;LEN=1,1,1;MLLD=74.321,229.758,320.166;QD=1.76591;RBI=0.00782198,0.0217182,0.00732553;REFB=-4.31367e-05,-1.2977e-05,-1.71504e-05;REVB=-0.00767611,-0.0217181,0.007317;RO=554;SAF=0,0,0;SAR=0,1,0;SRF=279;SRR=275;SSEN=0,0,0;SSEP=0,0,0;SSSB=3.09846e-0…	GT:GQ:DP:FDP:RO:FRO:AO:FAO:SAR:SAF:SRF:SRR:FSAR:FSAF:FSRF:FSRR	0/0:99:555:554:554:554:0,1,0:0,0,0:0,1,0:0,0,0:279:275:0,0,0:0,0,0:279:275
chr7	73454199	rs4717865;rs4717865;rs4717865	G	A,C,T	209.498	PASS	AO=0,0,0;DP=462;FAO=0,0,0;FDP=462;FR=.;FRO=462;FSAF=0,0,0;FSAR=0,0,0;FSRF=258;FSRR=204;FWDB=-0.0226318,-0.00863292,0.0188048;FXX=0;HRUN=2,2,2;LEN=1,1,1;MLLD=246.516,114.148,78.6934;QD=1.81384;RBI=0.0230867,0.0113209,0.0433114;REFB=-7.18793e-06,-1.26358e-06,7.72891e-05;REVB=0.00456001,0.0073237,0.0390162;RO=462;SAF=0,0,0;SAR=0,0,0;SRF=258;SRR=204;SSEN=0,0,0;SSEP=0,0,0;SSSB=4.4862e-08,4.4862e-08,4.…	GT:GQ:DP:FDP:RO:FRO:AO:FAO:SAR:SAF:SRF:SRR:FSAR:FSAF:FSRF:FSRR	0/0:99:462:462:462:462:0,0,0:0,0,0:0,0,0:0,0,0:258:204:0,0,0:0,0,0:258:204
chr7	83533047	rs10954737;rs10954737;rs10954737	T	A,C,G	6.65911	NOCALL	AO=0,0,0;DP=14;FAO=0,0,0;FDP=14;FR=.,QualityScore<10;FRO=14;FSAF=0,0,0;FSAR=0,0,0;FSRF=7;FSRR=7;FWDB=-0.0565249,-0.0317746,-0.0337113;FXX=0;HRUN=1,1,1;LEN=1,1,1;MLLD=157.027,145.636,152.544;QD=1.9026;RBI=0.0579037,0.0347957,0.0337431;REFB=-0.000754526,-0.000325079,-0.000574131;REVB=0.0125609,0.0141817,-0.00146404;RO=14;SAF=0,0,0;SAR=0,0,0;SRF=7;SRR=7;SSEN=0,0,0;SSEP=0,0,0;SSSB=0,0,0;STB=0.5,0.5,0…	GT:GQ:DP:FDP:RO:FRO:AO:FAO:SAR:SAF:SRF:SRR:FSAR:FSAF:FSRF:FSRR	./.:6:14:14:14:14:0,0,0:0,0,0:0,0,0:0,0,0:7:7:0,0,0:0,0,0:7:7
chr7	83533062	.	T	C	55.22	PASS	AO=9;DP=14;FAO=9;FDP=14;FR=.;FRO=5;FSAF=3;FSAR=6;FSRF=4;FSRR=1;FWDB=0.0100429;FXX=0;HRUN=2;LEN=1;MLLD=286.395;QD=15.7758;RBI=0.0290979;REFB=0.0054403;REVB=0.0273099;RO=5;SAF=3;SAR=6;SRF=4;SRR=1;SSEN=0;SSEP=0;SSSB=-0.289354;STB=0.666296;TYPE=snp;VARB=-0.00277816;OID=.;OPOS=83533062;OREF=T;OALT=C;OMAPALT=C	GT:GQ:DP:FDP:RO:FRO:AO:FAO:SAR:SAF:SRF:SRR:FSAR:FSAF:FSRF:FSRR	0/1:22:14:14:5:5:9:9:6:3:4:1:6:3:4:1
chr7	97695363	rs705308;rs705308;rs705308	C	A,G,T	8703.39	PASS	AO=905,1,0;DP=906;FAO=905,0,0;FDP=905;FR=.;FRO=0;FSAF=451,0,0;FSAR=454,0,0;FSRF=0;FSRR=0;FWDB=0.00668402,-0.00560762,-0.00287437;FXX=0.00110374;HRUN=1,1,1;LEN=1,1,1;MLLD=90.4301,144.389,2.22335;QD=38.468;RBI=0.0375972,0.00625465,0.00867664;REFB=0,0,0;REVB=0.0369983,0.00277042,0.0081867;RO=0;SAF=451,1,0;SAR=454,0,0;SRF=0;SRR=0;SSEN=0,0,0;SSEP=0,0,0;SSSB=0,0,0;STB=0.5,0.5,0.5;TYPE=snp,snp,snp;VARB=…	GT:GQ:DP:FDP:RO:FRO:AO:FAO:SAR:SAF:SRF:SRR:FSAR:FSAF:FSRF:FSRR	1/1:99:906:905:0:0:905,1,0:905,0,0:454,0,0:451,1,0:0:0:454,0,0:451,0,0:0:0
chr7	130742066	rs7803075;rs7803075;rs7803075	A	G,C,T	136.63	PASS	AO=28,0,1;DP=53;FAO=28,0,1;FDP=52;FR=.;FRO=24;FSAF=18,0,1;FSAR=10,0,0;FSRF=13;FSRR=11;FWDB=0.00687388,-0.00464516,0.00725965;FXX=0.0188644;HRUN=1,1,1;LEN=1,1,1;MLLD=242.256,163.457,169.751;QD=10.5098;RBI=0.00729374,0.00521969,0.00826189;REFB=0.0117492,0.0133037,0.0161715;REVB=0.00243894,0.00238069,0.00394415;RO=24;SAF=18,0,1;SAR=10,0,0;SRF=13;SRR=11;SSEN=0,0,0;SSEP=0,0,0;SSSB=0.0886367,3.72698e-0…	GT:GQ:DP:FDP:RO:FRO:AO:FAO:SAR:SAF:SRF:SRR:FSAR:FSAF:FSRF:FSRR	0/1:99:53:52:24:24:28,0,1:28,0,1:10,0,0:18,0,1:13:11:10,0,0:18,0,1:13:11
chr7	139447377	rs10236187;rs10236187;rs10236187	A	C,G,T	4409.1	PASS	AO=930,2,0;DP=1667;FAO=930,0,0;FDP=1666;FR=.;FRO=736;FSAF=456,0,0;FSAR=474,0,0;FSRF=378;FSRR=358;FWDB=-0.00536676,0.0200603,-0.00537303;FXX=0.00119903;HRUN=2,2,2;LEN=1,1,1;MLLD=184.543,45.5474,45.199;QD=10.5861;RBI=0.00536906,0.0200603,0.0133131;REFB=-0.0235383,0.00993343,0.00600915;REVB=0.00015713,-1.7605e-05,-0.0121807;RO=735;SAF=456,2,0;SAR=474,0,0;SRF=378;SRR=357;SSEN=0,0,0;SSEP=0,0,0;SSSB=-0…	GT:GQ:DP:FDP:RO:FRO:AO:FAO:SAR:SAF:SRF:SRR:FSAR:FSAF:FSRF:FSRR	0/1:99:1667:1666:735:736:930,2,0:930,0,0:474,0,0:456,2,0:378:357:474,0,0:456,0,0:378:358
chr7	151873853	rs6464211;rs6464211;rs6464211	C	T,A,G	1569.33	PASS	AO=346,0,0;DP=647;FAO=346,1,0;FDP=647;FR=.;FRO=301;FSAF=172,1,0;FSAR=174,0,0;FSRF=147;FSRR=154;FWDB=0.00489478,-0.00664291,-0.0167382;FXX=0;HRUN=2,2,2;LEN=1,1,1;MLLD=69.0518,36.5522,39.782;QD=9.70219;RBI=0.0370887,0.0378765,0.0347448;REFB=0.00701376,0.00351664,0.00367054;REVB=-0.0367643,-0.0372894,-0.0304473;RO=301;SAF=172,0,0;SAR=174,0,0;SRF=147;SRR=154;SSEN=0,0,0;SSEP=0,0,0;SSSB=0.00747738,0,0;…	GT:GQ:DP:FDP:RO:FRO:AO:FAO:SAR:SAF:SRF:SRR:FSAR:FSAF:FSRF:FSRR	0/1:99:647:647:301:301:346,0,0:346,1,0:174,0,0:172,0,0:147:154:174,0,0:172,1,0:147:154
chr8	4190793	rs10108270;rs10108270;rs10108270	C	A,G,T	607.58	PASS	AO=0,0,1;DP=1403;FAO=1,0,0;FDP=1402;FR=.;FRO=1401;FSAF=0,0,0;FSAR=1,0,0;FSRF=618;FSRR=783;FWDB=-0.0267969,-0.0179762,-0.0459126;FXX=0.000712753;HRUN=1,1,1;LEN=1,1,1;MLLD=171.228,164.157,99.5236;QD=1.73347;RBI=0.0768565,0.0413465,0.0711639;REFB=5.36245e-05,-1.83877e-05,0.000251985;REVB=-0.0720336,-0.0372342,-0.0543722;RO=1402;SAF=0,0,1;SAR=0,0,0;SRF=618;SRR=784;SSEN=0,0,0;SSEP=0,0,0;SSSB=0,0,0.017…	GT:GQ:DP:FDP:RO:FRO:AO:FAO:SAR:SAF:SRF:SRR:FSAR:FSAF:FSRF:FSRR	0/0:99:1403:1402:1402:1401:0,0,1:1,0,0:0,0,0:0,0,1:618:784:1,0,0:0,0,0:618:783
chr8	13359500	rs3943253;rs3943253;rs3943253	A	G,C,T	86.69	PASS	AO=16,0,0;DP=28;FAO=16,0,0;FDP=28;FR=.;FRO=12;FSAF=11,0,0;FSAR=5,0,0;FSRF=9;FSRR=3;FWDB=-0.00053756,-0.00144095,0.00411588;FXX=0;HRUN=1,1,1;LEN=1,1,1;MLLD=169.458,164.12,172.797;QD=12.3837;RBI=0.000593155,0.0137456,0.0149815;REFB=-0.00110297,0.0122395,0.0070338;REVB=-0.000250724,0.0136699,0.014405;RO=12;SAF=11,0,0;SAR=5,0,0;SRF=9;SRR=3;SSEN=0,0,0;SSEP=0,0,0;SSSB=-0.0567603,0,0;STB=0.531876,0.5,0.…	GT:GQ:DP:FDP:RO:FRO:AO:FAO:SAR:SAF:SRF:SRR:FSAR:FSAF:FSRF:FSRR	0/1:50:28:28:12:12:16,0,0:16,0,0:5,0,0:11,0,0:9:3:5,0,0:11,0,0:9:3
chr8	28941305	rs1471939;rs1471939;rs1471939	C	T,A,G	85.82	PASS	AO=19,0,0;DP=40;FAO=19,0,0;FDP=40;FR=.;FRO=21;FSAF=9,0,0;FSAR=10,0,0;FSRF=11;FSRR=10;FWDB=-0.0181318,-0.0274468,-0.00932652;FXX=0;HRUN=1,1,1;LEN=1,1,1;MLLD=156.536,153.537,110.65;QD=8.58192;RBI=0.0210754,0.0357323,0.0139186;REFB=-0.0107949,0.00674557,-0.0118923;REVB=-0.0107429,0.0228794,-0.0103317;RO=21;SAF=9,0,0;SAR=10,0,0;SRF=11;SRR=10;SSEN=0,0,0;SSEP=0,0,0;SSSB=-0.0462776,0,0;STB=0.526288,0.5,…	GT:GQ:DP:FDP:RO:FRO:AO:FAO:SAR:SAF:SRF:SRR:FSAR:FSAF:FSRF:FSRR	0/1:85:40:40:21:21:19,0,0:19,0,0:10,0,0:9,0,0:11:10:10,0,0:9,0,0:11:10
chr8	31896592	rs1462906;rs1462906;rs1462906	T	C,A,G	401.9	PASS	AO=43,0,0;DP=43;FAO=43,0,0;FDP=43;FR=.;FRO=0;FSAF=21,0,0;FSAR=22,0,0;FSRF=0;FSRR=0;FWDB=0.0138927,0.0203591,0.000130739;FXX=0;HRUN=1,1,1;LEN=1,1,1;MLLD=149.242,236.722,5.10589;QD=37.3859;RBI=0.0339669,0.0228769,0.0162928;REFB=0,0,0;REVB=0.0309959,0.0104334,-0.0162923;RO=0;SAF=21,0,0;SAR=22,0,0;SRF=0;SRR=0;SSEN=0,0,0;SSEP=0,0,0;SSSB=0,0,0;STB=0.5,0.5,0.5;TYPE=snp,snp,snp;VARB=0.000217176,0,0;HS;OI…	GT:GQ:DP:FDP:RO:FRO:AO:FAO:SAR:SAF:SRF:SRR:FSAR:FSAF:FSRF:FSRR	1/1:19:43:43:0:0:43,0,0:43,0,0:22,0,0:21,0,0:0:0:22,0,0:21,0,0:0:0
chr8	86424616	rs12544346;rs12544346;rs12544346	G	A,C,T	303.964	PASS	AO=0,0,0;DP=671;FAO=0,0,0;FDP=671;FR=.;FRO=671;FSAF=0,0,0;FSAR=0,0,0;FSRF=344;FSRR=327;FWDB=-0.0126303,0.0100232,-0.013862;FXX=0;HRUN=2,2,2;LEN=1,1,1;MLLD=275.913,86.0947,318.554;QD=1.812;RBI=0.0259812,0.0183946,0.018777;REFB=5.38149e-06,2.45667e-05,-2.86554e-06;REVB=0.0227046,0.0154239,0.0126656;RO=671;SAF=0,0,0;SAR=0,0,0;SRF=344;SRR=327;SSEN=0,0,0;SSEP=0,0,0;SSSB=4.25217e-08,4.25217e-08,4.25217…	GT:GQ:DP:FDP:RO:FRO:AO:FAO:SAR:SAF:SRF:SRR:FSAR:FSAF:FSRF:FSRR	0/0:99:671:671:671:671:0,0,0:0,0,0:0,0,0:0,0,0:344:327:0,0,0:0,0,0:344:327
chr8	110602317	rs6990312;rs6990312;rs6990312	G	A,C,T	4.73228	NOCALL	AO=0,0,0;DP=2;FAO=0,0,0;FDP=2;FR=.,QualityScore<10,MINCOV<6;FRO=2;FSAF=0,0,0;FSAR=0,0,0;FSRF=2;FSRR=0;FWDB=-0.122279,-0.117944,-0.0118598;FXX=0;HRUN=1,1,1;LEN=1,1,1;MLLD=72.9592,73.8145,377.674;QD=9.46456;RBI=0.122279,0.117944,0.0118598;REFB=-0.028395,-0.0290915,-0.000424387;REVB=0,0,0;RO=2;SAF=0,0,0;SAR=0,0,0;SRF=2;SRR=0;SSEN=0,0,0;SSEP=0,0,0;SSSB=0,0,0;STB=0.5,0.5,0.5;TYPE=snp,snp,snp;VARB=0,0,…	GT:GQ:DP:FDP:RO:FRO:AO:FAO:SAR:SAF:SRF:SRR:FSAR:FSAF:FSRF:FSRR	./.:4:2:2:2:2:0,0,0:0,0,0:0,0,0:0,0,0:2:0:0,0,0:0,0,0:2:0
chr8	122124302	rs2196051;rs2196051;rs2196051	A	G,C,T	49.53	PASS	AO=6,0,0;DP=6;FAO=6,0,0;FDP=6;FR=.;FRO=0;FSAF=3,0,0;FSAR=3,0,0;FSRF=0;FSRR=0;FWDB=0.0567631,0.0306835,0.00694159;FXX=0;HRUN=2,2,2;LEN=1,1,1;MLLD=223.878,113.448,21.0995;QD=33.022;RBI=0.0599575,0.0389394,0.0397794;REFB=0,0,0;REVB=0.0193095,0.023975,0.0391691;RO=0;SAF=3,0,0;SAR=3,0,0;SRF=0;SRR=0;SSEN=0,0,0;SSEP=0,0,0;SSSB=0,0,0;STB=0.5,0.5,0.5;TYPE=snp,snp,snp;VARB=0.00268398,0,0;HS;OID=rs2196051,r…	GT:GQ:DP:FDP:RO:FRO:AO:FAO:SAR:SAF:SRF:SRR:FSAR:FSAF:FSRF:FSRR	1/1:4:6:6:0:0:6,0,0:6,0,0:3,0,0:3,0,0:0:0:3,0,0:3,0,0:0:0
chr8	122908503	rs7844723;rs7844723;rs7844723	C	A,G,T	7.60261	NOCALL	AO=0,0,0;DP=16;FAO=0,0,0;FDP=16;FR=.,QualityScore<10;FRO=16;FSAF=0,0,0;FSAR=0,0,0;FSRF=9;FSRR=7;FWDB=-0.0121137,-0.0271947,-0.00486804;FXX=0;HRUN=1,1,1;LEN=1,1,1;MLLD=221.757,118.844,116.765;QD=1.90065;RBI=0.0273312,0.059837,0.0253078;REFB=8.22139e-05,-0.00207434,-0.000771185;REVB=0.0245001,-0.0533002,-0.0248352;RO=16;SAF=0,0,0;SAR=0,0,0;SRF=9;SRR=7;SSEN=0,0,0;SSEP=0,0,0;SSSB=0,0,0;STB=0.5,0.5,0.…	GT:GQ:DP:FDP:RO:FRO:AO:FAO:SAR:SAF:SRF:SRR:FSAR:FSAF:FSRF:FSRR	./.:7:16:16:16:16:0,0,0:0,0,0:0,0,0:0,0,0:9:7:0,0,0:0,0,0:9:7
chr8	140241181	rs2001907;rs2001907;rs2001907	C	A,G,T	80.9891	PASS	AO=0,0,0;DP=178;FAO=0,0,0;FDP=178;FR=.;FRO=178;FSAF=0,0,0;FSAR=0,0,0;FSRF=98;FSRR=80;FWDB=-0.0288158,-0.00924431,-0.0337907;FXX=0;HRUN=1,1,1;LEN=1,1,1;MLLD=224.115,89.465,87.4046;QD=1.81998;RBI=0.0313178,0.0381939,0.0361848;REFB=-5.00669e-05,0.000100558,-0.000165204;REVB=-0.0122658,0.0370583,-0.0129433;RO=178;SAF=0,0,0;SAR=0,0,0;SRF=98;SRR=80;SSEN=0,0,0;SSEP=0,0,0;SSSB=3.53477e-08,3.53477e-08,3.5…	GT:GQ:DP:FDP:RO:FRO:AO:FAO:SAR:SAF:SRF:SRR:FSAR:FSAF:FSRF:FSRR	0/0:80:178:178:178:178:0,0,0:0,0,0:0,0,0:0,0,0:98:80:0,0,0:0,0,0:98:80
chr8	145639681	rs1871534;rs1871534;rs1871534	G	A,C,T	3.47903	NOCALL	AO=0,0,0;DP=1;FAO=0,0,0;FDP=1;FR=.,QualityScore<10,MINCOV<6;FRO=1;FSAF=0,0,0;FSAR=0,0,0;FSRF=0;FSRR=1;FWDB=0,0,0;FXX=0;HRUN=1,1,1;LEN=1,1,1;MLLD=60.392,58.2655,58.8731;QD=13.9161;RBI=0.0697987,0.0414145,0.127818;REFB=0.0252681,-0.015044,0.0461726;REVB=0.0697987,-0.0414145,0.127818;RO=1;SAF=0,0,0;SAR=0,0,0;SRF=0;SRR=1;SSEN=0,0,0;SSEP=0,0,0;SSSB=0,0,0;STB=0.5,0.5,0.5;TYPE=snp,snp,snp;VARB=0,0,0;HS;…	GT:GQ:DP:FDP:RO:FRO:AO:FAO:SAR:SAF:SRF:SRR:FSAR:FSAF:FSRF:FSRR	./.:3:1:1:1:1:0,0,0:0,0,0:0,0,0:0,0,0:0:1:0,0,0:0,0,0:0:1
chr9	28628500	rs10511828;rs10511828;rs10511828	T	A,C,G	269.755	PASS	AO=0,1,0;DP=610;FAO=0,0,0;FDP=609;FR=.;FRO=609;FSAF=0,0,0;FSAR=0,0,0;FSRF=327;FSRR=282;FWDB=-0.0155413,0.0211182,-0.00296143;FXX=0.00327327;HRUN=3,3,3;LEN=1,1,1;MLLD=83.143,75.9361,231.949;QD=1.77179;RBI=0.0715251,0.111768,0.00545374;REFB=6.3014e-05,0.000144329,2.74559e-06;REVB=0.0698163,0.109755,0.00457966;RO=609;SAF=0,1,0;SAR=0,0,0;SRF=327;SRR=282;SSEN=0,0,0;SSEP=0,0,0;SSSB=0,0.0315415,0;STB=0.…	GT:GQ:DP:FDP:RO:FRO:AO:FAO:SAR:SAF:SRF:SRR:FSAR:FSAF:FSRF:FSRR	0/0:99:610:609:609:609:0,1,0:0,0,0:0,0,0:0,1,0:327:282:0,0,0:0,0,0:327:282
chr9	71659280	rs3793451;rs3793451;rs3793451	C	A,G,T	360.257	PASS	AO=0,0,0;DP=795;FAO=0,0,0;FDP=795;FR=.;FRO=795;FSAF=0,0,0;FSAR=0,0,0;FSRF=428;FSRR=367;FWDB=-0.0262719,-0.0386482,-0.0167642;FXX=0;HRUN=1,1,1;LEN=1,1,1;MLLD=82.5117,79.0403,233.951;QD=1.81261;RBI=0.0308251,0.0441465,0.0202848;REFB=-3.21653e-05,-4.70875e-05,-5.94307e-07;REVB=-0.0161236,-0.0213362,0.0114208;RO=795;SAF=0,0,0;SAR=0,0,0;SRF=428;SRR=367;SSEN=0,0,0;SSEP=0,0,0;SSSB=0,0,0;STB=0.5,0.5,0.5;…	GT:GQ:DP:FDP:RO:FRO:AO:FAO:SAR:SAF:SRF:SRR:FSAR:FSAF:FSRF:FSRR	0/0:99:795:795:795:795:0,0,0:0,0,0:0,0,0:0,0,0:428:367:0,0,0:0,0,0:428:367
chr9	120130206	rs10513300;rs10513300;rs10513300	T	A,C,G	106.27	PASS	AO=0,0,0;DP=234;FAO=0,0,0;FDP=234;FR=.;FRO=234;FSAF=0,0,0;FSAR=0,0,0;FSRF=124;FSRR=110;FWDB=-0.0054879,-0.00163573,-0.00681113;FXX=0;HRUN=1,1,1;LEN=1,1,1;MLLD=237.863,179.32,170.203;QD=1.81657;RBI=0.0118221,0.0102765,0.0184003;REFB=-1.0425e-05,1.19877e-05,9.50177e-06;REVB=-0.0104711,0.0101454,0.0170932;RO=234;SAF=0,0,0;SAR=0,0,0;SRF=124;SRR=110;SSEN=0,0,0;SSEP=0,0,0;SSSB=4.16228e-08,4.16228e-08,4…	GT:GQ:DP:FDP:RO:FRO:AO:FAO:SAR:SAF:SRF:SRR:FSAR:FSAF:FSRF:FSRR	0/0:99:234:234:234:234:0,0,0:0,0,0:0,0,0:0,0,0:124:110:0,0,0:0,0,0:124:110
chr9	127267689	rs3814134;rs3814134;rs3814134	A	C,G,T	32.0716	PASS	AO=0,0,0;DP=70;FAO=0,0,0;FDP=70;FR=.;FRO=70;FSAF=0,0,0;FSAR=0,0,0;FSRF=27;FSRR=43;FWDB=-0.0069858,-0.0328266,-0.0311696;FXX=0;HRUN=1,1,1;LEN=1,1,1;MLLD=363.077,140.726,112.447;QD=1.83266;RBI=0.0175354,0.0918877,0.0528322;REFB=7.99315e-06,-0.000627528,-0.000532949;REVB=0.0160838,-0.0858241,-0.042658;RO=70;SAF=0,0,0;SAR=0,0,0;SRF=27;SRR=43;SSEN=0,0,0;SSEP=0,0,0;SSSB=0,0,0;STB=0.5,0.5,0.5;TYPE=snp,s…	GT:GQ:DP:FDP:RO:FRO:AO:FAO:SAR:SAF:SRF:SRR:FSAR:FSAF:FSRF:FSRR	0/0:32:70:70:70:70:0,0,0:0,0,0:0,0,0:0,0,0:27:43:0,0,0:0,0,0:27:43
chr9	135933122	rs2073821;rs2073821;rs2073821	C	A,G,T	736.256	PASS	AO=0,0,2;DP=1649;FAO=0,0,0;FDP=1648;FR=.;FRO=1648;FSAF=0,0,0;FSAR=0,0,0;FSRF=938;FSRR=710;FWDB=0.0262186,0.0370405,0.0840256;FXX=0.000606424;HRUN=4,4,4;LEN=1,1,1;MLLD=83.6555,92.3387,69.9094;QD=1.78703;RBI=0.0465168,0.0490804,0.0937961;REFB=8.77188e-06,1.92724e-05,5.35709e-05;REVB=0.0384239,0.0322007,0.0416821;RO=1647;SAF=0,0,2;SAR=0,0,0;SRF=937;SRR=710;SSEN=0,0,0;SSEP=0,0,0;SSSB=0,0,0.022649;STB…	GT:GQ:DP:FDP:RO:FRO:AO:FAO:SAR:SAF:SRF:SRR:FSAR:FSAF:FSRF:FSRR	0/0:99:1649:1648:1647:1648:0,0,2:0,0,0:0,0,0:0,0,2:937:710:0,0,0:0,0,0:938:710
chr10	50841704	rs3793791;rs3793791;rs3793791	C	T,A,G	2137.99	PASS	AO=524,0,0;DP=1069;FAO=524,0,0;FDP=1069;FR=.;FRO=545;FSAF=214,0,0;FSAR=310,0,0;FSRF=243;FSRR=302;FWDB=0.000390507,0.00285914,0.0365333;FXX=0;HRUN=2,2,2;LEN=1,1,1;MLLD=426.895,200,47.6307;QD=7.99997;RBI=0.0104041,0.020681,0.0480836;REFB=0.000436617,0.00575572,-0.0134262;REVB=-0.0103967,-0.0204824,-0.0312627;RO=545;SAF=214,0,0;SAR=310,0,0;SRF=243;SRR=302;SSEN=0,0,0;SSEP=0,0,0;SSSB=-0.0358532,0,0;ST…	GT:GQ:DP:FDP:RO:FRO:AO:FAO:SAR:SAF:SRF:SRR:FSAR:FSAF:FSRF:FSRR	0/1:99:1069:1069:545:545:524,0,0:524,0,0:310,0,0:214,0,0:243:302:310,0,0:214,0,0:243:302
chr10	75300994	rs4746136;rs4746136;rs4746136	G	A,C,T	141.43	PASS	AO=18,0,0;DP=21;FAO=18,0,0;FDP=21;FR=.;FRO=3;FSAF=5,0,0;FSAR=13,0,0;FSRF=0;FSRR=3;FWDB=0.0311838,0.039671,-0.015428;FXX=0;HRUN=1,1,1;LEN=1,1,1;MLLD=82.6612,19.8405,216.702;QD=26.9388;RBI=0.0315575,0.0515411,0.0156057;REFB=-0.0450183,-0.00698492,0.015385;REVB=-0.00484246,-0.0329043,0.00234847;RO=3;SAF=5,0,0;SAR=13,0,0;SRF=0;SRR=3;SSEN=0,0,0;SSEP=0,0,0;SSSB=0.0948955,0,0;STB=0.55167,0.5,0.5;TYPE=sn…	GT:GQ:DP:FDP:RO:FRO:AO:FAO:SAR:SAF:SRF:SRR:FSAR:FSAF:FSRF:FSRR	0/1:6:21:21:3:3:18,0,0:18,0,0:13,0,0:5,0,0:0:3:13,0,0:5,0,0:0:3
chr10	94921065	rs4918664;rs4918664;rs4918664	A	G,C,T	2421.87	PASS	AO=253,0,0;DP=253;FAO=253,0,0;FDP=253;FR=.;FRO=0;FSAF=106,0,0;FSAR=147,0,0;FSRF=0;FSRR=0;FWDB=0.0234475,0.00348812,0.034563;FXX=0;HRUN=3,3,3;LEN=1,1,1;MLLD=97.5282,6.84051,5.77344;QD=38.2904;RBI=0.0330552,0.0230906,0.0578315;REFB=0,0,0;REVB=0.0232993,0.0228256,0.0463669;RO=0;SAF=106,0,0;SAR=147,0,0;SRF=0;SRR=0;SSEN=0,0,0;SSEP=0,0,0;SSSB=0,0,0;STB=0.5,0.5,0.5;TYPE=snp,snp,snp;VARB=0.000133726,0,0;…	GT:GQ:DP:FDP:RO:FRO:AO:FAO:SAR:SAF:SRF:SRR:FSAR:FSAF:FSRF:FSRR	1/1:99:253:253:0:0:253,0,0:253,0,0:147,0,0:106,0,0:0:0:147,0,0:106,0,0:0:0
chr10	115316812	rs4918842;rs4918842;rs4918842	T	A,C,G	281.074	PASS	AO=0,0,0;DP=619;FAO=0,0,0;FDP=620;FR=.;FRO=620;FSAF=0,0,0;FSAR=0,0,0;FSRF=322;FSRR=298;FWDB=0.0211334,0.008645,0.0115523;FXX=0;HRUN=1,1,1;LEN=1,1,1;MLLD=197.395,209.001,353.62;QD=1.81338;RBI=0.0211504,0.00944348,0.0117578;REFB=4.42422e-06,7.46112e-06,3.40367e-07;REVB=-0.00084766,0.00380045,-0.00218848;RO=619;SAF=0,0,0;SAR=0,0,0;SRF=321;SRR=298;SSEN=0,0,0;SSEP=0,0,0;SSSB=-4.98836e-08,-4.98836e-08,…	GT:GQ:DP:FDP:RO:FRO:AO:FAO:SAR:SAF:SRF:SRR:FSAR:FSAF:FSRF:FSRR	0/0:99:619:620:619:620:0,0,0:0,0,0:0,0,0:0,0,0:321:298:0,0,0:0,0,0:322:298
chr10	134650103	rs4880436;rs4880436;rs4880436	C	A,G,T	247.217	PASS	AO=0,0,1;DP=561;FAO=0,0,0;FDP=560;FR=.;FRO=560;FSAF=0,0,0;FSAR=0,0,0;FSRF=292;FSRR=268;FWDB=-0.0177851,-0.0176254,-0.0459915;FXX=0.0017825;HRUN=1,1,1;LEN=1,1,1;MLLD=346.99,94.7208,188.638;QD=1.76584;RBI=0.0217976,0.0343634,0.0598816;REFB=-9.27987e-06,-6.79577e-05,-5.45742e-05;REVB=-0.0126025,-0.029499,-0.0383482;RO=560;SAF=0,0,1;SAR=0,0,0;SRF=292;SRR=268;SSEN=0,0,0;SSEP=0,0,0;SSSB=3.03896e-08,3.0…	GT:GQ:DP:FDP:RO:FRO:AO:FAO:SAR:SAF:SRF:SRR:FSAR:FSAF:FSRF:FSRR	0/0:99:561:560:560:560:0,0,1:0,0,0:0,0,0:0,0,1:292:268:0,0,0:0,0,0:292:268
chr11	7850316	rs10839880;rs10839880;rs10839880	C	T,A,G	10.47	PASS	AO=2,0,0;DP=6;FAO=2,0,0;FDP=6;FR=.;FRO=4;FSAF=0,0,0;FSAR=2,0,0;FSRF=2;FSRR=2;FWDB=-0.111181,-0.00977794,-0.00753984;FXX=0;HRUN=2,2,2;LEN=1,1,1;MLLD=81.0096,129.905,144.409;QD=6.97934;RBI=0.127665,0.0331298,0.0308995;REFB=-0.00927932,-0.000245837,0.000257395;REVB=-0.0627467,-0.031654,-0.0299655;RO=4;SAF=0,0,0;SAR=2,0,0;SRF=2;SRR=2;SSEN=0,0,0;SSEP=0,0,0;SSSB=-0.623114,0,0;STB=0.993343,0.5,0.5;TYPE=…	GT:GQ:DP:FDP:RO:FRO:AO:FAO:SAR:SAF:SRF:SRR:FSAR:FSAF:FSRF:FSRR	0/1:10:6:6:4:4:2,0,0:2,0,0:2,0,0:0,0,0:2:2:2,0,0:0,0,0:2:2
chr11	7850345	.	T	C	10.47	PASS	AO=2;DP=6;FAO=2;FDP=6;FR=.;FRO=4;FSAF=0;FSAR=2;FSRF=2;FSRR=2;FWDB=-0.0303723;FXX=0;HRUN=4;LEN=1;MLLD=65.9193;QD=6.97936;RBI=0.0307666;REFB=0.00878241;REVB=-0.00490964;RO=4;SAF=0;SAR=2;SRF=2;SRR=2;SSEN=0;SSEP=0;SSSB=-0.623114;STB=0.993343;TYPE=snp;VARB=-0.024822;OID=.;OPOS=7850345;OREF=T;OALT=C;OMAPALT=C	GT:GQ:DP:FDP:RO:FRO:AO:FAO:SAR:SAF:SRF:SRR:FSAR:FSAF:FSRF:FSRR	0/1:10:6:6:4:4:2:2:2:0:2:2:2:0:2:2
chr11	15838137	rs1837606;rs1837606;rs1837606	T	A,C,G	160.596	PASS	AO=0,0,0;DP=354;FAO=0,0,0;FDP=354;FR=.;FRO=354;FSAF=0,0,0;FSAR=0,0,0;FSRF=195;FSRR=159;FWDB=0.0106722,-0.0331582,-0.0234571;FXX=0;HRUN=1,1,1;LEN=1,1,1;MLLD=312.663,153.152,86.9645;QD=1.81464;RBI=0.0137619,0.0367981,0.032832;REFB=7.04319e-06,-5.44888e-05,-9.4018e-05;REVB=0.00868876,-0.0159572,-0.0229718;RO=354;SAF=0,0,0;SAR=0,0,0;SRF=195;SRR=159;SSEN=0,0,0;SSEP=0,0,0;SSSB=0,0,0;STB=0.5,0.5,0.5;TYP…	GT:GQ:DP:FDP:RO:FRO:AO:FAO:SAR:SAF:SRF:SRR:FSAR:FSAF:FSRF:FSRR	0/0:99:354:354:354:354:0,0,0:0,0,0:0,0,0:0,0,0:195:159:0,0,0:0,0,0:195:159
chr11	24010530	rs2946788;rs2946788;rs2946788	G	T,A,C	8595.18	PASS	AO=894,0,1;DP=895;FAO=894,0,0;FDP=894;FR=.;FRO=0;FSAF=456,0,0;FSAR=438,0,0;FSRF=0;FSRR=0;FWDB=-0.0221493,0.0238328,-0.0157853;FXX=0.00111731;HRUN=1,1,1;LEN=1,1,1;MLLD=361.843,35.9222,67.9289;QD=38.4572;RBI=0.0257517,0.0247006,0.0355067;REFB=0,0,0;REVB=-0.0131362,0.00648997,0.0318049;RO=0;SAF=456,0,1;SAR=438,0,0;SRF=0;SRR=0;SSEN=0,0,0;SSEP=0,0,0;SSSB=0,0,0;STB=0.5,0.5,0.5;TYPE=snp,snp,snp;VARB=-1.…	GT:GQ:DP:FDP:RO:FRO:AO:FAO:SAR:SAF:SRF:SRR:FSAR:FSAF:FSRF:FSRR	1/1:99:895:894:0:0:894,0,1:894,0,0:438,0,0:456,0,1:0:0:438,0,0:456,0,0:0:0
chr11	61597212	rs174570;rs174570;rs174570	C	T,A,G	871.24	PASS	AO=175,0,0;DP=303;FAO=175,0,0;FDP=303;FR=.;FRO=128;FSAF=86,0,0;FSAR=89,0,0;FSRF=62;FSRR=66;FWDB=0.00180796,-0.019287,0.00348247;FXX=0;HRUN=1,1,1;LEN=1,1,1;MLLD=398.486,168.195,179.474;QD=11.5015;RBI=0.00399768,0.0194803,0.0072938;REFB=-0.0170228,-0.00706198,-0.0016303;REVB=-0.00356549,-0.00273767,0.00640874;RO=128;SAF=86,0,0;SAR=89,0,0;SRF=62;SRR=66;SSEN=0,0,0;SSEP=0,0,0;SSSB=0.00550296,3.26003e-…	GT:GQ:DP:FDP:RO:FRO:AO:FAO:SAR:SAF:SRF:SRR:FSAR:FSAF:FSRF:FSRR	0/1:99:303:303:128:128:175,0,0:175,0,0:89,0,0:86,0,0:62:66:89,0,0:86,0,0:62:66
chr11	66898492	rs11227699;rs11227699;rs11227699	G	A,C,T	1577.97	PASS	AO=418,0,0;DP=909;FAO=418,0,0;FDP=910;FR=.;FRO=492;FSAF=218,0,0;FSAR=200,0,0;FSRF=254;FSRR=238;FWDB=-0.0330375,-0.0173252,-0.038607;FXX=0;HRUN=1,1,1;LEN=1,1,1;MLLD=117.312,79.2729,230.549;QD=6.93613;RBI=0.0331133,0.0174961,0.0388348;REFB=-0.0166643,-0.0113548,-0.00190531;REVB=0.00223886,-0.00243946,0.00420045;RO=491;SAF=218,0,0;SAR=200,0,0;SRF=253;SRR=238;SSEN=0,0,0;SSEP=0,0,0;SSSB=0.00614907,-7.…	GT:GQ:DP:FDP:RO:FRO:AO:FAO:SAR:SAF:SRF:SRR:FSAR:FSAF:FSRF:FSRR	0/1:99:909:910:491:492:418,0,0:418,0,0:200,0,0:218,0,0:253:238:200,0,0:218,0,0:254:238
chr11	113296286	rs1079597;rs1079597;rs1079597	C	A,G,T	795.446	PASS	AO=0,0,0;DP=1756;FAO=0,0,0;FDP=1756;FR=.;FRO=1756;FSAF=0,0,0;FSAR=0,0,0;FSRF=814;FSRR=942;FWDB=0.0196409,-0.00480138,-0.00376222;FXX=0;HRUN=1,1,1;LEN=1,1,1;MLLD=183.42,241.434,247.928;QD=1.81195;RBI=0.0208255,0.0122731,0.0250079;REFB=2.64315e-06,-2.18655e-06,-2.5914e-06;REVB=0.00692367,-0.0112949,-0.0247233;RO=1756;SAF=0,0,0;SAR=0,0,0;SRF=814;SRR=942;SSEN=0,0,0;SSEP=0,0,0;SSSB=0,0,0;STB=0.5,0.5,0…	GT:GQ:DP:FDP:RO:FRO:AO:FAO:SAR:SAF:SRF:SRR:FSAR:FSAF:FSRF:FSRR	0/0:99:1756:1756:1756:1756:0,0,0:0,0,0:0,0,0:0,0,0:814:942:0,0,0:0,0,0:814:942
chr11	120644424	.	T	C	114.04	PASS	AO=22;DP=40;FAO=22;FDP=40;FR=.;FRO=18;FSAF=7;FSAR=15;FSRF=5;FSRR=13;FWDB=0.0117828;FXX=0;HRUN=1;LEN=1;MLLD=86.5535;QD=11.404;RBI=0.0405216;REFB=-0.00970722;REVB=0.0387707;RO=18;SAF=7;SAR=15;SRF=5;SRR=13;SSEN=0;SSEP=0;SSSB=0.0381109;STB=0.521258;TYPE=snp;VARB=0.00969146;OID=.;OPOS=120644424;OREF=T;OALT=C;OMAPALT=C	GT:GQ:DP:FDP:RO:FRO:AO:FAO:SAR:SAF:SRF:SRR:FSAR:FSAF:FSRF:FSRR	0/1:77:40:40:18:18:22:22:15:7:5:13:15:7:5:13
chr11	120644447	rs948028;rs948028;rs948028	A	C,G,T	105.97	PASS	AO=21,0,0;DP=39;FAO=21,0,0;FDP=39;FR=.;FRO=18;FSAF=6,0,0;FSAR=15,0,0;FSRF=5;FSRR=13;FWDB=0.0159525,-0.0307775,-0.0121627;FXX=0;HRUN=3,3,3;LEN=1,1,1;MLLD=72.6052,113.742,253.281;QD=10.8689;RBI=0.100173,0.0753768,0.0379144;REFB=0.00912338,-0.00545332,0.00567664;REVB=0.0988948,0.068807,0.0359106;RO=18;SAF=6,0,0;SAR=15,0,0;SRF=5;SRR=13;SSEN=0,0,0;SSEP=0,0,0;SSSB=0.00803271,3.58355e-08,3.58355e-08;STB…	GT:GQ:DP:FDP:RO:FRO:AO:FAO:SAR:SAF:SRF:SRR:FSAR:FSAF:FSRF:FSRR	0/1:78:39:39:18:18:21,0,0:21,0,0:15,0,0:6,0,0:5:13:15,0,0:6,0,0:5:13
chr12	11701488	rs2416791;rs2416791;rs2416791	A	C,G,T	90.0414	PASS	AO=0,0,0;DP=198;FAO=0,0,0;FDP=198;FR=.;FRO=198;FSAF=0,0,0;FSAR=0,0,0;FSRF=89;FSRR=109;FWDB=-0.00858454,-0.0100646,-0.013656;FXX=0;HRUN=4,4,4;LEN=1,1,1;MLLD=71.1085,84.3397,251.13;QD=1.81902;RBI=0.0581296,0.0201345,0.0141675;REFB=0.000160662,2.21214e-05,-8.49606e-06;REVB=0.0574923,0.0174385,-0.00377255;RO=198;SAF=0,0,0;SAR=0,0,0;SRF=89;SRR=109;SSEN=0,0,0;SSEP=0,0,0;SSSB=-5.77118e-08,-5.77118e-08,-…	GT:GQ:DP:FDP:RO:FRO:AO:FAO:SAR:SAF:SRF:SRR:FSAR:FSAF:FSRF:FSRR	0/0:90:198:198:198:198:0,0,0:0,0,0:0,0,0:0,0,0:89:109:0,0,0:0,0,0:89:109
chr12	17407792	rs1513056;rs1513056;rs1513056	G	A,C,T	117.936	PASS	AO=0,0,0;DP=259;FAO=0,0,0;FDP=260;FR=.;FRO=260;FSAF=0,0,0;FSAR=0,0,0;FSRF=116;FSRR=144;FWDB=-0.0226413,-0.00116391,0.00846579;FXX=0;HRUN=1,1,1;LEN=1,1,1;MLLD=89.2183,353.272,96.2271;QD=1.8144;RBI=0.0233163,0.00433701,0.00849768;REFB=-7.70516e-05,8.95888e-07,2.26132e-05;REVB=-0.00556956,0.00417791,0.000735466;RO=259;SAF=0,0,0;SAR=0,0,0;SRF=116;SRR=143;SSEN=0,0,0;SSEP=0,0,0;SSSB=-3.44833e-08,-3.448…	GT:GQ:DP:FDP:RO:FRO:AO:FAO:SAR:SAF:SRF:SRR:FSAR:FSAF:FSRF:FSRR	0/0:99:259:260:259:260:0,0,0:0,0,0:0,0,0:0,0,0:116:143:0,0,0:0,0,0:116:144
chr12	47676950	rs214678;rs214678;rs214678	T	A,C,G	337.176	PASS	AO=0,0,0;DP=744;FAO=0,0,0;FDP=744;FR=.;FRO=744;FSAF=0,0,0;FSAR=0,0,0;FSRF=416;FSRR=328;FWDB=-0.00822879,-0.0198288,-0.00397692;FXX=0;HRUN=1,1,1;LEN=1,1,1;MLLD=278.997,161.052,284.328;QD=1.81278;RBI=0.017227,0.0213182,0.0071314;REFB=4.85487e-06,-9.91625e-06,-1.5064e-06;REVB=0.0151346,0.00782841,0.00591954;RO=744;SAF=0,0,0;SAR=0,0,0;SRF=416;SRR=328;SSEN=0,0,0;SSEP=0,0,0;SSSB=0,0,0;STB=0.5,0.5,0.5;T…	GT:GQ:DP:FDP:RO:FRO:AO:FAO:SAR:SAF:SRF:SRR:FSAR:FSAF:FSRF:FSRR	0/0:99:744:744:744:744:0,0,0:0,0,0:0,0,0:0,0,0:416:328:0,0,0:0,0,0:416:328
chr12	56163734	rs772262;rs772262;rs772262	G	A,C,T	756.851	PASS	AO=1,0,0;DP=1641;FAO=0,0,0;FDP=1686;FR=.;FRO=1686;FSAF=0,0,0;FSAR=0,0,0;FSRF=885;FSRR=801;FWDB=0.0143821,0.0123452,-0.0179949;FXX=0.000592765;HRUN=1,1,1;LEN=1,1,1;MLLD=345.469,331.649,169.577;QD=1.79561;RBI=0.014993,0.0206117,0.018819;REFB=2.56666e-05,-2.82187e-05,-1.84455e-06;REVB=-0.00423649,-0.0165057,-0.00550794;RO=1640;SAF=0,0,0;SAR=1,0,0;SRF=856;SRR=784;SSEN=0,0,0;SSEP=0,0,0;SSSB=-0.0136699…	GT:GQ:DP:FDP:RO:FRO:AO:FAO:SAR:SAF:SRF:SRR:FSAR:FSAF:FSRF:FSRR	0/0:99:1641:1686:1640:1686:1,0,0:0,0,0:1,0,0:0,0,0:856:784:0,0,0:0,0,0:885:801
chr12	109277720	rs2070586;rs2070586;rs2070586	G	A,C,T	20.7094	PASS	AO=0,0,0;DP=45;FAO=0,0,0;FDP=45;FR=.;FRO=45;FSAF=0,0,0;FSAR=0,0,0;FSRF=25;FSRR=20;FWDB=-0.00567313,-0.0424711,-0.0286081;FXX=0;HRUN=3,3,3;LEN=1,1,1;MLLD=302.502,74.1628,79.1239;QD=1.84084;RBI=0.0378005,0.0953481,0.0325703;REFB=-0.000117067,0.000637858,-0.000154238;REVB=-0.0373723,0.0853667,0.0155694;RO=45;SAF=0,0,0;SAR=0,0,0;SRF=25;SRR=20;SSEN=0,0,0;SSEP=0,0,0;SSSB=5.36732e-08,5.36732e-08,5.36732…	GT:GQ:DP:FDP:RO:FRO:AO:FAO:SAR:SAF:SRF:SRR:FSAR:FSAF:FSRF:FSRR	0/0:20:45:45:45:45:0,0,0:0,0,0:0,0,0:0,0,0:25:20:0,0,0:0,0,0:25:20
chr12	112211833	rs2238151;rs2238151;rs2238151	T	C,A,G	9251.55	PASS	AO=962,0,0;DP=962;FAO=963,0,0;FDP=963;FR=.;FRO=0;FSAF=370,0,0;FSAR=593,0,0;FSRF=0;FSRR=0;FWDB=0.00197032,0.0159209,0.0122652;FXX=0;HRUN=1,1,1;LEN=1,1,1;MLLD=380.1,32.7099,61.1349;QD=38.428;RBI=0.00389642,0.0317757,0.0184538;REFB=0,0,0;REVB=-0.00336154,-0.0274994,-0.0137879;RO=0;SAF=369,0,0;SAR=593,0,0;SRF=0;SRR=0;SSEN=0,0,0;SSEP=0,0,0;SSSB=3.12304e-08,0,0;STB=0.5,0.5,0.5;TYPE=snp,snp,snp;VARB=1.6…	GT:GQ:DP:FDP:RO:FRO:AO:FAO:SAR:SAF:SRF:SRR:FSAR:FSAF:FSRF:FSRR	1/1:99:962:963:0:0:962,0,0:963,0,0:593,0,0:369,0,0:0:0:593,0,0:370,0,0:0:0
chr12	112241766	rs671;rs671;rs671	G	A,C,T	101.736	PASS	AO=0,0,0;DP=224;FAO=0,0,0;FDP=224;FR=.;FRO=224;FSAF=0,0,0;FSAR=0,0,0;FSRF=112;FSRR=112;FWDB=0.00396998,-0.0184926,0.00684253;FXX=0;HRUN=1,1,1;LEN=1,1,1;MLLD=221.715,120.985,227.67;QD=1.81671;RBI=0.00462821,0.0187805,0.00990738;REFB=1.34652e-06,-3.14999e-05,1.13368e-05;REVB=0.00237899,0.00327584,0.00716491;RO=224;SAF=0,0,0;SAR=0,0,0;SRF=112;SRR=112;SSEN=0,0,0;SSEP=0,0,0;SSSB=0,0,0;STB=0.5,0.5,0.5;…	GT:GQ:DP:FDP:RO:FRO:AO:FAO:SAR:SAF:SRF:SRR:FSAR:FSAF:FSRF:FSRR	0/0:99:224:224:224:224:0,0,0:0,0,0:0,0,0:0,0,0:112:112:0,0,0:0,0,0:112:112
chr12	118889488	rs1503767;rs1503767;rs1503767	T	G,A,C	220.87	PASS	AO=24,0,0;DP=24;FAO=24,0,0;FDP=24;FR=.;FRO=0;FSAF=15,0,0;FSAR=9,0,0;FSRF=0;FSRR=0;FWDB=0.000556924,-0.00228675,-0.000691241;FXX=0;HRUN=1,1,1;LEN=1,1,1;MLLD=354.872,97.3684,210.405;QD=36.8114;RBI=0.00135196,0.0118355,0.00774709;REFB=0,0,0;REVB=0.00123192,-0.0116124,0.00771619;RO=0;SAF=15,0,0;SAR=9,0,0;SRF=0;SRR=0;SSEN=0,0,0;SSEP=0,0,0;SSSB=0,0,0;STB=0.5,0.5,0.5;TYPE=snp,snp,snp;VARB=4.68811e-06,0,…	GT:GQ:DP:FDP:RO:FRO:AO:FAO:SAR:SAF:SRF:SRR:FSAR:FSAF:FSRF:FSRR	1/1:11:24:24:0:0:24,0,0:24,0,0:9,0,0:15,0,0:0:0:9,0,0:15,0,0:0:0
chr13	27624356	rs9319336;rs9319336;rs9319336	T	C,A,G	700.76	PASS	AO=74,0,0;DP=74;FAO=74,0,0;FDP=74;FR=.;FRO=0;FSAF=34,0,0;FSAR=40,0,0;FSRF=0;FSRR=0;FWDB=0.00751024,-0.0263359,-0.0296854;FXX=0;HRUN=4,4,4;LEN=1,1,1;MLLD=355.107,162.837,161.271;QD=37.8788;RBI=0.00794195,0.0265575,0.0296942;REFB=0,0,0;REVB=0.00258281,-0.00342369,-0.000721909;RO=0;SAF=34,0,0;SAR=40,0,0;SRF=0;SRR=0;SSEN=0,0,0;SSEP=0,0,0;SSSB=0,0,0;STB=0.5,0.5,0.5;TYPE=snp,snp,snp;VARB=1.09749e-05,0,…	GT:GQ:DP:FDP:RO:FRO:AO:FAO:SAR:SAF:SRF:SRR:FSAR:FSAF:FSRF:FSRR	1/1:33:74:74:0:0:74,0,0:74,0,0:40,0,0:34,0,0:0:0:40,0,0:34,0,0:0:0
chr13	34847737	rs7997709;rs7997709;rs7997709	C	A,G,T	29.7642	PASS	AO=0,0,0;DP=65;FAO=0,0,0;FDP=65;FR=.;FRO=65;FSAF=0,0,0;FSAR=0,0,0;FSRF=39;FSRR=26;FWDB=0.0054991,0.00362175,0.00470356;FXX=0;HRUN=1,1,1;LEN=1,1,1;MLLD=105.463,219.843,216.13;QD=1.83164;RBI=0.0395932,0.0110601,0.00975642;REFB=-0.00029663,-1.75751e-05,5.48334e-07;REVB=-0.0392095,-0.0104503,-0.00854777;RO=65;SAF=0,0,0;SAR=0,0,0;SRF=39;SRR=26;SSEN=0,0,0;SSEP=0,0,0;SSSB=-5.83164e-08,-5.83164e-08,-5.83…	GT:GQ:DP:FDP:RO:FRO:AO:FAO:SAR:SAF:SRF:SRR:FSAR:FSAF:FSRF:FSRR	0/0:29:65:65:65:65:0,0,0:0,0,0:0,0,0:0,0,0:39:26:0,0,0:0,0,0:39:26
chr13	41715282	rs1572018;rs1572018;rs1572018	T	C,A,G	47.15	PASS	AO=7,0,0;DP=11;FAO=7,0,0;FDP=11;FR=.;FRO=4;FSAF=1,0,0;FSAR=6,0,0;FSRF=1;FSRR=3;FWDB=0.108953,0.0543752,0.0186868;FXX=0;HRUN=2,2,2;LEN=1,1,1;MLLD=156.1,33.378,84.9992;QD=17.1439;RBI=0.109724,0.0574655,0.0306411;REFB=-0.0240288,0.00451475,-0.0297784;REVB=-0.0129787,-0.0185909,-0.0242833;RO=4;SAF=1,0,0;SAR=6,0,0;SRF=1;SRR=3;SSEN=0,0,0;SSEP=0,0,0;SSSB=-0.120201,3.85074e-08,3.85074e-08;STB=0.571204,0.…	GT:GQ:DP:FDP:RO:FRO:AO:FAO:SAR:SAF:SRF:SRR:FSAR:FSAF:FSRF:FSRR	0/1:19:11:11:4:4:7,0,0:7,0,0:6,0,0:1,0,0:1:3:6,0,0:1,0,0:1:3
chr13	42579985	rs2166624;rs2166624;rs2166624	G	A,C,T	27.79	PASS	AO=5,0,0;DP=11;FAO=5,0,0;FDP=11;FR=.;FRO=6;FSAF=4,0,0;FSAR=1,0,0;FSRF=4;FSRR=2;FWDB=-0.0153932,-0.00995491,-0.0292937;FXX=0;HRUN=1,1,1;LEN=1,1,1;MLLD=182.561,98.1063,101.226;QD=10.106;RBI=0.0173098,0.00996167,0.0293024;REFB=0.00316117,-0.00456862,-0.00446408;REVB=-0.00791696,0.000366984,0.000712817;RO=6;SAF=4,0,0;SAR=1,0,0;SRF=4;SRR=2;SSEN=0,0,0;SSEP=0,0,0;SSSB=0.158244,0,0;STB=0.599562,0.5,0.5;T…	GT:GQ:DP:FDP:RO:FRO:AO:FAO:SAR:SAF:SRF:SRR:FSAR:FSAF:FSRF:FSRR	0/1:27:11:11:6:6:5,0,0:5,0,0:1,0,0:4,0,0:4:2:1,0,0:4,0,0:4:2
chr13	49070512	rs7326934;rs7326934;rs7326934	G	A,C,T	5.75263	NOCALL	AO=0,0,0;DP=12;FAO=0,0,0;FDP=12;FR=.,QualityScore<10;FRO=12;FSAF=0,0,0;FSAR=0,0,0;FSRF=5;FSRR=7;FWDB=-0.00668463,-0.0151046,-0.00728564;FXX=0;HRUN=1,1,1;LEN=1,1,1;MLLD=184.828,184.013,166.823;QD=1.91754;RBI=0.00866253,0.0290764,0.0174898;REFB=-0.000161911,-0.000688967,0.000100209;REVB=-0.00550955,-0.0248453,0.0159;RO=12;SAF=0,0,0;SAR=0,0,0;SRF=5;SRR=7;SSEN=0,0,0;SSEP=0,0,0;SSSB=0,0,0;STB=0.5,0.5,…	GT:GQ:DP:FDP:RO:FRO:AO:FAO:SAR:SAF:SRF:SRR:FSAR:FSAF:FSRF:FSRR	./.:5:12:12:12:12:0,0,0:0,0,0:0,0,0:0,0,0:5:7:0,0,0:0,0,0:5:7
chr13	75993887	rs9530435;rs9530435;rs9530435	T	C,A,G	32990	PASS	AO=3424,0,0;DP=3424;FAO=3427,0,0;FDP=3427;FR=.;FRO=0;FSAF=1652,0,0;FSAR=1775,0,0;FSRF=0;FSRR=0;FWDB=0.0236174,0.0160727,-0.0123564;FXX=0.000874633;HRUN=1,1,1;LEN=1,1,1;MLLD=250.275,151.729,35.7709;QD=38.506;RBI=0.0240709,0.0175276,0.020127;REFB=0,0,0;REVB=-0.00465066,-0.00699181,-0.0158876;RO=0;SAF=1651,0,0;SAR=1773,0,0;SRF=0;SRR=0;SSEN=0,0,0;SSEP=0,0,0;SSSB=0,0,0;STB=0.5,0.5,0.5;TYPE=snp,snp,snp…	GT:GQ:DP:FDP:RO:FRO:AO:FAO:SAR:SAF:SRF:SRR:FSAR:FSAF:FSRF:FSRR	1/1:99:3424:3427:0:0:3424,0,0:3427,0,0:1773,0,0:1651,0,0:0:0:1775,0,0:1652,0,0:0:0
chr13	111827167	rs9522149;rs9522149;rs9522149	T	A,C,G	223.976	PASS	AO=0,0,0;DP=494;FAO=0,0,0;FDP=494;FR=.;FRO=494;FSAF=0,0,0;FSAR=0,0,0;FSRF=232;FSRR=262;FWDB=-0.018334,-0.0135738,-0.0132685;FXX=0;HRUN=1,1,1;LEN=1,1,1;MLLD=200.235,187.447,211.138;QD=1.81357;RBI=0.0194706,0.0136524,0.0138385;REFB=-2.93406e-06,-6.50426e-06,-3.95592e-06;REVB=0.00655506,0.0014629,0.00393073;RO=494;SAF=0,0,0;SAR=0,0,0;SRF=232;SRR=262;SSEN=0,0,0;SSEP=0,0,0;SSSB=0,0,0;STB=0.5,0.5,0.5;T…	GT:GQ:DP:FDP:RO:FRO:AO:FAO:SAR:SAF:SRF:SRR:FSAR:FSAF:FSRF:FSRR	0/0:99:494:494:494:494:0,0,0:0,0,0:0,0,0:0,0,0:232:262:0,0,0:0,0,0:232:262
chr14	20818131	rs1760921;rs1760921;rs1760921	T	A,C,G	69.1399	PASS	AO=0,0,0;DP=151;FAO=0,0,0;FDP=152;FR=.;FRO=152;FSAF=0,0,0;FSAR=0,0,0;FSRF=114;FSRR=38;FWDB=0.0138062,-0.024811,-0.0143672;FXX=0;HRUN=2,2,2;LEN=1,1,1;MLLD=73.8989,184.47,129.638;QD=1.81947;RBI=0.0196942,0.0340764,0.0381489;REFB=-1.06549e-06,-6.80875e-05,-0.000117618;REVB=-0.0140447,-0.0233584,-0.03534;RO=151;SAF=0,0,0;SAR=0,0,0;SRF=113;SRR=38;SSEN=0,0,0;SSEP=0,0,0;SSSB=3.1707e-08,3.1707e-08,3.1707…	GT:GQ:DP:FDP:RO:FRO:AO:FAO:SAR:SAF:SRF:SRR:FSAR:FSAF:FSRF:FSRR	0/0:69:151:152:151:152:0,0,0:0,0,0:0,0,0:0,0,0:113:38:0,0,0:0,0,0:114:38
chr14	52607967	rs2357442;rs2357442;rs2357442	A	C,G,T	39.28	PASS	AO=9,0,0;DP=22;FAO=9,0,0;FDP=22;FR=.;FRO=13;FSAF=4,0,0;FSAR=5,0,0;FSRF=9;FSRR=4;FWDB=-0.00770563,-0.0153846,0.015857;FXX=0;HRUN=3,3,3;LEN=1,1,1;MLLD=281.897,183.168,47.0301;QD=7.14219;RBI=0.0137613,0.0354828,0.0184903;REFB=-0.00710509,-0.00649265,-0.0131235;REVB=-0.0114016,-0.0319741,-0.00951039;RO=13;SAF=4,0,0;SAR=5,0,0;SRF=9;SRR=4;SSEN=0,0,0;SSEP=0,0,0;SSSB=-0.242158,0,0;STB=0.643262,0.5,0.5;TY…	GT:GQ:DP:FDP:RO:FRO:AO:FAO:SAR:SAF:SRF:SRR:FSAR:FSAF:FSRF:FSRR	0/1:39:22:22:13:13:9,0,0:9,0,0:5,0,0:4,0,0:9:4:5,0,0:4,0,0:9:4
chr14	58238687	rs1950993;rs1950993;rs1950993	G	A,C,T	11.2172	NOCALL	AO=0,0,2;DP=2;FAO=0,0,2;FDP=2;FR=.,MINCOV<6;FRO=0;FSAF=0,0,1;FSAR=0,0,1;FSRF=0;FSRR=0;FWDB=-0.0224066,0.00451343,0.00760266;FXX=0;HRUN=2,2,2;LEN=1,1,1;MLLD=79.5855,244.404,91.9581;QD=22.4343;RBI=0.0235455,0.00580184,0.00897583;REFB=0,0,0;REVB=-0.00723438,0.00364558,-0.00477129;RO=0;SAF=0,0,1;SAR=0,0,1;SRF=0;SRR=0;SSEN=0,0,0;SSEP=0,0,0;SSSB=0,0,0;STB=0.5,0.5,0.5;TYPE=snp,snp,snp;VARB=0,0,0.0007493…	GT:GQ:DP:FDP:RO:FRO:AO:FAO:SAR:SAF:SRF:SRR:FSAR:FSAF:FSRF:FSRR	./.:11:2:2:0:0:0,0,2:0,0,2:0,0,1:0,0,1:0:0:0,0,1:0,0,1:0:0
chr14	67886781	rs8021730;rs8021730;rs8021730	G	A,C,T	37.4476	PASS	AO=0,0,0;DP=82;FAO=0,0,0;FDP=82;FR=.;FRO=82;FSAF=0,0,0;FSAR=0,0,0;FSRF=32;FSRR=50;FWDB=0.0135334,0.0159347,0.0504788;FXX=0;HRUN=2,2,2;LEN=1,1,1;MLLD=210.758,107.525,81.6827;QD=1.82671;RBI=0.024923,0.0301388,0.0535668;REFB=3.21833e-05,0.000246267,0.000573407;REVB=0.0209285,0.0255819,0.0179245;RO=82;SAF=0,0,0;SAR=0,0,0;SRF=32;SRR=50;SSEN=0,0,0;SSEP=0,0,0;SSSB=0,0,0;STB=0.5,0.5,0.5;TYPE=snp,snp,snp;…	GT:GQ:DP:FDP:RO:FRO:AO:FAO:SAR:SAF:SRF:SRR:FSAR:FSAF:FSRF:FSRR	0/0:37:82:82:82:82:0,0,0:0,0,0:0,0,0:0,0,0:32:50:0,0,0:0,0,0:32:50
chr14	83472868	rs946918;rs946918;rs946918	G	A,C,T	38.2009	NOCALL	AO=0,0,5;DP=5;FAO=0,0,5;FDP=5;FR=.,MINCOV<6;FRO=0;FSAF=0,0,1;FSAR=0,0,4;FSRF=0;FSRR=0;FWDB=-0.0164088,-0.0179926,-0.0235161;FXX=0;HRUN=1,1,1;LEN=1,1,1;MLLD=158.728,301.712,372.453;QD=30.5607;RBI=0.062394,0.0322592,0.0363542;REFB=0,0,0;REVB=0.0601977,0.0267754,0.027724;RO=0;SAF=0,0,1;SAR=0,0,4;SRF=0;SRR=0;SSEN=0,0,0;SSEP=0,0,0;SSSB=0,0,0;STB=0.5,0.5,0.5;TYPE=snp,snp,snp;VARB=0,0,8.11873e-05;HS;OID…	GT:GQ:DP:FDP:RO:FRO:AO:FAO:SAR:SAF:SRF:SRR:FSAR:FSAF:FSRF:FSRR	./.:38:5:5:0:0:0,0,5:0,0,5:0,0,4:0,0,1:0:0:0,0,4:0,0,1:0:0
chr14	99375321	rs200354;rs200354;rs200354	G	T,A,C	190.55	PASS	AO=46,0,0;DP=97;FAO=46,0,0;FDP=97;FR=.;FRO=51;FSAF=17,0,0;FSAR=29,0,0;FSRF=22;FSRR=29;FWDB=0.0227673,-0.0789786,-0.0726644;FXX=0;HRUN=3,3,3;LEN=1,1,1;MLLD=67.3769,220.724,144.768;QD=7.85789;RBI=0.0425528,0.0814645,0.0801081;REFB=-0.00384995,0.000716155,-0.000125146;REVB=-0.0359498,-0.0199711,-0.0337222;RO=51;SAF=17,0,0;SAR=29,0,0;SRF=22;SRR=29;SSEN=0,0,0;SSEP=0,0,0;SSSB=-0.0614284,0,0;STB=0.53423…	GT:GQ:DP:FDP:RO:FRO:AO:FAO:SAR:SAF:SRF:SRR:FSAR:FSAF:FSRF:FSRR	0/1:99:97:97:51:51:46,0,0:46,0,0:29,0,0:17,0,0:22:29:29,0,0:17,0,0:22:29
chr14	99375343	.	A	G	208.17	PASS	AO=48;DP=97;FAO=48;FDP=97;FR=.;FRO=49;FSAF=17;FSAR=31;FSRF=21;FSRR=28;FWDB=0.00256226;FXX=0;HRUN=1;LEN=1;MLLD=113.037;QD=8.58416;RBI=0.0284053;REFB=-0.019373;REVB=0.0282895;RO=49;SAF=17;SAR=31;SRF=21;SRR=28;SSEN=0;SSEP=0;SSSB=-0.0722448;STB=0.540102;TYPE=snp;VARB=0.0173307;OID=.;OPOS=99375343;OREF=A;OALT=G;OMAPALT=G	GT:GQ:DP:FDP:RO:FRO:AO:FAO:SAR:SAF:SRF:SRR:FSAR:FSAF:FSRF:FSRR	0/1:99:97:97:49:49:48:48:31:17:21:28:31:17:21:28
chr14	105679055	rs3784230;rs3784230;rs3784230	A	C,G,T	4.61622	NOCALL	AO=0,0,0;DP=4;FAO=0,0,0;FDP=4;FR=.,QualityScore<10,MINCOV<6;FRO=4;FSAF=0,0,0;FSAR=0,0,0;FSRF=0;FSRR=4;FWDB=0,0,0;FXX=0;HRUN=1,1,1;LEN=1,1,1;MLLD=287.621,81.2667,346.406;QD=4.61622;RBI=0.02053,0.0141526,0.0069757;REFB=0.00020833,-0.00192044,7.83953e-05;REVB=0.02053,-0.0141526,0.0069757;RO=4;SAF=0,0,0;SAR=0,0,0;SRF=0;SRR=4;SSEN=0,0,0;SSEP=0,0,0;SSSB=0,0,0;STB=0.5,0.5,0.5;TYPE=snp,snp,snp;VARB=0,0,0…	GT:GQ:DP:FDP:RO:FRO:AO:FAO:SAR:SAF:SRF:SRR:FSAR:FSAF:FSRF:FSRR	./.:4:4:4:4:4:0,0,0:0,0,0:0,0,0:0,0,0:0:4:0,0,0:0,0,0:0:4
chr15	28197037	rs1800414;rs1800414;rs1800414	T	C,A,G	1316.27	PASS	AO=137,0,1;DP=138;FAO=137,0,0;FDP=137;FR=.;FRO=0;FSAF=70,0,0;FSAR=67,0,0;FSRF=0;FSRR=0;FWDB=0.0139213,0.00400175,0.00160817;FXX=0.00724585;HRUN=1,1,1;LEN=1,1,1;MLLD=123.631,153.777,147.749;QD=38.4312;RBI=0.0398536,0.0243615,0.0178871;REFB=0,0,0;REVB=0.0373431,0.0240306,0.0178147;RO=0;SAF=70,0,0;SAR=67,0,1;SRF=0;SRR=0;SSEN=0,0,0;SSEP=0,0,0;SSSB=4.48945e-08,0,0;STB=0.5,0.5,0.5;TYPE=snp,snp,snp;VARB…	GT:GQ:DP:FDP:RO:FRO:AO:FAO:SAR:SAF:SRF:SRR:FSAR:FSAF:FSRF:FSRR	1/1:62:138:137:0:0:137,0,1:137,0,0:67,0,1:70,0,0:0:0:67,0,0:70,0,0:0:0
chr15	28365618	rs12913832;rs12913832;rs12913832	A	C,G,T	15.7136	PASS	AO=0,0,0;DP=34;FAO=0,0,0;FDP=34;FR=.;FRO=34;FSAF=0,0,0;FSAR=0,0,0;FSRF=14;FSRR=20;FWDB=-0.00425323,0.00536308,-0.00472739;FXX=0;HRUN=3,3,3;LEN=1,1,1;MLLD=93.5707,91.0977,77.3644;QD=1.84866;RBI=0.0229788,0.0299367,0.0523505;REFB=0.000328844,0.000645054,0.000871555;REVB=0.0225817,0.0294524,0.0521366;RO=34;SAF=0,0,0;SAR=0,0,0;SRF=14;SRR=20;SSEN=0,0,0;SSEP=0,0,0;SSSB=0,0,0;STB=0.5,0.5,0.5;TYPE=snp,sn…	GT:GQ:DP:FDP:RO:FRO:AO:FAO:SAR:SAF:SRF:SRR:FSAR:FSAF:FSRF:FSRR	0/0:15:34:34:34:34:0,0,0:0,0,0:0,0,0:0,0,0:14:20:0,0,0:0,0,0:14:20
chr15	36220035	rs12439433;rs12439433;rs12439433	A	C,G,T	3.47904	NOCALL	AO=0,0,0;DP=1;FAO=0,0,0;FDP=1;FR=.,QualityScore<10,MINCOV<6;FRO=1;FSAF=0,0,0;FSAR=0,0,0;FSRF=0;FSRR=1;FWDB=0,0,0;FXX=0;HRUN=1,1,1;LEN=1,1,1;MLLD=128.08,129.308,334.169;QD=13.9161;RBI=0.0286048,0.0279972,0.0179914;REFB=-0.012731,-0.0124301,-0.00119152;REVB=-0.0286048,-0.0279972,-0.0179914;RO=1;SAF=0,0,0;SAR=0,0,0;SRF=0;SRR=1;SSEN=0,0,0;SSEP=0,0,0;SSSB=0,0,0;STB=0.5,0.5,0.5;TYPE=snp,snp,snp;VARB=0,…	GT:GQ:DP:FDP:RO:FRO:AO:FAO:SAR:SAF:SRF:SRR:FSAR:FSAF:FSRF:FSRR	./.:3:1:1:1:1:0,0,0:0,0,0:0,0,0:0,0,0:0:1:0,0,0:0,0,0:0:1
chr15	45152371	rs735480;rs735480;rs735480	T	C,A,G	683.69	PASS	AO=185,0,0;DP=413;FAO=185,0,0;FDP=413;FR=.;FRO=228;FSAF=100,0,0;FSAR=85,0,0;FSRF=111;FSRR=117;FWDB=0.00391778,-0.00654643,-0.00767877;FXX=0.0024154;HRUN=1,1,1;LEN=1,1,1;MLLD=272.052,175.698,223.653;QD=6.62173;RBI=0.00982662,0.00979838,0.0245489;REFB=-0.0177526,-0.0161018,-0.00359302;REVB=-0.00901186,-0.00729058,-0.0233171;RO=228;SAF=100,0,0;SAR=85,0,0;SRF=111;SRR=117;SSEN=0,0,0;SSEP=0,0,0;SSSB=0.…	GT:GQ:DP:FDP:RO:FRO:AO:FAO:SAR:SAF:SRF:SRR:FSAR:FSAF:FSRF:FSRR	0/1:99:413:413:228:228:185,0,0:185,0,0:85,0,0:100,0,0:111:117:85,0,0:100,0,0:111:117
chr15	45152398	.	T	A	674.75	PASS	AO=183;DP=410;FAO=183;FDP=410;FR=.;FRO=227;FSAF=99;FSAR=84;FSRF=110;FSRR=117;FWDB=-0.0500328;FXX=0.00243303;HRUN=1;LEN=1;MLLD=140.262;QD=6.58294;RBI=0.0500449;REFB=-0.0178587;REVB=0.00110209;RO=226;SAF=99;SAR=84;SRF=110;SRR=116;SSEN=0;SSEP=0;SSSB=0.0543023;STB=0.531274;TYPE=snp;VARB=0.022616;OID=.;OPOS=45152398;OREF=T;OALT=A;OMAPALT=A	GT:GQ:DP:FDP:RO:FRO:AO:FAO:SAR:SAF:SRF:SRR:FSAR:FSAF:FSRF:FSRR	0/1:99:410:410:226:227:183:183:84:99:110:116:84:99:110:117
chr15	48426484	rs1426654;rs1426654;rs1426654	A	G,C,T	414.56	PASS	AO=44,1,0;DP=45;FAO=44,1,0;FDP=44;FR=.;FRO=0;FSAF=18,1,0;FSAR=26,0,0;FSRF=0;FSRR=0;FWDB=0.0128359,0.00636689,-0.0481443;FXX=0.0222173;HRUN=1,1,1;LEN=1,1,1;MLLD=207.895,83.0519,3.39997;QD=37.6873;RBI=0.0514666,0.0203572,0.0546459;REFB=0,0,0;REVB=-0.0498402,-0.0193359,-0.0258516;RO=0;SAF=18,1,0;SAR=26,0,0;SRF=0;SRR=0;SSEN=0,0,0;SSEP=0,0,0;SSSB=0,0,0;STB=0.5,0.5,0.5;TYPE=snp,snp,snp;VARB=-0.00010524…	GT:GQ:DP:FDP:RO:FRO:AO:FAO:SAR:SAF:SRF:SRR:FSAR:FSAF:FSRF:FSRR	1/1:20:45:44:0:0:44,1,0:44,1,0:26,0,0:18,1,0:0:0:26,0,0:18,1,0:0:0
chr15	74734500	rs2899826;rs2899826;rs2899826	A	C,G,T	6.22169	NOCALL	AO=0,1,0;DP=2;FAO=0,1,0;FDP=2;FR=.,QualityScore<10,MINCOV<6;FRO=1;FSAF=0,0,0;FSAR=0,1,0;FSRF=0;FSRR=1;FWDB=0,0,0;FXX=0;HRUN=2,2,2;LEN=1,1,1;MLLD=44.2092,84.3444,334.935;QD=12.4434;RBI=0.0491582,0.0159968,0.0218303;REFB=0.0170982,-0.0173882,-0.000262196;REVB=-0.0491582,0.0159968,-0.0218303;RO=1;SAF=0,0,0;SAR=0,1,0;SRF=0;SRR=1;SSEN=0,0,0;SSEP=0,0,0;SSSB=0,0,0;STB=0.5,0.5,0.5;TYPE=snp,snp,snp;VARB=0…	GT:GQ:DP:FDP:RO:FRO:AO:FAO:SAR:SAF:SRF:SRR:FSAR:FSAF:FSRF:FSRR	./.:6:2:2:1:1:0,1,0:0,1,0:0,1,0:0,0,0:0:1:0,1,0:0,0,0:0:1
chr15	92105708	rs8035124;rs8035124;rs8035124	A	C,G,T	11.2172	NOCALL	AO=2,0,0;DP=2;FAO=2,0,0;FDP=2;FR=.,MINCOV<6;FRO=0;FSAF=0,0,0;FSAR=2,0,0;FSRF=0;FSRR=0;FWDB=0,0,0;FXX=0;HRUN=2,2,2;LEN=1,1,1;MLLD=241.381,20.3128,244.647;QD=22.4344;RBI=0.00548723,0.0300327,0.0102394;REFB=0,0,0;REVB=0.00548723,-0.0300327,-0.0102394;RO=0;SAF=0,0,0;SAR=2,0,0;SRF=0;SRR=0;SSEN=0,0,0;SSEP=0,0,0;SSSB=0,0,0;STB=0.5,0.5,0.5;TYPE=snp,snp,snp;VARB=0.000772713,0,0;HS;OID=rs8035124,rs8035124,…	GT:GQ:DP:FDP:RO:FRO:AO:FAO:SAR:SAF:SRF:SRR:FSAR:FSAF:FSRF:FSRR	./.:11:2:2:0:0:2,0,0:2,0,0:2,0,0:0,0,0:0:0:2,0,0:0,0,0:0:0
chr16	740466	rs4984913;rs4984913;rs4984913	A	G,C,T	4073.51	PASS	AO=1021,0,0;DP=2114;FAO=1021,0,0;FDP=2114;FR=.;FRO=1093;FSAF=544,0,0;FSAR=477,0,0;FSRF=568;FSRR=525;FWDB=0.00789393,0.00677366,0.00479336;FXX=0;HRUN=3,3,3;LEN=1,1,1;MLLD=322.765,217.379,256.817;QD=7.70769;RBI=0.0159946,0.0205234,0.0143157;REFB=0.00359732,0.00718836,0.0041962;REVB=0.0139109,0.0193734,0.0134893;RO=1093;SAF=544,0,0;SAR=477,0,0;SRF=568;SRR=525;SSEN=0,0,0;SSEP=0,0,0;SSSB=0.0124517,-3.…	GT:GQ:DP:FDP:RO:FRO:AO:FAO:SAR:SAF:SRF:SRR:FSAR:FSAF:FSRF:FSRR	0/1:99:2114:2114:1093:1093:1021,0,0:1021,0,0:477,0,0:544,0,0:568:525:477,0,0:544,0,0:568:525
chr16	10975311	rs4781011;rs4781011;rs4781011	T	A,C,G	4.90006	NOCALL	AO=0,0,0;DP=10;FAO=0,0,0;FDP=10;FR=.,QualityScore<10;FRO=10;FSAF=0,0,0;FSAR=0,0,0;FSRF=6;FSRR=4;FWDB=-0.0341991,-0.0594757,-0.0338535;FXX=0;HRUN=2,2,2;LEN=1,1,1;MLLD=214.805,64.2986,258.846;QD=1.96002;RBI=0.0343712,0.101595,0.0411526;REFB=-0.000540579,0.0012512,-0.000120702;REVB=-0.00343498,0.0823667,0.0233982;RO=10;SAF=0,0,0;SAR=0,0,0;SRF=6;SRR=4;SSEN=0,0,0;SSEP=0,0,0;SSSB=0,0,0;STB=0.5,0.5,0.5;…	GT:GQ:DP:FDP:RO:FRO:AO:FAO:SAR:SAF:SRF:SRR:FSAR:FSAF:FSRF:FSRR	./.:4:10:10:10:10:0,0,0:0,0,0:0,0,0:0,0,0:6:4:0,0,0:0,0,0:6:4
chr16	65406708	rs818386;rs818386;rs818386	T	C,A,G	1888.22	PASS	AO=497,0,0;DP=1074;FAO=497,0,0;FDP=1074;FR=.;FRO=577;FSAF=253,0,0;FSAR=244,0,0;FSRF=296;FSRR=281;FWDB=-0.0174667,0.00537874,-0.0273818;FXX=0;HRUN=1,1,1;LEN=1,1,1;MLLD=83.4207,260.636,48.7802;QD=7.03248;RBI=0.0204907,0.0198818,0.0426671;REFB=-0.0137467,-0.00362075,-0.00722039;REVB=0.0107138,0.0191404,-0.0327219;RO=577;SAF=253,0,0;SAR=244,0,0;SRF=296;SRR=281;SSEN=0,0,0;SSEP=0,0,0;SSSB=-0.00385443,0…	GT:GQ:DP:FDP:RO:FRO:AO:FAO:SAR:SAF:SRF:SRR:FSAR:FSAF:FSRF:FSRR	0/1:99:1074:1074:577:577:497,0,0:497,0,0:244,0,0:253,0,0:296:281:244,0,0:253,0,0:296:281
chr16	85183682	rs2966849;rs2966849;rs2966849	A	G,C,T	195.16	PASS	AO=21,0,0;DP=21;FAO=21,0,0;FDP=21;FR=.;FRO=0;FSAF=2,0,0;FSAR=19,0,0;FSRF=0;FSRR=0;FWDB=0.0482536,0.0206175,0.00794221;FXX=0;HRUN=1,1,1;LEN=1,1,1;MLLD=91.7923,13.9086,261.92;QD=37.1733;RBI=0.0484333,0.0257191,0.02175;REFB=0,0,0;REVB=0.00416863,0.015375,-0.020248;RO=0;SAF=2,0,0;SAR=19,0,0;SRF=0;SRR=0;SSEN=0,0,0;SSEP=0,0,0;SSSB=3.98875e-08,0,0;STB=0.5,0.5,0.5;TYPE=snp,snp,snp;VARB=0.00122092,0,0;HS;…	GT:GQ:DP:FDP:RO:FRO:AO:FAO:SAR:SAF:SRF:SRR:FSAR:FSAF:FSRF:FSRR	1/1:9:21:21:0:0:21,0,0:21,0,0:19,0,0:2,0,0:0:0:19,0,0:2,0,0:0:0
chr16	89730827	rs459920;rs459920;rs459920	T	A,C,G	656.964	PASS	AO=0,0,0;DP=1448;FAO=0,0,0;FDP=1451;FR=.;FRO=1451;FSAF=0,0,0;FSAR=0,0,0;FSRF=754;FSRR=697;FWDB=-0.0230206,-0.0208918,-0.0160369;FXX=0;HRUN=1,1,1;LEN=1,1,1;MLLD=85.0908,142.407,265.449;QD=1.81106;RBI=0.0231053,0.0224975,0.0165938;REFB=-9.01295e-06,-2.19059e-06,-8.99489e-07;REVB=0.00197708,0.00834687,-0.00426285;RO=1448;SAF=0,0,0;SAR=0,0,0;SRF=754;SRR=694;SSEN=0,0,0;SSEP=0,0,0;SSSB=0,0,0;STB=0.5,0.…	GT:GQ:DP:FDP:RO:FRO:AO:FAO:SAR:SAF:SRF:SRR:FSAR:FSAF:FSRF:FSRR	0/0:99:1448:1451:1448:1451:0,0,0:0,0,0:0,0,0:0,0,0:754:694:0,0,0:0,0,0:754:697
chr17	1401613	rs1879488;rs1879488;rs1879488	A	C,G,T	2451.04	PASS	AO=536,0,0;DP=1007;FAO=542,0,0;FDP=1013;FR=.;FRO=471;FSAF=208,0,0;FSAR=334,0,0;FSRF=163;FSRR=308;FWDB=-0.006664,-0.00936832,-0.0501309;FXX=0.0039331;HRUN=1,1,1;LEN=1,1,1;MLLD=370.877,106.764,78.0933;QD=9.67835;RBI=0.00719269,0.0100193,0.051026;REFB=-0.00817307,0.0030873,0.011404;REVB=-0.00270664,-0.00355269,-0.00951554;RO=471;SAF=203,0,0;SAR=333,0,0;SRF=163;SRR=308;SSEN=0,0,0;SSEP=0,0,0;SSSB=0.03…	GT:GQ:DP:FDP:RO:FRO:AO:FAO:SAR:SAF:SRF:SRR:FSAR:FSAF:FSRF:FSRR	0/1:99:1007:1013:471:471:536,0,0:542,0,0:333,0,0:203,0,0:163:308:334,0,0:208,0,0:163:308
chr17	40658533	rs4411548;rs4411548;rs4411548	C	A,G,T	14.3777	PASS	AO=0,0,0;DP=31;FAO=0,0,0;FDP=31;FR=.;FRO=31;FSAF=0,0,0;FSAR=0,0,0;FSRF=14;FSRR=17;FWDB=-0.0196606,-0.0208653,-0.0419539;FXX=0;HRUN=1,1,1;LEN=1,1,1;MLLD=141.166,128.498,251.836;QD=1.85518;RBI=0.023834,0.0655942,0.0555554;REFB=-9.62081e-05,-0.00118537,-0.000608009;REVB=0.013473,-0.0621871,-0.0364181;RO=31;SAF=0,0,0;SAR=0,0,0;SRF=14;SRR=17;SSEN=0,0,0;SSEP=0,0,0;SSSB=-4.97037e-08,-4.97037e-08,-4.9703…	GT:GQ:DP:FDP:RO:FRO:AO:FAO:SAR:SAF:SRF:SRR:FSAR:FSAF:FSRF:FSRR	0/0:14:31:31:31:31:0,0,0:0,0,0:0,0,0:0,0,0:14:17:0,0,0:0,0,0:14:17
chr17	41056245	rs2593595;rs2593595;rs2593595	A	C,G,T	117.271	PASS	AO=0,1,0;DP=274;FAO=0,0,0;FDP=273;FR=.;FRO=273;FSAF=0,0,0;FSAR=0,0,0;FSRF=106;FSRR=167;FWDB=0.03481,0.0358238,-0.00784616;FXX=0.0036495;HRUN=1,1,1;LEN=1,1,1;MLLD=94.6193,99.4719,301.6;QD=1.71826;RBI=0.0416055,0.0389049,0.00802879;REFB=-6.23745e-05,3.20779e-05,-1.92229e-05;REVB=-0.0227877,-0.0151738,0.00170272;RO=273;SAF=0,0,0;SAR=0,1,0;SRF=106;SRR=167;SSEN=0,0,0;SSEP=0,0,0;SSSB=0,-0.0578721,0;STB…	GT:GQ:DP:FDP:RO:FRO:AO:FAO:SAR:SAF:SRF:SRR:FSAR:FSAF:FSRF:FSRR	0/0:99:274:273:273:273:0,1,0:0,0,0:0,1,0:0,0,0:106:167:0,0,0:0,0,0:106:167
chr17	48726132	rs17642714;rs17642714;rs17642714	A	C,G,T	1168.07	PASS	AO=0,3,2;DP=2655;FAO=0,0,0;FDP=2650;FR=.;FRO=2650;FSAF=0,0,0;FSAR=0,0,0;FSRF=1352;FSRR=1298;FWDB=0.00646056,0.0111851,-0.0197429;FXX=0.00188323;HRUN=1,1,1;LEN=1,1,1;MLLD=208.95,222.545,218.054;QD=1.76312;RBI=0.0199058,0.0233852,0.0277098;REFB=-4.517e-06,-3.45496e-06,-5.47399e-06;REVB=-0.0188282,-0.0205368,-0.0194435;RO=2650;SAF=0,2,0;SAR=0,1,2;SRF=1352;SRR=1298;SSEN=0,0,0;SSEP=0,0,0;SSSB=0,0.0075…	GT:GQ:DP:FDP:RO:FRO:AO:FAO:SAR:SAF:SRF:SRR:FSAR:FSAF:FSRF:FSRR	0/0:99:2655:2650:2650:2650:0,3,2:0,0,0:0,1,2:0,2,0:1352:1298:0,0,0:0,0,0:1352:1298
chr17	53568855	.	T	C	2258.79	PASS	AO=498;DP=929;FAO=498;FDP=930;FR=.;FRO=432;FSAF=277;FSAR=221;FSRF=223;FSRR=209;FWDB=0.00397685;FXX=0;HRUN=5;LEN=1;MLLD=272.859;QD=9.71524;RBI=0.00439908;REFB=0.00493877;REVB=-0.00188057;RO=431;SAF=277;SAR=221;SRF=222;SRR=209;SSEN=0;SSEP=0;SSSB=0.0354265;STB=0.518748;TYPE=snp;VARB=-0.00425802;OID=.;OPOS=53568855;OREF=T;OALT=C;OMAPALT=C	GT:GQ:DP:FDP:RO:FRO:AO:FAO:SAR:SAF:SRF:SRR:FSAR:FSAF:FSRF:FSRR	0/1:99:929:930:431:432:498:498:221:277:222:209:221:277:223:209
chr17	53568884	rs4471745;rs4471745;rs4471745	G	A,C,T	412.389	PASS	AO=2,0,0;DP=940;FAO=0,0,0;FDP=940;FR=.;FRO=940;FSAF=0,0,0;FSAR=0,0,0;FSRF=493;FSRR=447;FWDB=-0.0211339,-0.00295639,-0.0339325;FXX=0.00212312;HRUN=2,2,2;LEN=1,1,1;MLLD=123.074,76.6484,78.9092;QD=1.75485;RBI=0.0228462,0.0351129,0.0339353;REFB=-7.66207e-06,2.66888e-05,-3.23524e-05;REVB=0.0086778,0.0349883,0.000438094;RO=938;SAF=1,0,0;SAR=1,0,0;SRF=491;SRR=447;SSEN=0,0,0;SSEP=0,0,0;SSSB=-0.00205951,0…	GT:GQ:DP:FDP:RO:FRO:AO:FAO:SAR:SAF:SRF:SRR:FSAR:FSAF:FSRF:FSRR	0/0:99:940:940:938:940:2,0,0:0,0,0:1,0,0:1,0,0:491:447:0,0,0:0,0,0:493:447
chr17	53788280	rs2033111;rs2033111;rs2033111	A	G,C,T	144.85	PASS	AO=37,0,0;DP=83;FAO=37,0,0;FDP=83;FR=.;FRO=46;FSAF=21,0,0;FSAR=16,0,0;FSRF=20;FSRR=26;FWDB=0.0176273,0.0109269,-0.0321793;FXX=0;HRUN=1,1,1;LEN=1,1,1;MLLD=82.7626,305.682,47.5718;QD=6.98075;RBI=0.020511,0.0136527,0.0328523;REFB=-0.00699874,-0.0066715,0.000464478;REVB=-0.0104871,0.00818534,-0.00661567;RO=46;SAF=21,0,0;SAR=16,0,0;SRF=20;SRR=26;SSEN=0,0,0;SSEP=0,0,0;SSSB=0.130779,-5.19465e-08,-5.1946…	GT:GQ:DP:FDP:RO:FRO:AO:FAO:SAR:SAF:SRF:SRR:FSAR:FSAF:FSRF:FSRR	0/1:99:83:83:46:46:37,0,0:37,0,0:16,0,0:21,0,0:20:26:16,0,0:21,0,0:20:26
chr17	62987151	rs11652805;rs11652805;rs11652805	C	A,G,T	218.553	PASS	AO=0,0,0;DP=480;FAO=0,0,0;FDP=482;FR=.;FRO=482;FSAF=0,0,0;FSAR=0,0,0;FSRF=242;FSRR=240;FWDB=-0.0411858,0.0261938,-0.0407742;FXX=0;HRUN=2,2,2;LEN=1,1,1;MLLD=88.2429,83.8101,93.161;QD=1.81372;RBI=0.0740764,0.0355057,0.0513943;REFB=-0.00013865,4.21397e-06,-9.38485e-05;REVB=-0.0615715,-0.0239695,-0.0312863;RO=480;SAF=0,0,0;SAR=0,0,0;SRF=241;SRR=239;SSEN=0,0,0;SSEP=0,0,0;SSSB=0,0,0;STB=0.5,0.5,0.5;TYP…	GT:GQ:DP:FDP:RO:FRO:AO:FAO:SAR:SAF:SRF:SRR:FSAR:FSAF:FSRF:FSRR	0/0:99:480:482:480:482:0,0,0:0,0,0:0,0,0:0,0,0:241:239:0,0,0:0,0,0:242:240
chr17	69512099	rs10512572;rs10512572;rs10512572	G	A,C,T	4.73228	NOCALL	AO=0,0,0;DP=2;FAO=0,0,0;FDP=2;FR=.,QualityScore<10,MINCOV<6;FRO=2;FSAF=0,0,0;FSAR=0,0,0;FSRF=1;FSRR=1;FWDB=0.0364029,-0.106386,0.0512225;FXX=0;HRUN=1,1,1;LEN=1,1,1;MLLD=165.912,246.274,273.302;QD=9.46456;RBI=0.0378757,0.106386,0.0512285;REFB=0.00411046,-0.00376902,0.00208457;REVB=0.0104593,1.23805e-05,0.000780787;RO=2;SAF=0,0,0;SAR=0,0,0;SRF=1;SRR=1;SSEN=0,0,0;SSEP=0,0,0;SSSB=0,0,0;STB=0.5,0.5,0.…	GT:GQ:DP:FDP:RO:FRO:AO:FAO:SAR:SAF:SRF:SRR:FSAR:FSAF:FSRF:FSRR	./.:4:2:2:2:2:0,0,0:0,0,0:0,0,0:0,0,0:1:1:0,0,0:0,0,0:1:1
chr17	73782191	rs2125345;rs2125345;rs2125345	T	C,A,G	786.12	PASS	AO=83,0,0;DP=83;FAO=83,0,0;FDP=83;FR=.;FRO=0;FSAF=47,0,0;FSAR=36,0,0;FSRF=0;FSRR=0;FWDB=-0.00705344,-0.00577594,-0.00476448;FXX=0;HRUN=3,3,3;LEN=1,1,1;MLLD=235.857,151.158,161.831;QD=37.8853;RBI=0.0179265,0.031787,0.01475;REFB=0,0,0;REVB=-0.0164806,-0.0312579,-0.0139594;RO=0;SAF=47,0,0;SAR=36,0,0;SRF=0;SRR=0;SSEN=0,0,0;SSEP=0,0,0;SSSB=0,0,0;STB=0.5,0.5,0.5;TYPE=snp,snp,snp;VARB=-3.2239e-05,0,0;HS…	GT:GQ:DP:FDP:RO:FRO:AO:FAO:SAR:SAF:SRF:SRR:FSAR:FSAF:FSRF:FSRR	1/1:37:83:83:0:0:83,0,0:83,0,0:36,0,0:47,0,0:0:0:36,0,0:47,0,0:0:0
chr18	9420504	rs4798812;rs4798812;rs4798812	G	A,C,T	243	PASS	AO=57,0,0;DP=116;FAO=57,0,0;FDP=116;FR=.;FRO=59;FSAF=30,0,0;FSAR=27,0,0;FSRF=35;FSRR=24;FWDB=0.00600785,-0.00640846,-0.0057258;FXX=0;HRUN=1,1,1;LEN=1,1,1;MLLD=148.102,324.9,87.488;QD=8.37941;RBI=0.00673589,0.00781063,0.0066382;REFB=-0.0158146,0.000746597,-0.00823244;REVB=0.00304596,-0.00446516,0.00335872;RO=59;SAF=30,0,0;SAR=27,0,0;SRF=35;SRR=24;SSEN=0,0,0;SSEP=0,0,0;SSSB=-0.0619345,0,0;STB=0.534…	GT:GQ:DP:FDP:RO:FRO:AO:FAO:SAR:SAF:SRF:SRR:FSAR:FSAF:FSRF:FSRR	0/1:99:116:116:59:59:57,0,0:57,0,0:27,0,0:30,0,0:35:24:27,0,0:30,0,0:35:24
chr18	35277622	rs2042762;rs2042762;rs2042762	T	A,C,G	11.1863	PASS	AO=0,0,0;DP=23;FAO=0,0,0;FDP=24;FR=.;FRO=24;FSAF=0,0,0;FSAR=0,0,0;FSRF=13;FSRR=11;FWDB=-0.0223327,-0.0183443,-0.0184561;FXX=0;HRUN=1,1,1;LEN=1,1,1;MLLD=293.587,96.0673,93.618;QD=1.86439;RBI=0.0223451,0.0184904,0.0184723;REFB=-0.00011356,-0.000387747,-0.000492853;REVB=0.000743337,0.00231929,-0.000774194;RO=23;SAF=0,0,0;SAR=0,0,0;SRF=12;SRR=11;SSEN=0,0,0;SSEP=0,0,0;SSSB=3.96258e-08,3.96258e-08,3.96…	GT:GQ:DP:FDP:RO:FRO:AO:FAO:SAR:SAF:SRF:SRR:FSAR:FSAF:FSRF:FSRR	0/0:11:23:24:23:24:0,0,0:0,0,0:0,0,0:0,0,0:12:11:0,0,0:0,0,0:13:11
chr18	40488279	rs7226659;rs7226659;rs7226659	G	T,A,C	658.06	PASS	AO=165,0,1;DP=347;FAO=165,0,0;FDP=347;FR=.;FRO=182;FSAF=87,0,0;FSAR=78,0,0;FSRF=86;FSRR=96;FWDB=0.00553574,-0.0209469,-0.00196401;FXX=0.00287348;HRUN=1,1,1;LEN=1,1,1;MLLD=82.0724,232.666,89.1685;QD=7.58565;RBI=0.00611086,0.0257535,0.0209102;REFB=-0.0279837,-0.0062204,-0.00696314;REVB=0.00258809,-0.0149823,-0.0208177;RO=181;SAF=87,0,1;SAR=78,0,0;SRF=86;SRR=95;SSEN=0,0,0;SSEP=0,0,0;SSSB=0.0495733,3…	GT:GQ:DP:FDP:RO:FRO:AO:FAO:SAR:SAF:SRF:SRR:FSAR:FSAF:FSRF:FSRR	0/1:99:347:347:181:182:165,0,1:165,0,0:78,0,0:87,0,1:86:95:78,0,0:87,0,0:86:96
chr18	49781544	rs7238445;rs7238445;rs7238445	G	A,C,T	33.3662	PASS	AO=0,0,0;DP=73;FAO=0,0,0;FDP=73;FR=.;FRO=73;FSAF=0,0,0;FSAR=0,0,0;FSRF=42;FSRR=31;FWDB=-0.00974393,-0.00349389,-0.0257018;FXX=0;HRUN=1,1,1;LEN=1,1,1;MLLD=192.715,148.465,184.122;QD=1.82829;RBI=0.00980112,0.0313482,0.0257178;REFB=-3.33127e-05,8.49982e-05,-8.60273e-05;REVB=-0.00105729,0.0311528,-0.000906337;RO=73;SAF=0,0,0;SAR=0,0,0;SRF=42;SRR=31;SSEN=0,0,0;SSEP=0,0,0;SSSB=4.65905e-08,4.65905e-08,4…	GT:GQ:DP:FDP:RO:FRO:AO:FAO:SAR:SAF:SRF:SRR:FSAR:FSAF:FSRF:FSRR	0/0:33:73:73:73:73:0,0,0:0,0,0:0,0,0:0,0,0:42:31:0,0,0:0,0,0:42:31
chr18	59333108	rs881728;rs881728;rs881728	C	A,G,T	1186.77	PASS	AO=258,0,0;DP=478;FAO=258,0,0;FDP=478;FR=.;FRO=220;FSAF=112,0,0;FSAR=146,0,0;FSRF=99;FSRR=121;FWDB=-0.0105691,-0.010096,-0.00867098;FXX=0;HRUN=1,1,1;LEN=1,1,1;MLLD=338.005,79.2756,176.439;QD=9.93114;RBI=0.010574,0.0184055,0.00888562;REFB=-0.00497521,-0.00741962,0.00104834;REVB=0.000319294,0.0153894,-0.00194124;RO=220;SAF=112,0,0;SAR=146,0,0;SRF=99;SRR=121;SSEN=0,0,0;SSEP=0,0,0;SSSB=-0.0136613,0,0…	GT:GQ:DP:FDP:RO:FRO:AO:FAO:SAR:SAF:SRF:SRR:FSAR:FSAF:FSRF:FSRR	0/1:99:478:478:220:220:258,0,0:258,0,0:146,0,0:112,0,0:99:121:146,0,0:112,0,0:99:121
chr18	67578931	rs3916235;rs3916235;rs3916235	T	C,A,G	2073.13	PASS	AO=218,0,0;DP=220;FAO=219,0,0;FDP=219;FR=.;FRO=0;FSAF=119,0,0;FSAR=100,0,0;FSRF=0;FSRR=0;FWDB=0.0303762,0.0134363,0.0184972;FXX=0.00454525;HRUN=2,2,2;LEN=1,1,1;MLLD=238.261,16.8416,121.257;QD=37.8654;RBI=0.0308571,0.0208447,0.02122;REFB=-0.0573017,-0.0463264,-0.0623894;REVB=0.00542613,0.0159364,0.0103991;RO=2;SAF=118,0,0;SAR=100,0,0;SRF=2;SRR=0;SSEN=0,0,0;SSEP=0,0,0;SSSB=-0.00800629,0,0;STB=0.5,0…	GT:GQ:DP:FDP:RO:FRO:AO:FAO:SAR:SAF:SRF:SRR:FSAR:FSAF:FSRF:FSRR	1/1:87:220:219:2:0:218,0,0:219,0,0:100,0,0:118,0,0:2:0:100,0,0:119,0,0:0:0
chr18	67867663	rs4891825;rs4891825;rs4891825	G	A,C,T	9649.35	PASS	AO=1005,0,1;DP=1007;FAO=1005,0,0;FDP=1005;FR=.;FRO=0;FSAF=485,0,0;FSAR=520,0,0;FSRF=0;FSRR=0;FWDB=0.0262018,0.0282461,0.0267195;FXX=0.00198608;HRUN=2,2,2;LEN=1,1,1;MLLD=349.129,23.1139,139.085;QD=38.4054;RBI=0.0384014,0.0301328,0.0285717;REFB=0,0,0;REVB=0.0280737,0.0104949,-0.0101199;RO=1;SAF=485,0,1;SAR=520,0,0;SRF=1;SRR=0;SSEN=0,0,0;SSEP=0,0,0;SSSB=-0.000984217,0,0;STB=0.5,0.5,0.5;TYPE=snp,snp,…	GT:GQ:DP:FDP:RO:FRO:AO:FAO:SAR:SAF:SRF:SRR:FSAR:FSAF:FSRF:FSRR	1/1:99:1007:1005:1:0:1005,0,1:1005,0,0:520,0,0:485,0,1:1:0:520,0,0:485,0,0:0:0
chr18	75056284	rs874299;rs874299;rs874299	T	A,C,G	404.165	PASS	AO=0,0,0;DP=890;FAO=0,0,0;FDP=892;FR=.;FRO=892;FSAF=0,0,0;FSAR=0,0,0;FSRF=502;FSRR=390;FWDB=-0.00610585,-0.0155479,0.00444518;FXX=0;HRUN=1,1,1;LEN=1,1,1;MLLD=140.22,280.035,156.117;QD=1.8124;RBI=0.00610949,0.0182305,0.0197279;REFB=-4.08798e-06,-5.44802e-06,1.11645e-05;REVB=0.000210798,-0.00951901,0.0192206;RO=890;SAF=0,0,0;SAR=0,0,0;SRF=501;SRR=389;SSEN=0,0,0;SSEP=0,0,0;SSSB=0,0,0;STB=0.5,0.5,0.5…	GT:GQ:DP:FDP:RO:FRO:AO:FAO:SAR:SAF:SRF:SRR:FSAR:FSAF:FSRF:FSRR	0/0:99:890:892:890:892:0,0,0:0,0,0:0,0,0:0,0,0:501:389:0,0,0:0,0,0:502:390
chr19	4077096	rs7251928;rs7251928;rs7251928	A	C,G,T	246.049	PASS	AO=0,1,0;DP=558;FAO=0,0,0;FDP=557;FR=.;FRO=557;FSAF=0,0,0;FSAR=0,0,0;FSRF=444;FSRR=113;FWDB=-0.0210733,0.00127993,-0.00398339;FXX=0.00179208;HRUN=2,2,2;LEN=1,1,1;MLLD=71.8448,235.668,312.539;QD=1.76696;RBI=0.111502,0.00556058,0.0291644;REFB=-0.000151601,1.58435e-05,-1.52872e-05;REVB=-0.109493,-0.00541126,-0.0288911;RO=557;SAF=0,1,0;SAR=0,0,0;SRF=444;SRR=113;SSEN=0,0,0;SSEP=0,0,0;SSSB=0,0.0233817,…	GT:GQ:DP:FDP:RO:FRO:AO:FAO:SAR:SAF:SRF:SRR:FSAR:FSAF:FSRF:FSRR	0/0:99:558:557:557:557:0,1,0:0,0,0:0,0,0:0,1,0:444:113:0,0,0:0,0,0:444:113
chr19	33652247	rs8113143;rs8113143;rs8113143	C	A,G,T	3325.56	PASS	AO=345,4,0;DP=349;FAO=345,0,0;FDP=345;FR=.;FRO=0;FSAF=158,0,0;FSAR=187,0,0;FSRF=0;FSRR=0;FWDB=0.0552258,-0.0416545,-0.000190894;FXX=0.0142853;HRUN=1,1,1;LEN=1,1,1;MLLD=84.1462,17.099,117.58;QD=38.5572;RBI=0.0558465,0.085428,0.00957767;REFB=0,0,0;REVB=0.00830339,-0.0745846,-0.00957577;RO=0;SAF=158,0,0;SAR=187,4,0;SRF=0;SRR=0;SSEN=0,0,0;SSEP=0,0,0;SSSB=-5.75779e-08,0,0;STB=0.5,0.5,0.5;TYPE=snp,snp,…	GT:GQ:DP:FDP:RO:FRO:AO:FAO:SAR:SAF:SRF:SRR:FSAR:FSAF:FSRF:FSRR	1/1:99:349:345:0:0:345,4,0:345,0,0:187,4,0:158,0,0:0:0:187,0,0:158,0,0:0:0
chr19	52901905	rs3745099;rs3745099;rs3745099	G	A,C,T	1231.76	PASS	AO=295,0,1;DP=613;FAO=304,0,0;FDP=620;FR=.;FRO=316;FSAF=131,0,0;FSAR=173,0,0;FSRF=171;FSRR=145;FWDB=-0.0057402,-0.0235703,-0.0197448;FXX=0.00481533;HRUN=1,1,1;LEN=1,1,1;MLLD=271.672,76.0993,71.1591;QD=7.94686;RBI=0.02934,0.0479296,0.0352905;REFB=0.00182031,-0.0066621,-0.0141254;REVB=-0.028773,-0.0417335,-0.02925;RO=317;SAF=126,0,0;SAR=169,0,1;SRF=171;SRR=146;SSEN=0,0,0;SSEP=0,0,0;SSSB=-0.106478,4…	GT:GQ:DP:FDP:RO:FRO:AO:FAO:SAR:SAF:SRF:SRR:FSAR:FSAF:FSRF:FSRR	0/1:99:613:620:317:316:295,0,1:304,0,0:169,0,1:126,0,0:171:146:173,0,0:131,0,0:171:145
chr19	55614923	rs2532060;rs2532060;rs2532060	T	C,A,G	3322.57	PASS	AO=346,0,0;DP=346;FAO=346,0,0;FDP=346;FR=.;FRO=0;FSAF=144,0,0;FSAR=202,0,0;FSRF=0;FSRR=0;FWDB=-0.05307,-0.00851919,0.00408227;FXX=0;HRUN=2,2,2;LEN=1,1,1;MLLD=71.5975,16.4427,152.31;QD=38.4112;RBI=0.0665803,0.0247217,0.0363057;REFB=0,0,0;REVB=0.0402059,-0.0232075,-0.0360754;RO=0;SAF=144,0,0;SAR=202,0,0;SRF=0;SRR=0;SSEN=0,0,0;SSEP=0,0,0;SSSB=0,0,0;STB=0.5,0.5,0.5;TYPE=snp,snp,snp;VARB=-2.53803e-05,…	GT:GQ:DP:FDP:RO:FRO:AO:FAO:SAR:SAF:SRF:SRR:FSAR:FSAF:FSRF:FSRR	1/1:99:346:346:0:0:346,0,0:346,0,0:202,0,0:144,0,0:0:0:202,0,0:144,0,0:0:0
chr20	10195433	rs6104567;rs6104567;rs6104567	T	A,C,G	85.5574	PASS	AO=1,0,0;DP=203;FAO=0,0,0;FDP=203;FR=.;FRO=203;FSAF=0,0,0;FSAR=0,0,0;FSRF=104;FSRR=99;FWDB=-0.0157254,-0.0309324,-0.0448408;FXX=0.00490172;HRUN=1,1,1;LEN=1,1,1;MLLD=256.1,99.3848,97.2376;QD=1.68586;RBI=0.0202854,0.0322558,0.0461069;REFB=-3.67694e-05,-0.000111882,-0.000221661;REVB=-0.0128144,0.00914468,0.0107311;RO=202;SAF=1,0,0;SAR=0,0,0;SRF=104;SRR=98;SSEN=0,0,0;SSEP=0,0,0;SSSB=0.0877745,0,0;STB…	GT:GQ:DP:FDP:RO:FRO:AO:FAO:SAR:SAF:SRF:SRR:FSAR:FSAF:FSRF:FSRR	0/0:83:203:203:202:203:1,0,0:0,0,0:0,0,0:1,0,0:104:98:0,0,0:0,0,0:104:99
chr20	54000914	rs3907047;rs3907047;rs3907047	T	C,A,G	190.16	PASS	AO=40,0,0;DP=75;FAO=40,0,0;FDP=75;FR=.;FRO=35;FSAF=23,0,0;FSAR=17,0,0;FSRF=17;FSRR=18;FWDB=-0.0282362,-0.0535119,-0.0228494;FXX=0.0131562;HRUN=1,1,1;LEN=1,1,1;MLLD=346.429,141.814,250.789;QD=10.1419;RBI=0.0282699,0.0541874,0.0243864;REFB=-0.0183857,-0.0181347,-0.0250154;REVB=0.00138024,0.00852935,0.00852083;RO=35;SAF=23,0,0;SAR=17,0,0;SRF=17;SRR=18;SSEN=0,0,0;SSEP=0,0,0;SSSB=0.0761082,0,0;STB=0.5…	GT:GQ:DP:FDP:RO:FRO:AO:FAO:SAR:SAF:SRF:SRR:FSAR:FSAF:FSRF:FSRR	0/1:99:75:75:35:35:40,0,0:40,0,0:17,0,0:23,0,0:17:18:17,0,0:23,0,0:17:18
chr20	62159496	.	A	T	401.71	PASS	AO=42;DP=42;FAO=43;FDP=43;FR=.;FRO=0;FSAF=16;FSAR=27;FSRF=0;FSRR=0;FWDB=0.0103761;FXX=0;HRUN=1;LEN=1;MLLD=416.131;QD=37.3685;RBI=0.0205022;REFB=0;REVB=0.0176826;RO=0;SAF=16;SAR=26;SRF=0;SRR=0;SSEN=0;SSEP=0;SSSB=0;STB=0.5;TYPE=snp;VARB=7.18047e-05;OID=.;OPOS=62159496;OREF=A;OALT=T;OMAPALT=T	GT:GQ:DP:FDP:RO:FRO:AO:FAO:SAR:SAF:SRF:SRR:FSAR:FSAF:FSRF:FSRR	1/1:19:42:43:0:0:42:43:26:16:0:0:27:16:0:0
chr20	62159504	rs310644;rs310644;rs310644	T	A,C,G	19.7834	PASS	AO=0,0,0;DP=43;FAO=0,0,0;FDP=43;FR=.;FRO=43;FSAF=0,0,0;FSAR=0,0,0;FSRF=16;FSRR=27;FWDB=0.0122632,-0.0273977,-0.0332057;FXX=0;HRUN=1,1,1;LEN=1,1,1;MLLD=281.598,117.194,95.6497;QD=1.84032;RBI=0.0125463,0.0274027,0.0337786;REFB=3.22185e-05,-0.000352,-0.000384012;REVB=0.00265008,-0.00052459,0.00619475;RO=43;SAF=0,0,0;SAR=0,0,0;SRF=16;SRR=27;SSEN=0,0,0;SSEP=0,0,0;SSSB=0,0,0;STB=0.5,0.5,0.5;TYPE=snp,sn…	GT:GQ:DP:FDP:RO:FRO:AO:FAO:SAR:SAF:SRF:SRR:FSAR:FSAF:FSRF:FSRR	0/0:19:43:43:43:43:0,0,0:0,0,0:0,0,0:0,0,0:16:27:0,0,0:0,0,0:16:27
chr21	37885625	rs2835370;rs2835370;rs2835370	C	T,A,G	896.61	PASS	AO=202,0,1;DP=388;FAO=202,0,0;FDP=387;FR=.;FRO=185;FSAF=102,0,0;FSAR=100,0,0;FSRF=81;FSRR=104;FWDB=0.0116696,-0.0109672,0.0162142;FXX=0.00257725;HRUN=1,1,1;LEN=1,1,1;MLLD=76.9091,141.704,269.973;QD=9.26723;RBI=0.0211922,0.0181893,0.0174632;REFB=-0.0437608,-0.0120134,-0.00678364;REVB=-0.0176897,-0.014511,-0.00648582;RO=185;SAF=102,0,1;SAR=100,0,0;SRF=81;SRR=104;SSEN=0,0,0;SSEP=0,0,0;SSSB=0.0587897…	GT:GQ:DP:FDP:RO:FRO:AO:FAO:SAR:SAF:SRF:SRR:FSAR:FSAF:FSRF:FSRR	0/1:99:388:387:185:185:202,0,1:202,0,0:100,0,0:102,0,1:81:104:100,0,0:102,0,0:81:104
chr22	18076546	rs1296819;rs1296819;rs1296819	C	A,G,T	4.57245	NOCALL	AO=0,0,0;DP=5;FAO=0,0,0;FDP=5;FR=.,QualityScore<10,MINCOV<6;FRO=5;FSAF=0,0,0;FSAR=0,0,0;FSRF=2;FSRR=3;FWDB=-0.00263752,0.000461195,0.00394307;FXX=0;HRUN=3,3,3;LEN=1,1,1;MLLD=297.41,327.372,79.2417;QD=3.65796;RBI=0.0333092,0.0209661,0.0475935;REFB=-0.000988531,-0.000527777,0.00640019;REVB=-0.0332046,-0.020961,0.0474299;RO=5;SAF=0,0,0;SAR=0,0,0;SRF=2;SRR=3;SSEN=0,0,0;SSEP=0,0,0;SSSB=0,0,0;STB=0.5,0…	GT:GQ:DP:FDP:RO:FRO:AO:FAO:SAR:SAF:SRF:SRR:FSAR:FSAF:FSRF:FSRR	./.:4:5:5:5:5:0,0,0:0,0,0:0,0,0:0,0,0:2:3:0,0,0:0,0,0:2:3
chr22	32366359	rs4821004;rs4821004;rs4821004	C	T,A,G	107.89	PASS	AO=21,0,0;DP=38;FAO=21,0,0;FDP=38;FR=.;FRO=17;FSAF=10,0,0;FSAR=11,0,0;FSRF=8;FSRR=9;FWDB=0.00731811,0.0493595,0.00731682;FXX=0;HRUN=3,3,3;LEN=1,1,1;MLLD=281.803,35.8179,180.562;QD=11.3565;RBI=0.016583,0.0556884,0.0219593;REFB=-0.00445217,0.00434331,-0.00356294;REVB=-0.0148809,-0.0257845,-0.0207045;RO=17;SAF=10,0,0;SAR=11,0,0;SRF=8;SRR=9;SSEN=0,0,0;SSEP=0,0,0;SSSB=0.00448759,3.1431e-08,3.1431e-08;…	GT:GQ:DP:FDP:RO:FRO:AO:FAO:SAR:SAF:SRF:SRR:FSAR:FSAF:FSRF:FSRR	0/1:71:38:38:17:17:21,0,0:21,0,0:11,0,0:10,0,0:8:9:11,0,0:10,0,0:8:9
chr22	41697338	rs2024566;rs2024566;rs2024566	A	G,C,T	134.46	PASS	AO=30,0,0;DP=61;FAO=30,0,0;FDP=61;FR=.;FRO=31;FSAF=12,0,0;FSAR=18,0,0;FSRF=18;FSRR=13;FWDB=-0.000715262,-0.00699837,-0.00459575;FXX=0;HRUN=4,4,4;LEN=1,1,1;MLLD=502.99,347.524,354.539;QD=8.81714;RBI=0.00508748,0.00941013,0.00783906;REFB=0.0114971,0.0104975,0.0105183;REVB=-0.00503695,-0.00629074,-0.00635059;RO=31;SAF=12,0,0;SAR=18,0,0;SRF=18;SRR=13;SSEN=0,0,0;SSEP=0,0,0;SSSB=-0.164542,0,0;STB=0.592…	GT:GQ:DP:FDP:RO:FRO:AO:FAO:SAR:SAF:SRF:SRR:FSAR:FSAF:FSRF:FSRR	0/1:99:61:61:31:31:30,0,0:30,0,0:18,0,0:12,0,0:18:13:18,0,0:12,0,0:18:13
chr22	48207872	rs5768007;rs5768007;rs5768007	C	T,A,G	19108.5	PASS	AO=1981,11,2;DP=1994;FAO=1986,0,0;FDP=1986;FR=.;FRO=0;FSAF=989,0,0;FSAR=997,0,0;FSRF=0;FSRR=0;FWDB=-0.0157888,-0.0167258,-0.0178187;FXX=0.00650322;HRUN=1,1,1;LEN=1,1,1;MLLD=255.181,163.373,169.658;QD=38.4865;RBI=0.0214696,0.0299828,0.0270702;REFB=0,0,0;REVB=0.0145483,0.024884,-0.0203787;RO=0;SAF=984,11,2;SAR=997,0,0;SRF=0;SRR=0;SSEN=0,0,0;SSEP=0,0,0;SSSB=0,0,0;STB=0.5,0.5,0.5;TYPE=snp,snp,snp;VAR…	GT:GQ:DP:FDP:RO:FRO:AO:FAO:SAR:SAF:SRF:SRR:FSAR:FSAF:FSRF:FSRR	1/1:99:1994:1986:0:0:1981,11,2:1986,0,0:997,0,0:984,11,2:0:0:997,0,0:989,0,0:0:0
chr22	48207891	.	A	G	18946.5	PASS	AO=1978;DP=1983;FAO=1976;FDP=1976;FR=.;FRO=0;FSAF=974;FSAR=1002;FSRF=0;FSRR=0;FWDB=-0.0111404;FXX=0.00302723;HRUN=1;LEN=1;MLLD=79.7118;QD=38.3532;RBI=0.0367557;REFB=0;REVB=-0.0350268;RO=3;SAF=977;SAR=1001;SRF=2;SRR=1;SSEN=0;SSEP=0;SSSB=-0.000500245;STB=0.5;TYPE=snp;VARB=-8.30323e-07;OID=.;OPOS=48207891;OREF=A;OALT=G;OMAPALT=G	GT:GQ:DP:FDP:RO:FRO:AO:FAO:SAR:SAF:SRF:SRR:FSAR:FSAF:FSRF:FSRR	1/1:99:1983:1976:3:0:1978:1976:1001:977:2:1:1002:974:0:0

## Sheet: Kasumi-4
##fileformat=VCFv4.1
##INFO=<ID=OID,Number=.,Type=String,Description="List of original Hotspot IDs">
##INFO=<ID=OPOS,Number=.,Type=Integer,Description="List of original allele positions">
##INFO=<ID=OREF,Number=.,Type=String,Description="List of original reference bases">
##INFO=<ID=OALT,Number=.,Type=String,Description="List of original variant bases">
##INFO=<ID=OMAPALT,Number=.,Type=String,Description="Maps OID,OPOS,OREF,OALT entries to specific ALT alleles">
##FORMAT=<ID=AO,Number=A,Type=Integer,Description="Alternate allele observation count">
##FORMAT=<ID=DP,Number=1,Type=Integer,Description="Read Depth">
##FORMAT=<ID=FAO,Number=A,Type=Integer,Description="Flow Evaluator Alternate allele observation count">
##FORMAT=<ID=FDP,Number=1,Type=Integer,Description="Flow Evaluator Read Depth">
##FORMAT=<ID=FRO,Number=1,Type=Integer,Description="Flow Evaluator Reference allele observation count">
##FORMAT=<ID=FSAF,Number=A,Type=Integer,Description="Flow Evaluator Alternate allele observations on the forward strand">
##FORMAT=<ID=FSAR,Number=A,Type=Integer,Description="Flow Evaluator Alternate allele observations on the reverse strand">
##FORMAT=<ID=FSRF,Number=1,Type=Integer,Description="Flow Evaluator reference observations on the forward strand">
##FORMAT=<ID=FSRR,Number=1,Type=Integer,Description="Flow Evaluator reference observations on the reverse strand">
##FORMAT=<ID=GQ,Number=1,Type=Integer,Description="Genotype Quality, the Phred-scaled marginal (or unconditional) probability of the called genotype">
##FORMAT=<ID=GT,Number=1,Type=String,Description="Genotype">
##FORMAT=<ID=RO,Number=1,Type=Integer,Description="Reference allele observation count">
##FORMAT=<ID=SAF,Number=A,Type=Integer,Description="Alternate allele observations on the forward strand">
##FORMAT=<ID=SAR,Number=A,Type=Integer,Description="Alternate allele observations on the reverse strand">
##FORMAT=<ID=SRF,Number=1,Type=Integer,Description="Number of reference observations on the forward strand">
##FORMAT=<ID=SRR,Number=1,Type=Integer,Description="Number of reference observations on the reverse strand">
##INFO=<ID=AO,Number=A,Type=Integer,Description="Alternate allele observations">
##INFO=<ID=DP,Number=1,Type=Integer,Description="Total read depth at the locus">
##INFO=<ID=FAO,Number=A,Type=Integer,Description="Flow Evaluator Alternate allele observations">
##INFO=<ID=FDP,Number=1,Type=Integer,Description="Flow Evaluator read depth at the locus">
##INFO=<ID=FR,Number=1,Type=String,Description="Reason why the variant was filtered.">
##INFO=<ID=FRO,Number=1,Type=Integer,Description="Flow Evaluator Reference allele observations">
##INFO=<ID=FSAF,Number=A,Type=Integer,Description="Flow Evaluator Alternate allele observations on the forward strand">
##INFO=<ID=FSAR,Number=A,Type=Integer,Description="Flow Evaluator Alternate allele observations on the reverse strand">
##INFO=<ID=FSRF,Number=1,Type=Integer,Description="Flow Evaluator Reference observations on the forward strand">
##INFO=<ID=FSRR,Number=1,Type=Integer,Description="Flow Evaluator Reference observations on the reverse strand">
##INFO=<ID=FWDB,Number=A,Type=Float,Description="Forward strand bias in prediction.">
##INFO=<ID=FXX,Number=1,Type=Float,Description="Flow Evaluator failed read ratio">
##INFO=<ID=HRUN,Number=A,Type=Integer,Description="Run length: the number of consecutive repeats of the alternate allele in the reference genome">
##INFO=<ID=HS,Number=0,Type=Flag,Description="Indicate it is at a hot spot">
##INFO=<ID=LEN,Number=A,Type=Integer,Description="allele length">
##INFO=<ID=MLLD,Number=A,Type=Float,Description="Mean log-likelihood delta per read.">
##INFO=<ID=NR,Number=1,Type=String,Description="Reason why the variant is a No-Call.">
##INFO=<ID=NS,Number=1,Type=Integer,Description="Number of samples with data">
##INFO=<ID=QD,Number=1,Type=Float,Description="QualityByDepth as 4*QUAL/FDP (analogous to GATK)">
##INFO=<ID=RBI,Number=A,Type=Float,Description="Distance of bias parameters from zero.">
##INFO=<ID=REFB,Number=A,Type=Float,Description="Reference Hypothesis bias in prediction.">
##INFO=<ID=REVB,Number=A,Type=Float,Description="Reverse strand bias in prediction.">
##INFO=<ID=RO,Number=1,Type=Integer,Description="Reference allele observations">
##INFO=<ID=SAF,Number=A,Type=Integer,Description="Alternate allele observations on the forward strand">
##INFO=<ID=SAR,Number=A,Type=Integer,Description="Alternate allele observations on the reverse strand">
##INFO=<ID=SRF,Number=1,Type=Integer,Description="Number of reference observations on the forward strand">
##INFO=<ID=SRR,Number=1,Type=Integer,Description="Number of reference observations on the reverse strand">
##INFO=<ID=SSEN,Number=A,Type=Float,Description="Strand-specific-error prediction on negative strand.">
##INFO=<ID=SSEP,Number=A,Type=Float,Description="Strand-specific-error prediction on positive strand.">
##INFO=<ID=SSSB,Number=A,Type=Float,Description="Strand-specific strand bias for allele.">
##INFO=<ID=STB,Number=A,Type=Float,Description="Strand bias in variant relative to reference.">
##INFO=<ID=TYPE,Number=A,Type=String,Description="The type of allele, either snp, mnp, ins, del, or complex.">
##INFO=<ID=VARB,Number=A,Type=Float,Description="Variant Hypothesis bias in prediction.">
##LeftAlignVariants="analysis_type=LeftAlignVariants bypassFlowAlign=true kmer_len=19 min_var_count=5 short_suffix_match=5 min_indel_size=4 max_hp_length=8 min_var_freq=0.15 min_var_score=10.0 relative_strand_bias=0.8 output_mnv=0 sse_hp_size=0 sse_report_file= target_size=1.0 pref_kmer_max=3 pref_kmer_min=0 pref_delta_max=2 pref_delta_min=0 suff_kmer_max=3 suff_kmer_min=0 suff_delta_max=2 suff_d…
##contig=<ID=chr1,length=249250621,assembly=hg19>
##contig=<ID=chr10,length=135534747,assembly=hg19>
##contig=<ID=chr11,length=135006516,assembly=hg19>
##contig=<ID=chr12,length=133851895,assembly=hg19>
##contig=<ID=chr13,length=115169878,assembly=hg19>
##contig=<ID=chr14,length=107349540,assembly=hg19>
##contig=<ID=chr15,length=102531392,assembly=hg19>
##contig=<ID=chr16,length=90354753,assembly=hg19>
##contig=<ID=chr17,length=81195210,assembly=hg19>
##contig=<ID=chr18,length=78077248,assembly=hg19>
##contig=<ID=chr19,length=59128983,assembly=hg19>
##contig=<ID=chr2,length=243199373,assembly=hg19>
##contig=<ID=chr20,length=63025520,assembly=hg19>
##contig=<ID=chr21,length=48129895,assembly=hg19>
##contig=<ID=chr22,length=51304566,assembly=hg19>
##contig=<ID=chr3,length=198022430,assembly=hg19>
##contig=<ID=chr4,length=191154276,assembly=hg19>
##contig=<ID=chr5,length=180915260,assembly=hg19>
##contig=<ID=chr6,length=171115067,assembly=hg19>
##contig=<ID=chr7,length=159138663,assembly=hg19>
##contig=<ID=chr8,length=146364022,assembly=hg19>
##contig=<ID=chr9,length=141213431,assembly=hg19>
##contig=<ID=chrM,length=16569,assembly=hg19>
##contig=<ID=chrX,length=155270560,assembly=hg19>
##contig=<ID=chrY,length=59373566,assembly=hg19>
##fileDate=20190318
##phasing=none
##reference=/results/referenceLibrary/tmap-f3/hg19/hg19.fasta
##reference=file:///results/referenceLibrary/tmap-f3/hg19/hg19.fasta
##source=Torrent Unified Variant Caller (Extension of freeBayes)
#CHROM	POS	ID	REF	ALT	QUAL	FILTER	INFO	FORMAT	Kasumi-4_JCRB0161
chr1	6550376	rs2986742;rs2986742;rs2986742	T	C,A,G	1244.88	PASS	AO=130,0,0;DP=130;FAO=131,0,0;FDP=131;FR=.;FRO=0;FSAF=62,0,0;FSAR=69,0,0;FSRF=0;FSRR=0;FWDB=0.00273904,-0.0114808,0.0153414;FXX=0;HRUN=1,1,1;LEN=1,1,1;MLLD=199.079,126.547,130.865;QD=38.0116;RBI=0.0272367,0.0293956,0.0209172;REFB=0,0,0;REVB=-0.0270987,0.0270609,-0.0142186;RO=0;SAF=62,0,0;SAR=68,0,0;SRF=0;SRR=0;SSEN=0,0,0;SSEP=0,0,0;SSSB=-4.98983e-08,0,0;STB=0.5,0.5,0.5;TYPE=snp,snp,snp;VARB=-8.19…	GT:GQ:DP:FDP:RO:FRO:AO:FAO:SAR:SAF:SRF:SRR:FSAR:FSAF:FSRF:FSRR	1/1:59:130:131:0:0:130,0,0:131,0,0:68,0,0:62,0,0:0:0:69,0,0:62,0,0:0:0
chr1	12608178	rs6541030;rs6541030;rs6541030	A	G,C,T	392.42	PASS	AO=42,0,0;DP=42;FAO=42,0,0;FDP=42;FR=.;FRO=0;FSAF=19,0,0;FSAR=23,0,0;FSRF=0;FSRR=0;FWDB=-0.019325,-0.00542956,-0.0498654;FXX=0;HRUN=1,1,1;LEN=1,1,1;MLLD=265.043,168.088,172.368;QD=37.3736;RBI=0.0200587,0.00566811,0.0499842;REFB=0,0,0;REVB=-0.00537541,0.00162706,-0.00344376;RO=0;SAF=19,0,0;SAR=23,0,0;SRF=0;SRR=0;SSEN=0,0,0;SSEP=0,0,0;SSSB=0,0,0;STB=0.5,0.5,0.5;TYPE=snp,snp,snp;VARB=-8.3133e-05,0,0…	GT:GQ:DP:FDP:RO:FRO:AO:FAO:SAR:SAF:SRF:SRR:FSAR:FSAF:FSRF:FSRR	1/1:19:42:42:0:0:42,0,0:42,0,0:23,0,0:19,0,0:0:0:23,0,0:19,0,0:0:0
chr1	18170886	rs647325;rs647325;rs647325	A	G,C,T	2662.08	PASS	AO=629,0,0;DP=1238;FAO=629,0,0;FDP=1244;FR=.;FRO=615;FSAF=368,0,0;FSAR=261,0,0;FSRF=353;FSRR=262;FWDB=0.0514753,0.00880976,0.00616756;FXX=0.00559548;HRUN=4,4,4;LEN=1,1,1;MLLD=67.375,147.606,52.7806;QD=8.55975;RBI=0.0590684,0.0243753,0.0365093;REFB=0.00922433,0.00427869,0.0112958;REVB=-0.0289719,-0.0227276,-0.0359846;RO=609;SAF=368,0,0;SAR=261,0,0;SRF=352;SRR=257;SSEN=0,0,0;SSEP=0,0,0;SSSB=0.00654…	GT:GQ:DP:FDP:RO:FRO:AO:FAO:SAR:SAF:SRF:SRR:FSAR:FSAF:FSRF:FSRR	0/1:99:1238:1244:609:615:629,0,0:629,0,0:261,0,0:368,0,0:352:257:261,0,0:368,0,0:353:262
chr1	27931698	rs4908343;rs4908343;rs4908343	G	A,C,T	316.55	PASS	AO=34,0,0;DP=34;FAO=34,0,0;FDP=34;FR=.;FRO=0;FSAF=18,0,0;FSAR=16,0,0;FSRF=0;FSRR=0;FWDB=0.0196485,0.0123317,-0.0243761;FXX=0;HRUN=2,2,2;LEN=1,1,1;MLLD=64.3512,143.639,21.6061;QD=37.2407;RBI=0.0663774,0.0710217,0.0556175;REFB=0,0,0;REVB=-0.0634026,-0.0699429,-0.0499911;RO=0;SAF=18,0,0;SAR=16,0,0;SRF=0;SRR=0;SSEN=0,0,0;SSEP=0,0,0;SSSB=0,0,0;STB=0.5,0.5,0.5;TYPE=snp,snp,snp;VARB=-0.000906024,0,0;HS;…	GT:GQ:DP:FDP:RO:FRO:AO:FAO:SAR:SAF:SRF:SRR:FSAR:FSAF:FSRF:FSRR	1/1:15:34:34:0:0:34,0,0:34,0,0:16,0,0:18,0,0:0:0:16,0,0:18,0,0:0:0
chr1	42360270	rs1325502;rs1325502;rs1325502	G	A,C,T	145.261	PASS	AO=0,0,0;DP=319;FAO=0,0,0;FDP=320;FR=.;FRO=320;FSAF=0,0,0;FSAR=0,0,0;FSRF=160;FSRR=160;FWDB=-0.00297315,-0.00986793,-0.0511147;FXX=0;HRUN=1,1,1;LEN=1,1,1;MLLD=223.978,232.074,102.603;QD=1.81576;RBI=0.0181543,0.016558,0.0528942;REFB=2.6333e-05,-2.76221e-05,-6.77788e-05;REVB=0.0179092,-0.0132963,0.0136045;RO=319;SAF=0,0,0;SAR=0,0,0;SRF=160;SRR=159;SSEN=0,0,0;SSEP=0,0,0;SSSB=-4.55733e-08,-4.55733e-0…	GT:GQ:DP:FDP:RO:FRO:AO:FAO:SAR:SAF:SRF:SRR:FSAR:FSAF:FSRF:FSRR	0/0:99:319:320:319:320:0,0,0:0,0,0:0,0,0:0,0,0:160:159:0,0,0:0,0,0:160:160
chr1	55663372	rs12130799;rs12130799;rs12130799	A	C,G,T	15.2553	PASS	AO=0,0,0;DP=33;FAO=0,0,0;FDP=33;FR=.;FRO=33;FSAF=0,0,0;FSAR=0,0,0;FSRF=19;FSRR=14;FWDB=-0.018465,-0.0181462,-9.81981e-05;FXX=0;HRUN=1,1,1;LEN=1,1,1;MLLD=131.235,147.121,275.101;QD=1.84913;RBI=0.0359905,0.0289104,0.0077735;REFB=0.000216043,7.2096e-05,2.88872e-05;REVB=0.0308927,0.0225062,0.00777288;RO=33;SAF=0,0,0;SAR=0,0,0;SRF=19;SRR=14;SSEN=0,0,0;SSEP=0,0,0;SSSB=0,0,0;STB=0.5,0.5,0.5;TYPE=snp,snp…	GT:GQ:DP:FDP:RO:FRO:AO:FAO:SAR:SAF:SRF:SRR:FSAR:FSAF:FSRF:FSRR	0/0:15:33:33:33:33:0,0,0:0,0,0:0,0,0:0,0,0:19:14:0,0,0:0,0,0:19:14
chr1	68849687	rs3118378;rs3118378;rs3118378	A	G,C,T	156.33	PASS	AO=34,0,0;DP=66;FAO=34,0,0;FDP=66;FR=.;FRO=32;FSAF=13,0,0;FSAR=21,0,0;FSRF=10;FSRR=22;FWDB=-0.0120092,0.00512776,-0.00673939;FXX=0;HRUN=3,3,3;LEN=1,1,1;MLLD=293.333,56.8196,131.208;QD=9.4745;RBI=0.0131991,0.0574713,0.00977155;REFB=-0.0223285,-0.0171991,-0.0047394;REVB=-0.00547688,0.0572421,-0.00707557;RO=32;SAF=13,0,0;SAR=21,0,0;SRF=10;SRR=22;SSEN=0,0,0;SSEP=0,0,0;SSSB=0.0657431,5.44141e-08,5.441…	GT:GQ:DP:FDP:RO:FRO:AO:FAO:SAR:SAF:SRF:SRR:FSAR:FSAF:FSRF:FSRR	0/1:99:66:66:32:32:34,0,0:34,0,0:21,0,0:13,0,0:10:22:21,0,0:13,0,0:10:22
chr1	101709563	rs3737576;rs3737576;rs3737576	T	C,A,G	726.49	PASS	AO=179,0,0;DP=370;FAO=179,0,0;FDP=371;FR=.;FRO=192;FSAF=74,0,0;FSAR=105,0,0;FSRF=94;FSRR=98;FWDB=-0.000862777,-0.0247412,-0.00220245;FXX=0;HRUN=3,3,3;LEN=1,1,1;MLLD=209.203,45.5154,181.68;QD=7.83277;RBI=0.0254744,0.0281761,0.00220753;REFB=-0.00557023,0.0148791,-0.00410516;REVB=0.0254598,0.013482,0.000149651;RO=191;SAF=74,0,0;SAR=105,0,0;SRF=94;SRR=97;SSEN=0,0,0;SSEP=0,0,0;SSSB=-0.0751453,-3.05999…	GT:GQ:DP:FDP:RO:FRO:AO:FAO:SAR:SAF:SRF:SRR:FSAR:FSAF:FSRF:FSRR	0/1:99:370:371:191:192:179,0,0:179,0,0:105,0,0:74,0,0:94:97:105,0,0:74,0,0:94:98
chr1	151122489	rs7554936;rs7554936;rs7554936	C	T,A,G	15662.9	PASS	AO=1632,0,3;DP=1637;FAO=1632,0,0;FDP=1632;FR=.;FRO=0;FSAF=822,0,0;FSAR=810,0,0;FSRF=0;FSRR=0;FWDB=0.000531483,-0.00726633,0.0112897;FXX=0.00305435;HRUN=1,1,1;LEN=1,1,1;MLLD=85.694,210.682,5.53627;QD=38.3894;RBI=0.0156771,0.0123667,0.0143257;REFB=0,0,0;REVB=-0.0156681,-0.0100068,0.00881862;RO=2;SAF=822,0,1;SAR=810,0,2;SRF=1;SRR=1;SSEN=0,0,0;SSEP=0,0,0;SSSB=8.61889e-06,0,-0.111102;STB=0.5,0.5,0.5;T…	GT:GQ:DP:FDP:RO:FRO:AO:FAO:SAR:SAF:SRF:SRR:FSAR:FSAF:FSRF:FSRR	1/1:99:1637:1632:2:0:1632,0,3:1632,0,0:810,0,2:822,0,1:1:1:810,0,0:822,0,0:0:0
chr1	159174683	rs2814778;rs2814778;rs2814778	T	A,C,G	33.366	PASS	AO=0,0,0;DP=73;FAO=0,0,0;FDP=73;FR=.;FRO=73;FSAF=0,0,0;FSAR=0,0,0;FSRF=31;FSRR=42;FWDB=-0.0076655,-0.00744919,-0.0116065;FXX=0;HRUN=1,1,1;LEN=1,1,1;MLLD=188.486,183.387,318.212;QD=1.82827;RBI=0.0271615,0.0228978,0.0127369;REFB=4.84138e-05,3.52942e-05,-2.98282e-05;REVB=0.0260574,0.0216522,-0.00524574;RO=73;SAF=0,0,0;SAR=0,0,0;SRF=31;SRR=42;SSEN=0,0,0;SSEP=0,0,0;SSSB=-4.65905e-08,-4.65905e-08,-4.65…	GT:GQ:DP:FDP:RO:FRO:AO:FAO:SAR:SAF:SRF:SRR:FSAR:FSAF:FSRF:FSRR	0/0:33:73:73:73:73:0,0,0:0,0,0:0,0,0:0,0,0:31:42:0,0,0:0,0,0:31:42
chr1	168159890	rs1040404;rs1040404;rs1040404	G	A,C,T	222.82	PASS	AO=58,0,0;DP=129;FAO=58,0,0;FDP=130;FR=.;FRO=72;FSAF=27,0,0;FSAR=31,0,0;FSRF=36;FSRR=36;FWDB=-0.0136901,-0.0269259,-0.00502331;FXX=0;HRUN=2,2,2;LEN=1,1,1;MLLD=248.29,143.358,48.9596;QD=6.85612;RBI=0.0323379,0.0733607,0.0461616;REFB=-0.00249257,-0.00269302,0.00658343;REVB=-0.0292971,-0.0682407,-0.0458874;RO=71;SAF=27,0,0;SAR=31,0,0;SRF=36;SRR=35;SSEN=0,0,0;SSEP=0,0,0;SSSB=-0.0410511,4.78604e-08,4.…	GT:GQ:DP:FDP:RO:FRO:AO:FAO:SAR:SAF:SRF:SRR:FSAR:FSAF:FSRF:FSRR	0/1:99:129:130:71:72:58,0,0:58,0,0:31,0,0:27,0,0:36:35:31,0,0:27,0,0:36:36
chr1	186149032	rs1407434;rs1407434;rs1407434	G	A,C,T	2710.6	PASS	AO=283,0,0;DP=283;FAO=283,0,0;FDP=283;FR=.;FRO=0;FSAF=152,0,0;FSAR=131,0,0;FSRF=0;FSRR=0;FWDB=0.00671057,0.0203416,0.0137169;FXX=0;HRUN=2,2,2;LEN=1,1,1;MLLD=348.43,18.7638,20.2281;QD=38.3124;RBI=0.0100754,0.0402867,0.0336821;REFB=0,0,0;REVB=0.00751548,-0.0347741,-0.0307625;RO=0;SAF=152,0,0;SAR=131,0,0;SRF=0;SRR=0;SSEN=0,0,0;SSEP=0,0,0;SSSB=0,0,0;STB=0.5,0.5,0.5;TYPE=snp,snp,snp;VARB=5.45227e-06,0…	GT:GQ:DP:FDP:RO:FRO:AO:FAO:SAR:SAF:SRF:SRR:FSAR:FSAF:FSRF:FSRR	1/1:99:283:283:0:0:283,0,0:283,0,0:131,0,0:152,0,0:0:0:131,0,0:152,0,0:0:0
chr1	212786883	rs4951629;rs4951629;rs4951629	T	A,C,G	119.39	PASS	AO=0,0,0;DP=263;FAO=0,0,0;FDP=263;FR=.;FRO=263;FSAF=0,0,0;FSAR=0,0,0;FSRF=137;FSRR=126;FWDB=-0.00824538,0.0316361,-0.00187767;FXX=0;HRUN=2,2,2;LEN=1,1,1;MLLD=355.783,78.9524,259.155;QD=1.81581;RBI=0.0190524,0.0362407,0.0246868;REFB=-2.13005e-05,0.000119125,5.72419e-06;REVB=-0.0171758,0.017679,-0.0246153;RO=263;SAF=0,0,0;SAR=0,0,0;SRF=137;SRR=126;SSEN=0,0,0;SSEP=0,0,0;SSSB=0,0,0;STB=0.5,0.5,0.5;TY…	GT:GQ:DP:FDP:RO:FRO:AO:FAO:SAR:SAF:SRF:SRR:FSAR:FSAF:FSRF:FSRR	0/0:99:263:263:263:263:0,0,0:0,0,0:0,0,0:0,0,0:137:126:0,0,0:0,0,0:137:126
chr1	242342504	rs316873;rs316873;rs316873	C	T,A,G	18252	PASS	AO=1918,4,0;DP=1930;FAO=1923,0,0;FDP=1923;FR=.;FRO=0;FSAF=1034,0,0;FSAR=889,0,0;FSRF=0;FSRR=0;FWDB=-0.0729906,0.000352717,-0.0319989;FXX=0.0077399;HRUN=2,2,2;LEN=1,1,1;MLLD=67.6969,65.6554,76.1463;QD=37.9657;RBI=0.0734258,0.00562218,0.0342829;REFB=0,0.0102625,0.0217317;REVB=0.00798338,-0.00561111,-0.0123039;RO=8;SAF=1033,1,0;SAR=885,3,0;SRF=6;SRR=2;SSEN=0,0,0;SSEP=0,0,0;SSSB=-0.00168927,-0.479483…	GT:GQ:DP:FDP:RO:FRO:AO:FAO:SAR:SAF:SRF:SRR:FSAR:FSAF:FSRF:FSRR	1/1:99:1930:1923:8:0:1918,4,0:1923,0,0:885,3,0:1033,1,0:6:2:889,0,0:1034,0,0:0:0
chr2	7968275	rs798443;rs798443;rs798443	G	A,C,T	3818.32	PASS	AO=920,0,0;DP=1870;FAO=931,0,0;FDP=1885;FR=.;FRO=954;FSAF=476,0,0;FSAR=455,0,0;FSRF=499;FSRR=455;FWDB=-0.0136041,-0.0127508,-0.0126866;FXX=0.00264549;HRUN=1,1,1;LEN=1,1,1;MLLD=397.135,90.2212,82.6795;QD=8.10254;RBI=0.0145935,0.0138365,0.0126877;REFB=-0.00360889,-0.0297123,-0.0120546;REVB=-0.00528174,0.00537268,-0.000166231;RO=950;SAF=475,0,0;SAR=445,0,0;SRF=498;SRR=452;SSEN=0,0,0;SSEP=0,0,0;SSSB=…	GT:GQ:DP:FDP:RO:FRO:AO:FAO:SAR:SAF:SRF:SRR:FSAR:FSAF:FSRF:FSRR	0/1:99:1870:1885:950:954:920,0,0:931,0,0:445,0,0:475,0,0:498:452:455,0,0:476,0,0:499:455
chr2	14756349	rs7421394;rs7421394;rs7421394	A	G,C,T	25388.1	PASS	AO=2639,0,0;DP=2640;FAO=2641,0,0;FDP=2641;FR=.;FRO=0;FSAF=1130,0,0;FSAR=1511,0,0;FSRF=0;FSRR=0;FWDB=0.00747089,0.015622,-0.03042;FXX=0.0003785;HRUN=1,1,1;LEN=1,1,1;MLLD=312.343,125.237,136.37;QD=38.4522;RBI=0.0273926,0.0198105,0.0315974;REFB=0,0,0;REVB=0.0263542,0.0121823,0.00854536;RO=1;SAF=1130,0,0;SAR=1509,0,0;SRF=1;SRR=0;SSEN=0,0,0;SSEP=0,0,0;SSSB=-0.000422885,0,0;STB=0.5,0.5,0.5;TYPE=snp,snp…	GT:GQ:DP:FDP:RO:FRO:AO:FAO:SAR:SAF:SRF:SRR:FSAR:FSAF:FSRF:FSRR	1/1:99:2640:2641:1:0:2639,0,0:2641,0,0:1509,0,0:1130,0,0:1:0:1511,0,0:1130,0,0:0:0
chr2	17362568	rs1876482;rs1876482;rs1876482	G	A,C,T	11.2172	NOCALL	AO=2,0,0;DP=2;FAO=2,0,0;FDP=2;FR=.,MINCOV<6;FRO=0;FSAF=1,0,0;FSAR=1,0,0;FSRF=0;FSRR=0;FWDB=-0.00730994,-0.037359,0.0557655;FXX=0;HRUN=2,2,2;LEN=1,1,1;MLLD=302.07,137.25,30.3908;QD=22.4344;RBI=0.0170709,0.0381901,0.0648003;REFB=0,0,0;REVB=0.0154266,-0.00792418,0.0330042;RO=0;SAF=1,0,0;SAR=1,0,0;SRF=0;SRR=0;SSEN=0,0,0;SSEP=0,0,0;SSSB=0,0,0;STB=0.5,0.5,0.5;TYPE=snp,snp,snp;VARB=0.000492092,0,0;HS;OI…	GT:GQ:DP:FDP:RO:FRO:AO:FAO:SAR:SAF:SRF:SRR:FSAR:FSAF:FSRF:FSRR	./.:11:2:2:0:0:2,0,0:2,0,0:1,0,0:1,0,0:0:0:1,0,0:1,0,0:0:0
chr2	17901485	rs1834619;rs1834619;rs1834619	G	A,C,T	237.558	PASS	AO=0,0,0;DP=524;FAO=0,0,0;FDP=524;FR=.;FRO=524;FSAF=0,0,0;FSAR=0,0,0;FSRF=241;FSRR=283;FWDB=-0.0383361,-0.0240321,-0.0170045;FXX=0;HRUN=1,1,1;LEN=1,1,1;MLLD=134.479,128.714,127.431;QD=1.81342;RBI=0.0407403,0.0386981,0.0231981;REFB=-4.85706e-05,-5.42455e-05,-2.3553e-05;REVB=-0.0137884,-0.0303316,-0.0157797;RO=524;SAF=0,0,0;SAR=0,0,0;SRF=241;SRR=283;SSEN=0,0,0;SSEP=0,0,0;SSSB=3.47879e-08,3.47879e-0…	GT:GQ:DP:FDP:RO:FRO:AO:FAO:SAR:SAF:SRF:SRR:FSAR:FSAF:FSRF:FSRR	0/0:99:524:524:524:524:0,0,0:0,0,0:0,0,0:0,0,0:241:283:0,0,0:0,0,0:241:283
chr2	29538411	rs4666200;rs4666200;rs4666200	G	A,C,T	710.24	PASS	AO=76,0,0;DP=77;FAO=76,0,0;FDP=77;FR=.;FRO=1;FSAF=33,0,0;FSAR=43,0,0;FSRF=1;FSRR=0;FWDB=-0.0437604,-0.0409233,-0.0136606;FXX=0;HRUN=2,2,2;LEN=1,1,1;MLLD=224.122,17.6183,107.896;QD=36.8956;RBI=0.0442363,0.0440496,0.0199647;REFB=0.0365005,0.106389,-0.0195826;REVB=0.00647086,-0.0162987,-0.0145595;RO=1;SAF=33,0,0;SAR=43,0,0;SRF=1;SRR=0;SSEN=0,0,0;SSEP=0,0,0;SSSB=-0.0141235,0,0;STB=0.507461,0.5,0.5;TY…	GT:GQ:DP:FDP:RO:FRO:AO:FAO:SAR:SAF:SRF:SRR:FSAR:FSAF:FSRF:FSRR	1/1:27:77:77:1:1:76,0,0:76,0,0:43,0,0:33,0,0:1:0:43,0,0:33,0,0:1:0
chr2	37941396	rs4670767;rs4670767;rs4670767	G	T,A,C	515.06	PASS	AO=99,0,0;DP=166;FAO=99,0,0;FDP=166;FR=.;FRO=67;FSAF=49,0,0;FSAR=50,0,0;FSRF=33;FSRR=34;FWDB=0.0169485,-0.0210824,0.0141809;FXX=0;HRUN=1,1,1;LEN=1,1,1;MLLD=382.124,82.576,90.6287;QD=12.411;RBI=0.0208021,0.0233295,0.015843;REFB=-0.0147644,-0.0316392,-0.0222845;REVB=0.0120613,0.00998984,0.00706405;RO=67;SAF=49,0,0;SAR=50,0,0;SRF=33;SRR=34;SSEN=0,0,0;SSEP=0,0,0;SSSB=0.00179575,-5.3067e-08,-5.3067e-0…	GT:GQ:DP:FDP:RO:FRO:AO:FAO:SAR:SAF:SRF:SRR:FSAR:FSAF:FSRF:FSRR	0/1:99:166:166:67:67:99,0,0:99,0,0:50,0,0:49,0,0:33:34:50,0,0:49,0,0:33:34
chr2	79864923	rs13400937;rs13400937;rs13400937	T	G,A,C	280.48	PASS	AO=54,0,0;DP=92;FAO=54,0,0;FDP=92;FR=.;FRO=38;FSAF=32,0,0;FSAR=22,0,0;FSRF=25;FSRR=13;FWDB=-0.0217672,-0.0229375,-0.0228103;FXX=0;HRUN=4,4,4;LEN=1,1,1;MLLD=384.07,281.681,301.146;QD=12.1947;RBI=0.0262667,0.0286695,0.0290859;REFB=0.00534927,0.00706845,0.00723371;REVB=-0.0147013,-0.0171992,-0.0180467;RO=38;SAF=32,0,0;SAR=22,0,0;SRF=25;SRR=13;SSEN=0,0,0;SSEP=0,0,0;SSSB=-0.0517272,0,0;STB=0.528212,0.…	GT:GQ:DP:FDP:RO:FRO:AO:FAO:SAR:SAF:SRF:SRR:FSAR:FSAF:FSRF:FSRR	0/1:99:92:92:38:38:54,0,0:54,0,0:22,0,0:32,0,0:25:13:22,0,0:32,0,0:25:13
chr2	109513601	rs3827760;rs3827760;rs3827760	A	C,G,T	9.26695	NOCALL	AO=0,1,0;DP=1;FAO=0,1,0;FDP=1;FR=.,QualityScore<10,MINCOV<6;FRO=0;FSAF=0,1,0;FSAR=0,0,0;FSRF=0;FSRR=0;FWDB=0.00652982,0.0153623,-0.0050309;FXX=0;HRUN=2,2,2;LEN=1,1,1;MLLD=0.792834,143.392,12.9872;QD=37.0678;RBI=0.00652982,0.0153623,0.0050309;REFB=0,0,0;REVB=0,0,0;RO=0;SAF=0,1,0;SAR=0,0,0;SRF=0;SRR=0;SSEN=0,0,0;SSEP=0,0,0;SSSB=0,0,0;STB=0.5,0.5,0.5;TYPE=snp,snp,snp;VARB=0,0.00614835,0;HS;OID=rs382…	GT:GQ:DP:FDP:RO:FRO:AO:FAO:SAR:SAF:SRF:SRR:FSAR:FSAF:FSRF:FSRR	./.:9:1:1:0:0:0,1,0:0,1,0:0,0,0:0,1,0:0:0:0,0,0:0,1,0:0:0
chr2	109579738	rs260690;rs260690;rs260690	C	A,G,T	9.00318	NOCALL	AO=0,0,0;DP=19;FAO=0,0,0;FDP=19;FR=.,QualityScore<10;FRO=19;FSAF=0,0,0;FSAR=0,0,0;FSRF=6;FSRR=13;FWDB=0.00899184,0.0155831,-0.00830747;FXX=0;HRUN=1,1,1;LEN=1,1,1;MLLD=241.082,104.944,156.896;QD=1.89541;RBI=0.0091559,0.0497182,0.0342419;REFB=9.15384e-05,-0.00108303,-0.000947669;REVB=0.00172545,-0.047213,-0.0332189;RO=19;SAF=0,0,0;SAR=0,0,0;SRF=6;SRR=13;SSEN=0,0,0;SSEP=0,0,0;SSSB=0,0,0;STB=0.5,0.5,…	GT:GQ:DP:FDP:RO:FRO:AO:FAO:SAR:SAF:SRF:SRR:FSAR:FSAF:FSRF:FSRR	./.:9:19:19:19:19:0,0,0:0,0,0:0,0,0:0,0,0:6:13:0,0,0:0,0,0:6:13
chr2	136707982	rs6754311;rs6754311;rs6754311	T	C,A,G	4530.01	PASS	AO=481,0,0;DP=486;FAO=481,0,0;FDP=481;FR=.;FRO=0;FSAF=258,0,0;FSAR=223,0,0;FSRF=0;FSRR=0;FWDB=-0.0486512,0.0171994,0.0059177;FXX=0.0102879;HRUN=2,2,2;LEN=1,1,1;MLLD=78.7647,159.813,167.415;QD=37.6716;RBI=0.0604286,0.0200247,0.0105329;REFB=-0.0590687,-0.00651459,0.0236432;REVB=0.0358424,-0.0102551,-0.00871341;RO=5;SAF=258,0,0;SAR=223,0,0;SRF=1;SRR=4;SSEN=0,0,0;SSEP=0,0,0;SSSB=0.0066384,0,0;STB=0.5…	GT:GQ:DP:FDP:RO:FRO:AO:FAO:SAR:SAF:SRF:SRR:FSAR:FSAF:FSRF:FSRR	1/1:99:486:481:5:0:481,0,0:481,0,0:223,0,0:258,0,0:1:4:223,0,0:258,0,0:0:0
chr2	145769943	rs10496971;rs10496971;rs10496971	T	G,A,C	45.01	PASS	AO=6,0,0;DP=6;FAO=6,0,0;FDP=7;FR=.;FRO=1;FSAF=1,0,0;FSAR=5,0,0;FSRF=0;FSRR=1;FWDB=-0.0330468,-0.0465606,-0.049352;FXX=0;HRUN=5,5,5;LEN=1,1,1;MLLD=281.567,180.318,169.971;QD=25.7208;RBI=0.0337898,0.0465656,0.0502993;REFB=-0.161886,-0.0586358,-0.147338;REVB=0.00704739,0.000683722,0.00971611;RO=0;SAF=1,0,0;SAR=5,0,0;SRF=0;SRR=0;SSEN=0,0,0;SSEP=0,0,0;SSSB=3.18042e-08,0,0;STB=0.54531,0.5,0.5;TYPE=snp,…	GT:GQ:DP:FDP:RO:FRO:AO:FAO:SAR:SAF:SRF:SRR:FSAR:FSAF:FSRF:FSRR	0/1:6:6:7:0:1:6,0,0:6,0,0:5,0,0:1,0,0:0:0:5,0,0:1,0,0:0:1
chr2	158667217	rs10497191;rs10497191;rs10497191	T	C,A,G	11480.8	PASS	AO=1194,0,0;DP=1194;FAO=1194,0,0;FDP=1194;FR=.;FRO=0;FSAF=667,0,0;FSAR=527,0,0;FSRF=0;FSRR=0;FWDB=-0.0263908,-0.0396174,-0.0290136;FXX=0;HRUN=2,2,2;LEN=1,1,1;MLLD=75.4151,121.36,260.477;QD=38.4618;RBI=0.0295959,0.0399756,0.0314527;REFB=0,0,0;REVB=0.0133957,-0.00533924,-0.0121444;RO=0;SAF=667,0,0;SAR=527,0,0;SRF=0;SRR=0;SSEN=0,0,0;SSEP=0,0,0;SSSB=7.78006e-08,0,0;STB=0.5,0.5,0.5;TYPE=snp,snp,snp;VA…	GT:GQ:DP:FDP:RO:FRO:AO:FAO:SAR:SAF:SRF:SRR:FSAR:FSAF:FSRF:FSRR	1/1:99:1194:1194:0:0:1194,0,0:1194,0,0:527,0,0:667,0,0:0:0:527,0,0:667,0,0:0:0
chr2	179606538	rs2627037;rs2627037;rs2627037	G	A,C,T	47.4061	PASS	AO=0,0,0;DP=104;FAO=0,0,0;FDP=104;FR=.;FRO=104;FSAF=0,0,0;FSAR=0,0,0;FSRF=55;FSRR=49;FWDB=0.000881646,0.00215873,0.00491217;FXX=0;HRUN=3,3,3;LEN=1,1,1;MLLD=382.443,366.728,335.926;QD=1.82331;RBI=0.00206254,0.00368369,0.0124915;REFB=-3.34334e-06,-6.05188e-06,2.36341e-05;REVB=0.00186461,0.00298487,0.0114851;RO=104;SAF=0,0,0;SAR=0,0,0;SRF=55;SRR=49;SSEN=0,0,0;SSEP=0,0,0;SSSB=0,0,0;STB=0.5,0.5,0.5;TY…	GT:GQ:DP:FDP:RO:FRO:AO:FAO:SAR:SAF:SRF:SRR:FSAR:FSAF:FSRF:FSRR	0/0:47:104:104:104:104:0,0,0:0,0,0:0,0,0:0,0,0:55:49:0,0,0:0,0,0:55:49
chr2	201021954	rs1569175;rs1569175;rs1569175	T	A,C,G	38.2009	NOCALL	AO=0,5,0;DP=5;FAO=0,5,0;FDP=5;FR=.,MINCOV<6;FRO=0;FSAF=0,1,0;FSAR=0,4,0;FSRF=0;FSRR=0;FWDB=0.0235296,0.0544769,0.00449565;FXX=0;HRUN=3,3,3;LEN=1,1,1;MLLD=18.1906,85.0652,9.65967;QD=30.5607;RBI=0.0447275,0.0686144,0.0724787;REFB=0,0,0;REVB=0.0380382,0.0417158,0.0723392;RO=0;SAF=0,1,0;SAR=0,4,0;SRF=0;SRR=0;SSEN=0,0,0;SSEP=0,0,0;SSSB=0,0,0;STB=0.5,0.5,0.5;TYPE=snp,snp,snp;VARB=0,0.0124553,0;HS;OID=r…	GT:GQ:DP:FDP:RO:FRO:AO:FAO:SAR:SAF:SRF:SRR:FSAR:FSAF:FSRF:FSRR	./.:38:5:5:0:0:0,5,0:0,5,0:0,4,0:0,1,0:0:0:0,4,0:0,1,0:0:0
chr3	30415612	rs4955316;rs4955316;rs4955316	T	A,C,G	319.079	PASS	AO=0,2,0;DP=734;FAO=0,0,0;FDP=734;FR=.;FRO=734;FSAF=0,0,0;FSAR=0,0,0;FSRF=360;FSRR=374;FWDB=-7.55987e-05,-0.0226663,0.0549942;FXX=0.00271735;HRUN=3,3,3;LEN=1,1,1;MLLD=136.245,172.092,75.0254;QD=1.73885;RBI=0.0308465,0.0406515,0.0558276;REFB=-1.85827e-05,-3.16733e-05,6.24383e-05;REVB=-0.0308464,-0.0337459,0.00961061;RO=732;SAF=0,1,0;SAR=0,1,0;SRF=360;SRR=372;SSEN=0,0,0;SSEP=0,0,0;SSSB=-3.58017e-08…	GT:GQ:DP:FDP:RO:FRO:AO:FAO:SAR:SAF:SRF:SRR:FSAR:FSAF:FSRF:FSRR	0/0:99:734:734:732:734:0,2,0:0,0,0:0,1,0:0,1,0:360:372:0,0,0:0,0,0:360:374
chr3	39146429	rs9809104;rs9809104;rs9809104	T	A,C,G	6.71274	NOCALL	AO=0,1,0;DP=3;FAO=0,1,0;FDP=3;FR=.,QualityScore<10,MINCOV<6;FRO=2;FSAF=0,0,0;FSAR=0,1,0;FSRF=1;FSRR=1;FWDB=0.0280536,-0.00597011,-0.01067;FXX=0;HRUN=1,1,1;LEN=1,1,1;MLLD=391.062,102.392,72.8307;QD=8.95032;RBI=0.0409532,0.0346654,0.0393544;REFB=0.00197431,0.00272765,0.0072764;REVB=0.0298355,0.0341475,0.0378803;RO=2;SAF=0,0,0;SAR=0,1,0;SRF=1;SRR=1;SSEN=0,0,0;SSEP=0,0,0;SSSB=0,-0.535154,0;STB=0.5,0.…	GT:GQ:DP:FDP:RO:FRO:AO:FAO:SAR:SAF:SRF:SRR:FSAR:FSAF:FSRF:FSRR	./.:6:3:3:2:2:0,1,0:0,1,0:0,1,0:0,0,0:1:1:0,1,0:0,0,0:1:1
chr3	79399575	rs6548616;rs6548616;rs6548616	T	A,C,G	4.47203	NOCALL	AO=0,0,0;DP=9;FAO=0,0,0;FDP=9;FR=.,QualityScore<10;FRO=9;FSAF=0,0,0;FSAR=0,0,0;FSRF=6;FSRR=3;FWDB=-0.0325897,-0.0754871,-0.0214883;FXX=0;HRUN=2,2,2;LEN=1,1,1;MLLD=244.092,79.9554,317.037;QD=1.98757;RBI=0.0370063,0.0770608,0.0278403;REFB=-0.000223039,-0.00450704,-4.02416e-05;REVB=0.0175323,0.0154943,0.0177013;RO=9;SAF=0,0,0;SAR=0,0,0;SRF=6;SRR=3;SSEN=0,0,0;SSEP=0,0,0;SSSB=0,0,0;STB=0.5,0.5,0.5;TYP…	GT:GQ:DP:FDP:RO:FRO:AO:FAO:SAR:SAF:SRF:SRR:FSAR:FSAF:FSRF:FSRR	./.:4:9:9:9:9:0,0,0:0,0,0:0,0,0:0,0,0:6:3:0,0,0:0,0,0:6:3
chr3	120522716	rs12629908;rs12629908;rs12629908	G	A,C,T	21.11	PASS	AO=4,0,0;DP=10;FAO=4,0,0;FDP=10;FR=.;FRO=6;FSAF=3,0,0;FSAR=1,0,0;FSRF=3;FSRR=3;FWDB=0.00516403,-0.0148519,0.00324929;FXX=0;HRUN=1,1,1;LEN=1,1,1;MLLD=167.47,81.1683,96.2674;QD=8.44497;RBI=0.0163627,0.0245179,0.0152912;REFB=-0.0157236,-0.0228353,-0.0283835;REVB=0.0155264,0.0195076,0.014942;RO=6;SAF=3,0,0;SAR=1,0,0;SRF=3;SRR=3;SSEN=0,0,0;SSEP=0,0,0;SSSB=0.254893,0,0;STB=0.665777,0.5,0.5;TYPE=snp,snp…	GT:GQ:DP:FDP:RO:FRO:AO:FAO:SAR:SAF:SRF:SRR:FSAR:FSAF:FSRF:FSRR	0/1:21:10:10:6:6:4,0,0:4,0,0:1,0,0:3,0,0:3:3:1,0,0:3,0,0:3:3
chr3	121459589	rs12498138;rs12498138;rs12498138	G	A,C,T	39.28	PASS	AO=9,0,0;DP=22;FAO=9,0,0;FDP=22;FR=.;FRO=13;FSAF=5,0,0;FSAR=4,0,0;FSRF=6;FSRR=7;FWDB=0.0177256,0.0176258,0.0164716;FXX=0;HRUN=1,1,1;LEN=1,1,1;MLLD=460.96,59.5194,370.554;QD=7.14219;RBI=0.0177932,0.030076,0.0182961;REFB=-0.00586176,-0.0183257,-0.00317039;REVB=0.00154928,-0.02437,0.00796452;RO=13;SAF=5,0,0;SAR=4,0,0;SRF=6;SRR=7;SSEN=0,0,0;SSEP=0,0,0;SSSB=0.0929071,0,0;STB=0.555432,0.5,0.5;TYPE=snp,…	GT:GQ:DP:FDP:RO:FRO:AO:FAO:SAR:SAF:SRF:SRR:FSAR:FSAF:FSRF:FSRR	0/1:39:22:22:13:13:9,0,0:9,0,0:4,0,0:5,0,0:6:7:4,0,0:5,0,0:6:7
chr3	147750355	rs734873;rs734873;rs734873	G	A,C,T	435.33	PASS	AO=46,0,0;DP=46;FAO=46,0,0;FDP=46;FR=.;FRO=0;FSAF=27,0,0;FSAR=19,0,0;FSRF=0;FSRR=0;FWDB=0.0543561,-0.0413158,-0.00316558;FXX=0;HRUN=1,1,1;LEN=1,1,1;MLLD=125.896,5.37296,67.3983;QD=37.855;RBI=0.0543732,0.0440201,0.00376017;REFB=0,0,0;REVB=0.00136619,-0.0151914,0.00202928;RO=0;SAF=27,0,0;SAR=19,0,0;SRF=0;SRR=0;SSEN=0,0,0;SSEP=0,0,0;SSSB=0,0,0;STB=0.5,0.5,0.5;TYPE=snp,snp,snp;VARB=0.000236522,0,0;HS…	GT:GQ:DP:FDP:RO:FRO:AO:FAO:SAR:SAF:SRF:SRR:FSAR:FSAF:FSRF:FSRR	1/1:21:46:46:0:0:46,0,0:46,0,0:19,0,0:27,0,0:0:0:19,0,0:27,0,0:0:0
chr3	179964727	rs2030763;rs2030763;rs2030763	G	A,C,T	262.42	PASS	AO=63,0,0;DP=131;FAO=63,0,0;FDP=131;FR=.;FRO=68;FSAF=25,0,0;FSAR=38,0,0;FSRF=35;FSRR=33;FWDB=-0.00129714,-0.00709218,-0.0488127;FXX=0.00757518;HRUN=1,1,1;LEN=1,1,1;MLLD=402.65,149.482,82.0206;QD=8.01281;RBI=0.0280231,0.00720288,0.0498562;REFB=0.00792275,-0.00354408,-0.00395446;REVB=-0.0279931,-0.00125794,-0.0101466;RO=68;SAF=25,0,0;SAR=38,0,0;SRF=35;SRR=33;SSEN=0,0,0;SSEP=0,0,0;SSSB=-0.11234,-5.1…	GT:GQ:DP:FDP:RO:FRO:AO:FAO:SAR:SAF:SRF:SRR:FSAR:FSAF:FSRF:FSRR	0/1:99:131:131:68:68:63,0,0:63,0,0:38,0,0:25,0,0:35:33:38,0,0:25,0,0:35:33
chr3	188574996	rs1513181;rs1513181;rs1513181	G	A,C,T	508.26	PASS	AO=1,0,0;DP=1137;FAO=0,0,0;FDP=1136;FR=.;FRO=1136;FSAF=0,0,0;FSAR=0,0,0;FSRF=635;FSRR=501;FWDB=0.00238667,0.0564936,0.0145114;FXX=0.0008795;HRUN=4,4,4;LEN=1,1,1;MLLD=289.554,64.4696,224.222;QD=1.78965;RBI=0.0203282,0.0793704,0.0269237;REFB=-6.91285e-06,7.19532e-05,2.01e-05;REVB=0.0201876,0.0557506,0.0226783;RO=1136;SAF=1,0,0;SAR=0,0,0;SRF=635;SRR=501;SSEN=0,0,0;SSEP=0,0,0;SSSB=0.0167388,3.0425e-0…	GT:GQ:DP:FDP:RO:FRO:AO:FAO:SAR:SAF:SRF:SRR:FSAR:FSAF:FSRF:FSRR	0/0:99:1137:1136:1136:1136:1,0,0:0,0,0:0,0,0:1,0,0:635:501:0,0,0:0,0,0:635:501
chr4	5390637	rs9291090;rs9291090;rs9291090	A	C,G,T	32.4889	PASS	AO=0,0,0;DP=71;FAO=0,0,0;FDP=71;FR=.;FRO=71;FSAF=0,0,0;FSAR=0,0,0;FSRF=28;FSRR=43;FWDB=0.00780283,0.0168518,0.0210846;FXX=0;HRUN=2,2,2;LEN=1,1,1;MLLD=73.7066,94.8287,108.324;QD=1.83036;RBI=0.0149232,0.0187821,0.0236006;REFB=0.000175445,5.42953e-05,6.05701e-05;REVB=0.0127208,-0.00829374,-0.0106032;RO=71;SAF=0,0,0;SAR=0,0,0;SRF=28;SRR=43;SSEN=0,0,0;SSEP=0,0,0;SSSB=0,0,0;STB=0.5,0.5,0.5;TYPE=snp,snp…	GT:GQ:DP:FDP:RO:FRO:AO:FAO:SAR:SAF:SRF:SRR:FSAR:FSAF:FSRF:FSRR	0/0:32:71:71:71:71:0,0,0:0,0,0:0,0,0:0,0,0:28:43:0,0,0:0,0,0:28:43
chr4	38815502	rs4833103;rs4833103;rs4833103	A	C,G,T	48.99	PASS	AO=5,0,1;DP=6;FAO=6,0,0;FDP=6;FR=.;FRO=0;FSAF=1,0,0;FSAR=5,0,0;FSRF=0;FSRR=0;FWDB=0.0976435,0.0982949,-0.0679052;FXX=0;HRUN=1,1,1;LEN=1,1,1;MLLD=94.7199,31.7817,245.331;QD=32.6587;RBI=0.132285,0.116317,0.0684845;REFB=0,0,0;REVB=0.0892479,0.0621918,-0.00888832;RO=0;SAF=1,0,0;SAR=4,0,1;SRF=0;SRR=0;SSEN=0,0,0;SSEP=0,0,0;SSSB=0,0,0;STB=0.5,0.5,0.5;TYPE=snp,snp,snp;VARB=0.0101865,0,0;HS;OID=rs4833103,…	GT:GQ:DP:FDP:RO:FRO:AO:FAO:SAR:SAF:SRF:SRR:FSAR:FSAF:FSRF:FSRR	1/1:4:6:6:0:0:5,0,1:6,0,0:4,0,1:1,0,0:0:0:5,0,0:1,0,0:0:0
chr4	41554364	rs10007810;rs10007810;rs10007810	G	A,C,T	8.07828	NOCALL	AO=0,0,0;DP=17;FAO=0,0,0;FDP=17;FR=.,QualityScore<10;FRO=17;FSAF=0,0,0;FSAR=0,0,0;FSRF=11;FSRR=6;FWDB=-0.0283662,-0.0435936,0.0224383;FXX=0;HRUN=1,1,1;LEN=1,1,1;MLLD=75.6966,75.922,223.409;QD=1.90077;RBI=0.0298653,0.0470577,0.0228429;REFB=-0.00140663,-0.00236503,0.000241046;REVB=-0.00934313,-0.0177209,0.00428033;RO=17;SAF=0,0,0;SAR=0,0,0;SRF=11;SRR=6;SSEN=0,0,0;SSEP=0,0,0;SSSB=3.42881e-08,3.42881…	GT:GQ:DP:FDP:RO:FRO:AO:FAO:SAR:SAF:SRF:SRR:FSAR:FSAF:FSRF:FSRR	./.:8:17:17:17:17:0,0,0:0,0,0:0,0,0:0,0,0:11:6:0,0,0:0,0,0:11:6
chr4	73245191	rs1369093;rs1369093;rs1369093	T	A,C,G	8.54825	NOCALL	AO=0,0,0;DP=18;FAO=0,0,0;FDP=18;FR=.,QualityScore<10;FRO=18;FSAF=0,0,0;FSAR=0,0,0;FSRF=7;FSRR=11;FWDB=-0.0160338,-0.00927051,-0.0122808;FXX=0;HRUN=1,1,1;LEN=1,1,1;MLLD=254.576,267.75,200.91;QD=1.89961;RBI=0.016158,0.0112806,0.0190791;REFB=-9.05463e-05,-4.91453e-06,-0.000365271;REVB=0.00199947,0.00642733,-0.0146011;RO=18;SAF=0,0,0;SAR=0,0,0;SRF=7;SRR=11;SSEN=0,0,0;SSEP=0,0,0;SSSB=0,0,0;STB=0.5,0.5…	GT:GQ:DP:FDP:RO:FRO:AO:FAO:SAR:SAF:SRF:SRR:FSAR:FSAF:FSRF:FSRR	./.:8:18:18:18:18:0,0,0:0,0,0:0,0,0:0,0,0:7:11:0,0,0:0,0,0:7:11
chr4	85309078	rs385194;rs385194;rs385194	A	G,C,T	234.43	PASS	AO=43,0,0;DP=71;FAO=43,0,0;FDP=71;FR=.;FRO=28;FSAF=18,0,0;FSAR=25,0,0;FSRF=20;FSRR=8;FWDB=0.0030942,0.010751,0.00384517;FXX=0;HRUN=3,3,3;LEN=1,1,1;MLLD=373.114,149.263,235.308;QD=13.2072;RBI=0.00893828,0.015718,0.0153485;REFB=0.000774477,0.00666064,0.00685129;REVB=-0.00838563,-0.0114661,-0.0148591;RO=28;SAF=18,0,0;SAR=25,0,0;SRF=20;SRR=8;SSEN=0,0,0;SSEP=0,0,0;SSSB=-0.211092,0,0;STB=0.615232,0.5,0…	GT:GQ:DP:FDP:RO:FRO:AO:FAO:SAR:SAF:SRF:SRR:FSAR:FSAF:FSRF:FSRR	0/1:98:71:71:28:28:43,0,0:43,0,0:25,0,0:18,0,0:20:8:25,0,0:18,0,0:20:8
chr4	100239319	rs1229984;rs1229984;rs1229984	T	A,C,G	198.406	PASS	AO=0,1,0;DP=452;FAO=0,0,0;FDP=452;FR=.;FRO=452;FSAF=0,0,0;FSAR=0,0,0;FSRF=224;FSRR=228;FWDB=-0.0213609,-0.02488,0.00364948;FXX=0.00220746;HRUN=1,1,1;LEN=1,1,1;MLLD=131.524,90.8525,297.862;QD=1.7558;RBI=0.0304523,0.0257142,0.00375935;REFB=-5.04334e-05,-5.25754e-05,-1.9848e-05;REVB=-0.0217038,-0.00649641,0.000902226;RO=451;SAF=0,0,0;SAR=0,1,0;SRF=224;SRR=227;SSEN=0,0,0;SSEP=0,0,0;SSSB=4.63897e-08,-…	GT:GQ:DP:FDP:RO:FRO:AO:FAO:SAR:SAF:SRF:SRR:FSAR:FSAF:FSRF:FSRR	0/0:99:452:452:451:452:0,1,0:0,0,0:0,1,0:0,0,0:224:227:0,0,0:0,0,0:224:228
chr4	100244319	rs3811801;rs3811801;rs3811801	G	A,C,T	290.01	PASS	AO=31,0,0;DP=31;FAO=31,0,0;FDP=31;FR=.;FRO=0;FSAF=20,0,0;FSAR=11,0,0;FSRF=0;FSRR=0;FWDB=0.0610111,-0.00394668,0.0386722;FXX=0;HRUN=1,1,1;LEN=1,1,1;MLLD=147.422,30.0797,60.7244;QD=37.4205;RBI=0.0610116,0.00394927,0.0388081;REFB=0,0,0;REVB=-0.000226423,-0.000142943,0.00324509;RO=0;SAF=20,0,0;SAR=11,0,0;SRF=0;SRR=0;SSEN=0,0,0;SSEP=0,0,0;SSSB=0,0,0;STB=0.5,0.5,0.5;TYPE=snp,snp,snp;VARB=0.000497678,0,…	GT:GQ:DP:FDP:RO:FRO:AO:FAO:SAR:SAF:SRF:SRR:FSAR:FSAF:FSRF:FSRR	1/1:14:31:31:0:0:31,0,0:31,0,0:11,0,0:20,0,0:0:0:11,0,0:20,0,0:0:0
chr4	105375423	rs7657799;rs7657799;rs7657799	T	G,A,C	819.03	PASS	AO=188,2,0;DP=369;FAO=188,0,0;FDP=367;FR=.;FRO=179;FSAF=98,0,0;FSAR=90,0,0;FSRF=77;FSRR=102;FWDB=0.0336051,-0.0165123,-0.017799;FXX=0.00810789;HRUN=3,3,3;LEN=1,1,1;MLLD=74.7045,225.358,265.997;QD=8.92674;RBI=0.0340485,0.0298295,0.0216796;REFB=0.00885263,0.00678188,0.0084661;REVB=0.00547734,-0.0248424,-0.0123774;RO=179;SAF=98,1,0;SAR=90,1,0;SRF=78;SRR=101;SSEN=0,0,0;SSEP=0,0,0;SSSB=0.0762088,0.023…	GT:GQ:DP:FDP:RO:FRO:AO:FAO:SAR:SAF:SRF:SRR:FSAR:FSAF:FSRF:FSRR	0/1:99:369:367:179:179:188,2,0:188,0,0:90,1,0:98,1,0:78:101:90,0,0:98,0,0:77:102
chr4	179399523	rs2702414;rs2702414;rs2702414	G	A,C,T	375.77	PASS	AO=76,0,0;DP=134;FAO=76,0,0;FDP=134;FR=.;FRO=58;FSAF=36,0,0;FSAR=40,0,0;FSRF=31;FSRR=27;FWDB=-0.0457528,-0.0452387,-0.0475076;FXX=0;HRUN=2,2,2;LEN=1,1,1;MLLD=260.953,43.0785,40.65;QD=11.2171;RBI=0.0457654,0.0735741,0.0652054;REFB=-0.00266858,-0.00749607,0.000463361;REVB=0.00107562,-0.0580224,-0.044663;RO=58;SAF=36,0,0;SAR=40,0,0;SRF=31;SRR=27;SSEN=0,0,0;SSEP=0,0,0;SSSB=-0.0482473,0,0;STB=0.526309…	GT:GQ:DP:FDP:RO:FRO:AO:FAO:SAR:SAF:SRF:SRR:FSAR:FSAF:FSRF:FSRR	0/1:99:134:134:58:58:76,0,0:76,0,0:40,0,0:36,0,0:31:27:40,0,0:36,0,0:31:27
chr5	2364626	rs316598;rs316598;rs316598	T	C,A,G	51.59	PASS	AO=24,0,0;DP=88;FAO=24,0,0;FDP=88;FR=.;FRO=64;FSAF=6,0,0;FSAR=18,0,0;FSRF=33;FSRR=31;FWDB=-0.0158004,-0.0176175,-0.0167281;FXX=0;HRUN=2,2,2;LEN=1,1,1;MLLD=128.529,62.6854,225.561;QD=2.34497;RBI=0.019777,0.0307538,0.023154;REFB=-0.0116588,-0.00705375,-0.00736382;REVB=0.0118945,0.0252075,-0.0160086;RO=64;SAF=6,0,0;SAR=18,0,0;SRF=33;SRR=31;SSEN=0,0,0;SSEP=0,0,0;SSSB=-0.338619,-1.15193e-07,-1.15193e-…	GT:GQ:DP:FDP:RO:FRO:AO:FAO:SAR:SAF:SRF:SRR:FSAR:FSAF:FSRF:FSRR	0/1:51:88:88:64:64:24,0,0:24,0,0:18,0,0:6,0,0:33:31:18,0,0:6,0,0:33:31
chr5	2364678	.	G	C	50.75	PASS	AO=24;DP=89;FAO=24;FDP=89;FR=.;FRO=65;FSAF=6;FSAR=18;FSRF=33;FSRR=32;FWDB=-0.0105296;FXX=0;HRUN=1;LEN=1;MLLD=164.758;QD=2.28094;RBI=0.0123585;REFB=0.0157637;REVB=-0.00647;RO=65;SAF=6;SAR=18;SRF=33;SRR=32;SSEN=0;SSEP=0;SSSB=-0.330929;STB=0.700423;TYPE=snp;VARB=-0.00542098;OID=.;OPOS=2364678;OREF=G;OALT=C;OMAPALT=C	GT:GQ:DP:FDP:RO:FRO:AO:FAO:SAR:SAF:SRF:SRR:FSAR:FSAF:FSRF:FSRR	0/1:50:89:89:65:65:24:24:18:6:33:32:18:6:33:32
chr5	2364679	.	T	C	50.75	PASS	AO=24;DP=89;FAO=24;FDP=89;FR=.;FRO=65;FSAF=6;FSAR=18;FSRF=33;FSRR=32;FWDB=-0.000590884;FXX=0;HRUN=1;LEN=1;MLLD=187.014;QD=2.28095;RBI=0.0140478;REFB=0.00784884;REVB=-0.0140354;RO=65;SAF=6;SAR=18;SRF=33;SRR=32;SSEN=0;SSEP=0;SSSB=-0.330929;STB=0.700423;TYPE=snp;VARB=-0.00344095;OID=.;OPOS=2364679;OREF=T;OALT=C;OMAPALT=C	GT:GQ:DP:FDP:RO:FRO:AO:FAO:SAR:SAF:SRF:SRR:FSAR:FSAF:FSRF:FSRR	0/1:50:89:89:65:65:24:24:18:6:33:32:18:6:33:32
chr5	6845035	rs870347;rs870347;rs870347	A	C,G,T	273.241	PASS	AO=0,1,0;DP=617;FAO=0,0,0;FDP=617;FR=.;FRO=617;FSAF=0,0,0;FSAR=0,0,0;FSRF=308;FSRR=309;FWDB=-0.0329874,-0.0390686,0.00919985;FXX=0.0016181;HRUN=2,2,2;LEN=1,1,1;MLLD=269.053,217.887,79.7553;QD=1.77142;RBI=0.0331061,0.0390727,0.018621;REFB=-8.73168e-06,-7.24699e-06,-1.33716e-05;REVB=-0.00280017,-0.000569216,-0.0161896;RO=616;SAF=0,0,0;SAR=0,1,0;SRF=308;SRR=308;SSEN=0,0,0;SSEP=0,0,0;SSSB=0,-0.033426…	GT:GQ:DP:FDP:RO:FRO:AO:FAO:SAR:SAF:SRF:SRR:FSAR:FSAF:FSRF:FSRR	0/0:99:617:617:616:617:0,1,0:0,0,0:0,1,0:0,0,0:308:308:0,0,0:0,0,0:308:309
chr5	35037115	rs37369;rs37369;rs37369	C	T,A,G	543.52	PASS	AO=57,0,0;DP=57;FAO=57,0,0;FDP=57;FR=.;FRO=0;FSAF=36,0,0;FSAR=21,0,0;FSRF=0;FSRR=0;FWDB=-0.0080904,0.00576733,0.0215287;FXX=0;HRUN=1,1,1;LEN=1,1,1;MLLD=143.244,11.965,5.62862;QD=38.1421;RBI=0.0168039,0.024768,0.0479824;REFB=0,0,0;REVB=-0.0147281,0.0240871,0.0428816;RO=0;SAF=36,0,0;SAR=21,0,0;SRF=0;SRR=0;SSEN=0,0,0;SSEP=0,0,0;SSSB=0,0,0;STB=0.5,0.5,0.5;TYPE=snp,snp,snp;VARB=-0.000157611,0,0;HS;OID…	GT:GQ:DP:FDP:RO:FRO:AO:FAO:SAR:SAF:SRF:SRR:FSAR:FSAF:FSRF:FSRR	1/1:26:57:57:0:0:57,0,0:57,0,0:21,0,0:36,0,0:0:0:21,0,0:36,0,0:0:0
chr5	43711378	rs6451722;rs6451722;rs6451722	G	A,C,T	36.5985	PASS	AO=0,0,0;DP=80;FAO=0,0,0;FDP=80;FR=.;FRO=80;FSAF=0,0,0;FSAR=0,0,0;FSRF=52;FSRR=28;FWDB=-0.0351064,0.0155169,0.0241701;FXX=0;HRUN=1,1,1;LEN=1,1,1;MLLD=83.26,214.574,219.262;QD=1.82993;RBI=0.0568534,0.0164624,0.024172;REFB=-0.000526771,1.36903e-05,1.67578e-05;REVB=-0.0447197,0.00549896,0.000303035;RO=80;SAF=0,0,0;SAR=0,0,0;SRF=52;SRR=28;SSEN=0,0,0;SSEP=0,0,0;SSSB=0,0,0;STB=0.5,0.5,0.5;TYPE=snp,snp,…	GT:GQ:DP:FDP:RO:FRO:AO:FAO:SAR:SAF:SRF:SRR:FSAR:FSAF:FSRF:FSRR	0/0:36:80:80:80:80:0,0,0:0,0,0:0,0,0:0,0,0:52:28:0,0,0:0,0,0:52:28
chr5	79085726	rs12657828;rs12657828;rs12657828	A	G,C,T	1103.9	PASS	AO=251,0,0;DP=483;FAO=251,0,0;FDP=483;FR=.;FRO=232;FSAF=133,0,0;FSAR=118,0,0;FSRF=121;FSRR=111;FWDB=-0.00345637,0.0198046,-0.00498779;FXX=0;HRUN=4,4,4;LEN=1,1,1;MLLD=263.249,42.5614,180.784;QD=9.14203;RBI=0.0542092,0.0235581,0.0673466;REFB=-0.00770816,-0.00341281,-0.00602092;REVB=-0.0540988,-0.0127578,-0.0671616;RO=232;SAF=133,0,0;SAR=118,0,0;SRF=121;SRR=111;SSEN=0,0,0;SSEP=0,0,0;SSSB=0.00735792,…	GT:GQ:DP:FDP:RO:FRO:AO:FAO:SAR:SAF:SRF:SRR:FSAR:FSAF:FSRF:FSRR	0/1:99:483:483:232:232:251,0,0:251,0,0:118,0,0:133,0,0:121:111:118,0,0:133,0,0:121:111
chr5	155471714	rs6556352;rs6556352;rs6556352	C	T,A,G	471.98	PASS	AO=49,0,0;DP=49;FAO=49,0,0;FDP=49;FR=.;FRO=0;FSAF=24,0,0;FSAR=25,0,0;FSRF=0;FSRR=0;FWDB=0.0544561,0.010506,0.0286455;FXX=0;HRUN=1,1,1;LEN=1,1,1;MLLD=266.741,43.1789,30.3889;QD=38.5286;RBI=0.0627798,0.0346564,0.0352286;REFB=0,0,0;REVB=-0.0312384,0.0330256,0.0205057;RO=0;SAF=24,0,0;SAR=25,0,0;SRF=0;SRR=0;SSEN=0,0,0;SSEP=0,0,0;SSSB=0,0,0;STB=0.5,0.5,0.5;TYPE=snp,snp,snp;VARB=0.000104821,0,0;HS;OID=r…	GT:GQ:DP:FDP:RO:FRO:AO:FAO:SAR:SAF:SRF:SRR:FSAR:FSAF:FSRF:FSRR	1/1:22:49:49:0:0:49,0,0:49,0,0:25,0,0:24,0,0:0:0:25,0,0:24,0,0:0:0
chr5	165739982	rs1500127;rs1500127;rs1500127	C	T,A,G	140.57	PASS	AO=30,0,0;DP=58;FAO=30,0,0;FDP=58;FR=.;FRO=28;FSAF=15,0,0;FSAR=15,0,0;FSRF=11;FSRR=17;FWDB=-0.0137781,0.00203433,-0.00675442;FXX=0;HRUN=2,2,2;LEN=1,1,1;MLLD=246.53,48.6644,167.879;QD=9.69431;RBI=0.0455856,0.0178398,0.0347849;REFB=-0.0105103,0.00171688,-0.0069024;REVB=-0.0434535,-0.0177234,-0.0341228;RO=28;SAF=15,0,0;SAR=15,0,0;SRF=11;SRR=17;SSEN=0,0,0;SSEP=0,0,0;SSSB=0.092915,3.03993e-08,3.03993e…	GT:GQ:DP:FDP:RO:FRO:AO:FAO:SAR:SAF:SRF:SRR:FSAR:FSAF:FSRF:FSRR	0/1:99:58:58:28:28:30,0,0:30,0,0:15,0,0:15,0,0:11:17:15,0,0:15,0,0:11:17
chr5	170202984	rs7722456;rs7722456;rs7722456	C	T,A,G	372.6	PASS	AO=38,2,0;DP=40;FAO=40,1,0;FDP=40;FR=.;FRO=0;FSAF=15,1,0;FSAR=25,0,0;FSRF=0;FSRR=0;FWDB=0.0513303,-0.0306314,-0.0246792;FXX=0.0476077;HRUN=1,1,1;LEN=1,1,1;MLLD=151.125,70.6835,35.5501;QD=37.26;RBI=0.0666415,0.0415889,0.024712;REFB=0,0,0;REVB=0.0425004,-0.0281309,0.00127276;RO=0;SAF=15,1,0;SAR=23,1,0;SRF=0;SRR=0;SSEN=0,0,0;SSEP=0,0,0;SSSB=0,0,0;STB=0.5,0.5,0.5;TYPE=snp,snp,snp;VARB=0.00278545,0.13…	GT:GQ:DP:FDP:RO:FRO:AO:FAO:SAR:SAF:SRF:SRR:FSAR:FSAF:FSRF:FSRR	1/1:18:40:40:0:0:38,2,0:40,1,0:23,1,0:15,1,0:0:0:25,0,0:15,1,0:0:0
chr5	170203020	.	G	A	63.18	PASS	AO=17;DP=43;FAO=17;FDP=43;FR=.;FRO=26;FSAF=8;FSAR=9;FSRF=8;FSRR=18;FWDB=0.0167061;FXX=0;HRUN=1;LEN=1;MLLD=316.877;QD=5.87765;RBI=0.0176716;REFB=0.00474236;REVB=0.00576129;RO=26;SAF=8;SAR=9;SRF=8;SRR=18;SSEN=0;SSEP=0;SSSB=0.173408;STB=0.599888;TYPE=snp;VARB=-0.00850988;OID=.;OPOS=170203020;OREF=G;OALT=A;OMAPALT=A	GT:GQ:DP:FDP:RO:FRO:AO:FAO:SAR:SAF:SRF:SRR:FSAR:FSAF:FSRF:FSRR	0/1:63:43:43:26:26:17:17:9:8:8:18:9:8:8:18
chr5	177863083	rs6422347;rs6422347;rs6422347	T	A,C,G	28.8388	PASS	AO=0,0,0;DP=63;FAO=0,0,0;FDP=63;FR=.;FRO=63;FSAF=0,0,0;FSAR=0,0,0;FSRF=29;FSRR=34;FWDB=-0.0137518,-0.0124124,-0.0184251;FXX=0;HRUN=1,1,1;LEN=1,1,1;MLLD=76.5025,381.292,383.081;QD=1.83104;RBI=0.0296388,0.0170821,0.0223977;REFB=-0.000414004,-3.6512e-06,-1.64557e-06;REVB=-0.0262555,0.0117359,0.0127347;RO=63;SAF=0,0,0;SAR=0,0,0;SRF=29;SRR=34;SSEN=0,0,0;SSEP=0,0,0;SSSB=-5.95385e-08,-5.95385e-08,-5.953…	GT:GQ:DP:FDP:RO:FRO:AO:FAO:SAR:SAF:SRF:SRR:FSAR:FSAF:FSRF:FSRR	0/0:28:63:63:63:63:0,0,0:0,0,0:0,0,0:0,0,0:29:34:0,0,0:0,0,0:29:34
chr6	4747159	rs1040045;rs1040045;rs1040045	G	A,C,T	12302.1	PASS	AO=1278,0,1;DP=1279;FAO=1278,0,0;FDP=1278;FR=.;FRO=0;FSAF=561,0,0;FSAR=717,0,0;FSRF=0;FSRR=0;FWDB=-0.00690498,0.00346258,0.0100393;FXX=0.000781855;HRUN=1,1,1;LEN=1,1,1;MLLD=219.776,16.5682,9.80336;QD=38.5041;RBI=0.0436651,0.00959838,0.0326991;REFB=0,0,0;REVB=0.0431157,-0.00895206,0.0311198;RO=0;SAF=561,0,1;SAR=717,0,0;SRF=0;SRR=0;SSEN=0,0,0;SSEP=0,0,0;SSSB=0,0,0;STB=0.5,0.5,0.5;TYPE=snp,snp,snp;V…	GT:GQ:DP:FDP:RO:FRO:AO:FAO:SAR:SAF:SRF:SRR:FSAR:FSAF:FSRF:FSRR	1/1:99:1279:1278:0:0:1278,0,1:1278,0,0:717,0,0:561,0,1:0:0:717,0,0:561,0,0:0:0
chr6	12535111	rs2504853;rs2504853;rs2504853	T	A,C,G	4.66845	NOCALL	AO=0,0,0;DP=3;FAO=0,0,0;FDP=3;FR=.,QualityScore<10,MINCOV<6;FRO=3;FSAF=0,0,0;FSAR=0,0,0;FSRF=2;FSRR=1;FWDB=-0.0345133,-0.0319209,-0.0348499;FXX=0;HRUN=3,3,3;LEN=1,1,1;MLLD=288.657,318.986,254.688;QD=6.2246;RBI=0.0355958,0.0321196,0.0352198;REFB=-0.00102468,-0.00133302,-0.0012935;REVB=0.00871165,-0.00356703,0.0050911;RO=3;SAF=0,0,0;SAR=0,0,0;SRF=2;SRR=1;SSEN=0,0,0;SSEP=0,0,0;SSSB=0,0,0;STB=0.5,0.5…	GT:GQ:DP:FDP:RO:FRO:AO:FAO:SAR:SAF:SRF:SRR:FSAR:FSAF:FSRF:FSRR	./.:4:3:3:3:3:0,0,0:0,0,0:0,0,0:0,0,0:2:1:0,0,0:0,0,0:2:1
chr6	21911616	rs7745461;rs7745461;rs7745461	A	C,G,T	336.035	PASS	AO=0,1,0;DP=757;FAO=0,0,0;FDP=756;FR=.;FRO=756;FSAF=0,0,0;FSAR=0,0,0;FSRF=399;FSRR=357;FWDB=0.00233455,-0.00515485,-0.00113653;FXX=0.00132099;HRUN=1,1,1;LEN=1,1,1;MLLD=265.472,277.738,274.943;QD=1.77796;RBI=0.00374352,0.00578504,0.00140925;REFB=-1.04295e-06,-5.7627e-06,4.65713e-07;REVB=-0.0029264,-0.00262568,-0.00083325;RO=756;SAF=0,1,0;SAR=0,0,0;SRF=399;SRR=357;SSEN=0,0,0;SSEP=0,0,0;SSSB=-3.3687…	GT:GQ:DP:FDP:RO:FRO:AO:FAO:SAR:SAF:SRF:SRR:FSAR:FSAF:FSRF:FSRR	0/0:99:757:756:756:756:0,1,0:0,0,0:0,0,0:0,1,0:399:357:0,0,0:0,0,0:399:357
chr6	21911638	.	C	T	7142.8	PASS	AO=751;DP=755;FAO=751;FDP=751;FR=.;FRO=0;FSAF=394;FSAR=357;FSRF=0;FSRR=0;FWDB=-0.0374455;FXX=0.00529794;HRUN=2;LEN=1;MLLD=76.4152;QD=38.0442;RBI=0.0383503;REFB=0.0209491;REVB=-0.00828105;RO=4;SAF=394;SAR=357;SRF=2;SRR=2;SSEN=0;SSEP=0;SSSB=0.000250009;STB=0.5;TYPE=snp;VARB=-9.35224e-05;OID=.;OPOS=21911638;OREF=C;OALT=T;OMAPALT=T	GT:GQ:DP:FDP:RO:FRO:AO:FAO:SAR:SAF:SRF:SRR:FSAR:FSAF:FSRF:FSRR	1/1:99:755:751:4:0:751:751:357:394:2:2:357:394:0:0
chr6	90518278	rs192655;rs192655;rs192655	G	A,C,T	3.47904	NOCALL	AO=0,0,0;DP=1;FAO=0,0,0;FDP=1;FR=.,QualityScore<10,MINCOV<6;FRO=1;FSAF=0,0,0;FSAR=0,0,0;FSRF=1;FSRR=0;FWDB=-0.0338698,0.0119994,0.0033046;FXX=0;HRUN=1,1,1;LEN=1,1,1;MLLD=321.192,173.734,88.5666;QD=13.9161;RBI=0.0338698,0.0119994,0.0033046;REFB=-0.00391698,0.00301456,0.00132625;REVB=0,0,0;RO=1;SAF=0,0,0;SAR=0,0,0;SRF=1;SRR=0;SSEN=0,0,0;SSEP=0,0,0;SSSB=0,0,0;STB=0.5,0.5,0.5;TYPE=snp,snp,snp;VARB=0,…	GT:GQ:DP:FDP:RO:FRO:AO:FAO:SAR:SAF:SRF:SRR:FSAR:FSAF:FSRF:FSRR	./.:3:1:1:1:1:0,0,0:0,0,0:0,0,0:0,0,0:1:0:0,0,0:0,0,0:1:0
chr6	136482727	rs3823159;rs3823159;rs3823159	A	C,G,T	8.54818	NOCALL	AO=0,0,0;DP=18;FAO=0,0,0;FDP=18;FR=.,QualityScore<10;FRO=18;FSAF=0,0,0;FSAR=0,0,0;FSRF=6;FSRR=12;FWDB=-0.0802696,-0.0580246,-0.0930447;FXX=0;HRUN=3,3,3;LEN=1,1,1;MLLD=65.1375,84.2842,140.292;QD=1.8996;RBI=0.0851824,0.0581036,0.0930863;REFB=-0.00403982,-0.00198071,-0.00208736;REVB=-0.0285103,0.00302799,0.00278463;RO=18;SAF=0,0,0;SAR=0,0,0;SRF=6;SRR=12;SSEN=0,0,0;SSEP=0,0,0;SSSB=0,0,0;STB=0.5,0.5,0…	GT:GQ:DP:FDP:RO:FRO:AO:FAO:SAR:SAF:SRF:SRR:FSAR:FSAF:FSRF:FSRR	./.:8:18:18:18:18:0,0,0:0,0,0:0,0,0:0,0,0:6:12:0,0,0:0,0,0:6:12
chr6	145055331	rs4463276;rs4463276;rs4463276	G	A,C,T	9430.45	PASS	AO=987,1,0;DP=992;FAO=990,0,0;FDP=990;FR=.;FRO=0;FSAF=481,0,0;FSAR=509,0,0;FSRF=0;FSRR=0;FWDB=-0.0105442,-0.0163214,0.00919083;FXX=0.00602404;HRUN=1,1,1;LEN=1,1,1;MLLD=138.912,93.0071,77.6615;QD=38.1028;RBI=0.0335629,0.0184175,0.0345072;REFB=0,0,0;REVB=0.0318636,0.00853339,0.0332608;RO=4;SAF=478,1,0;SAR=509,0,0;SRF=1;SRR=3;SSEN=0,0,0;SSEP=0,0,0;SSSB=0.00180933,0.59991,3.85074e-08;STB=0.5,0.5,0.5;…	GT:GQ:DP:FDP:RO:FRO:AO:FAO:SAR:SAF:SRF:SRR:FSAR:FSAF:FSRF:FSRR	1/1:99:992:990:4:0:987,1,0:990,0,0:509,0,0:478,1,0:1:3:509,0,0:481,0,0:0:0
chr6	163221792	rs4458655;rs4458655;rs4458655	T	A,C,G	88.1503	PASS	AO=0,0,0;DP=194;FAO=0,0,0;FDP=194;FR=.;FRO=194;FSAF=0,0,0;FSAR=0,0,0;FSRF=100;FSRR=94;FWDB=0.0175188,-0.0297299,-0.0207732;FXX=0;HRUN=2,2,2;LEN=1,1,1;MLLD=79.7003,178.512,162.788;QD=1.81753;RBI=0.0280266,0.034011,0.0295405;REFB=0.000173462,-9.71665e-05,-9.26451e-05;REVB=0.0218765,-0.016519,-0.0210028;RO=194;SAF=0,0,0;SAR=0,0,0;SRF=100;SRR=94;SSEN=0,0,0;SSEP=0,0,0;SSSB=0,0,0;STB=0.5,0.5,0.5;TYPE=s…	GT:GQ:DP:FDP:RO:FRO:AO:FAO:SAR:SAF:SRF:SRR:FSAR:FSAF:FSRF:FSRR	0/0:88:194:194:194:194:0,0,0:0,0,0:0,0,0:0,0,0:100:94:0,0,0:0,0,0:100:94
chr6	168665760	rs1871428;rs1871428;rs1871428	G	A,C,T	38.2008	NOCALL	AO=5,0,0;DP=5;FAO=5,0,0;FDP=5;FR=.,MINCOV<6;FRO=0;FSAF=1,0,0;FSAR=4,0,0;FSRF=0;FSRR=0;FWDB=-0.0105911,-0.0131143,0.050605;FXX=0;HRUN=1,1,1;LEN=1,1,1;MLLD=93.5505,48.8675,141.767;QD=30.5607;RBI=0.0796841,0.0217583,0.0512734;REFB=0,0,0;REVB=-0.0789771,-0.017362,0.00825192;RO=0;SAF=1,0,0;SAR=4,0,0;SRF=0;SRR=0;SSEN=0,0,0;SSEP=0,0,0;SSSB=0,0,0;STB=0.5,0.5,0.5;TYPE=snp,snp,snp;VARB=-0.00445477,0,0;HS;O…	GT:GQ:DP:FDP:RO:FRO:AO:FAO:SAR:SAF:SRF:SRR:FSAR:FSAF:FSRF:FSRR	./.:38:5:5:0:0:5,0,0:5,0,0:4,0,0:1,0,0:0:0:4,0,0:1,0,0:0:0
chr7	12669251	rs731257;rs731257;rs731257	G	A,C,T	536.47	PASS	AO=120,0,0;DP=232;FAO=121,0,0;FDP=233;FR=.;FRO=112;FSAF=63,0,0;FSAR=58,0,0;FSRF=59;FSRR=53;FWDB=-0.0240048,-0.0277006,-0.0320572;FXX=0;HRUN=2,2,2;LEN=1,1,1;MLLD=83.4602,48.0504,264.01;QD=9.20981;RBI=0.0355655,0.031733,0.0396138;REFB=-0.00398339,-0.00408375,-0.00520941;REVB=0.0262426,-0.0154809,-0.023272;RO=112;SAF=63,0,0;SAR=57,0,0;SRF=59;SRR=53;SSEN=0,0,0;SSEP=0,0,0;SSSB=-0.00157907,0,0;STB=0.50…	GT:GQ:DP:FDP:RO:FRO:AO:FAO:SAR:SAF:SRF:SRR:FSAR:FSAF:FSRF:FSRR	0/1:99:232:233:112:112:120,0,0:121,0,0:57,0,0:63,0,0:59:53:58,0,0:63,0,0:59:53
chr7	28172586	rs917115;rs917115;rs917115	T	C,A,G	13567	PASS	AO=1414,1,0;DP=1417;FAO=1414,0,0;FDP=1414;FR=.;FRO=0;FSAF=713,0,0;FSAR=701,0,0;FSRF=0;FSRR=0;FWDB=-0.00223964,0.0119344,0.0272862;FXX=0.00211713;HRUN=1,1,1;LEN=1,1,1;MLLD=123.325,77.6861,81.4793;QD=38.3791;RBI=0.0620418,0.0119866,0.0274552;REFB=0,0,0;REVB=0.0620013,0.00111758,0.00304084;RO=2;SAF=713,0,0;SAR=701,1,0;SRF=1;SRR=1;SSEN=0,0,0;SSEP=0,0,0;SSSB=1.14768e-05,-0.535154,0;STB=0.5,0.5,0.5;TYP…	GT:GQ:DP:FDP:RO:FRO:AO:FAO:SAR:SAF:SRF:SRR:FSAR:FSAF:FSRF:FSRR	1/1:99:1417:1414:2:0:1414,1,0:1414,0,0:701,1,0:713,0,0:1:1:701,0,0:713,0,0:0:0
chr7	32179124	rs32314;rs32314;rs32314	C	T,A,G	1362.31	PASS	AO=354,0,0;DP=760;FAO=354,0,0;FDP=760;FR=.;FRO=406;FSAF=183,0,0;FSAR=171,0,0;FSRF=183;FSRR=223;FWDB=0.0228483,-0.00755267,0.016765;FXX=0;HRUN=3,3,3;LEN=1,1,1;MLLD=76.0913,199.473,47.2281;QD=7.17007;RBI=0.0358918,0.00841592,0.0167862;REFB=0.0163108,0.00522638,0.015216;REVB=0.0276799,0.00371278,-0.000843438;RO=406;SAF=183,0,0;SAR=171,0,0;SRF=183;SRR=223;SSEN=0,0,0;SSEP=0,0,0;SSSB=0.0642494,0,0;STB=…	GT:GQ:DP:FDP:RO:FRO:AO:FAO:SAR:SAF:SRF:SRR:FSAR:FSAF:FSRF:FSRR	0/1:99:760:760:406:406:354,0,0:354,0,0:171,0,0:183,0,0:183:223:171,0,0:183,0,0:183:223
chr7	42380071	rs2330442;rs2330442;rs2330442	A	C,G,T	276.973	PASS	AO=0,0,0;DP=611;FAO=0,0,0;FDP=611;FR=.;FRO=611;FSAF=0,0,0;FSAR=0,0,0;FSRF=312;FSRR=299;FWDB=-0.00623034,-0.000238101,-0.00137046;FXX=0;HRUN=2,2,2;LEN=1,1,1;MLLD=74.3022,247.375,339.353;QD=1.81324;RBI=0.0106695,0.021755,0.0057081;REFB=-1.56655e-05,-1.67884e-06,-6.3904e-07;REVB=-0.00866145,-0.0217537,0.00554114;RO=611;SAF=0,0,0;SAR=0,0,0;SRF=312;SRR=299;SSEN=0,0,0;SSEP=0,0,0;SSSB=0,0,0;STB=0.5,0.5,…	GT:GQ:DP:FDP:RO:FRO:AO:FAO:SAR:SAF:SRF:SRR:FSAR:FSAF:FSRF:FSRR	0/0:99:611:611:611:611:0,0,0:0,0,0:0,0,0:0,0,0:312:299:0,0,0:0,0,0:312:299
chr7	73454199	rs4717865;rs4717865;rs4717865	G	A,C,T	1235.95	PASS	AO=257,0,0;DP=458;FAO=257,0,0;FDP=458;FR=.;FRO=201;FSAF=147,0,0;FSAR=110,0,0;FSRF=105;FSRR=96;FWDB=-0.00826653,0.000631386,0.0248732;FXX=0;HRUN=2,2,2;LEN=1,1,1;MLLD=250.147,82.5318,43.8915;QD=10.7944;RBI=0.00899492,0.000938008,0.02882;REFB=-0.00567834,-0.00543944,0.00629119;REVB=0.00354584,0.000693693,0.0145573;RO=201;SAF=147,0,0;SAR=110,0,0;SRF=105;SRR=96;SSEN=0,0,0;SSEP=0,0,0;SSSB=0.0407262,0,0…	GT:GQ:DP:FDP:RO:FRO:AO:FAO:SAR:SAF:SRF:SRR:FSAR:FSAF:FSRF:FSRR	0/1:99:458:458:201:201:257,0,0:257,0,0:110,0,0:147,0,0:105:96:110,0,0:147,0,0:105:96
chr7	83533047	rs10954737;rs10954737;rs10954737	T	C,A,G	50.29	PASS	AO=11,0,0;DP=24;FAO=11,0,0;FDP=24;FR=.;FRO=13;FSAF=2,0,0;FSAR=9,0,0;FSRF=6;FSRR=7;FWDB=-0.010196,-0.0383971,-0.017967;FXX=0;HRUN=1,1,1;LEN=1,1,1;MLLD=237.466,102.78,107.676;QD=8.38188;RBI=0.0173115,0.0413983,0.0249456;REFB=0.00314777,0.00669809,0.0035309;REVB=0.0139903,0.0154752,0.0173052;RO=13;SAF=2,0,0;SAR=9,0,0;SRF=6;SRR=7;SSEN=0,0,0;SSEP=0,0,0;SSSB=-0.323019,0,0;STB=0.691913,0.5,0.5;TYPE=snp,…	GT:GQ:DP:FDP:RO:FRO:AO:FAO:SAR:SAF:SRF:SRR:FSAR:FSAF:FSRF:FSRR	0/1:50:24:24:13:13:11,0,0:11,0,0:9,0,0:2,0,0:6:7:9,0,0:2,0,0:6:7
chr7	83533062	.	T	C	220.87	PASS	AO=24;DP=24;FAO=24;FDP=24;FR=.;FRO=0;FSAF=8;FSAR=16;FSRF=0;FSRR=0;FWDB=0.0176583;FXX=0;HRUN=2;LEN=1;MLLD=347.415;QD=36.8114;RBI=0.0230963;REFB=0;REVB=0.014887;RO=0;SAF=8;SAR=16;SRF=0;SRR=0;SSEN=0;SSEP=0;SSSB=0;STB=0.5;TYPE=snp;VARB=9.35884e-05;OID=.;OPOS=83533062;OREF=T;OALT=C;OMAPALT=C	GT:GQ:DP:FDP:RO:FRO:AO:FAO:SAR:SAF:SRF:SRR:FSAR:FSAF:FSRF:FSRR	1/1:11:24:24:0:0:24:24:16:8:0:0:16:8:0:0
chr7	97695363	rs705308;rs705308;rs705308	C	A,G,T	1663.94	PASS	AO=412,0,0;DP=848;FAO=412,0,0;FDP=849;FR=.;FRO=437;FSAF=217,0,0;FSAR=195,0,0;FSRF=227;FSRR=210;FWDB=-0.00377304,-0.00720907,-0.0168027;FXX=0;HRUN=1,1,1;LEN=1,1,1;MLLD=85.6663,240.593,45.5965;QD=7.83951;RBI=0.0064263,0.00867018,0.0201121;REFB=-0.021506,-0.00173665,-0.0128561;REVB=0.00520207,-0.00481677,-0.011053;RO=436;SAF=217,0,0;SAR=195,0,0;SRF=227;SRR=209;SSEN=0,0,0;SSEP=0,0,0;SSSB=0.0056992,0,…	GT:GQ:DP:FDP:RO:FRO:AO:FAO:SAR:SAF:SRF:SRR:FSAR:FSAF:FSRF:FSRR	0/1:99:848:849:436:437:412,0,0:412,0,0:195,0,0:217,0,0:227:209:195,0,0:217,0,0:227:210
chr7	130742066	rs7803075;rs7803075;rs7803075	A	C,G,T	32.9201	PASS	AO=0,0,0;DP=72;FAO=0,0,0;FDP=72;FR=.;FRO=72;FSAF=0,0,0;FSAR=0,0,0;FSRF=32;FSRR=40;FWDB=-0.0166204,-0.020171,-0.00134125;FXX=0;HRUN=1,1,1;LEN=1,1,1;MLLD=259.257,282.302,269.627;QD=1.8289;RBI=0.0189261,0.02187,0.0107688;REFB=-8.38062e-06,-1.90928e-05,1.9732e-05;REVB=0.00905314,0.00845143,0.010685;RO=72;SAF=0,0,0;SAR=0,0,0;SRF=32;SRR=40;SSEN=0,0,0;SSEP=0,0,0;SSSB=0,0,0;STB=0.5,0.5,0.5;TYPE=snp,snp,s…	GT:GQ:DP:FDP:RO:FRO:AO:FAO:SAR:SAF:SRF:SRR:FSAR:FSAF:FSRF:FSRR	0/0:32:72:72:72:72:0,0,0:0,0,0:0,0,0:0,0,0:32:40:0,0,0:0,0,0:32:40
chr7	139447377	rs10236187;rs10236187;rs10236187	A	C,G,T	3482.52	PASS	AO=765,2,0;DP=1422;FAO=765,0,0;FDP=1420;FR=.;FRO=655;FSAF=385,0,0;FSAR=380,0,0;FSRF=311;FSRR=344;FWDB=-0.00463092,0.019592,-0.00541232;FXX=0.00140646;HRUN=2,2,2;LEN=1,1,1;MLLD=186.725,47.6241,46.3782;QD=9.8099;RBI=0.00604926,0.0196767,0.0167037;REFB=-0.0221803,0.0102667,0.00813491;REVB=-0.00389206,-0.00182399,-0.0158026;RO=655;SAF=385,1,0;SAR=380,1,0;SRF=311;SRR=344;SSEN=0,0,0;SSEP=0,0,0;SSSB=0.0…	GT:GQ:DP:FDP:RO:FRO:AO:FAO:SAR:SAF:SRF:SRR:FSAR:FSAF:FSRF:FSRR	0/1:99:1422:1420:655:655:765,2,0:765,0,0:380,1,0:385,1,0:311:344:380,0,0:385,0,0:311:344
chr7	151873853	rs6464211;rs6464211;rs6464211	C	A,G,T	269.719	PASS	AO=0,0,0;DP=595;FAO=0,0,0;FDP=595;FR=.;FRO=595;FSAF=0,0,0;FSAR=0,0,0;FSRF=305;FSRR=290;FWDB=0.00287312,-0.00849918,0.0106264;FXX=0;HRUN=2,2,2;LEN=1,1,1;MLLD=82.4946,85.8945,79.2098;QD=1.81323;RBI=0.0259735,0.0311141,0.0271309;REFB=-2.24992e-05,-3.76334e-05,-1.35486e-05;REVB=-0.0258141,-0.0299308,-0.0249632;RO=595;SAF=0,0,0;SAR=0,0,0;SRF=305;SRR=290;SSEN=0,0,0;SSEP=0,0,0;SSSB=0,0,0;STB=0.5,0.5,0.5…	GT:GQ:DP:FDP:RO:FRO:AO:FAO:SAR:SAF:SRF:SRR:FSAR:FSAF:FSRF:FSRR	0/0:99:595:595:595:595:0,0,0:0,0,0:0,0,0:0,0,0:305:290:0,0,0:0,0,0:305:290
chr8	4190793	rs10108270;rs10108270;rs10108270	C	A,G,T	409.178	PASS	AO=0,0,0;DP=900;FAO=0,0,0;FDP=903;FR=.;FRO=903;FSAF=0,0,0;FSAR=0,0,0;FSRF=426;FSRR=477;FWDB=-0.0253756,-0.0176079,-0.0393801;FXX=0;HRUN=1,1,1;LEN=1,1,1;MLLD=174.114,164.125,97.542;QD=1.81253;RBI=0.0761718,0.0364533,0.0619899;REFB=-2.85694e-05,-8.33997e-06,-5.54222e-05;REVB=-0.0718207,-0.0319188,-0.0478743;RO=900;SAF=0,0,0;SAR=0,0,0;SRF=426;SRR=474;SSEN=0,0,0;SSEP=0,0,0;SSSB=0,0,0;STB=0.5,0.5,0.5;…	GT:GQ:DP:FDP:RO:FRO:AO:FAO:SAR:SAF:SRF:SRR:FSAR:FSAF:FSRF:FSRR	0/0:99:900:903:900:903:0,0,0:0,0,0:0,0,0:0,0,0:426:474:0,0,0:0,0,0:426:477
chr8	13359500	rs3943253;rs3943253;rs3943253	A	G,C,T	158.92	PASS	AO=17,0,0;DP=17;FAO=17,0,0;FDP=17;FR=.;FRO=0;FSAF=10,0,0;FSAR=7,0,0;FSRF=0;FSRR=0;FWDB=0.0286678,0.00235349,0.00173684;FXX=0;HRUN=1,1,1;LEN=1,1,1;MLLD=209.087,113.971,119.038;QD=37.3931;RBI=0.029736,0.0192278,0.00990323;REFB=0,0,0;REVB=-0.0078982,0.0190832,0.00974974;RO=0;SAF=10,0,0;SAR=7,0,0;SRF=0;SRR=0;SSEN=0,0,0;SSEP=0,0,0;SSSB=0,0,0;STB=0.5,0.5,0.5;TYPE=snp,snp,snp;VARB=0.000182542,0,0;HS;OID…	GT:GQ:DP:FDP:RO:FRO:AO:FAO:SAR:SAF:SRF:SRR:FSAR:FSAF:FSRF:FSRR	1/1:8:17:17:0:0:17,0,0:17,0,0:7,0,0:10,0,0:0:0:7,0,0:10,0,0:0:0
chr8	28941305	rs1471939;rs1471939;rs1471939	C	A,G,T	21.6607	PASS	AO=0,0,0;DP=47;FAO=0,0,0;FDP=47;FR=.;FRO=47;FSAF=0,0,0;FSAR=0,0,0;FSRF=17;FSRR=30;FWDB=-0.0226422,-0.00701903,-0.0166439;FXX=0;HRUN=1,1,1;LEN=1,1,1;MLLD=228.29,164.045,162.836;QD=1.84346;RBI=0.030914,0.0270499,0.0249351;REFB=-4.8974e-06,-0.000273487,-0.000290488;REVB=0.0210477,-0.0261234,-0.0185672;RO=47;SAF=0,0,0;SAR=0,0,0;SRF=17;SRR=30;SSEN=0,0,0;SSEP=0,0,0;SSSB=0,0,0;STB=0.5,0.5,0.5;TYPE=snp,s…	GT:GQ:DP:FDP:RO:FRO:AO:FAO:SAR:SAF:SRF:SRR:FSAR:FSAF:FSRF:FSRR	0/0:21:47:47:47:47:0,0,0:0,0,0:0,0,0:0,0,0:17:30:0,0,0:0,0,0:17:30
chr8	31896592	rs1462906;rs1462906;rs1462906	T	C,A,G	577.08	PASS	AO=61,0,0;DP=61;FAO=61,0,0;FDP=61;FR=.;FRO=0;FSAF=29,0,0;FSAR=32,0,0;FSRF=0;FSRR=0;FWDB=0.0130021,0.0197616,-0.0157443;FXX=0;HRUN=1,1,1;LEN=1,1,1;MLLD=142.731,227.858,4.93223;QD=37.8415;RBI=0.0397312,0.0198148,0.0178257;REFB=0,0,0;REVB=0.0375435,0.00145048,-0.00835895;RO=0;SAF=29,0,0;SAR=32,0,0;SRF=0;SRR=0;SSEN=0,0,0;SSEP=0,0,0;SSSB=0,0,0;STB=0.5,0.5,0.5;TYPE=snp,snp,snp;VARB=0.000171483,0,0;HS;O…	GT:GQ:DP:FDP:RO:FRO:AO:FAO:SAR:SAF:SRF:SRR:FSAR:FSAF:FSRF:FSRR	1/1:27:61:61:0:0:61,0,0:61,0,0:32,0,0:29,0,0:0:0:32,0,0:29,0,0:0:0
chr8	86424616	rs12544346;rs12544346;rs12544346	G	A,C,T	1634.45	PASS	AO=340,0,0;DP=604;FAO=340,0,0;FDP=604;FR=.;FRO=264;FSAF=178,0,0;FSAR=162,0,0;FSRF=133;FSRR=131;FWDB=-0.0184681,-0.00198584,-0.0115001;FXX=0;HRUN=2,2,2;LEN=1,1,1;MLLD=313.614,48.5159,238.325;QD=10.8242;RBI=0.0264339,0.0141702,0.0116245;REFB=-0.00165673,0.0112886,0.00280016;REVB=0.0189125,0.0140303,0.00169579;RO=264;SAF=178,0,0;SAR=162,0,0;SRF=133;SRR=131;SSEN=0,0,0;SSEP=0,0,0;SSSB=0.0159541,3.2874…	GT:GQ:DP:FDP:RO:FRO:AO:FAO:SAR:SAF:SRF:SRR:FSAR:FSAF:FSRF:FSRR	0/1:99:604:604:264:264:340,0,0:340,0,0:162,0,0:178,0,0:133:131:162,0,0:178,0,0:133:131
chr8	110602317	rs6990312;rs6990312;rs6990312	G	A,C,T	4.90009	NOCALL	AO=0,0,0;DP=10;FAO=0,0,0;FDP=10;FR=.,QualityScore<10;FRO=10;FSAF=0,0,0;FSAR=0,0,0;FSRF=3;FSRR=7;FWDB=-0.0335803,-0.0446851,-0.00525356;FXX=0;HRUN=1,1,1;LEN=1,1,1;MLLD=139.454,146.663,361.029;QD=1.96004;RBI=0.0381912,0.0509737,0.0117266;REFB=-0.00161682,-0.00216971,1.98949e-05;REVB=-0.0181915,-0.0245267,0.010484;RO=10;SAF=0,0,0;SAR=0,0,0;SRF=3;SRR=7;SSEN=0,0,0;SSEP=0,0,0;SSSB=0,0,0;STB=0.5,0.5,0.5…	GT:GQ:DP:FDP:RO:FRO:AO:FAO:SAR:SAF:SRF:SRR:FSAR:FSAF:FSRF:FSRR	./.:4:10:10:10:10:0,0,0:0,0,0:0,0,0:0,0,0:3:7:0,0,0:0,0,0:3:7
chr8	122124302	rs2196051;rs2196051;rs2196051	A	C,G,T	18.7448	NOCALL	AO=0,3,0;DP=3;FAO=0,3,0;FDP=3;FR=.,MINCOV<6;FRO=0;FSAF=0,3,0;FSAR=0,0,0;FSRF=0;FSRR=0;FWDB=0.0556169,0.0685085,0.0716754;FXX=0;HRUN=2,2,2;LEN=1,1,1;MLLD=10.6065,83.9619,8.48907;QD=24.993;RBI=0.0556169,0.0685085,0.0716754;REFB=0,0,0;REVB=0,0,0;RO=0;SAF=0,3,0;SAR=0,0,0;SRF=0;SRR=0;SSEN=0,0,0;SSEP=0,0,0;SSSB=0,0,0;STB=0.5,0.5,0.5;TYPE=snp,snp,snp;VARB=0,0.0132249,0;HS;OID=rs2196051,rs2196051,rs21960…	GT:GQ:DP:FDP:RO:FRO:AO:FAO:SAR:SAF:SRF:SRR:FSAR:FSAF:FSRF:FSRR	./.:18:3:3:0:0:0,3,0:0,3,0:0,0,0:0,3,0:0:0:0,0,0:0,3,0:0:0
chr8	122908503	rs7844723;rs7844723;rs7844723	C	A,G,T	11.1863	PASS	AO=0,0,0;DP=24;FAO=0,0,0;FDP=24;FR=.;FRO=24;FSAF=0,0,0;FSAR=0,0,0;FSRF=17;FSRR=7;FWDB=-0.011764,-0.00920152,0.00479894;FXX=0;HRUN=1,1,1;LEN=1,1,1;MLLD=240.573,158.323,156.326;QD=1.86439;RBI=0.0206963,0.0441301,0.0184772;REFB=2.62371e-05,-0.000794138,-0.000196562;REVB=0.0170277,-0.0431602,-0.0178431;RO=24;SAF=0,0,0;SAR=0,0,0;SRF=17;SRR=7;SSEN=0,0,0;SSEP=0,0,0;SSSB=0,0,0;STB=0.5,0.5,0.5;TYPE=snp,sn…	GT:GQ:DP:FDP:RO:FRO:AO:FAO:SAR:SAF:SRF:SRR:FSAR:FSAF:FSRF:FSRR	0/0:11:24:24:24:24:0,0,0:0,0,0:0,0,0:0,0,0:17:7:0,0,0:0,0,0:17:7
chr8	140241181	rs2001907;rs2001907;rs2001907	C	T,A,G	520.7	PASS	AO=112,0,0;DP=208;FAO=112,0,1;FDP=208;FR=.;FRO=96;FSAF=55,0,0;FSAR=57,0,1;FSRF=51;FSRR=45;FWDB=-0.0194815,-0.0285859,-0.00383167;FXX=0;HRUN=1,1,1;LEN=1,1,1;MLLD=110.222,185.988,52.3876;QD=10.0135;RBI=0.03629,0.0286797,0.0267764;REFB=0.00154254,-0.0153358,-0.0129678;REVB=-0.0306176,0.00231828,0.0265008;RO=96;SAF=55,0,0;SAR=57,0,0;SRF=51;SRR=45;SSEN=0,0,0;SSEP=0,0,0;SSSB=-0.0339621,0,0;STB=0.518534…	GT:GQ:DP:FDP:RO:FRO:AO:FAO:SAR:SAF:SRF:SRR:FSAR:FSAF:FSRF:FSRR	0/1:99:208:208:96:96:112,0,0:112,0,1:57,0,0:55,0,0:51:45:57,0,1:55,0,0:51:45
chr9	28628500	rs10511828;rs10511828;rs10511828	T	C,A,G	1214.81	PASS	AO=304,0,0;DP=633;FAO=304,0,0;FDP=633;FR=.;FRO=329;FSAF=164,0,0;FSAR=140,0,0;FSRF=178;FSRR=151;FWDB=0.0160459,-0.00690276,5.07763e-05;FXX=0;HRUN=3,3,3;LEN=1,1,1;MLLD=74.8921,52.0644,186.35;QD=7.67655;RBI=0.0866629,0.0445763,8.60729e-05;REFB=0.00346817,0.00237889,-0.000827909;REVB=0.0851645,0.0440386,-6.95005e-05;RO=329;SAF=164,0,0;SAR=140,0,0;SRF=178;SRR=151;SSEN=0,0,0;SSEP=0,0,0;SSSB=-0.00148696…	GT:GQ:DP:FDP:RO:FRO:AO:FAO:SAR:SAF:SRF:SRR:FSAR:FSAF:FSRF:FSRR	0/1:99:633:633:329:329:304,0,0:304,0,0:140,0,0:164,0,0:178:151:140,0,0:164,0,0:178:151
chr9	71659280	rs3793451;rs3793451;rs3793451	C	A,G,T	284.73	PASS	AO=0,0,0;DP=625;FAO=0,0,0;FDP=628;FR=.;FRO=628;FSAF=0,0,0;FSAR=0,0,0;FSRF=326;FSRR=302;FWDB=-0.0247545,-0.0282114,-0.0124018;FXX=0;HRUN=1,1,1;LEN=1,1,1;MLLD=82.9301,81.8905,224.181;QD=1.81357;RBI=0.0287909,0.0335469,0.0225845;REFB=-3.88545e-05,-4.49306e-05,9.05628e-07;REVB=-0.0147014,-0.0181525,0.0188748;RO=625;SAF=0,0,0;SAR=0,0,0;SRF=323;SRR=302;SSEN=0,0,0;SSEP=0,0,0;SSSB=4.89326e-08,4.89326e-08…	GT:GQ:DP:FDP:RO:FRO:AO:FAO:SAR:SAF:SRF:SRR:FSAR:FSAF:FSRF:FSRR	0/0:99:625:628:625:628:0,0,0:0,0,0:0,0,0:0,0,0:323:302:0,0,0:0,0,0:326:302
chr9	120130206	rs10513300;rs10513300;rs10513300	T	C,A,G	1571.48	PASS	AO=323,0,0;DP=568;FAO=323,0,0;FDP=569;FR=.;FRO=246;FSAF=170,0,0;FSAR=153,0,0;FSRF=108;FSRR=138;FWDB=-0.0136835,-0.0400703,0.00258453;FXX=0;HRUN=1,1,1;LEN=1,1,1;MLLD=212.738,190.731,141.611;QD=11.0473;RBI=0.016633,0.041952,0.0098726;REFB=-0.0153609,0.00449937,-0.0171408;REVB=0.00945621,-0.0124236,0.0095283;RO=245;SAF=170,0,0;SAR=153,0,0;SRF=108;SRR=137;SSEN=0,0,0;SSEP=0,0,0;SSSB=0.0680705,0,0;STB=…	GT:GQ:DP:FDP:RO:FRO:AO:FAO:SAR:SAF:SRF:SRR:FSAR:FSAF:FSRF:FSRR	0/1:99:568:569:245:246:323,0,0:323,0,0:153,0,0:170,0,0:108:137:153,0,0:170,0,0:108:138
chr9	127267689	rs3814134;rs3814134;rs3814134	A	C,G,T	46.5027	PASS	AO=0,0,0;DP=102;FAO=0,0,0;FDP=102;FR=.;FRO=102;FSAF=0,0,0;FSAR=0,0,0;FSRF=48;FSRR=54;FWDB=-0.0182837,-0.0268026,-0.0323116;FXX=0;HRUN=1,1,1;LEN=1,1,1;MLLD=330.736,146.532,124.739;QD=1.82364;RBI=0.0224936,0.0948468,0.0470612;REFB=9.51825e-07,-0.00039793,-0.00028596;REVB=0.0131022,-0.090981,-0.0342157;RO=102;SAF=0,0,0;SAR=0,0,0;SRF=48;SRR=54;SSEN=0,0,0;SSEP=0,0,0;SSSB=0,0,0;STB=0.5,0.5,0.5;TYPE=snp…	GT:GQ:DP:FDP:RO:FRO:AO:FAO:SAR:SAF:SRF:SRR:FSAR:FSAF:FSRF:FSRR	0/0:46:102:102:102:102:0,0,0:0,0,0:0,0,0:0,0,0:48:54:0,0,0:0,0,0:48:54
chr9	135933122	rs2073821;rs2073821;rs2073821	C	A,G,T	498.573	PASS	AO=0,0,0;DP=1100;FAO=0,0,0;FDP=1100;FR=.;FRO=1100;FSAF=0,0,0;FSAR=0,0,0;FSRF=609;FSRR=491;FWDB=0.02584,0.0454165,0.0947196;FXX=0.00452485;HRUN=4,4,4;LEN=1,1,1;MLLD=84.6088,91.8964,70.8719;QD=1.81299;RBI=0.0359183,0.0483505,0.100109;REFB=8.85222e-05,9.66362e-05,0.000124705;REVB=0.0249483,0.0165865,0.032404;RO=1100;SAF=0,0,0;SAR=0,0,0;SRF=609;SRR=491;SSEN=0,0,0;SSEP=0,0,0;SSSB=0,0,0;STB=0.5,0.5,0.5…	GT:GQ:DP:FDP:RO:FRO:AO:FAO:SAR:SAF:SRF:SRR:FSAR:FSAF:FSRF:FSRR	0/0:99:1100:1100:1100:1100:0,0,0:0,0,0:0,0,0:0,0,0:609:491:0,0,0:0,0,0:609:491
[truncated: 81 more rows]

## Sheet: Kasumi-5
##fileformat=VCFv4.1
##INFO=<ID=OID,Number=.,Type=String,Description="List of original Hotspot IDs">
##INFO=<ID=OPOS,Number=.,Type=Integer,Description="List of original allele positions">
##INFO=<ID=OREF,Number=.,Type=String,Description="List of original reference bases">
##INFO=<ID=OALT,Number=.,Type=String,Description="List of original variant bases">
##INFO=<ID=OMAPALT,Number=.,Type=String,Description="Maps OID,OPOS,OREF,OALT entries to specific ALT alleles">
[truncated: 254 more rows]

## Sheet: Kasumi-6
##fileformat=VCFv4.1
[truncated: 252 more rows]

[truncated: 4 more sheets: Kasumi-7, Kasumi-8, Kasumi-9, Kasumi-10]
